# Supplementary material for: MicroRNA editing patterns in Huntington’s disease
Source: Sci Rep. 2022 Feb 24;12:3173. doi: 10.1038/s41598-022-06970-6 (PMC8873361; doi:10.1038/s41598-022-06970-6)
Supplement: Supplementary file 2 — Supplementary Information 2. [file 41598_2022_6970_MOESM2_ESM.zip]

Archive with 15 entries (14 files):
- SupplementaryTables-r2/
- SupplementaryTables-r2/Table S1.xlsx
- SupplementaryTables-r2/Table S10.xlsx
- SupplementaryTables-r2/Table S11.xlsx
- SupplementaryTables-r2/Table S12.xlsx
- SupplementaryTables-r2/Table S13.xlsx
- SupplementaryTables-r2/Table S14.xlsx
- SupplementaryTables-r2/Table S2.xlsx
- SupplementaryTables-r2/Table S3.xlsx
- SupplementaryTables-r2/Table S4.xlsx
- SupplementaryTables-r2/Table S5.xlsx
- SupplementaryTables-r2/Table S6.xlsx
- SupplementaryTables-r2/Table S7.xlsx
- SupplementaryTables-r2/Table S8.xlsx
- SupplementaryTables-r2/Table S9.xlsx
