# Supplementary material for: MicroRNA editing patterns in Huntington’s disease
Source: Sci Rep. 2022 Feb 24;12:3173. doi: 10.1038/s41598-022-06970-6 (PMC8873361; doi:10.1038/s41598-022-06970-6)
Supplement: Supplementary file 2 — Supplementary Information 2. [file 41598_2022_6970_MOESM2_ESM.zip › SupplementaryTables-r2/Table S1.xlsx]

## Sheet: Tabe S1
Table S1. The 111 sRNA-seq profiles analyzed in this study.
SRA Accession No.	Tissue	Sequencing Platform	No.of Raw Reads	No. of Qualified Reads	No. of Qualified Unique Sequences	Reference	reads_length	adapter	Comments	group	group_name	age_at_death	age_of_onset
SRR1759248	Brain Prefrontal Cortex (Brodmann Area 9)	Illumina HiSeq 2000	17436483	13365751	1452518	miR-10b-5p expression in Huntington's disease brain relates to age of onset and the extent of striatal involvement.	51	TGGAATTCTCGGGTGCCAAGG	HD	1	HD-PC	55	44
SRR1759249	Brain Prefrontal Cortex (Brodmann Area 9)	Illumina HiSeq 2000	21069321	16586844	400701	miR-10b-5p expression in Huntington's disease brain relates to age of onset and the extent of striatal involvement.	51	TGGAATTCTCGGGTGCCAAGG	HD	1	HD-PC	69	63
SRR1759250	Brain Prefrontal Cortex (Brodmann Area 9)	Illumina HiSeq 2000	17482548	13716167	304327	miR-10b-5p expression in Huntington's disease brain relates to age of onset and the extent of striatal involvement.	51	TGGAATTCTCGGGTGCCAAGG	HD	1	HD-PC	71	52
SRR1759251	Brain Prefrontal Cortex (Brodmann Area 9)	Illumina HiSeq 2000	20276057	16548096	277683	miR-10b-5p expression in Huntington's disease brain relates to age of onset and the extent of striatal involvement.	51	TGGAATTCTCGGGTGCCAAGG	HD	1	HD-PC	48	25
SRR1759252	Brain Prefrontal Cortex (Brodmann Area 9)	Illumina HiSeq 2000	14545643	12246631	396757	miR-10b-5p expression in Huntington's disease brain relates to age of onset and the extent of striatal involvement.	51	TGGAATTCTCGGGTGCCAAGG	HD	1	HD-PC	40	34
SRR1759253	Brain Prefrontal Cortex (Brodmann Area 9)	Illumina HiSeq 2000	13606125	10421778	409497	miR-10b-5p expression in Huntington's disease brain relates to age of onset and the extent of striatal involvement.	51	TGGAATTCTCGGGTGCCAAGG	HD	1	HD-PC	72	55
SRR1759254	Brain Prefrontal Cortex (Brodmann Area 9)	Illumina HiSeq 2000	19266661	15006801	376149	miR-10b-5p expression in Huntington's disease brain relates to age of onset and the extent of striatal involvement.	51	TGGAATTCTCGGGTGCCAAGG	HD	1	HD-PC	43	28
SRR1759255	Brain Prefrontal Cortex (Brodmann Area 9)	Illumina HiSeq 2000	21426693	16664100	387329	miR-10b-5p expression in Huntington's disease brain relates to age of onset and the extent of striatal involvement.	51	TGGAATTCTCGGGTGCCAAGG	HD	1	HD-PC	68	45
SRR1759256	Brain Prefrontal Cortex (Brodmann Area 9)	Illumina HiSeq 2000	20683130	16218898	528234	miR-10b-5p expression in Huntington's disease brain relates to age of onset and the extent of striatal involvement.	51	TGGAATTCTCGGGTGCCAAGG	HD	1	HD-PC	59	35
SRR1759257	Brain Prefrontal Cortex (Brodmann Area 9)	Illumina HiSeq 2000	20906712	17284043	209440	miR-10b-5p expression in Huntington's disease brain relates to age of onset and the extent of striatal involvement.	51	TGGAATTCTCGGGTGCCAAGG	HD	1	HD-PC	68	52
SRR1759258	Brain Prefrontal Cortex (Brodmann Area 9)	Illumina HiSeq 2000	23610018	19400297	1277440	miR-10b-5p expression in Huntington's disease brain relates to age of onset and the extent of striatal involvement.	51	TGGAATTCTCGGGTGCCAAGG	HD	1	HD-PC	57	40
SRR1759259	Brain Prefrontal Cortex (Brodmann Area 9)	Illumina HiSeq 2000	14285476	10930726	325507	miR-10b-5p expression in Huntington's disease brain relates to age of onset and the extent of striatal involvement.	51	TGGAATTCTCGGGTGCCAAGG	HD	1	HD-PC	48	38
SRR1759260	Brain Prefrontal Cortex (Brodmann Area 9)	Illumina HiSeq 2000	13766953	8886221	1170825	miR-10b-5p expression in Huntington's disease brain relates to age of onset and the extent of striatal involvement.	50	TGGAATTCTCGGGTGCCAAGG	HD	1	HD-PC	68	58
SRR1759261	Brain Prefrontal Cortex (Brodmann Area 9)	Illumina HiSeq 2000	18378785	12398816	1340122	miR-10b-5p expression in Huntington's disease brain relates to age of onset and the extent of striatal involvement.	51	TGGAATTCTCGGGTGCCAAGG	HD	1	HD-PC	54	42
SRR1759262	Brain Prefrontal Cortex (Brodmann Area 9)	Illumina HiSeq 2000	14359538	8990848	951698	miR-10b-5p expression in Huntington's disease brain relates to age of onset and the extent of striatal involvement.	50	TGGAATTCTCGGGTGCCAAGG	HD	1	HD-PC	68	60
SRR1759263	Brain Prefrontal Cortex (Brodmann Area 9)	Illumina HiSeq 2000	20925805	12887488	315385	miR-10b-5p expression in Huntington's disease brain relates to age of onset and the extent of striatal involvement.	51	TGGAATTCTCGGGTGCCAAGG	HD	1	HD-PC	61	36
SRR1759264	Brain Prefrontal Cortex (Brodmann Area 9)	Illumina HiSeq 2000	12636871	9093319	238796	miR-10b-5p expression in Huntington's disease brain relates to age of onset and the extent of striatal involvement.	51	TGGAATTCTCGGGTGCCAAGG	HD	1	HD-PC	48	42
SRR1759265	Brain Prefrontal Cortex (Brodmann Area 9)	Illumina HiSeq 2000	15097514	11113855	163717	miR-10b-5p expression in Huntington's disease brain relates to age of onset and the extent of striatal involvement.	51	TGGAATTCTCGGGTGCCAAGG	HD	1	HD-PC	69	50
SRR1759266	Brain Prefrontal Cortex (Brodmann Area 9)	Illumina HiSeq 2000	14976048	10656698	299075	miR-10b-5p expression in Huntington's disease brain relates to age of onset and the extent of striatal involvement.	50	TGGAATTCTCGGGTGCCAAGG	HD	1	HD-PC	68	50
SRR1759267	Brain Prefrontal Cortex (Brodmann Area 9)	Illumina HiSeq 2000	15076907	9350165	440513	miR-10b-5p expression in Huntington's disease brain relates to age of onset and the extent of striatal involvement.	51	TGGAATTCTCGGGTGCCAAGG	HD	1	HD-PC	55	36
SRR1759268	Brain Prefrontal Cortex (Brodmann Area 9)	Illumina HiSeq 2000	18317584	13644699	287148	miR-10b-5p expression in Huntington's disease brain relates to age of onset and the extent of striatal involvement.	51	TGGAATTCTCGGGTGCCAAGG	HD	1	HD-PC	50	33
SRR1759269	Brain Prefrontal Cortex (Brodmann Area 9)	Illumina HiSeq 2000	17020831	11153312	242908	miR-10b-5p expression in Huntington's disease brain relates to age of onset and the extent of striatal involvement.	51	TGGAATTCTCGGGTGCCAAGG	HD	1	HD-PC	51	45
SRR1759270	Brain Prefrontal Cortex (Brodmann Area 9)	Illumina HiSeq 2000	12082088	8400374	271665	miR-10b-5p expression in Huntington's disease brain relates to age of onset and the extent of striatal involvement.	50	TGGAATTCTCGGGTGCCAAGG	HD	1	HD-PC	79	70
SRR1759271	Brain Prefrontal Cortex (Brodmann Area 9)	Illumina HiSeq 2000	14603552	9091456	475536	miR-10b-5p expression in Huntington's disease brain relates to age of onset and the extent of striatal involvement.	51	TGGAATTCTCGGGTGCCAAGG	HD	1	HD-PC	50	27
SRR1759272	Brain Prefrontal Cortex (Brodmann Area 9)	Illumina HiSeq 2000	17437874	12666765	232997	miR-10b-5p expression in Huntington's disease brain relates to age of onset and the extent of striatal involvement.	51	TGGAATTCTCGGGTGCCAAGG	HD	1	HD-PC	75	60
SRR1759273	Brain Prefrontal Cortex (Brodmann Area 9)	Illumina HiSeq 2000	18831945	14227727	458714	miR-10b-5p expression in Huntington's disease brain relates to age of onset and the extent of striatal involvement.	51	TGGAATTCTCGGGTGCCAAGG	HD	1	HD-PC	53	38
SRR1759274	Brain Prefrontal Cortex (Brodmann Area 9)	Illumina HiSeq 2000	10648841	6954938	699978	miR-10b-5p expression in Huntington's disease brain relates to age of onset and the extent of striatal involvement.	50	TGGAATTCTCGGGTGCCAAGG	HD	1	HD-PC	86	NA
SRR1759275	Brain Prefrontal Cortex (Brodmann Area 9)	Illumina HiSeq 2000	12455669	7488853	979641	miR-10b-5p expression in Huntington's disease brain relates to age of onset and the extent of striatal involvement.	50	TGGAATTCTCGGGTGCCAAGG	HD	1	HD-PC	49	NA
SRR1759212	Brain Prefrontal Cortex (Brodmann Area 9)	Illumina HiSeq 2000	10697688	7732754	283015	miR-10b-5p expression in Huntington's disease brain relates to age of onset and the extent of striatal involvement.	50	TGGAATTCTCGGGTGCCAAGG	control	2	PC	73	NA
SRR1759213	Brain Prefrontal Cortex (Brodmann Area 9)	Illumina HiSeq 2000	11642297	8168940	337636	miR-10b-5p expression in Huntington's disease brain relates to age of onset and the extent of striatal involvement.	50	TGGAATTCTCGGGTGCCAAGG	control	2	PC	91	NA
SRR1759214	Brain Prefrontal Cortex (Brodmann Area 9)	Illumina HiSeq 2000	9795927	6861654	265489	miR-10b-5p expression in Huntington's disease brain relates to age of onset and the extent of striatal involvement.	50	TGGAATTCTCGGGTGCCAAGG	control	2	PC	82	NA
SRR1759215	Brain Prefrontal Cortex (Brodmann Area 9)	Illumina HiSeq 2000	10286531	6571855	384704	miR-10b-5p expression in Huntington's disease brain relates to age of onset and the extent of striatal involvement.	50	TGGAATTCTCGGGTGCCAAGG	control	2	PC	97	NA
SRR1759216	Brain Prefrontal Cortex (Brodmann Area 9)	Illumina HiSeq 2000	10535124	7372565	262054	miR-10b-5p expression in Huntington's disease brain relates to age of onset and the extent of striatal involvement.	50	TGGAATTCTCGGGTGCCAAGG	control	2	PC	86	NA
SRR1759217	Brain Prefrontal Cortex (Brodmann Area 9)	Illumina HiSeq 2000	10849981	6424460	334814	miR-10b-5p expression in Huntington's disease brain relates to age of onset and the extent of striatal involvement.	50	TGGAATTCTCGGGTGCCAAGG	control	2	PC	91	NA
SRR1759218	Brain Prefrontal Cortex (Brodmann Area 9)	Illumina HiSeq 2000	12206660	7592821	345032	miR-10b-5p expression in Huntington's disease brain relates to age of onset and the extent of striatal involvement.	50	TGGAATTCTCGGGTGCCAAGG	control	2	PC	81	NA
SRR1759219	Brain Prefrontal Cortex (Brodmann Area 9)	Illumina HiSeq 2000	14763881	9871913	441084	miR-10b-5p expression in Huntington's disease brain relates to age of onset and the extent of striatal involvement.	50	TGGAATTCTCGGGTGCCAAGG	control	2	PC	79	NA
SRR1759220	Brain Prefrontal Cortex (Brodmann Area 9)	Illumina HiSeq 2000	10224351	6636345	261807	miR-10b-5p expression in Huntington's disease brain relates to age of onset and the extent of striatal involvement.	50	TGGAATTCTCGGGTGCCAAGG	control	2	PC	63	NA
SRR1759221	Brain Prefrontal Cortex (Brodmann Area 9)	Illumina HiSeq 2000	16255734	12068160	937589	miR-10b-5p expression in Huntington's disease brain relates to age of onset and the extent of striatal involvement.	51	TGGAATTCTCGGGTGCCAAGG	control	2	PC	66	NA
SRR1759222	Brain Prefrontal Cortex (Brodmann Area 9)	Illumina HiSeq 2000	15366175	9821323	286287	miR-10b-5p expression in Huntington's disease brain relates to age of onset and the extent of striatal involvement.	51	TGGAATTCTCGGGTGCCAAGG	control	2	PC	69	NA
SRR1759223	Brain Prefrontal Cortex (Brodmann Area 9)	Illumina HiSeq 2000	17874597	14447228	963380	miR-10b-5p expression in Huntington's disease brain relates to age of onset and the extent of striatal involvement.	51	TGGAATTCTCGGGTGCCAAGG	control	2	PC	79	NA
SRR1759224	Brain Prefrontal Cortex (Brodmann Area 9)	Illumina HiSeq 2000	20684626	15060895	480358	miR-10b-5p expression in Huntington's disease brain relates to age of onset and the extent of striatal involvement.	51	TGGAATTCTCGGGTGCCAAGG	control	2	PC	61	NA
SRR1759225	Brain Prefrontal Cortex (Brodmann Area 9)	Illumina HiSeq 2000	15723230	9771338	823476	miR-10b-5p expression in Huntington's disease brain relates to age of onset and the extent of striatal involvement.	51	TGGAATTCTCGGGTGCCAAGG	control	2	PC	58	NA
SRR1759226	Brain Prefrontal Cortex (Brodmann Area 9)	Illumina HiSeq 2000	17614619	12264491	717443	miR-10b-5p expression in Huntington's disease brain relates to age of onset and the extent of striatal involvement.	51	TGGAATTCTCGGGTGCCAAGG	control	2	PC	70	NA
SRR1759227	Brain Prefrontal Cortex (Brodmann Area 9)	Illumina HiSeq 2000	24573660	17304484	1013960	miR-10b-5p expression in Huntington's disease brain relates to age of onset and the extent of striatal involvement.	51	TGGAATTCTCGGGTGCCAAGG	control	2	PC	66	NA
SRR1759228	Brain Prefrontal Cortex (Brodmann Area 9)	Illumina HiSeq 2000	14350750	9542269	908088	miR-10b-5p expression in Huntington's disease brain relates to age of onset and the extent of striatal involvement.	51	TGGAATTCTCGGGTGCCAAGG	control	2	PC	60	NA
SRR1759229	Brain Prefrontal Cortex (Brodmann Area 9)	Illumina HiSeq 2000	17001863	13242806	1553641	miR-10b-5p expression in Huntington's disease brain relates to age of onset and the extent of striatal involvement.	51	TGGAATTCTCGGGTGCCAAGG	control	2	PC	76	NA
SRR1759230	Brain Prefrontal Cortex (Brodmann Area 9)	Illumina HiSeq 2000	16998739	10812952	1936301	miR-10b-5p expression in Huntington's disease brain relates to age of onset and the extent of striatal involvement.	51	TGGAATTCTCGGGTGCCAAGG	control	2	PC	61	NA
SRR1759231	Brain Prefrontal Cortex (Brodmann Area 9)	Illumina HiSeq 2000	17725494	12435244	270301	miR-10b-5p expression in Huntington's disease brain relates to age of onset and the extent of striatal involvement.	51	TGGAATTCTCGGGTGCCAAGG	control	2	PC	62	NA
SRR1759232	Brain Prefrontal Cortex (Brodmann Area 9)	Illumina HiSeq 2000	16063938	9797172	614522	miR-10b-5p expression in Huntington's disease brain relates to age of onset and the extent of striatal involvement.	51	TGGAATTCTCGGGTGCCAAGG	control	2	PC	69	NA
SRR1759233	Brain Prefrontal Cortex (Brodmann Area 9)	Illumina HiSeq 2000	19174763	12672177	1024299	miR-10b-5p expression in Huntington's disease brain relates to age of onset and the extent of striatal involvement.	51	TGGAATTCTCGGGTGCCAAGG	control	2	PC	61	NA
SRR1759234	Brain Prefrontal Cortex (Brodmann Area 9)	Illumina HiSeq 2000	16888582	12586198	729023	miR-10b-5p expression in Huntington's disease brain relates to age of onset and the extent of striatal involvement.	51	TGGAATTCTCGGGTGCCAAGG	control	2	PC	93	NA
SRR1759235	Brain Prefrontal Cortex (Brodmann Area 9)	Illumina HiSeq 2000	11315988	7293661	629146	miR-10b-5p expression in Huntington's disease brain relates to age of onset and the extent of striatal involvement.	50	TGGAATTCTCGGGTGCCAAGG	control	2	PC	53	NA
SRR1759236	Brain Prefrontal Cortex (Brodmann Area 9)	Illumina HiSeq 2000	17980268	13870033	606163	miR-10b-5p expression in Huntington's disease brain relates to age of onset and the extent of striatal involvement.	51	TGGAATTCTCGGGTGCCAAGG	control	2	PC	57	NA
SRR1759237	Brain Prefrontal Cortex (Brodmann Area 9)	Illumina HiSeq 2000	23457233	17003506	1135414	miR-10b-5p expression in Huntington's disease brain relates to age of onset and the extent of striatal involvement.	51	TGGAATTCTCGGGTGCCAAGG	control	2	PC	43	NA
SRR1759238	Brain Prefrontal Cortex (Brodmann Area 9)	Illumina HiSeq 2000	11758112	9713338	341858	miR-10b-5p expression in Huntington's disease brain relates to age of onset and the extent of striatal involvement.	51	TGGAATTCTCGGGTGCCAAGG	control	2	PC	71	NA
SRR1759239	Brain Prefrontal Cortex (Brodmann Area 9)	Illumina HiSeq 2000	85321866	31528172	3320126	miR-10b-5p expression in Huntington's disease brain relates to age of onset and the extent of striatal involvement.	51	TGGAATTCTCGGGTGCCAAGG	control	2	PC	46	NA
SRR1759240	Brain Prefrontal Cortex (Brodmann Area 9)	Illumina HiSeq 2000	21339492	15941836	764321	miR-10b-5p expression in Huntington's disease brain relates to age of onset and the extent of striatal involvement.	51	TGGAATTCTCGGGTGCCAAGG	control	2	PC	40	NA
SRR1759241	Brain Prefrontal Cortex (Brodmann Area 9)	Illumina HiSeq 2000	119039780	94126382	6634077	miR-10b-5p expression in Huntington's disease brain relates to age of onset and the extent of striatal involvement.	51	TGGAATTCTCGGGTGCCAAGG	control	2	PC	44	NA
SRR1759242	Brain Prefrontal Cortex (Brodmann Area 9)	Illumina HiSeq 2000	35988842	30312446	753131	miR-10b-5p expression in Huntington's disease brain relates to age of onset and the extent of striatal involvement.	51	TGGAATTCTCGGGTGCCAAGG	control	2	PC	57	NA
SRR1759243	Brain Prefrontal Cortex (Brodmann Area 9)	Illumina HiSeq 2000	17706807	13659271	422389	miR-10b-5p expression in Huntington's disease brain relates to age of onset and the extent of striatal involvement.	51	TGGAATTCTCGGGTGCCAAGG	control	2	PC	80	NA
SRR1759244	Brain Prefrontal Cortex (Brodmann Area 9)	Illumina HiSeq 2000	10764971	6339682	279088	miR-10b-5p expression in Huntington's disease brain relates to age of onset and the extent of striatal involvement.	50	TGGAATTCTCGGGTGCCAAGG	control	2	PC	75	NA
SRR1759245	Brain Prefrontal Cortex (Brodmann Area 9)	Illumina HiSeq 2000	13371997	9436602	404984	miR-10b-5p expression in Huntington's disease brain relates to age of onset and the extent of striatal involvement.	50	TGGAATTCTCGGGTGCCAAGG	control	2	PC	76	NA
SRR1759246	Brain Prefrontal Cortex (Brodmann Area 9)	Illumina HiSeq 2000	22774664	16238945	354449	miR-10b-5p expression in Huntington's disease brain relates to age of onset and the extent of striatal involvement.	51	TGGAATTCTCGGGTGCCAAGG	control	2	PC	68	NA
SRR1759247	Brain Prefrontal Cortex (Brodmann Area 9)	Illumina HiSeq 2000	14283612	9588738	791798	miR-10b-5p expression in Huntington's disease brain relates to age of onset and the extent of striatal involvement.	51	TGGAATTCTCGGGTGCCAAGG	control	2	PC	64	NA
ERR409882	Brain Prefrontal Cortex (Brodmann Area 9)	Illumina HiSeq 2000	20121708	15126496	1389746	MicroRNAs located in the Hox gene clusters are implicated in huntington's disease pathogenesis.	51	TGGAATTCTCGGGTGCCAAGG	control	2	PC	53	NA
ERR409900	Brain Prefrontal Cortex (Brodmann Area 9)	Illumina HiSeq 2000	60000000	47501612	3765285	MicroRNAs located in the Hox gene clusters are implicated in huntington's disease pathogenesis.	51	TGGAATTCTCGGGTGCCAAGG	control	2	PC	44	NA
SRR5398623	Amygdala	Illumina HiSeq 2000	16555528	11817037	347150	Specific small-RNA signatures in the amygdala at premotor and motor stages of Parkinson's disease revealed by deep sequencing analysis	76	TGGAATTCTCGGGTGCCAAGG	control	3	Am	NA	NA
SRR5398624	Amygdala	Illumina HiSeq 2000	15094775	10800580	341214	Specific small-RNA signatures in the amygdala at premotor and motor stages of Parkinson's disease revealed by deep sequencing analysis	76	TGGAATTCTCGGGTGCCAAGG	control	3	Am	NA	NA
SRR5398625	Amygdala	Illumina HiSeq 2000	15666388	12411649	282728	Specific small-RNA signatures in the amygdala at premotor and motor stages of Parkinson's disease revealed by deep sequencing analysis	76	TGGAATTCTCGGGTGCCAAGG	control	3	Am	NA	NA
SRR5398626	Amygdala	Illumina HiSeq 2000	15968063	12359196	318446	Specific small-RNA signatures in the amygdala at premotor and motor stages of Parkinson's disease revealed by deep sequencing analysis	76	TGGAATTCTCGGGTGCCAAGG	control	3	Am	NA	NA
SRR5398627	Amygdala	Illumina HiSeq 2000	15410203	12248340	319039	Specific small-RNA signatures in the amygdala at premotor and motor stages of Parkinson's disease revealed by deep sequencing analysis	76	TGGAATTCTCGGGTGCCAAGG	control	3	Am	NA	NA
SRR5398628	Amygdala	Illumina HiSeq 2000	16723706	12606145	274353	Specific small-RNA signatures in the amygdala at premotor and motor stages of Parkinson's disease revealed by deep sequencing analysis	76	TGGAATTCTCGGGTGCCAAGG	control	3	Am	NA	NA
SRR5398635	Amygdala	Illumina HiSeq 2000	15765349	12266126	344009	Specific small-RNA signatures in the amygdala at premotor and motor stages of Parkinson's disease revealed by deep sequencing analysis	76	TGGAATTCTCGGGTGCCAAGG	control	3	Am	NA	NA
SRR5398637	Amygdala	Illumina HiSeq 2000	13128924	7283065	177178	Specific small-RNA signatures in the amygdala at premotor and motor stages of Parkinson's disease revealed by deep sequencing analysis	36	TGGAATTCTCGGGTGCCAAGG	control	3	Am	NA	NA
SRR5398638	Amygdala	Illumina HiSeq 2000	14279345	7223192	193341	Specific small-RNA signatures in the amygdala at premotor and motor stages of Parkinson's disease revealed by deep sequencing analysis	36	TGGAATTCTCGGGTGCCAAGG	control	3	Am	NA	NA
SRR5398639	Amygdala	Illumina HiSeq 2000	12343641	6079202	159457	Specific small-RNA signatures in the amygdala at premotor and motor stages of Parkinson's disease revealed by deep sequencing analysis	36	TGGAATTCTCGGGTGCCAAGG	control	3	Am	NA	NA
SRR5398640	Amygdala	Illumina HiSeq 2000	15051754	7234267	198962	Specific small-RNA signatures in the amygdala at premotor and motor stages of Parkinson's disease revealed by deep sequencing analysis	36	TGGAATTCTCGGGTGCCAAGG	control	3	Am	NA	NA
SRR5398641	Amygdala	Illumina HiSeq 2000	13097279	6631906	183217	Specific small-RNA signatures in the amygdala at premotor and motor stages of Parkinson's disease revealed by deep sequencing analysis	36	TGGAATTCTCGGGTGCCAAGG	control	3	Am	NA	NA
SRR5398642	Amygdala	Illumina HiSeq 2000	15845110	6696365	168795	Specific small-RNA signatures in the amygdala at premotor and motor stages of Parkinson's disease revealed by deep sequencing analysis	36	TGGAATTCTCGGGTGCCAAGG	control	3	Am	NA	NA
SRR5398649	Amygdala	Illumina HiSeq 2000	19697540	7575091	227337	Specific small-RNA signatures in the amygdala at premotor and motor stages of Parkinson's disease revealed by deep sequencing analysis	36	TGGAATTCTCGGGTGCCAAGG	control	3	Am	NA	NA
SRR2287868	Frontal Cortex	Illumina HiSeq 2000	66861051	44785005	1008572	Small RNA sequencing in healthy human tissues and brain tumor samples	51	TGGAATTCTCGGGTGCCAAGG	control	4	FC	55	NA
SRR2289624	Frontal Cortex	Illumina HiSeq 2000	57716480	39591829	1548344	Small RNA sequencing in healthy human tissues and brain tumor samples	51	TGGAATTCTCGGGTGCCAAGG	control	4	FC	35	NA
SRR2289625	Frontal Cortex	Illumina HiSeq 2000	26431750	14956144	385245	Small RNA sequencing in healthy human tissues and brain tumor samples	51	TGGAATTCTCGGGTGCCAAGG	control	4	FC	27	NA
SRR2289626	Frontal Cortex	Illumina HiSeq 2000	69014919	45302655	315518	Small RNA sequencing in healthy human tissues and brain tumor samples	51	TGGAATTCTCGGGTGCCAAGG	control	4	FC	45	NA
SRR2294377	Frontal Cortex	Illumina HiSeq 2000	84882503	48441292	562411	Small RNA sequencing in healthy human tissues and brain tumor samples	51	TGGAATTCTCGGGTGCCAAGG	control	4	FC	40	NA
SRR2294380	Frontal Cortex	Illumina HiSeq 2000	35400830	25753044	320662	Small RNA sequencing in healthy human tissues and brain tumor samples	51	TGGAATTCTCGGGTGCCAAGG	control	4	FC	23	NA
SRR2294739	Corpus Callosum	Illumina HiSeq 2000	67646855	50487196	651109	Small RNA sequencing in healthy human tissues and brain tumor samples	51	TGGAATTCTCGGGTGCCAAGG	control	5	CC	55	NA
SRR2294742	Corpus Callosum	Illumina HiSeq 2000	72750191	57714536	526862	Small RNA sequencing in healthy human tissues and brain tumor samples	51	TGGAATTCTCGGGTGCCAAGG	control	5	CC	35	NA
SRR2294746	Corpus Callosum	Illumina HiSeq 2000	23684869	17135059	255753	Small RNA sequencing in healthy human tissues and brain tumor samples	51	TGGAATTCTCGGGTGCCAAGG	control	5	CC	27	NA
SRR2294747	Corpus Callosum	Illumina HiSeq 2000	89729146	62512760	285741	Small RNA sequencing in healthy human tissues and brain tumor samples	51	TGGAATTCTCGGGTGCCAAGG	control	5	CC	45	NA
SRR2294748	Corpus Callosum	Illumina HiSeq 2000	108109624	61622397	511197	Small RNA sequencing in healthy human tissues and brain tumor samples	51	TGGAATTCTCGGGTGCCAAGG	control	5	CC	40	NA
SRR2294820	Corpus Callosum	Illumina HiSeq 2000	37916939	28243706	293905	Small RNA sequencing in healthy human tissues and brain tumor samples	51	TGGAATTCTCGGGTGCCAAGG	control	5	CC	23	NA
SRR2915342	Normal human astrocytes	Illumina HiSeq 2500	20004277	7291281	262382	not found	23	NA	control	6	As	NA	NA
SRR2915343	Normal human astrocytes	Illumina HiSeq 2500	18018744	6539721	276010	not found	25	NA	control	6	As	NA	NA
SRR2915344	Normal human astrocytes	Illumina HiSeq 2500	16984721	5724378	215953	not found	29	NA	control	6	As	NA	NA
SRR828709	Temporal neocortex gray matter	Illumina Genome Analyzer IIx	12510211	5070477	341219	A Study of Small RNAs from Cerebral Neocortex of Pathology-Verified Alzheimer’s Disease, Dementia with Lewy Bodies, Hippocampal Sclerosis, Frontotemporal Lobar Dementia, and Non-Demented Human Controls	40	TGGAATTCTCGGGTGCCA	control	7	NG	NA	NA
ERR1039288	Unknown region	Illumina HiSeq 2000	12374139	9087536	229037	Integrated multi-omics analysis of oligodendroglial tumours identifies three subgroups of 1p/19q co-deleted gliomas	35	ACGGGCTAATATTTATCGGTG	control	8	Unknown	NA	NA
ERR1039290	Unknown region	Illumina HiSeq 2000	12091490	8887885	180867	Integrated multi-omics analysis of oligodendroglial tumours identifies three subgroups of 1p/19q co-deleted gliomas	35	ACGGGCTAATATTTATCGGTG	control	8	Unknown	NA	NA
ERR1039291	Unknown region	Illumina HiSeq 2000	8038491	5609900	178389	Integrated multi-omics analysis of oligodendroglial tumours identifies three subgroups of 1p/19q co-deleted gliomas	35	ACGGGCTAATATTTATCGGTG	control	8	Unknown	NA	NA
ERR1039451	Unknown region	Illumina HiSeq 2000	12978520	7283043	184893	Integrated multi-omics analysis of oligodendroglial tumours identifies three subgroups of 1p/19q co-deleted gliomas	35	ACGGGCTAATATTTATCGGTG	control	8	Unknown	NA	NA
ERR1039452	Unknown region	Illumina HiSeq 2000	16910763	9670766	198201	Integrated multi-omics analysis of oligodendroglial tumours identifies three subgroups of 1p/19q co-deleted gliomas	35	ACGGGCTAATATTTATCGGTG	control	8	Unknown	NA	NA
ERR1039453	Unknown region	Illumina HiSeq 2000	12567167	7117204	187261	Integrated multi-omics analysis of oligodendroglial tumours identifies three subgroups of 1p/19q co-deleted gliomas	35	ACGGGCTAATATTTATCGGTG	control	8	Unknown	NA	NA
ERR1039454	Unknown region	Illumina HiSeq 2000	17341473	9913704	242168	Integrated multi-omics analysis of oligodendroglial tumours identifies three subgroups of 1p/19q co-deleted gliomas	35	ACGGGCTAATATTTATCGGTG	control	8	Unknown	NA	NA
ERR1039455	Unknown region	Illumina HiSeq 2000	16715813	9571768	232575	Integrated multi-omics analysis of oligodendroglial tumours identifies three subgroups of 1p/19q co-deleted gliomas	35	ACGGGCTAATATTTATCGGTG	control	8	Unknown	NA	NA
ERR1039456	Unknown region	Illumina HiSeq 2000	14978304	8408180	270994	Integrated multi-omics analysis of oligodendroglial tumours identifies three subgroups of 1p/19q co-deleted gliomas	35	ACGGGCTAATATTTATCGGTG	control	8	Unknown	NA	NA
SRR1658345	Unknown region	Illumina HiSeq 2500	47794600	23248344	852606	Dysregulation of microRNA-219 promotes neurodegeneration through post-transcriptional regulation of tau.	51	TTAAGTCGTATGCCGTCTTCTGCTTGAAA	control	8	Unknown	NA	NA
SRR1658355	Unknown region	Illumina HiSeq 2500	11897850	6778774	270146	Dysregulation of microRNA-219 promotes neurodegeneration through post-transcriptional regulation of tau.	51	TCCACTCGTATGCCGTCTTCTGCTTGAAA	control	8	Unknown	NA	NA
SRR1658356	Unknown region	Illumina HiSeq 2500	9392211	5378345	194663	Dysregulation of microRNA-219 promotes neurodegeneration through post-transcriptional regulation of tau.	51	TCCGTTCGTATGCCGTCTTCTGCTTGAAA	control	8	Unknown	NA	NA
SRR1658357	Unknown region	Illumina HiSeq 2500	11044943	6501273	206125	Dysregulation of microRNA-219 promotes neurodegeneration through post-transcriptional regulation of tau.	51	TCCTATCGTATGCCGTCTTCTGCTTGAAA	control	8	Unknown	NA	NA
SRR1658360	Unknown region	Illumina HiSeq 2500	10105251	5619846	166609	Dysregulation of microRNA-219 promotes neurodegeneration through post-transcriptional regulation of tau.	51	TCTCCTCGTATGCCGTCTTCTGCTTGAAA	control	8	Unknown	NA	NA
SRR3994188	Unknown region	Illumina(NextSeq 500)	31652259	20652249	477496	Small RNA sequencing revealed dysregulated piRNAs in Alzheimer's disease and their probable role in pathogenesis.	76	TGGAATTCTCGGGTGCCAAGG	control	8	Unknown	NA	NA
