# Supplementary material for: MicroRNA editing patterns in Huntington’s disease
Source: Sci Rep. 2022 Feb 24;12:3173. doi: 10.1038/s41598-022-06970-6 (PMC8873361; doi:10.1038/s41598-022-06970-6)
Supplement: Supplementary file 2 — Supplementary Information 2. [file 41598_2022_6970_MOESM2_ESM.zip › SupplementaryTables-r2/Table S10.xlsx]

## Sheet: Table S10
Table S10. The MicPAR result of has-mir-10b-5p.
Query	Ref	Total_Hits	Total_Score	Max_Score	Score_PValue	Corrected_Score_PValue	U-to-C_Reads	Total_Reads	Variation_PValue	Total_Mismatches	Mismatch_PValue	Total_Extension	Total_Matched_Length	Seed_Score	12-17nt_Score	Close_Hit_Score	AU_Content_Score	Position_Score	FirstA_Score	Query_Len	Ref_Len	Query_Start	Query_End	Ref_Start	Ref_End	Query_Paired	Ref_Paired	Centered_Pair	Site_Type	Ref.	#tax_id	GeneID	Symbol	Synonyms	description	Other_designations	RNA_nucleotide_accession.version	protein_accession.version	genomic_nucleotide_accession.version	type_of_gene	status	chromosome	orientation	start_position_on_the_genomic_accession	end_position_on_the_genomic_accession	assembly
hsa-miR-10b-5p	NR_029681.1	1	40607.7	40607.7	0	0	1003	1003	0	13	1	0	12	312	0	0	131.7	0	0	23	100	12	23	62	73	12	12	0	read	NR_029681.1	9606	406932	MIR140	MIRN140|miRNA140|mir-140	microRNA 140	hsa-mir-140	NR_029681.1	-	NC_000016.10	ncRNA	PROVISIONAL	16	+	69933080	69933179	Reference GRCh38.p12 Primary Assembly
hsa-miR-10b-5p	NM_001291412.1	1	18079	18079	0	0	438	438	0	15	1	0	8	248	0	0	271	0	0	23	2524	15	22	1735	1742	8	8	0	read	NM_001291412.1	9606	6651	SON	BASS1|C21orf50|DBP-5|NREBP|SON3|TOKIMS	SON DNA binding protein	protein SON|Bax antagonist selected in Saccharomyces 1|NRE-binding protein|negative regulatory element-binding protein	NM_001291412.1	NP_001278341.1	NC_000021.9	protein-coding	REVIEWED	21	+	33543037	33577513	Reference GRCh38.p12 Primary Assembly
hsa-miR-10b-5p	NM_138927.2	1	18079	18079	0	0	438	438	0	15	1	0	8	248	0	0	271	0	0	23	8440	15	22	7651	7658	8	8	0	read	NM_138927.2	9606	6651	SON	BASS1|C21orf50|DBP-5|NREBP|SON3|TOKIMS	SON DNA binding protein	protein SON|Bax antagonist selected in Saccharomyces 1|NRE-binding protein|negative regulatory element-binding protein	NM_138927.2	NP_620305.2	NC_000021.9	protein-coding	REVIEWED	21	+	33543037	33577513	Reference GRCh38.p12 Primary Assembly
hsa-miR-10b-5p	NR_103797.1	1	18079	18079	0	0	438	438	0	15	1	0	8	248	0	0	271	0	0	23	8467	15	22	7678	7685	8	8	0	read	NR_103797.1	9606	6651	SON	BASS1|C21orf50|DBP-5|NREBP|SON3|TOKIMS	SON DNA binding protein	protein SON|Bax antagonist selected in Saccharomyces 1|NRE-binding protein|negative regulatory element-binding protein	NR_103797.1	-	NC_000021.9	protein-coding	REVIEWED	21	+	33543037	33577513	Reference GRCh38.p12 Primary Assembly
hsa-miR-10b-5p	NM_134260.2	2	12784.6	12294.2	0	0	291	323	0	12.5	1	0	12	320	0	0	287.2	0	0	23	10998	12	23	2362	2373	12	12	0	read	NM_134260.2	9606	6095	RORA	NR1F1|ROR1|ROR2|ROR3|RZR-ALPHA|RZRA	RAR related orphan receptor A	nuclear receptor ROR-alpha|ROR-alpha|nuclear receptor RZR-alpha|nuclear receptor subfamily 1 group F member 1|retinoic acid receptor-related orphan receptor alpha|retinoid-related orphan receptor alpha|thyroid hormone nuclear receptor alpha variant 4|transcription factor RZR-alpha	NM_134260.2	NP_599022.1	NC_000015.10	protein-coding	REVIEWED	15	-	60488283	61229302	Reference GRCh38.p12 Primary Assembly
hsa-miR-10b-5p	NM_134262.2	2	12784.6	12294.2	0	0	291	323	0	12.5	1	0	12	320	0	0	287.2	0	0	23	10669	12	23	2033	2044	12	12	0	read	NM_134262.2	9606	6095	RORA	NR1F1|ROR1|ROR2|ROR3|RZR-ALPHA|RZRA	RAR related orphan receptor A	nuclear receptor ROR-alpha|ROR-alpha|nuclear receptor RZR-alpha|nuclear receptor subfamily 1 group F member 1|retinoic acid receptor-related orphan receptor alpha|retinoid-related orphan receptor alpha|thyroid hormone nuclear receptor alpha variant 4|transcription factor RZR-alpha	NM_134262.2	NP_599024.1	NC_000015.10	protein-coding	REVIEWED	15	-	60488283	61229302	Reference GRCh38.p12 Primary Assembly
hsa-miR-10b-5p	NM_134261.2	2	12784.6	12294.2	0	0	291	323	0	12.5	1	0	12	320	0	0	287.2	0	0	23	10828	12	23	2192	2203	12	12	0	read	NM_134261.2	9606	6095	RORA	NR1F1|ROR1|ROR2|ROR3|RZR-ALPHA|RZRA	RAR related orphan receptor A	nuclear receptor ROR-alpha|ROR-alpha|nuclear receptor RZR-alpha|nuclear receptor subfamily 1 group F member 1|retinoic acid receptor-related orphan receptor alpha|retinoid-related orphan receptor alpha|thyroid hormone nuclear receptor alpha variant 4|transcription factor RZR-alpha	NM_134261.2	NP_599023.1	NC_000015.10	protein-coding	REVIEWED	15	-	60488283	61229302	Reference GRCh38.p12 Primary Assembly
hsa-miR-10b-5p	NM_002943.3	2	12784.6	12294.2	0	0	291	323	0	12.5	1	0	12	320	0	0	287.2	0	0	23	10974	12	23	2338	2349	12	12	0	read	NM_002943.3	9606	6095	RORA	NR1F1|ROR1|ROR2|ROR3|RZR-ALPHA|RZRA	RAR related orphan receptor A	nuclear receptor ROR-alpha|ROR-alpha|nuclear receptor RZR-alpha|nuclear receptor subfamily 1 group F member 1|retinoic acid receptor-related orphan receptor alpha|retinoid-related orphan receptor alpha|thyroid hormone nuclear receptor alpha variant 4|transcription factor RZR-alpha	NM_002943.3	NP_002934.1	NC_000015.10	protein-coding	REVIEWED	15	-	60488283	61229302	Reference GRCh38.p12 Primary Assembly
hsa-miR-10b-5p	NM_203394.2	2	12965.9	11090.4	0	0	263	304	0	12.5	1	0	12	252	0	0	271.4	0	0	23	5742	12	23	3513	3524	12	12	0	read	NM_203394.2	9606	144455	E2F7	-	E2F transcription factor 7	transcription factor E2F7|E2F-7	NM_203394.2	NP_976328.2	NC_000012.12	protein-coding	VALIDATED	12	-	77021245	77065579	Reference GRCh38.p12 Primary Assembly
hsa-miR-10b-5p	NM_002355.3	1	10400.4	10400.4	0	0	246	246	0	9.5	1	0	19	248	8	0	257.4	0	0	23	2583	4	22	1505	1523	19	19	0	read	NM_002355.3	9606	4074	M6PR	CD-M6PR|CD-MPR|MPR 46|MPR-46|MPR46|SMPR	mannose-6-phosphate receptor, cation dependent	cation-dependent mannose-6-phosphate receptor|46-kDa mannose 6-phosphate receptor|CD Man-6-P receptor|Mr 46,000 Man6PR|small mannose 6-phosphate receptor	NM_002355.3	NP_002346.1	NC_000012.12	protein-coding	REVIEWED	12	-	8940360	8949760	Reference GRCh38.p12 Primary Assembly
hsa-miR-10b-5p	NM_001207024.1	1	10400.4	10400.4	0	0	246	246	0	9.5	1	0	19	248	8	0	257.4	0	0	23	2325	4	22	1247	1265	19	19	0	read	NM_001207024.1	9606	4074	M6PR	CD-M6PR|CD-MPR|MPR 46|MPR-46|MPR46|SMPR	mannose-6-phosphate receptor, cation dependent	cation-dependent mannose-6-phosphate receptor|46-kDa mannose 6-phosphate receptor|CD Man-6-P receptor|Mr 46,000 Man6PR|small mannose 6-phosphate receptor	NM_001207024.1	NP_001193953.1	NC_000012.12	protein-coding	REVIEWED	12	-	8940360	8949760	Reference GRCh38.p12 Primary Assembly
hsa-miR-10b-5p	NM_194442.2	1	9776.4	9776.4	0	0	232	232	0	13	1	0	15	240	0	0	218.4	0	0	23	3827	8	22	2099	2113	15	15	0	read	NM_194442.2	9606	3930	LBR	DHCR14B|LMN2R|PHA|TDRD18	lamin B receptor	lamin-B receptor|integral nuclear envelope inner membrane protein|tudor domain containing 18	NM_194442.2	NP_919424.1	NC_000001.11	protein-coding	REVIEWED	1	-	225401501	225428854	Reference GRCh38.p12 Primary Assembly
hsa-miR-10b-5p	NM_002296.3	1	9776.4	9776.4	0	0	232	232	0	13	1	0	15	240	0	0	218.4	0	0	23	3837	8	22	2109	2123	15	15	0	read	NM_002296.3	9606	3930	LBR	DHCR14B|LMN2R|PHA|TDRD18	lamin B receptor	lamin-B receptor|integral nuclear envelope inner membrane protein|tudor domain containing 18	NM_002296.3	NP_002287.2	NC_000001.11	protein-coding	REVIEWED	1	-	225401501	225428854	Reference GRCh38.p12 Primary Assembly
hsa-miR-10b-5p	NM_001546.3	1	9194.4	9194.4	0	0	215	215	0	9	1	0	22	248	12	0	288.4	0	0	23	3891	1	22	1795	1816	22	22	0	read	NM_001546.3	9606	3400	ID4	IDB4|bHLHb27	inhibitor of DNA binding 4, HLH protein	DNA-binding protein inhibitor ID-4|class B basic helix-loop-helix protein 27|inhibitor of DNA binding 4, dominant negative helix-loop-helix protein|inhibitor of differentiation 4	NM_001546.3	NP_001537.1	NC_000006.12	protein-coding	REVIEWED	6	+	19837369	19842199	Reference GRCh38.p12 Primary Assembly
hsa-miR-10b-5p	NM_001303241.1	1	8522.3	8522.3	0	0	198	198	0	14	1	0	10	248	0	0	313.3	0	0	23	6347	13	22	5828	5837	10	10	0	read	NM_001303241.1	9606	57472	CNOT6	CCR4|Ccr4a	CCR4-NOT transcription complex subunit 6	CCR4-NOT transcription complex subunit 6|carbon catabolite repression 4 protein|carbon catabolite repressor protein 4 homolog|cytoplasmic deadenylase	NM_001303241.1	NP_001290170.1	NC_000005.10	protein-coding	REVIEWED	5	+	180494372	180578404	Reference GRCh38.p12 Primary Assembly
hsa-miR-10b-5p	NM_012164.3	2	7854	7763.3	0	0	181	181	0	9	1	0	21	248	4	0	222.3	0	0	23	9186	2	22	711	731	21	21	0	read	NM_012164.3	9606	26190	FBXW2	FBW2|Fwd2|Md6	F-box and WD repeat domain containing 2	F-box/WD repeat-containing protein 2|F-box and WD-40 domain protein 2|F-box and WD-40 domain-containing protein 2	NM_012164.3	NP_036296.2	NC_000009.12	protein-coding	REVIEWED	9	-	120756975	120793461	Reference GRCh38.p12 Primary Assembly
hsa-miR-10b-5p	NM_003794.3	1	5893.3	5893.3	0	0	133	133	0	9.5	1	0	21	252	12	0	261.3	0	0	23	2534	3	23	2166	2186	21	21	0	read	NM_003794.3	9606	8723	SNX4	ATG24B	sorting nexin 4	sorting nexin-4	NM_003794.3	NP_003785.1	NC_000003.12	protein-coding	REVIEWED	3	-	125446643	125520213	Reference GRCh38.p12 Primary Assembly
hsa-miR-10b-5p	NR_073435.1	1	5893.3	5893.3	0	0	133	133	0	9.5	1	0	21	252	12	0	261.3	0	0	23	2412	3	23	2044	2064	21	21	0	read	NR_073435.1	9606	8723	SNX4	ATG24B	sorting nexin 4	sorting nexin-4	NR_073435.1	-	NC_000003.12	protein-coding	REVIEWED	3	-	125446643	125520213	Reference GRCh38.p12 Primary Assembly
hsa-miR-10b-5p	NM_001123369.1	2	6096.6	5595.1	0	0	128	141	0	14	1	0	11	152	0	0	283.1	0	0	23	4190	12	22	2614	2624	11	11	0	read	NM_001123369.1	9606	5537	PPP6C	PP6|PP6C	protein phosphatase 6 catalytic subunit	serine/threonine-protein phosphatase 6 catalytic subunit|serine/threonine protein phosphatase catalytic subunit	NM_001123369.1	NP_001116841.1	NC_000009.12	protein-coding	REVIEWED	9	-	125146572	125189938	Reference GRCh38.p12 Primary Assembly
hsa-miR-10b-5p	NM_001123355.1	1	5595.1	5595.1	0	0	128	141	0	14	1	0	11	152	0	0	283.1	0	0	23	4367	12	22	2791	2801	11	11	0	read	NM_001123355.1	9606	5537	PPP6C	PP6|PP6C	protein phosphatase 6 catalytic subunit	serine/threonine-protein phosphatase 6 catalytic subunit|serine/threonine protein phosphatase catalytic subunit	NM_001123355.1	NP_001116827.1	NC_000009.12	protein-coding	REVIEWED	9	-	125146572	125189938	Reference GRCh38.p12 Primary Assembly
hsa-miR-10b-5p	NM_002721.4	1	5595.1	5595.1	0	0	128	141	0	14	1	0	11	152	0	0	283.1	0	0	23	4256	12	22	2680	2690	11	11	0	read	NM_002721.4	9606	5537	PPP6C	PP6|PP6C	protein phosphatase 6 catalytic subunit	serine/threonine-protein phosphatase 6 catalytic subunit|serine/threonine protein phosphatase catalytic subunit	NM_002721.4	NP_002712.1	NC_000009.12	protein-coding	REVIEWED	9	-	125146572	125189938	Reference GRCh38.p12 Primary Assembly
hsa-miR-10b-5p	NM_001330323.1	1	5658.2	5658.2	0	0	126	132	0	15	1	0	8	312	0	0	266.2	0	0	23	2706	16	23	2093	2100	8	8	0	read	NM_001330323.1	9606	3213	HOXB3	HOX2|HOX2G|Hox-2.7	homeobox B3	homeobox protein Hox-B3|homeo box 2G|homeobox protein Hox-2.7|homeobox protein Hox-2G	NM_001330323.1	NP_001317252.1	NC_000017.11	protein-coding	REVIEWED	17	-	48548869	48590271	Reference GRCh38.p12 Primary Assembly
hsa-miR-10b-5p	NM_001330322.1	1	5658.2	5658.2	0	0	126	132	0	15	1	0	8	312	0	0	266.2	0	0	23	3252	16	23	2639	2646	8	8	0	read	NM_001330322.1	9606	3213	HOXB3	HOX2|HOX2G|Hox-2.7	homeobox B3	homeobox protein Hox-B3|homeo box 2G|homeobox protein Hox-2.7|homeobox protein Hox-2G	NM_001330322.1	NP_001317251.1	NC_000017.11	protein-coding	REVIEWED	17	-	48548869	48590271	Reference GRCh38.p12 Primary Assembly
hsa-miR-10b-5p	NM_002146.4	1	5658.2	5658.2	0	0	126	132	0	15	1	0	8	312	0	0	266.2	0	0	23	3627	16	23	3014	3021	8	8	0	read	NM_002146.4	9606	3213	HOXB3	HOX2|HOX2G|Hox-2.7	homeobox B3	homeobox protein Hox-B3|homeo box 2G|homeobox protein Hox-2.7|homeobox protein Hox-2G	NM_002146.4	NP_002137.4	NC_000017.11	protein-coding	REVIEWED	17	-	48548869	48590271	Reference GRCh38.p12 Primary Assembly
hsa-miR-10b-5p	NM_198150.2	1	5623.9	5623.9	0	0	124	124	0	13	1	0	11	320	0	0	298.9	0	0	23	3345	13	23	2550	2560	11	11	0	read	NM_198150.2	9606	153642	ARSK	TSULF	arylsulfatase family member K	arylsulfatase K|ASK|telethon sulfatase	NM_198150.2	NP_937793.1	NC_000005.10	protein-coding	VALIDATED	5	+	95555107	95605101	Reference GRCh38.p12 Primary Assembly
hsa-miR-10b-5p	NM_001136140.1	1	5404.5	5404.5	0	0	121	177	0	8.5	1	1	17	240	36	0	239.5	0	0	23	2809	6	22	1980	1995	17	16	0	read	NM_001136140.1	9606	51727	CMPK1	CK|CMK|CMPK|UMK|UMP-CMPK|UMPK	cytidine/uridine monophosphate kinase 1	UMP-CMP kinase|UMP/CMP kinase|cytidine monophosphate (UMP-CMP) kinase 1, cytosolic|cytidylate kinase|dCMP kinase|deoxycytidylate kinase|nucleoside-diphosphate kinase|uridine monophosphate kinase|uridine monophosphate/cytidine monophosphate kinase	NM_001136140.1	NP_001129612.1	NC_000001.11	protein-coding	REVIEWED	1	+	47333796	47378838	Reference GRCh38.p12 Primary Assembly
hsa-miR-10b-5p	NM_016308.2	1	5404.5	5404.5	0	0	121	177	0	8.5	1	1	17	240	36	0	239.5	0	0	23	2956	6	22	2127	2142	17	16	0	read	NM_016308.2	9606	51727	CMPK1	CK|CMK|CMPK|UMK|UMP-CMPK|UMPK	cytidine/uridine monophosphate kinase 1	UMP-CMP kinase|UMP/CMP kinase|cytidine monophosphate (UMP-CMP) kinase 1, cytosolic|cytidylate kinase|dCMP kinase|deoxycytidylate kinase|nucleoside-diphosphate kinase|uridine monophosphate kinase|uridine monophosphate/cytidine monophosphate kinase	NM_016308.2	NP_057392.1	NC_000001.11	protein-coding	REVIEWED	1	+	47333796	47378838	Reference GRCh38.p12 Primary Assembly
hsa-miR-10b-5p	NR_046394.1	1	5404.5	5404.5	0	0	121	176	0	8.5	1	1	17	240	36	0	239.5	0	0	23	2879	6	22	2050	2065	17	16	0	read	NR_046394.1	9606	51727	CMPK1	CK|CMK|CMPK|UMK|UMP-CMPK|UMPK	cytidine/uridine monophosphate kinase 1	UMP-CMP kinase|UMP/CMP kinase|cytidine monophosphate (UMP-CMP) kinase 1, cytosolic|cytidylate kinase|dCMP kinase|deoxycytidylate kinase|nucleoside-diphosphate kinase|uridine monophosphate kinase|uridine monophosphate/cytidine monophosphate kinase	NR_046394.1	-	NC_000001.11	protein-coding	REVIEWED	1	+	47333796	47378838	Reference GRCh38.p12 Primary Assembly
hsa-miR-10b-5p	NM_001243885.1	1	5233.3	5233.3	0	0	119	119	0	14.5	1	0	10	160	0	0	274.3	0	0	23	2056	13	22	1074	1083	10	10	0	read	NM_001243885.1	9606	10140	TOB1	APRO5|APRO6|PIG49|TOB|TROB|TROB1	transducer of ERBB2, 1	protein Tob1|proliferation-inducing gene 49|transducer of erbB-2 1	NM_001243885.1	NP_001230814.1	NC_000017.11	protein-coding	REVIEWED	17	-	50862222	50867977	Reference GRCh38.p12 Primary Assembly
hsa-miR-10b-5p	NM_005749.3	1	5233.3	5233.3	0	0	119	119	0	14.5	1	0	10	160	0	0	274.3	0	0	23	2259	13	22	1277	1286	10	10	0	read	NM_005749.3	9606	10140	TOB1	APRO5|APRO6|PIG49|TOB|TROB|TROB1	transducer of ERBB2, 1	protein Tob1|proliferation-inducing gene 49|transducer of erbB-2 1	NM_005749.3	NP_005740.1	NC_000017.11	protein-coding	REVIEWED	17	-	50862222	50867977	Reference GRCh38.p12 Primary Assembly
hsa-miR-10b-5p	NM_001243877.1	1	5233.3	5233.3	0	0	119	119	0	14.5	1	0	10	160	0	0	274.3	0	0	23	2245	13	22	1263	1272	10	10	0	read	NM_001243877.1	9606	10140	TOB1	APRO5|APRO6|PIG49|TOB|TROB|TROB1	transducer of ERBB2, 1	protein Tob1|proliferation-inducing gene 49|transducer of erbB-2 1	NM_001243877.1	NP_001230806.1	NC_000017.11	protein-coding	REVIEWED	17	-	50862222	50867977	Reference GRCh38.p12 Primary Assembly
hsa-miR-10b-5p	NM_001199322.1	1	4742.5	4742.5	0	0	104	112	0	14	1	0	10	248	0	0	293.5	0	0	23	2798	13	22	1052	1061	10	10	0	read	NM_001199322.1	9606	63915	BLOC1S5	BLOS5|MU|MUTED	biogenesis of lysosomal organelles complex 1 subunit 5	biogenesis of lysosome-related organelles complex 1 subunit 5|BLOC-1 subunit 5|biogenesis of lysosomal organelles complex-1, subunit 5, muted|muted homolog|protein Muted homolog	NM_001199322.1	NP_001186251.1	NC_000006.12	protein-coding	REVIEWED	6	-	8013566	8064413	Reference GRCh38.p12 Primary Assembly
hsa-miR-10b-5p	NM_001199323.1	1	4742.5	4742.5	0	0	104	112	0	14	1	0	10	248	0	0	293.5	0	0	23	2565	13	22	819	828	10	10	0	read	NM_001199323.1	9606	63915	BLOC1S5	BLOS5|MU|MUTED	biogenesis of lysosomal organelles complex 1 subunit 5	biogenesis of lysosome-related organelles complex 1 subunit 5|BLOC-1 subunit 5|biogenesis of lysosomal organelles complex-1, subunit 5, muted|muted homolog|protein Muted homolog	NM_001199323.1	NP_001186252.1	NC_000006.12	protein-coding	REVIEWED	6	-	8013566	8064413	Reference GRCh38.p12 Primary Assembly
hsa-miR-10b-5p	NM_201280.2	1	4742.5	4742.5	0	0	104	112	0	14	1	0	10	248	0	0	293.5	0	0	23	2695	13	22	949	958	10	10	0	read	NM_201280.2	9606	63915	BLOC1S5	BLOS5|MU|MUTED	biogenesis of lysosomal organelles complex 1 subunit 5	biogenesis of lysosome-related organelles complex 1 subunit 5|BLOC-1 subunit 5|biogenesis of lysosomal organelles complex-1, subunit 5, muted|muted homolog|protein Muted homolog	NM_201280.2	NP_958437.1	NC_000006.12	protein-coding	REVIEWED	6	-	8013566	8064413	Reference GRCh38.p12 Primary Assembly
hsa-miR-10b-5p	NR_037618.1	3	7983.2	4742.5	0	0	104	112	0	14	1	0	10	248	0	0	293.5	0	0	23	2992	13	22	1257	1266	10	10	0	read	NR_037618.1	9606	100526837	EEF1E1-BLOC1S5	EEF1E1-MUTED	EEF1E1-BLOC1S5 readthrough (NMD candidate)	EEF1E1-MUTED readthrough	NR_037618.1	-	NC_000006.12	ncRNA	VALIDATED	6	-	8013566	8102594	Reference GRCh38.p12 Primary Assembly
hsa-miR-10b-5p	NM_002354.2	1	4552.2	4552.2	0	0	102	102	0	15.5	1	0	8	160	0	0	274.2	0	0	23	1731	15	22	1140	1147	8	8	0	read	NM_002354.2	9606	4072	EPCAM	DIAR5|EGP-2|EGP314|EGP40|ESA|HNPCC8|KS1/4|KSA|M4S1|MIC18|MK-1|TACSTD1|TROP1	epithelial cell adhesion molecule	epithelial cell adhesion molecule|adenocarcinoma-associated antigen|cell surface glycoprotein Trop-1|epithelial glycoprotein 314|human epithelial glycoprotein-2|major gastrointestinal tumor-associated protein GA733-2|membrane component, chromosome 4, surface marker (35kD glycoprotein)|tumor-associated calcium signal transducer 1	NM_002354.2	NP_002345.2	NC_000002.12	protein-coding	REVIEWED	2	+	47369147	47387027	Reference GRCh38.p12 Primary Assembly
hsa-miR-10b-5p	NM_003298.4	2	4936	4413.5	0	0	95	95	0	8	1	0	23	244	8	0	309.5	0	0	23	8485	1	23	2593	2615	23	23	0	read	NM_003298.4	9606	7182	NR2C2	TAK1|TR4	nuclear receptor subfamily 2 group C member 2	nuclear receptor subfamily 2 group C member 2|Nuclear hormone receptor TR4|orphan nuclear receptor TAK1|orphan nuclear receptor TR4|orphan receptor TR4|testicular nuclear receptor 4	NM_003298.4	NP_003289.2	NC_000003.12	protein-coding	REVIEWED	3	+	14947583	15049278	Reference GRCh38.p12 Primary Assembly
hsa-miR-10b-5p	NM_001291694.1	2	4936	4413.5	0	0	95	95	0	8	1	0	23	244	8	0	309.5	0	0	23	8428	1	23	2536	2558	23	23	0	read	NM_001291694.1	9606	7182	NR2C2	TAK1|TR4	nuclear receptor subfamily 2 group C member 2	nuclear receptor subfamily 2 group C member 2|Nuclear hormone receptor TR4|orphan nuclear receptor TAK1|orphan nuclear receptor TR4|orphan receptor TR4|testicular nuclear receptor 4	NM_001291694.1	NP_001278623.1	NC_000003.12	protein-coding	REVIEWED	3	+	14947583	15049278	Reference GRCh38.p12 Primary Assembly
hsa-miR-10b-5p	NM_001271592.1	1	4028.4	4028.4	0	0	86	89	0	13.5	1	0	10	320	0	0	222.4	0	0	23	4840	14	23	1314	1323	10	10	0	read	NM_001271592.1	9606	100129361	SMIM10L1	-	small integral membrane protein 10 like 1	small integral membrane protein 10-like protein 1|Small integral membrane protein 10-like protein 1|chromosome X open reading frame 69-like	NM_001271592.1	NP_001258521.1	NC_000012.12	protein-coding	VALIDATED	12	+	11171180	11176019	Reference GRCh38.p12 Primary Assembly
hsa-miR-10b-5p	NM_016052.3	1	3935.9	3935.9	0	0	86	86	0	9.5	1	0	23	244	12	0	196.9	0	0	23	7782	1	23	6606	6628	23	23	0	read	NM_016052.3	9606	51018	RRP15	CGI-115|KIAA0507	ribosomal RNA processing 15 homolog	RRP15-like protein|ribosomal RNA-processing protein 15	NM_016052.3	NP_057136.2	NC_000001.11	protein-coding	REVIEWED	1	+	218285286	218337982	Reference GRCh38.p12 Primary Assembly
hsa-miR-10b-5p	NM_003342.4	1	3886.9	3886.9	0	0	85	85	0	8.5	1	1	22	160	28	0	258.9	0	0	23	4208	2	22	889	910	21	22	0	read	NM_003342.4	9606	7326	UBE2G1	E217K|UBC7|UBE2G	ubiquitin conjugating enzyme E2 G1	ubiquitin-conjugating enzyme E2 G1|E2 ubiquitin-conjugating enzyme G1|ubiquitin carrier protein G1|ubiquitin conjugating enzyme E2G 1|ubiquitin-conjugating enzyme E2G 1 (UBC7 homolog, C. elegans)|ubiquitin-conjugating enzyme E2G 1 (UBC7 homolog, yeast)|ubiquitin-conjugating enzyme E2G 1 (homologous to C. elegans UBC7)|ubiquitin-protein ligase G1	NM_003342.4	NP_003333.1	NC_000017.11	protein-coding	REVIEWED	17	-	4269216	4366673	Reference GRCh38.p12 Primary Assembly
hsa-miR-10b-5p	NM_003222.3	1	3907.1	3907.1	0	0	81	81	0	13	1	0	11	320	0	0	302.1	0	0	23	2895	13	23	2609	2619	11	11	0	read	NM_003222.3	9606	7022	TFAP2C	AP2-GAMMA|ERF1|TFAP2G|hAP-2g	transcription factor AP-2 gamma	transcription factor AP-2 gamma|activating enhancer-binding protein 2 gamma|estrogen receptor factor 1|transcription factor ERF-1	NM_003222.3	NP_003213.1	NC_000020.11	protein-coding	REVIEWED	20	+	56629301	56639282	Reference GRCh38.p12 Primary Assembly
hsa-miR-10b-5p	NM_021645.5	2	4031.7	3464.1	0	0	74	74	0	10.5	1	0	17	252	12	0	190.1	0	0	23	5537	7	23	3095	3111	17	17	0	read	NM_021645.5	9606	9724	UTP14C	2700066J21Rik|KIAA0266|UTP14B	UTP14C, small subunit processome component	U3 small nucleolar RNA-associated protein 14 homolog C|UTP14, U3 small nucleolar ribonucleoprotein, homolog C|UTP14, small subunit processome component homolog C	NM_021645.5	NP_067677.4	NC_000013.11	protein-coding	VALIDATED	13	+	52024690	52033599	Reference GRCh38.p12 Primary Assembly
hsa-miR-10b-5p	NM_001300946.2	1	3448.7	3448.7	0	0	73	73	0	8.5	1	0	22	252	12	0	212.7	0	0	23	5386	2	23	5142	5163	22	22	0	read	NM_001300946.2	9606	54815	GATAD2A	p66alpha	GATA zinc finger domain containing 2A	transcriptional repressor p66-alpha|GATA zinc finger domain-containing protein 2A	NM_001300946.2	NP_001287875.1	NC_000019.10	protein-coding	VALIDATED	19	+	19385802	19508931	Reference GRCh38.p12 Primary Assembly
hsa-miR-10b-5p	NM_017660.4	1	3448.7	3448.7	0	0	73	73	0	8.5	1	0	22	252	12	0	212.7	0	0	23	5689	2	23	5445	5466	22	22	0	read	NM_017660.4	9606	54815	GATAD2A	p66alpha	GATA zinc finger domain containing 2A	transcriptional repressor p66-alpha|GATA zinc finger domain-containing protein 2A	NM_017660.4	NP_060130.3	NC_000019.10	protein-coding	VALIDATED	19	+	19385802	19508931	Reference GRCh38.p12 Primary Assembly
hsa-miR-10b-5p	NM_005158.4	2	3672.2	3162.2	0	0	66	66	0	11	1	0	15	240	0	0	228.2	0	0	23	11957	8	22	8599	8613	15	15	0	read	NM_005158.4	9606	27	ABL2	ABLL|ARG	ABL proto-oncogene 2, non-receptor tyrosine kinase	tyrosine-protein kinase ABL2|Abelson tyrosine-protein kinase 2|abelson-related gene protein|c-abl oncogene 2, non-receptor tyrosine kinase|tyrosine-protein kinase ARG|v-abl Abelson murine leukemia viral oncogene homolog 2	NM_005158.4	NP_005149.4	NC_000001.11	protein-coding	REVIEWED	1	-	179099326	179229692	Reference GRCh38.p12 Primary Assembly
hsa-miR-10b-5p	NM_001168239.1	2	3672.2	3162.2	0	0	66	66	0	11	1	0	15	240	0	0	228.2	0	0	23	11585	8	22	8227	8241	15	15	0	read	NM_001168239.1	9606	27	ABL2	ABLL|ARG	ABL proto-oncogene 2, non-receptor tyrosine kinase	tyrosine-protein kinase ABL2|Abelson tyrosine-protein kinase 2|abelson-related gene protein|c-abl oncogene 2, non-receptor tyrosine kinase|tyrosine-protein kinase ARG|v-abl Abelson murine leukemia viral oncogene homolog 2	NM_001168239.1	NP_001161711.1	NC_000001.11	protein-coding	REVIEWED	1	-	179099326	179229692	Reference GRCh38.p12 Primary Assembly
hsa-miR-10b-5p	NM_001168238.1	2	3672.2	3162.2	0	0	66	66	0	11	1	0	15	240	0	0	228.2	0	0	23	11872	8	22	8514	8528	15	15	0	read	NM_001168238.1	9606	27	ABL2	ABLL|ARG	ABL proto-oncogene 2, non-receptor tyrosine kinase	tyrosine-protein kinase ABL2|Abelson tyrosine-protein kinase 2|abelson-related gene protein|c-abl oncogene 2, non-receptor tyrosine kinase|tyrosine-protein kinase ARG|v-abl Abelson murine leukemia viral oncogene homolog 2	NM_001168238.1	NP_001161710.1	NC_000001.11	protein-coding	REVIEWED	1	-	179099326	179229692	Reference GRCh38.p12 Primary Assembly
hsa-miR-10b-5p	NM_001168236.1	2	3672.2	3162.2	0	0	66	66	0	11	1	0	15	240	0	0	228.2	0	0	23	12181	8	22	8823	8837	15	15	0	read	NM_001168236.1	9606	27	ABL2	ABLL|ARG	ABL proto-oncogene 2, non-receptor tyrosine kinase	tyrosine-protein kinase ABL2|Abelson tyrosine-protein kinase 2|abelson-related gene protein|c-abl oncogene 2, non-receptor tyrosine kinase|tyrosine-protein kinase ARG|v-abl Abelson murine leukemia viral oncogene homolog 2	NM_001168236.1	NP_001161708.1	NC_000001.11	protein-coding	REVIEWED	1	-	179099326	179229692	Reference GRCh38.p12 Primary Assembly
hsa-miR-10b-5p	NM_007314.3	2	3672.2	3162.2	0	0	66	66	0	11	1	0	15	240	0	0	228.2	0	0	23	12244	8	22	8886	8900	15	15	0	read	NM_007314.3	9606	27	ABL2	ABLL|ARG	ABL proto-oncogene 2, non-receptor tyrosine kinase	tyrosine-protein kinase ABL2|Abelson tyrosine-protein kinase 2|abelson-related gene protein|c-abl oncogene 2, non-receptor tyrosine kinase|tyrosine-protein kinase ARG|v-abl Abelson murine leukemia viral oncogene homolog 2	NM_007314.3	NP_009298.1	NC_000001.11	protein-coding	REVIEWED	1	-	179099326	179229692	Reference GRCh38.p12 Primary Assembly
hsa-miR-10b-5p	NM_001168237.1	2	3672.2	3162.2	0	0	66	66	0	11	1	0	15	240	0	0	228.2	0	0	23	11935	8	22	8577	8591	15	15	0	read	NM_001168237.1	9606	27	ABL2	ABLL|ARG	ABL proto-oncogene 2, non-receptor tyrosine kinase	tyrosine-protein kinase ABL2|Abelson tyrosine-protein kinase 2|abelson-related gene protein|c-abl oncogene 2, non-receptor tyrosine kinase|tyrosine-protein kinase ARG|v-abl Abelson murine leukemia viral oncogene homolog 2	NM_001168237.1	NP_001161709.1	NC_000001.11	protein-coding	REVIEWED	1	-	179099326	179229692	Reference GRCh38.p12 Primary Assembly
hsa-miR-10b-5p	NM_001136000.2	2	3672.2	3162.2	0	0	66	66	0	11	1	0	15	240	0	0	228.2	0	0	23	11648	8	22	8290	8304	15	15	0	read	NM_001136000.2	9606	27	ABL2	ABLL|ARG	ABL proto-oncogene 2, non-receptor tyrosine kinase	tyrosine-protein kinase ABL2|Abelson tyrosine-protein kinase 2|abelson-related gene protein|c-abl oncogene 2, non-receptor tyrosine kinase|tyrosine-protein kinase ARG|v-abl Abelson murine leukemia viral oncogene homolog 2	NM_001136000.2	NP_001129472.1	NC_000001.11	protein-coding	REVIEWED	1	-	179099326	179229692	Reference GRCh38.p12 Primary Assembly
hsa-miR-10b-5p	NM_030759.4	1	3022.4	3022.4	0	0	63	63	0	11	1	0	16	160	0	0	294.4	0	0	23	1915	7	22	1393	1408	16	16	0	read	NM_030759.4	9606	29982	NRBF2	COPR|COPR1|COPR2|NRBF-2	nuclear receptor binding factor 2	nuclear receptor-binding factor 2|comodulator of PPAR and RXR 1|comodulator of PPAR and RXR 2	NM_030759.4	NP_110386.2	NC_000010.11	protein-coding	VALIDATED	10	+	63133246	63155030	Reference GRCh38.p12 Primary Assembly
hsa-miR-10b-5p	NM_001282405.1	1	3022.4	3022.4	0	0	63	63	0	11	1	0	16	160	0	0	294.4	0	0	23	1830	7	22	1308	1323	16	16	0	read	NM_001282405.1	9606	29982	NRBF2	COPR|COPR1|COPR2|NRBF-2	nuclear receptor binding factor 2	nuclear receptor-binding factor 2|comodulator of PPAR and RXR 1|comodulator of PPAR and RXR 2	NM_001282405.1	NP_001269334.1	NC_000010.11	protein-coding	VALIDATED	10	+	63133246	63155030	Reference GRCh38.p12 Primary Assembly
hsa-miR-10b-5p	NR_029427.2	1	2991.6	2991.6	0	0	62	62	0	4	1	1	23	252	20	0	173.6	0	0	23	2130	2	23	1621	1643	22	23	0	read	NR_029427.2	9606	64743	WDR13	MG21	WD repeat domain 13	WD repeat-containing protein 13	NR_029427.2	-	NC_000023.11	protein-coding	REVIEWED	X	+	48590052	48605193	Reference GRCh38.p12 Primary Assembly
hsa-miR-10b-5p	NM_015271.4	2	3605.1	3102.3	0	0	62	62	0	13	1	0	11	320	0	0	257.3	0	0	23	6789	13	23	5613	5623	11	11	0	read	NM_015271.4	9606	23321	TRIM2	CMT2R|RNF86	tripartite motif containing 2	tripartite motif-containing protein 2|E3 ubiquitin-protein ligase TRIM2|RING finger protein 86|RING-type E3 ubiquitin transferase TRIM2|tripartite motif protein TRIM2	NM_015271.4	NP_056086.2	NC_000004.12	protein-coding	REVIEWED	4	+	153152280	153339321	Reference GRCh38.p12 Primary Assembly
hsa-miR-10b-5p	NM_001130067.1	2	3605.1	3102.3	0	0	62	62	0	13	1	0	11	320	0	0	257.3	0	0	23	6792	13	23	5616	5626	11	11	0	read	NM_001130067.1	9606	23321	TRIM2	CMT2R|RNF86	tripartite motif containing 2	tripartite motif-containing protein 2|E3 ubiquitin-protein ligase TRIM2|RING finger protein 86|RING-type E3 ubiquitin transferase TRIM2|tripartite motif protein TRIM2	NM_001130067.1	NP_001123539.1	NC_000004.12	protein-coding	REVIEWED	4	+	153152280	153339321	Reference GRCh38.p12 Primary Assembly
hsa-miR-10b-5p	NM_001351057.1	2	3605.1	3102.3	0	0	62	62	0	13	1	0	11	320	0	0	257.3	0	0	23	6905	13	23	5714	5724	11	11	0	read	NM_001351057.1	9606	23321	TRIM2	CMT2R|RNF86	tripartite motif containing 2	tripartite motif-containing protein 2|E3 ubiquitin-protein ligase TRIM2|RING finger protein 86|RING-type E3 ubiquitin transferase TRIM2|tripartite motif protein TRIM2	NM_001351057.1	NP_001337986.1	NC_000004.12	protein-coding	REVIEWED	4	+	153152280	153339321	Reference GRCh38.p12 Primary Assembly
hsa-miR-10b-5p	NM_001351056.1	2	3605.1	3102.3	0	0	62	62	0	13	1	0	11	320	0	0	257.3	0	0	23	6937	13	23	5746	5756	11	11	0	read	NM_001351056.1	9606	23321	TRIM2	CMT2R|RNF86	tripartite motif containing 2	tripartite motif-containing protein 2|E3 ubiquitin-protein ligase TRIM2|RING finger protein 86|RING-type E3 ubiquitin transferase TRIM2|tripartite motif protein TRIM2	NM_001351056.1	NP_001337985.1	NC_000004.12	protein-coding	REVIEWED	4	+	153152280	153339321	Reference GRCh38.p12 Primary Assembly
hsa-miR-10b-5p	NM_001351055.1	2	3605.1	3102.3	0	0	62	62	0	13	1	0	11	320	0	0	257.3	0	0	23	6915	13	23	5724	5734	11	11	0	read	NM_001351055.1	9606	23321	TRIM2	CMT2R|RNF86	tripartite motif containing 2	tripartite motif-containing protein 2|E3 ubiquitin-protein ligase TRIM2|RING finger protein 86|RING-type E3 ubiquitin transferase TRIM2|tripartite motif protein TRIM2	NM_001351055.1	NP_001337984.1	NC_000004.12	protein-coding	REVIEWED	4	+	153152280	153339321	Reference GRCh38.p12 Primary Assembly
hsa-miR-10b-5p	NM_001351054.1	2	3605.1	3102.3	0	0	62	62	0	13	1	0	11	320	0	0	257.3	0	0	23	6918	13	23	5727	5737	11	11	0	read	NM_001351054.1	9606	23321	TRIM2	CMT2R|RNF86	tripartite motif containing 2	tripartite motif-containing protein 2|E3 ubiquitin-protein ligase TRIM2|RING finger protein 86|RING-type E3 ubiquitin transferase TRIM2|tripartite motif protein TRIM2	NM_001351054.1	NP_001337983.1	NC_000004.12	protein-coding	REVIEWED	4	+	153152280	153339321	Reference GRCh38.p12 Primary Assembly
hsa-miR-10b-5p	NM_017883.5	1	2991.6	2991.6	0	0	62	62	0	4	1	1	23	252	20	0	173.6	0	0	23	2164	2	23	1655	1677	22	23	0	read	NM_017883.5	9606	64743	WDR13	MG21	WD repeat domain 13	WD repeat-containing protein 13	NM_017883.5	NP_060353.2	NC_000023.11	protein-coding	REVIEWED	X	+	48590052	48605193	Reference GRCh38.p12 Primary Assembly
hsa-miR-10b-5p	NM_001347219.1	1	2991.6	2991.6	0	0	62	62	0	4	1	1	23	252	20	0	173.6	0	0	23	1787	2	23	1278	1300	22	23	0	read	NM_001347219.1	9606	64743	WDR13	MG21	WD repeat domain 13	WD repeat-containing protein 13	NM_001347219.1	NP_001334148.1	NC_000023.11	protein-coding	REVIEWED	X	+	48590052	48605193	Reference GRCh38.p12 Primary Assembly
hsa-miR-10b-5p	NM_001347217.1	1	2991.6	2991.6	0	0	62	62	0	4	1	1	23	252	20	0	173.6	0	0	23	1821	2	23	1312	1334	22	23	0	read	NM_001347217.1	9606	64743	WDR13	MG21	WD repeat domain 13	WD repeat-containing protein 13	NM_001347217.1	NP_001334146.1	NC_000023.11	protein-coding	REVIEWED	X	+	48590052	48605193	Reference GRCh38.p12 Primary Assembly
hsa-miR-10b-5p	NM_001166426.2	1	2991.6	2991.6	0	0	62	62	0	4	1	1	23	252	20	0	173.6	0	0	23	2512	2	23	2003	2025	22	23	0	read	NM_001166426.2	9606	64743	WDR13	MG21	WD repeat domain 13	WD repeat-containing protein 13	NM_001166426.2	NP_001159898.1	NC_000023.11	protein-coding	REVIEWED	X	+	48590052	48605193	Reference GRCh38.p12 Primary Assembly
hsa-miR-10b-5p	NM_016823.3	1	2866.7	2866.7	0	0	59	60	0	10	1	0	19	252	12	0	200.7	0	0	23	3225	5	23	1228	1246	19	19	0	read	NM_016823.3	9606	1398	CRK	CRKII|p38	CRK proto-oncogene, adaptor protein	adapter molecule crk|proto-oncogene c-Crk|v-crk avian sarcoma virus CT10 oncogene homolog|v-crk sarcoma virus CT10 oncogene-like protein	NM_016823.3	NP_058431.2	NC_000017.11	protein-coding	REVIEWED	17	-	1421352	1456266	Reference GRCh38.p12 Primary Assembly
hsa-miR-10b-5p	NM_005206.4	1	2866.7	2866.7	0	0	59	60	0	10	1	0	19	252	12	0	200.7	0	0	23	3055	5	23	1058	1076	19	19	0	read	NM_005206.4	9606	1398	CRK	CRKII|p38	CRK proto-oncogene, adaptor protein	adapter molecule crk|proto-oncogene c-Crk|v-crk avian sarcoma virus CT10 oncogene homolog|v-crk sarcoma virus CT10 oncogene-like protein	NM_005206.4	NP_005197.3	NC_000017.11	protein-coding	REVIEWED	17	-	1421352	1456266	Reference GRCh38.p12 Primary Assembly
hsa-miR-10b-5p	NM_001616.4	1	2970	2970	0	0	59	59	0	7.5	1	0	20	252	8	0	289	0	0	23	5263	4	23	4070	4089	20	20	11	read	NM_001616.4	9606	92	ACVR2A	ACTRII|ACVR2	activin A receptor type 2A	activin receptor type-2A|activin A receptor, type IIA	NM_001616.4	NP_001607.1	NC_000002.12	protein-coding	REVIEWED	2	+	147844516	147930826	Reference GRCh38.p12 Primary Assembly
hsa-miR-10b-5p	NM_001278580.1	1	2970	2970	0	0	59	59	0	7.5	1	0	20	252	8	0	289	0	0	23	5177	4	23	3984	4003	20	20	11	read	NM_001278580.1	9606	92	ACVR2A	ACTRII|ACVR2	activin A receptor type 2A	activin receptor type-2A|activin A receptor, type IIA	NM_001278580.1	NP_001265509.1	NC_000002.12	protein-coding	REVIEWED	2	+	147844516	147930826	Reference GRCh38.p12 Primary Assembly
hsa-miR-10b-5p	NM_001278579.1	1	2970	2970	0	0	59	59	0	7.5	1	0	20	252	8	0	289	0	0	23	5374	4	23	4181	4200	20	20	11	read	NM_001278579.1	9606	92	ACVR2A	ACTRII|ACVR2	activin A receptor type 2A	activin receptor type-2A|activin A receptor, type IIA	NM_001278579.1	NP_001265508.1	NC_000002.12	protein-coding	REVIEWED	2	+	147844516	147930826	Reference GRCh38.p12 Primary Assembly
hsa-miR-10b-5p	NM_182899.4	1	2820.5	2820.5	0	0	58	58	0	10	1	0	18	160	16	0	276.5	0	0	23	8210	5	22	5741	5758	18	18	0	read	NM_182899.4	9606	9586	CREB5	CRE-BPA|CREB-5	cAMP responsive element binding protein 5	cyclic AMP-responsive element-binding protein 5|cAMP response element-binding protein CRE-BPa	NM_182899.4	NP_878902.2	NC_000007.14	protein-coding	REVIEWED	7	+	28299320	28825893	Reference GRCh38.p12 Primary Assembly
hsa-miR-10b-5p	NM_182898.3	1	2820.5	2820.5	0	0	58	58	0	10	1	0	18	160	16	0	276.5	0	0	23	8554	5	22	6085	6102	18	18	0	read	NM_182898.3	9606	9586	CREB5	CRE-BPA|CREB-5	cAMP responsive element binding protein 5	cyclic AMP-responsive element-binding protein 5|cAMP response element-binding protein CRE-BPa	NM_182898.3	NP_878901.2	NC_000007.14	protein-coding	REVIEWED	7	+	28299320	28825893	Reference GRCh38.p12 Primary Assembly
hsa-miR-10b-5p	NM_004904.3	1	2820.5	2820.5	0	0	58	58	0	10	1	0	18	160	16	0	276.5	0	0	23	8235	5	22	5766	5783	18	18	0	read	NM_004904.3	9606	9586	CREB5	CRE-BPA|CREB-5	cAMP responsive element binding protein 5	cyclic AMP-responsive element-binding protein 5|cAMP response element-binding protein CRE-BPa	NM_004904.3	NP_004895.2	NC_000007.14	protein-coding	REVIEWED	7	+	28299320	28825893	Reference GRCh38.p12 Primary Assembly
hsa-miR-10b-5p	NM_001011666.2	1	2820.5	2820.5	0	0	58	58	0	10	1	0	18	160	16	0	276.5	0	0	23	7917	5	22	5448	5465	18	18	0	read	NM_001011666.2	9606	9586	CREB5	CRE-BPA|CREB-5	cAMP responsive element binding protein 5	cyclic AMP-responsive element-binding protein 5|cAMP response element-binding protein CRE-BPa	NM_001011666.2	NP_001011666.1	NC_000007.14	protein-coding	REVIEWED	7	+	28299320	28825893	Reference GRCh38.p12 Primary Assembly
hsa-miR-10b-5p	NM_014810.4	2	3544.6	2936.8	0	0	58	58	0	14	1	0	9	320	0	12	240.8	0	0	23	13473	15	23	12534	12542	9	9	0	read	NM_014810.4	9606	9857	CEP350	CAP350|GM133	centrosomal protein 350	centrosome-associated protein 350|centrosomal protein 350kDa	NM_014810.4	NP_055625.4	NC_000001.11	protein-coding	REVIEWED	1	+	179954772	180114879	Reference GRCh38.p12 Primary Assembly
hsa-miR-10b-5p	NM_004280.4	2	3240.7	2708.5	0	0	51	51	0	7	1	0	22	320	12	0	277.5	0	0	23	1103	2	23	385	406	22	22	0	read	NM_004280.4	9606	9521	EEF1E1	AIMP3|P18	eukaryotic translation elongation factor 1 epsilon 1	eukaryotic translation elongation factor 1 epsilon-1|ARS-interacting multifunctional protein 3|aminoacyl tRNA synthetase complex-interacting multifunctional protein 3|multisynthase complex auxiliary component p18|p18 component of aminoacyl-tRNA synthetase complex	NM_004280.4	NP_004271.1	NC_000006.12	protein-coding	REVIEWED	6	-	8073359	8102594	Reference GRCh38.p12 Primary Assembly
hsa-miR-10b-5p	NM_001135650.1	2	3240.7	2708.5	0	0	51	51	0	7	1	0	22	320	12	0	277.5	0	0	23	609	2	23	385	406	22	22	0	read	NM_001135650.1	9606	9521	EEF1E1	AIMP3|P18	eukaryotic translation elongation factor 1 epsilon 1	eukaryotic translation elongation factor 1 epsilon-1|ARS-interacting multifunctional protein 3|aminoacyl tRNA synthetase complex-interacting multifunctional protein 3|multisynthase complex auxiliary component p18|p18 component of aminoacyl-tRNA synthetase complex	NM_001135650.1	NP_001129122.1	NC_000006.12	protein-coding	REVIEWED	6	-	8073359	8102594	Reference GRCh38.p12 Primary Assembly
hsa-miR-10b-5p	NM_030637.2	1	2463.4	2463.4	0	0	49	49	0	10	1	1	20	160	28	0	277.4	0	0	23	12885	4	22	2916	2935	19	20	0	read	NM_030637.2	9606	80821	DDHD1	PA-PLA1|PAPLA1|SPG28	DDHD domain containing 1	phospholipase DDHD1|phosphatidic acid-preferring phospholipase A1 homolog|phosphatidic acid-preferring phospholipase A1-like protein|spastic paraplegia 28 (autosomal recessive)	NM_030637.2	NP_085140.2	NC_000014.9	protein-coding	REVIEWED	14	-	53036739	53153327	Reference GRCh38.p12 Primary Assembly
hsa-miR-10b-5p	NM_001160148.1	1	2463.4	2463.4	0	0	49	49	0	10	1	1	20	160	28	0	277.4	0	0	23	12969	4	22	3000	3019	19	20	0	read	NM_001160148.1	9606	80821	DDHD1	PA-PLA1|PAPLA1|SPG28	DDHD domain containing 1	phospholipase DDHD1|phosphatidic acid-preferring phospholipase A1 homolog|phosphatidic acid-preferring phospholipase A1-like protein|spastic paraplegia 28 (autosomal recessive)	NM_001160148.1	NP_001153620.1	NC_000014.9	protein-coding	REVIEWED	14	-	53036739	53153327	Reference GRCh38.p12 Primary Assembly
hsa-miR-10b-5p	NM_001160147.1	1	2463.4	2463.4	0	0	49	49	0	10	1	1	20	160	28	0	277.4	0	0	23	12906	4	22	2937	2956	19	20	0	read	NM_001160147.1	9606	80821	DDHD1	PA-PLA1|PAPLA1|SPG28	DDHD domain containing 1	phospholipase DDHD1|phosphatidic acid-preferring phospholipase A1 homolog|phosphatidic acid-preferring phospholipase A1-like protein|spastic paraplegia 28 (autosomal recessive)	NM_001160147.1	NP_001153619.1	NC_000014.9	protein-coding	REVIEWED	14	-	53036739	53153327	Reference GRCh38.p12 Primary Assembly
hsa-miR-10b-5p	NM_032270.4	1	2476.6	2476.6	0	0	49	49	0	14	1	0	10	248	0	0	227.6	0	0	23	7207	13	22	3026	3035	10	10	0	read	NM_032270.4	9606	84230	LRRC8C	AD158|FAD158	leucine rich repeat containing 8 VRAC subunit C	volume-regulated anion channel subunit LRRC8C|factor for adipocyte differentiation 158|hypothetical protein AD158|leucine rich repeat containing 8 family member C|leucine rich repeat containing 8C|leucine-rich repeat-containing protein 8C	NM_032270.4	NP_115646.2	NC_000001.11	protein-coding	VALIDATED	1	+	89615809	89719534	Reference GRCh38.p12 Primary Assembly
hsa-miR-10b-5p	NM_001323527.1	1	2546	2546	0	0	48	48	0	9	1	1	19	252	28	0	303	0	0	23	6906	6	23	4676	4694	18	19	0	read	NM_001323527.1	9606	140890	SREK1	SFRS12|SRrp508|SRrp86	splicing regulatory glutamic acid and lysine rich protein 1	splicing regulatory glutamine/lysine-rich protein 1|serine-arginine-rich splicing regulatory protein 508|serine/arginine-rich-splicing regulatory protein 86|splicing factor, arginine/serine-rich 12|splicing regulatory glutamic acid/lysine-rich protein 1	NM_001323527.1	NP_001310456.1	NC_000005.10	protein-coding	REVIEWED	5	+	66144217	66183615	Reference GRCh38.p12 Primary Assembly
hsa-miR-10b-5p	NM_001323535.1	1	2546	2546	0	0	48	48	0	9	1	1	19	252	28	0	303	0	0	23	6670	6	23	4440	4458	18	19	0	read	NM_001323535.1	9606	140890	SREK1	SFRS12|SRrp508|SRrp86	splicing regulatory glutamic acid and lysine rich protein 1	splicing regulatory glutamine/lysine-rich protein 1|serine-arginine-rich splicing regulatory protein 508|serine/arginine-rich-splicing regulatory protein 86|splicing factor, arginine/serine-rich 12|splicing regulatory glutamic acid/lysine-rich protein 1	NM_001323535.1	NP_001310464.1	NC_000005.10	protein-coding	REVIEWED	5	+	66144217	66183615	Reference GRCh38.p12 Primary Assembly
hsa-miR-10b-5p	NM_001323534.1	1	2546	2546	0	0	48	48	0	9	1	1	19	252	28	0	303	0	0	23	6797	6	23	4567	4585	18	19	0	read	NM_001323534.1	9606	140890	SREK1	SFRS12|SRrp508|SRrp86	splicing regulatory glutamic acid and lysine rich protein 1	splicing regulatory glutamine/lysine-rich protein 1|serine-arginine-rich splicing regulatory protein 508|serine/arginine-rich-splicing regulatory protein 86|splicing factor, arginine/serine-rich 12|splicing regulatory glutamic acid/lysine-rich protein 1	NM_001323534.1	NP_001310463.1	NC_000005.10	protein-coding	REVIEWED	5	+	66144217	66183615	Reference GRCh38.p12 Primary Assembly
hsa-miR-10b-5p	NM_001323529.1	1	2546	2546	0	0	48	48	0	9	1	1	19	252	28	0	303	0	0	23	6779	6	23	4549	4567	18	19	0	read	NM_001323529.1	9606	140890	SREK1	SFRS12|SRrp508|SRrp86	splicing regulatory glutamic acid and lysine rich protein 1	splicing regulatory glutamine/lysine-rich protein 1|serine-arginine-rich splicing regulatory protein 508|serine/arginine-rich-splicing regulatory protein 86|splicing factor, arginine/serine-rich 12|splicing regulatory glutamic acid/lysine-rich protein 1	NM_001323529.1	NP_001310458.1	NC_000005.10	protein-coding	REVIEWED	5	+	66144217	66183615	Reference GRCh38.p12 Primary Assembly
hsa-miR-10b-5p	NM_001323533.1	1	2546	2546	0	0	48	48	0	9	1	1	19	252	28	0	303	0	0	23	6637	6	23	4407	4425	18	19	0	read	NM_001323533.1	9606	140890	SREK1	SFRS12|SRrp508|SRrp86	splicing regulatory glutamic acid and lysine rich protein 1	splicing regulatory glutamine/lysine-rich protein 1|serine-arginine-rich splicing regulatory protein 508|serine/arginine-rich-splicing regulatory protein 86|splicing factor, arginine/serine-rich 12|splicing regulatory glutamic acid/lysine-rich protein 1	NM_001323533.1	NP_001310462.1	NC_000005.10	protein-coding	REVIEWED	5	+	66144217	66183615	Reference GRCh38.p12 Primary Assembly
hsa-miR-10b-5p	NM_139168.3	1	2546	2546	0	0	48	48	0	9	1	1	19	252	28	0	303	0	0	23	6935	6	23	4705	4723	18	19	0	read	NM_139168.3	9606	140890	SREK1	SFRS12|SRrp508|SRrp86	splicing regulatory glutamic acid and lysine rich protein 1	splicing regulatory glutamine/lysine-rich protein 1|serine-arginine-rich splicing regulatory protein 508|serine/arginine-rich-splicing regulatory protein 86|splicing factor, arginine/serine-rich 12|splicing regulatory glutamic acid/lysine-rich protein 1	NM_139168.3	NP_631907.1	NC_000005.10	protein-coding	REVIEWED	5	+	66144217	66183615	Reference GRCh38.p12 Primary Assembly
hsa-miR-10b-5p	NM_001077199.2	1	2546	2546	0	0	48	48	0	9	1	1	19	252	28	0	303	0	0	23	6782	6	23	4552	4570	18	19	0	read	NM_001077199.2	9606	140890	SREK1	SFRS12|SRrp508|SRrp86	splicing regulatory glutamic acid and lysine rich protein 1	splicing regulatory glutamine/lysine-rich protein 1|serine-arginine-rich splicing regulatory protein 508|serine/arginine-rich-splicing regulatory protein 86|splicing factor, arginine/serine-rich 12|splicing regulatory glutamic acid/lysine-rich protein 1	NM_001077199.2	NP_001070667.1	NC_000005.10	protein-coding	REVIEWED	5	+	66144217	66183615	Reference GRCh38.p12 Primary Assembly
hsa-miR-10b-5p	NM_001270492.1	1	2546	2546	0	0	48	48	0	9	1	1	19	252	28	0	303	0	0	23	6903	6	23	4673	4691	18	19	0	read	NM_001270492.1	9606	140890	SREK1	SFRS12|SRrp508|SRrp86	splicing regulatory glutamic acid and lysine rich protein 1	splicing regulatory glutamine/lysine-rich protein 1|serine-arginine-rich splicing regulatory protein 508|serine/arginine-rich-splicing regulatory protein 86|splicing factor, arginine/serine-rich 12|splicing regulatory glutamic acid/lysine-rich protein 1	NM_001270492.1	NP_001257421.1	NC_000005.10	protein-coding	REVIEWED	5	+	66144217	66183615	Reference GRCh38.p12 Primary Assembly
hsa-miR-10b-5p	NM_001312648.1	2	2932	2354.1	0	0	45	45	0	9	1	0	23	252	4	0	253.1	0	0	23	5165	1	23	4160	4182	23	23	0	read	NM_001312648.1	9606	3093	UBE2K	E2-25K|HIP2|HYPG|LIG|UBC1	ubiquitin conjugating enzyme E2 K	ubiquitin-conjugating enzyme E2 K|E2 ubiquitin-conjugating enzyme K|E2(25K)|HIP-2|huntingtin-interacting protein 2|ubiquitin carrier protein|ubiquitin conjugating enzyme E2K|ubiquitin-conjugating enzyme E2(25K)|ubiquitin-conjugating enzyme E2-25 KDA|ubiquitin-conjugating enzyme E2K (UBC1 homolog, yeast)|ubiquitin-protein ligase	NM_001312648.1	NP_001299577.1	NC_000004.12	protein-coding	REVIEWED	4	+	39698043	39782791	Reference GRCh38.p12 Primary Assembly
hsa-miR-10b-5p	NM_001312647.1	2	2932	2354.1	0	0	45	45	0	9	1	0	23	252	4	0	253.1	0	0	23	5171	1	23	4166	4188	23	23	0	read	NM_001312647.1	9606	3093	UBE2K	E2-25K|HIP2|HYPG|LIG|UBC1	ubiquitin conjugating enzyme E2 K	ubiquitin-conjugating enzyme E2 K|E2 ubiquitin-conjugating enzyme K|E2(25K)|HIP-2|huntingtin-interacting protein 2|ubiquitin carrier protein|ubiquitin conjugating enzyme E2K|ubiquitin-conjugating enzyme E2(25K)|ubiquitin-conjugating enzyme E2-25 KDA|ubiquitin-conjugating enzyme E2K (UBC1 homolog, yeast)|ubiquitin-protein ligase	NM_001312647.1	NP_001299576.1	NC_000004.12	protein-coding	REVIEWED	4	+	39698043	39782791	Reference GRCh38.p12 Primary Assembly
hsa-miR-10b-5p	NM_001312646.1	2	2932	2354.1	0	0	45	45	0	9	1	0	23	252	4	0	253.1	0	0	23	5076	1	23	4071	4093	23	23	0	read	NM_001312646.1	9606	3093	UBE2K	E2-25K|HIP2|HYPG|LIG|UBC1	ubiquitin conjugating enzyme E2 K	ubiquitin-conjugating enzyme E2 K|E2 ubiquitin-conjugating enzyme K|E2(25K)|HIP-2|huntingtin-interacting protein 2|ubiquitin carrier protein|ubiquitin conjugating enzyme E2K|ubiquitin-conjugating enzyme E2(25K)|ubiquitin-conjugating enzyme E2-25 KDA|ubiquitin-conjugating enzyme E2K (UBC1 homolog, yeast)|ubiquitin-protein ligase	NM_001312646.1	NP_001299575.1	NC_000004.12	protein-coding	REVIEWED	4	+	39698043	39782791	Reference GRCh38.p12 Primary Assembly
hsa-miR-10b-5p	NM_005339.4	2	2932	2354.1	0	0	45	45	0	9	1	0	23	252	4	0	253.1	0	0	23	5259	1	23	4254	4276	23	23	0	read	NM_005339.4	9606	3093	UBE2K	E2-25K|HIP2|HYPG|LIG|UBC1	ubiquitin conjugating enzyme E2 K	ubiquitin-conjugating enzyme E2 K|E2 ubiquitin-conjugating enzyme K|E2(25K)|HIP-2|huntingtin-interacting protein 2|ubiquitin carrier protein|ubiquitin conjugating enzyme E2K|ubiquitin-conjugating enzyme E2(25K)|ubiquitin-conjugating enzyme E2-25 KDA|ubiquitin-conjugating enzyme E2K (UBC1 homolog, yeast)|ubiquitin-protein ligase	NM_005339.4	NP_005330.1	NC_000004.12	protein-coding	REVIEWED	4	+	39698043	39782791	Reference GRCh38.p12 Primary Assembly
hsa-miR-10b-5p	NM_001111113.1	2	2932	2354.1	0	0	45	45	0	9	1	0	23	252	4	0	253.1	0	0	23	5106	1	23	4101	4123	23	23	0	read	NM_001111113.1	9606	3093	UBE2K	E2-25K|HIP2|HYPG|LIG|UBC1	ubiquitin conjugating enzyme E2 K	ubiquitin-conjugating enzyme E2 K|E2 ubiquitin-conjugating enzyme K|E2(25K)|HIP-2|huntingtin-interacting protein 2|ubiquitin carrier protein|ubiquitin conjugating enzyme E2K|ubiquitin-conjugating enzyme E2(25K)|ubiquitin-conjugating enzyme E2-25 KDA|ubiquitin-conjugating enzyme E2K (UBC1 homolog, yeast)|ubiquitin-protein ligase	NM_001111113.1	NP_001104583.1	NC_000004.12	protein-coding	REVIEWED	4	+	39698043	39782791	Reference GRCh38.p12 Primary Assembly
hsa-miR-10b-5p	NM_001111112.1	2	2932	2354.1	0	0	45	45	0	9	1	0	23	252	4	0	253.1	0	0	23	5130	1	23	4125	4147	23	23	0	read	NM_001111112.1	9606	3093	UBE2K	E2-25K|HIP2|HYPG|LIG|UBC1	ubiquitin conjugating enzyme E2 K	ubiquitin-conjugating enzyme E2 K|E2 ubiquitin-conjugating enzyme K|E2(25K)|HIP-2|huntingtin-interacting protein 2|ubiquitin carrier protein|ubiquitin conjugating enzyme E2K|ubiquitin-conjugating enzyme E2(25K)|ubiquitin-conjugating enzyme E2-25 KDA|ubiquitin-conjugating enzyme E2K (UBC1 homolog, yeast)|ubiquitin-protein ligase	NM_001111112.1	NP_001104582.1	NC_000004.12	protein-coding	REVIEWED	4	+	39698043	39782791	Reference GRCh38.p12 Primary Assembly
hsa-miR-10b-5p	NM_001300907.1	1	2285.4	2285.4	0	0	44	44	0	14.5	1	0	10	252	0	0	234.4	0	0	23	5835	14	23	1654	1663	10	10	0	read	NM_001300907.1	9606	51111	KMT5B	CGI-85|CGI85|MRD51|SUV420H1	lysine methyltransferase 5B	histone-lysine N-methyltransferase KMT5B|histone-lysine N-methyltransferase SUV420H1|lysine (K)-specific methyltransferase 5B|lysine N-methyltransferase 5B|lysine-specific methyltransferase 5B|su(var)4-20 homolog 1|suppressor of variegation 4-20 homolog 1	NM_001300907.1	NP_001287836.1	NC_000011.10	protein-coding	REVIEWED	11	-	68154862	68213898	Reference GRCh38.p12 Primary Assembly
hsa-miR-10b-5p	NM_017635.4	1	2285.4	2285.4	0	0	44	44	0	14.5	1	0	10	252	0	0	234.4	0	0	23	5767	14	23	1586	1595	10	10	0	read	NM_017635.4	9606	51111	KMT5B	CGI-85|CGI85|MRD51|SUV420H1	lysine methyltransferase 5B	histone-lysine N-methyltransferase KMT5B|histone-lysine N-methyltransferase SUV420H1|lysine (K)-specific methyltransferase 5B|lysine N-methyltransferase 5B|lysine-specific methyltransferase 5B|su(var)4-20 homolog 1|suppressor of variegation 4-20 homolog 1	NM_017635.4	NP_060105.3	NC_000011.10	protein-coding	REVIEWED	11	-	68154862	68213898	Reference GRCh38.p12 Primary Assembly
hsa-miR-10b-5p	NM_001300908.1	1	2285.4	2285.4	0	0	44	44	0	14.5	1	0	10	252	0	0	234.4	0	0	23	5802	14	23	1621	1630	10	10	0	read	NM_001300908.1	9606	51111	KMT5B	CGI-85|CGI85|MRD51|SUV420H1	lysine methyltransferase 5B	histone-lysine N-methyltransferase KMT5B|histone-lysine N-methyltransferase SUV420H1|lysine (K)-specific methyltransferase 5B|lysine N-methyltransferase 5B|lysine-specific methyltransferase 5B|su(var)4-20 homolog 1|suppressor of variegation 4-20 homolog 1	NM_001300908.1	NP_001287837.1	NC_000011.10	protein-coding	REVIEWED	11	-	68154862	68213898	Reference GRCh38.p12 Primary Assembly
hsa-miR-10b-5p	NM_003290.2	1	2028.2	2028.2	0	0	38	48	0	13.5	1	0	13	244	0	0	225.2	0	0	23	2645	11	23	1244	1256	13	13	0	read	NM_003290.2	9606	7171	TPM4	HEL-S-108	tropomyosin 4	tropomyosin alpha-4 chain|TM30p1|epididymis secretory protein Li 108	NM_003290.2	NP_003281.1	NC_000019.10	protein-coding	REVIEWED	19	+	16067506	16103004	Reference GRCh38.p12 Primary Assembly
hsa-miR-10b-5p	NM_001145160.1	1	2028.2	2028.2	0	0	38	48	0	13.5	1	0	13	244	0	0	225.2	0	0	23	2630	11	23	1229	1241	13	13	0	read	NM_001145160.1	9606	7171	TPM4	HEL-S-108	tropomyosin 4	tropomyosin alpha-4 chain|TM30p1|epididymis secretory protein Li 108	NM_001145160.1	NP_001138632.1	NC_000019.10	protein-coding	REVIEWED	19	+	16067506	16103004	Reference GRCh38.p12 Primary Assembly
hsa-miR-10b-5p	NM_032970.3	1	2128.1	2128.1	0	0	38	38	0	13	1	0	11	252	0	0	308.1	0	0	23	6416	13	23	1827	1837	11	11	0	read	NM_032970.3	9606	9117	SEC22C	SEC22L3	SEC22 homolog C, vesicle trafficking protein	vesicle-trafficking protein SEC22c|SEC22 vesicle trafficking protein homolog C|SEC22 vesicle trafficking protein-like 3|SEC22 vesicle trafficking protein-like protein C|secretion deficient 22C	NM_032970.3	NP_116752.1	NC_000003.12	protein-coding	REVIEWED	3	-	42547966	42603126	Reference GRCh38.p12 Primary Assembly
hsa-miR-10b-5p	NM_014333.3	1	2002.8	2002.8	0	0	37	37	0	14	1	0	10	248	0	0	233.8	0	0	23	4324	13	22	2175	2184	10	10	0	read	NM_014333.3	9606	23705	CADM1	BL2|IGSF4|IGSF4A|NECL2|Necl-2|RA175|ST17|SYNCAM|TSLC1|sTSLC-1|sgIGSF|synCAM1	cell adhesion molecule 1	cell adhesion molecule 1|TSLC-1|TSLC1/Nectin-like 2/IGSF4|immunoglobulin superfamily member 4|immunoglobulin superfamily, member 4D variant 1|immunoglobulin superfamily, member 4D variant 2|nectin-like 2|nectin-like protein 2|spermatogenic immunoglobulin superfamily|synaptic cell adhesion molecule|truncated CADM1 protein|tumor suppressor in lung cancer 1	NM_014333.3	NP_055148.3	NC_000011.10	protein-coding	VALIDATED	11	-	115173624	115504522	Reference GRCh38.p12 Primary Assembly
hsa-miR-10b-5p	NM_001098517.1	1	2002.8	2002.8	0	0	37	37	0	14	1	0	10	248	0	0	233.8	0	0	23	4240	13	22	2091	2100	10	10	0	read	NM_001098517.1	9606	23705	CADM1	BL2|IGSF4|IGSF4A|NECL2|Necl-2|RA175|ST17|SYNCAM|TSLC1|sTSLC-1|sgIGSF|synCAM1	cell adhesion molecule 1	cell adhesion molecule 1|TSLC-1|TSLC1/Nectin-like 2/IGSF4|immunoglobulin superfamily member 4|immunoglobulin superfamily, member 4D variant 1|immunoglobulin superfamily, member 4D variant 2|nectin-like 2|nectin-like protein 2|spermatogenic immunoglobulin superfamily|synaptic cell adhesion molecule|truncated CADM1 protein|tumor suppressor in lung cancer 1	NM_001098517.1	NP_001091987.1	NC_000011.10	protein-coding	VALIDATED	11	-	115173624	115504522	Reference GRCh38.p12 Primary Assembly
hsa-miR-10b-5p	NM_001301045.1	1	2002.8	2002.8	0	0	37	37	0	14	1	0	10	248	0	0	233.8	0	0	23	4327	13	22	2178	2187	10	10	0	read	NM_001301045.1	9606	23705	CADM1	BL2|IGSF4|IGSF4A|NECL2|Necl-2|RA175|ST17|SYNCAM|TSLC1|sTSLC-1|sgIGSF|synCAM1	cell adhesion molecule 1	cell adhesion molecule 1|TSLC-1|TSLC1/Nectin-like 2/IGSF4|immunoglobulin superfamily member 4|immunoglobulin superfamily, member 4D variant 1|immunoglobulin superfamily, member 4D variant 2|nectin-like 2|nectin-like protein 2|spermatogenic immunoglobulin superfamily|synaptic cell adhesion molecule|truncated CADM1 protein|tumor suppressor in lung cancer 1	NM_001301045.1	NP_001287974.1	NC_000011.10	protein-coding	VALIDATED	11	-	115173624	115504522	Reference GRCh38.p12 Primary Assembly
hsa-miR-10b-5p	NM_001301043.1	1	2002.8	2002.8	0	0	37	37	0	14	1	0	10	248	0	0	233.8	0	0	23	4411	13	22	2262	2271	10	10	0	read	NM_001301043.1	9606	23705	CADM1	BL2|IGSF4|IGSF4A|NECL2|Necl-2|RA175|ST17|SYNCAM|TSLC1|sTSLC-1|sgIGSF|synCAM1	cell adhesion molecule 1	cell adhesion molecule 1|TSLC-1|TSLC1/Nectin-like 2/IGSF4|immunoglobulin superfamily member 4|immunoglobulin superfamily, member 4D variant 1|immunoglobulin superfamily, member 4D variant 2|nectin-like 2|nectin-like protein 2|spermatogenic immunoglobulin superfamily|synaptic cell adhesion molecule|truncated CADM1 protein|tumor suppressor in lung cancer 1	NM_001301043.1	NP_001287972.1	NC_000011.10	protein-coding	VALIDATED	11	-	115173624	115504522	Reference GRCh38.p12 Primary Assembly
hsa-miR-10b-5p	NM_001301044.1	1	2002.8	2002.8	1.33e-15	3.97e-13	37	37	0	14	1	0	10	248	0	0	233.8	0	0	23	4357	13	22	2208	2217	10	10	0	read	NM_001301044.1	9606	23705	CADM1	BL2|IGSF4|IGSF4A|NECL2|Necl-2|RA175|ST17|SYNCAM|TSLC1|sTSLC-1|sgIGSF|synCAM1	cell adhesion molecule 1	cell adhesion molecule 1|TSLC-1|TSLC1/Nectin-like 2/IGSF4|immunoglobulin superfamily member 4|immunoglobulin superfamily, member 4D variant 1|immunoglobulin superfamily, member 4D variant 2|nectin-like 2|nectin-like protein 2|spermatogenic immunoglobulin superfamily|synaptic cell adhesion molecule|truncated CADM1 protein|tumor suppressor in lung cancer 1	NM_001301044.1	NP_001287973.1	NC_000011.10	protein-coding	VALIDATED	11	-	115173624	115504522	Reference GRCh38.p12 Primary Assembly
hsa-miR-10b-5p	NM_017770.3	1	2097.9	2097.9	0	0	36	36	0	14	1	0	9	320	0	0	293.9	0	0	23	4079	15	23	1457	1465	9	9	0	read	NM_017770.3	9606	54898	ELOVL2	SSC2	ELOVL fatty acid elongase 2	elongation of very long chain fatty acids protein 2|3-keto acyl-CoA synthase ELOVL2|ELOVL FA elongase 2|elongation of very long chain fatty acids (FEN1/Elo2, SUR4/Elo3, yeast)-like 2|very long chain 3-ketoacyl-CoA synthase 2|very long chain 3-oxoacyl-CoA synthase 2	NM_017770.3	NP_060240.3	NC_000006.12	protein-coding	VALIDATED	6	-	10980758	11044390	Reference GRCh38.p12 Primary Assembly
hsa-miR-10b-5p	NM_001164391.1	1	1923.9	1923.9	0	0	35	35	0	10.5	1	0	17	240	16	0	221.9	0	0	23	4064	6	22	3061	3077	17	17	0	read	NM_001164391.1	9606	22823	MTF2	M96|PCL2|TDRD19A|dJ976O13.2	metal response element binding transcription factor 2	metal-response element-binding transcription factor 2|hPCl2|metal regulatory transcription factor 2|metal-response element DNA-binding protein M96|polycomb-like 2|polycomb-like protein 2|putative DNA binding protein|tudor domain containing 19A	NM_001164391.1	NP_001157863.1	NC_000001.11	protein-coding	VALIDATED	1	+	93079218	93139080	Reference GRCh38.p12 Primary Assembly
hsa-miR-10b-5p	NM_001164393.1	1	1923.9	1923.9	0	0	35	35	0	10.5	1	0	17	240	16	0	221.9	0	0	23	3863	6	22	2860	2876	17	17	0	read	NM_001164393.1	9606	22823	MTF2	M96|PCL2|TDRD19A|dJ976O13.2	metal response element binding transcription factor 2	metal-response element-binding transcription factor 2|hPCl2|metal regulatory transcription factor 2|metal-response element DNA-binding protein M96|polycomb-like 2|polycomb-like protein 2|putative DNA binding protein|tudor domain containing 19A	NM_001164393.1	NP_001157865.1	NC_000001.11	protein-coding	VALIDATED	1	+	93079218	93139080	Reference GRCh38.p12 Primary Assembly
hsa-miR-10b-5p	NM_001164392.1	1	1923.9	1923.9	0	0	35	35	0	10.5	1	0	17	240	16	0	221.9	0	0	23	3973	6	22	2970	2986	17	17	0	read	NM_001164392.1	9606	22823	MTF2	M96|PCL2|TDRD19A|dJ976O13.2	metal response element binding transcription factor 2	metal-response element-binding transcription factor 2|hPCl2|metal regulatory transcription factor 2|metal-response element DNA-binding protein M96|polycomb-like 2|polycomb-like protein 2|putative DNA binding protein|tudor domain containing 19A	NM_001164392.1	NP_001157864.1	NC_000001.11	protein-coding	VALIDATED	1	+	93079218	93139080	Reference GRCh38.p12 Primary Assembly
hsa-miR-10b-5p	NM_007358.3	1	1923.9	1923.9	0	0	35	35	0	10.5	1	0	17	240	16	0	221.9	0	0	23	4144	6	22	3141	3157	17	17	0	read	NM_007358.3	9606	22823	MTF2	M96|PCL2|TDRD19A|dJ976O13.2	metal response element binding transcription factor 2	metal-response element-binding transcription factor 2|hPCl2|metal regulatory transcription factor 2|metal-response element DNA-binding protein M96|polycomb-like 2|polycomb-like protein 2|putative DNA binding protein|tudor domain containing 19A	NM_007358.3	NP_031384.1	NC_000001.11	protein-coding	VALIDATED	1	+	93079218	93139080	Reference GRCh38.p12 Primary Assembly
hsa-miR-10b-5p	NM_024604.2	1	1817.3	1817.3	7.11e-15	1.22e-12	31	31	0	14	1	0	10	252	0	0	281.3	0	0	23	3687	14	23	2580	2589	10	10	0	read	NM_024604.2	9606	79657	RPAP3	Tah1|hSpagh	RNA polymerase II associated protein 3	RNA polymerase II-associated protein 3	NM_024604.2	NP_078880.2	NC_000012.12	protein-coding	REVIEWED	12	-	47661931	47706060	Reference GRCh38.p12 Primary Assembly
hsa-miR-10b-5p	NM_001146076.1	1	1817.3	1817.3	7.11e-15	1.22e-12	31	31	0	14	1	0	10	252	0	0	281.3	0	0	23	3528	14	23	2421	2430	10	10	0	read	NM_001146076.1	9606	79657	RPAP3	Tah1|hSpagh	RNA polymerase II associated protein 3	RNA polymerase II-associated protein 3	NM_001146076.1	NP_001139548.1	NC_000012.12	protein-coding	REVIEWED	12	-	47661931	47706060	Reference GRCh38.p12 Primary Assembly
hsa-miR-10b-5p	NM_001146075.1	1	1817.3	1817.3	7.11e-15	1.22e-12	31	31	0	14	1	0	10	252	0	0	281.3	0	0	23	3585	14	23	2478	2487	10	10	0	read	NM_001146075.1	9606	79657	RPAP3	Tah1|hSpagh	RNA polymerase II associated protein 3	RNA polymerase II-associated protein 3	NM_001146075.1	NP_001139547.1	NC_000012.12	protein-coding	REVIEWED	12	-	47661931	47706060	Reference GRCh38.p12 Primary Assembly
hsa-miR-10b-5p	NM_005324.4	1	1759.1	1759.1	0	0	31	67	0	14	1	0	10	248	0	0	230.1	0	0	23	2909	13	22	1006	1015	10	10	0	read	NM_005324.4	9606	3021	H3F3B	H3.3B	H3 histone family member 3B	histone H3.3|H3 histone, family 3B (H3.3B)	NM_005324.4	NP_005315.1	NC_000017.11	protein-coding	REVIEWED	17	-	75776433	75779934	Reference GRCh38.p12 Primary Assembly
hsa-miR-10b-5p	NM_033550.3	1	1637.3	1637.3	0	0	29	35	0	14.5	1	0	11	160	0	0	281.3	0	0	23	3384	12	22	1540	1550	11	11	0	read	NM_033550.3	9606	112858	TP53RK	BUD32|C20orf64|GAMOS4|Nori-2|Nori-2p|PRPK|dJ101A2	TP53 regulating kinase	EKC/KEOPS complex subunit TP53RK|atypical serine/threonine protein kinase TP53RK|p53-related protein kinase	NM_033550.3	NP_291028.3	NC_000020.11	protein-coding	VALIDATED	20	-	46684364	46689636	Reference GRCh38.p12 Primary Assembly
hsa-miR-10b-5p	NR_144311.1	1	1671.2	1671.2	0.143	0.172	27	27	0	9.5	1	0	15	320	0	0	208.2	0	0	23	5955	9	23	2307	2321	15	15	12	read	NR_144311.1	9606	26507	CNNM1	ACDP1|CLP-1	cyclin and CBS domain divalent metal cation transport mediator 1	metal transporter CNNM1|ancient conserved domain-containing protein 1|cyclin-M1	NR_144311.1	-	NC_000010.11	protein-coding	REVIEWED	10	+	99329098	99394329	Reference GRCh38.p12 Primary Assembly
hsa-miR-10b-5p	NM_001345889.1	1	1671.2	1671.2	1.68e-12	2.19e-10	27	27	0	9.5	1	0	15	320	0	0	208.2	0	0	23	5872	9	23	2307	2321	15	15	12	read	NM_001345889.1	9606	26507	CNNM1	ACDP1|CLP-1	cyclin and CBS domain divalent metal cation transport mediator 1	metal transporter CNNM1|ancient conserved domain-containing protein 1|cyclin-M1	NM_001345889.1	NP_001332818.1	NC_000010.11	protein-coding	REVIEWED	10	+	99329098	99394329	Reference GRCh38.p12 Primary Assembly
hsa-miR-10b-5p	NM_001345888.1	1	1671.2	1671.2	1.68e-12	2.19e-10	27	27	0	9.5	1	0	15	320	0	0	208.2	0	0	23	5809	9	23	2307	2321	15	15	12	read	NM_001345888.1	9606	26507	CNNM1	ACDP1|CLP-1	cyclin and CBS domain divalent metal cation transport mediator 1	metal transporter CNNM1|ancient conserved domain-containing protein 1|cyclin-M1	NM_001345888.1	NP_001332817.1	NC_000010.11	protein-coding	REVIEWED	10	+	99329098	99394329	Reference GRCh38.p12 Primary Assembly
hsa-miR-10b-5p	NM_001345887.1	1	1671.2	1671.2	1.68e-12	2.19e-10	27	27	0	9.5	1	0	15	320	0	0	208.2	0	0	23	6022	9	23	2307	2321	15	15	12	read	NM_001345887.1	9606	26507	CNNM1	ACDP1|CLP-1	cyclin and CBS domain divalent metal cation transport mediator 1	metal transporter CNNM1|ancient conserved domain-containing protein 1|cyclin-M1	NM_001345887.1	NP_001332816.1	NC_000010.11	protein-coding	REVIEWED	10	+	99329098	99394329	Reference GRCh38.p12 Primary Assembly
hsa-miR-10b-5p	NM_145243.4	1	1599.1	1599.1	0	0	27	27	0	9	1	0	21	160	12	0	300.1	0	0	23	1953	2	22	1778	1798	21	21	0	read	NM_145243.4	9606	115209	OMA1	2010001O09Rik|DAB1|MPRP-1|MPRP1|YKR087C|ZMPOMA1|peptidase	OMA1 zinc metallopeptidase	metalloendopeptidase OMA1, mitochondrial|OMA1 homolog, zinc metallopeptidase|OMA1 zinc metallopeptidase homolog|metalloprotease-related protein 1|overlapping activity with M-AAA protease|overlapping with the m-AAA protease 1 homolog|zinc metallopeptidase OMA1	NM_145243.4	NP_660286.1	NC_000001.11	protein-coding	VALIDATED	1	-	58480718	58546798	Reference GRCh38.p12 Primary Assembly
hsa-miR-10b-5p	NM_001172173.1	2	2255.9	1666.1	0	0	25	25	0	8	1	0	23	320	4	0	295.1	0	0	23	11788	1	23	8037	8059	23	23	0	read	NM_001172173.1	9606	80034	CSRNP3	FAM130A2|PPP1R73|TAIP-2|TAIP2	cysteine and serine rich nuclear protein 3	cysteine/serine-rich nuclear protein 3|TGF-beta induced apoptosis protein 2|family with sequence similarity 130, member A2|protein phosphatase 1, regulatory subunit 73	NM_001172173.1	NP_001165644.1	NC_000002.12	protein-coding	VALIDATED	2	+	165469646	165689406	Reference GRCh38.p12 Primary Assembly
hsa-miR-10b-5p	NM_024969.3	2	2255.9	1666.1	4.44e-16	9.1e-14	25	25	0	8	1	0	23	320	4	0	295.1	0	0	23	11687	1	23	7936	7958	23	23	0	read	NM_024969.3	9606	80034	CSRNP3	FAM130A2|PPP1R73|TAIP-2|TAIP2	cysteine and serine rich nuclear protein 3	cysteine/serine-rich nuclear protein 3|TGF-beta induced apoptosis protein 2|family with sequence similarity 130, member A2|protein phosphatase 1, regulatory subunit 73	NM_024969.3	NP_079245.2	NC_000002.12	protein-coding	VALIDATED	2	+	165469646	165689406	Reference GRCh38.p12 Primary Assembly
hsa-miR-10b-5p	NM_001961.3	1	1219.6	1219.6	1.9e-13	3.25e-11	25	28	0	9	1	0	17	0	116	0	42.6	0	0	23	3163	7	23	45	61	17	17	11	read	NM_001961.3	9606	1938	EEF2	EEF-2|EF-2|EF2|SCA26	eukaryotic translation elongation factor 2	elongation factor 2|polypeptidyl-tRNA translocase	NM_001961.3	NP_001952.1	NC_000019.10	protein-coding	REVIEWED	19	-	3976055	3985462	Reference GRCh38.p12 Primary Assembly
hsa-miR-10b-5p	NM_004733.3	1	1482.8	1482.8	2.22e-16	4.99e-14	24	24	0	10	1	0	17	252	24	0	194.8	0	0	23	3811	7	23	705	721	17	17	0	read	NM_004733.3	9606	9197	SLC33A1	ACATN|AT-1|AT1|CCHLND|SPG42	solute carrier family 33 member 1	acetyl-coenzyme A transporter 1|solute carrier family 33 (acetyl-CoA transporter), member 1	NM_004733.3	NP_004724.1	NC_000003.12	protein-coding	REVIEWED	3	-	155826510	155855357	Reference GRCh38.p12 Primary Assembly
hsa-miR-10b-5p	NM_001190992.1	1	1482.8	1482.8	2.22e-16	4.99e-14	24	24	0	10	1	0	17	252	24	0	194.8	0	0	23	2449	7	23	705	721	17	17	0	read	NM_001190992.1	9606	9197	SLC33A1	ACATN|AT-1|AT1|CCHLND|SPG42	solute carrier family 33 member 1	acetyl-coenzyme A transporter 1|solute carrier family 33 (acetyl-CoA transporter), member 1	NM_001190992.1	NP_001177921.1	NC_000003.12	protein-coding	REVIEWED	3	-	155826510	155855357	Reference GRCh38.p12 Primary Assembly
hsa-miR-10b-5p	NM_153631.2	1	1581.2	1581.2	0	0	24	24	0	15	1	0	8	312	0	0	269.2	0	0	23	3396	16	23	1971	1978	8	8	0	read	NM_153631.2	9606	3200	HOXA3	HOX1|HOX1E	homeobox A3	homeobox protein Hox-A3|Hox-1.5-like protein|homeo box 1E|homeo box A3|homeobox protein Hox-1E	NM_153631.2	NP_705895.1	NC_000007.14	protein-coding	REVIEWED	7	-	27106189	27153237	Reference GRCh38.p12 Primary Assembly
hsa-miR-10b-5p	NM_030661.4	1	1581.2	1581.2	0	0	24	24	0	15	1	0	8	312	0	0	269.2	0	0	23	3257	16	23	1832	1839	8	8	0	read	NM_030661.4	9606	3200	HOXA3	HOX1|HOX1E	homeobox A3	homeobox protein Hox-A3|Hox-1.5-like protein|homeo box 1E|homeo box A3|homeobox protein Hox-1E	NM_030661.4	NP_109377.1	NC_000007.14	protein-coding	REVIEWED	7	-	27106189	27153237	Reference GRCh38.p12 Primary Assembly
hsa-miR-10b-5p	NM_001167830.1	1	1418.3	1418.3	4.66e-15	8.62e-13	22	25	0	15.5	1	0	8	244	0	0	256.3	0	0	23	6132	16	23	3108	3115	8	8	0	read	NM_001167830.1	9606	50999	TMED5	CGI-100|p24g2|p28	transmembrane p24 trafficking protein 5	transmembrane emp24 domain-containing protein 5|p24 family protein gamma-2|p24gamma2|transmembrane emp24 protein transport domain containing 5	NM_001167830.1	NP_001161302.1	NC_000001.11	protein-coding	VALIDATED	1	-	93149741	93180688	Reference GRCh38.p12 Primary Assembly
hsa-miR-10b-5p	NM_016040.4	1	1418.3	1418.3	0	0	22	25	0	15.5	1	0	8	244	0	0	256.3	0	0	23	6083	16	23	3059	3066	8	8	0	read	NM_016040.4	9606	50999	TMED5	CGI-100|p24g2|p28	transmembrane p24 trafficking protein 5	transmembrane emp24 domain-containing protein 5|p24 family protein gamma-2|p24gamma2|transmembrane emp24 protein transport domain containing 5	NM_016040.4	NP_057124.3	NC_000001.11	protein-coding	VALIDATED	1	-	93149741	93180688	Reference GRCh38.p12 Primary Assembly
hsa-miR-10b-5p	NM_001300795.1	1	1389.6	1389.6	7.82e-07	4.96e-05	22	22	0	7.5	1	0	23	252	8	0	194.6	0	0	23	3669	1	23	2518	2540	23	23	0	read	NM_001300795.1	9606	7323	UBE2D3	E2(17)KB3|UBC4/5|UBCH5C	ubiquitin conjugating enzyme E2 D3	ubiquitin-conjugating enzyme E2 D3|(E3-independent) E2 ubiquitin-conjugating enzyme D3|E2 ubiquitin-conjugating enzyme D3|ubiquitin carrier protein D3|ubiquitin conjugating enzyme E2D 3|ubiquitin-conjugating enzyme E2(17)KB 3|ubiquitin-conjugating enzyme E2-17 kDa 3|ubiquitin-conjugating enzyme E2D 3 (UBC4/5 homolog, yeast)|ubiquitin-conjugating enzyme E2D 3 (homologous to yeast UBC4/5)|ubiquitin…	NM_001300795.1	NP_001287724.1	NC_000004.12	protein-coding	REVIEWED	4	-	102794382	102868892	Reference GRCh38.p12 Primary Assembly
hsa-miR-10b-5p	NM_181889.2	1	1389.6	1389.6	0	0	22	22	0	7.5	1	0	23	252	8	0	194.6	0	0	23	3856	1	23	2705	2727	23	23	0	read	NM_181889.2	9606	7323	UBE2D3	E2(17)KB3|UBC4/5|UBCH5C	ubiquitin conjugating enzyme E2 D3	ubiquitin-conjugating enzyme E2 D3|(E3-independent) E2 ubiquitin-conjugating enzyme D3|E2 ubiquitin-conjugating enzyme D3|ubiquitin carrier protein D3|ubiquitin conjugating enzyme E2D 3|ubiquitin-conjugating enzyme E2(17)KB 3|ubiquitin-conjugating enzyme E2-17 kDa 3|ubiquitin-conjugating enzyme E2D 3 (UBC4/5 homolog, yeast)|ubiquitin-conjugating enzyme E2D 3 (homologous to yeast UBC4/5)|ubiquitin…	NM_181889.2	NP_871618.1	NC_000004.12	protein-coding	REVIEWED	4	-	102794382	102868892	Reference GRCh38.p12 Primary Assembly
hsa-miR-10b-5p	NM_181887.2	1	1389.6	1389.6	0	0	22	22	0	7.5	1	0	23	252	8	0	194.6	0	0	23	3954	1	23	2803	2825	23	23	0	read	NM_181887.2	9606	7323	UBE2D3	E2(17)KB3|UBC4/5|UBCH5C	ubiquitin conjugating enzyme E2 D3	ubiquitin-conjugating enzyme E2 D3|(E3-independent) E2 ubiquitin-conjugating enzyme D3|E2 ubiquitin-conjugating enzyme D3|ubiquitin carrier protein D3|ubiquitin conjugating enzyme E2D 3|ubiquitin-conjugating enzyme E2(17)KB 3|ubiquitin-conjugating enzyme E2-17 kDa 3|ubiquitin-conjugating enzyme E2D 3 (UBC4/5 homolog, yeast)|ubiquitin-conjugating enzyme E2D 3 (homologous to yeast UBC4/5)|ubiquitin…	NM_181887.2	NP_871616.1	NC_000004.12	protein-coding	REVIEWED	4	-	102794382	102868892	Reference GRCh38.p12 Primary Assembly
hsa-miR-10b-5p	NM_181886.3	1	1389.6	1389.6	1.62e-12	2.3e-10	22	22	0	7.5	1	0	23	252	8	0	194.6	0	0	23	4184	1	23	3033	3055	23	23	0	read	NM_181886.3	9606	7323	UBE2D3	E2(17)KB3|UBC4/5|UBCH5C	ubiquitin conjugating enzyme E2 D3	ubiquitin-conjugating enzyme E2 D3|(E3-independent) E2 ubiquitin-conjugating enzyme D3|E2 ubiquitin-conjugating enzyme D3|ubiquitin carrier protein D3|ubiquitin conjugating enzyme E2D 3|ubiquitin-conjugating enzyme E2(17)KB 3|ubiquitin-conjugating enzyme E2-17 kDa 3|ubiquitin-conjugating enzyme E2D 3 (UBC4/5 homolog, yeast)|ubiquitin-conjugating enzyme E2D 3 (homologous to yeast UBC4/5)|ubiquitin…	NM_181886.3	NP_871615.1	NC_000004.12	protein-coding	REVIEWED	4	-	102794382	102868892	Reference GRCh38.p12 Primary Assembly
hsa-miR-10b-5p	NM_003340.6	1	1389.6	1389.6	1.62e-12	2.3e-10	22	22	0	7.5	1	0	23	252	8	0	194.6	0	0	23	3976	1	23	2825	2847	23	23	0	read	NM_003340.6	9606	7323	UBE2D3	E2(17)KB3|UBC4/5|UBCH5C	ubiquitin conjugating enzyme E2 D3	ubiquitin-conjugating enzyme E2 D3|(E3-independent) E2 ubiquitin-conjugating enzyme D3|E2 ubiquitin-conjugating enzyme D3|ubiquitin carrier protein D3|ubiquitin conjugating enzyme E2D 3|ubiquitin-conjugating enzyme E2(17)KB 3|ubiquitin-conjugating enzyme E2-17 kDa 3|ubiquitin-conjugating enzyme E2D 3 (UBC4/5 homolog, yeast)|ubiquitin-conjugating enzyme E2D 3 (homologous to yeast UBC4/5)|ubiquitin…	NM_003340.6	NP_003331.1	NC_000004.12	protein-coding	REVIEWED	4	-	102794382	102868892	Reference GRCh38.p12 Primary Assembly
hsa-miR-10b-5p	NM_181893.2	1	1389.6	1389.6	2.49e-10	3.09e-08	22	22	0	7.5	1	0	23	252	8	0	194.6	0	0	23	3646	1	23	2495	2517	23	23	0	read	NM_181893.2	9606	7323	UBE2D3	E2(17)KB3|UBC4/5|UBCH5C	ubiquitin conjugating enzyme E2 D3	ubiquitin-conjugating enzyme E2 D3|(E3-independent) E2 ubiquitin-conjugating enzyme D3|E2 ubiquitin-conjugating enzyme D3|ubiquitin carrier protein D3|ubiquitin conjugating enzyme E2D 3|ubiquitin-conjugating enzyme E2(17)KB 3|ubiquitin-conjugating enzyme E2-17 kDa 3|ubiquitin-conjugating enzyme E2D 3 (UBC4/5 homolog, yeast)|ubiquitin-conjugating enzyme E2D 3 (homologous to yeast UBC4/5)|ubiquitin…	NM_181893.2	NP_871622.1	NC_000004.12	protein-coding	REVIEWED	4	-	102794382	102868892	Reference GRCh38.p12 Primary Assembly
hsa-miR-10b-5p	NM_181890.2	1	1389.6	1389.6	2.49e-10	3.09e-08	22	22	0	7.5	1	0	23	252	8	0	194.6	0	0	23	3798	1	23	2647	2669	23	23	0	read	NM_181890.2	9606	7323	UBE2D3	E2(17)KB3|UBC4/5|UBCH5C	ubiquitin conjugating enzyme E2 D3	ubiquitin-conjugating enzyme E2 D3|(E3-independent) E2 ubiquitin-conjugating enzyme D3|E2 ubiquitin-conjugating enzyme D3|ubiquitin carrier protein D3|ubiquitin conjugating enzyme E2D 3|ubiquitin-conjugating enzyme E2(17)KB 3|ubiquitin-conjugating enzyme E2-17 kDa 3|ubiquitin-conjugating enzyme E2D 3 (UBC4/5 homolog, yeast)|ubiquitin-conjugating enzyme E2D 3 (homologous to yeast UBC4/5)|ubiquitin…	NM_181890.2	NP_871619.1	NC_000004.12	protein-coding	REVIEWED	4	-	102794382	102868892	Reference GRCh38.p12 Primary Assembly
hsa-miR-10b-5p	NM_181892.3	1	1389.6	1389.6	3.73e-07	3.05e-05	22	22	0	7.5	1	0	23	252	8	0	194.6	0	0	23	4216	1	23	3065	3087	23	23	0	read	NM_181892.3	9606	7323	UBE2D3	E2(17)KB3|UBC4/5|UBCH5C	ubiquitin conjugating enzyme E2 D3	ubiquitin-conjugating enzyme E2 D3|(E3-independent) E2 ubiquitin-conjugating enzyme D3|E2 ubiquitin-conjugating enzyme D3|ubiquitin carrier protein D3|ubiquitin conjugating enzyme E2D 3|ubiquitin-conjugating enzyme E2(17)KB 3|ubiquitin-conjugating enzyme E2-17 kDa 3|ubiquitin-conjugating enzyme E2D 3 (UBC4/5 homolog, yeast)|ubiquitin-conjugating enzyme E2D 3 (homologous to yeast UBC4/5)|ubiquitin…	NM_181892.3	NP_871621.1	NC_000004.12	protein-coding	REVIEWED	4	-	102794382	102868892	Reference GRCh38.p12 Primary Assembly
hsa-miR-10b-5p	NM_181891.2	1	1389.6	1389.6	3.73e-07	3.05e-05	22	22	0	7.5	1	0	23	252	8	0	194.6	0	0	23	4141	1	23	2990	3012	23	23	0	read	NM_181891.2	9606	7323	UBE2D3	E2(17)KB3|UBC4/5|UBCH5C	ubiquitin conjugating enzyme E2 D3	ubiquitin-conjugating enzyme E2 D3|(E3-independent) E2 ubiquitin-conjugating enzyme D3|E2 ubiquitin-conjugating enzyme D3|ubiquitin carrier protein D3|ubiquitin conjugating enzyme E2D 3|ubiquitin-conjugating enzyme E2(17)KB 3|ubiquitin-conjugating enzyme E2-17 kDa 3|ubiquitin-conjugating enzyme E2D 3 (UBC4/5 homolog, yeast)|ubiquitin-conjugating enzyme E2D 3 (homologous to yeast UBC4/5)|ubiquitin…	NM_181891.2	NP_871620.1	NC_000004.12	protein-coding	REVIEWED	4	-	102794382	102868892	Reference GRCh38.p12 Primary Assembly
hsa-miR-10b-5p	NM_181888.3	1	1389.6	1389.6	3.73e-07	3.05e-05	22	22	0	7.5	1	0	23	252	8	0	194.6	0	0	23	3833	1	23	2682	2704	23	23	0	read	NM_181888.3	9606	7323	UBE2D3	E2(17)KB3|UBC4/5|UBCH5C	ubiquitin conjugating enzyme E2 D3	ubiquitin-conjugating enzyme E2 D3|(E3-independent) E2 ubiquitin-conjugating enzyme D3|E2 ubiquitin-conjugating enzyme D3|ubiquitin carrier protein D3|ubiquitin conjugating enzyme E2D 3|ubiquitin-conjugating enzyme E2(17)KB 3|ubiquitin-conjugating enzyme E2-17 kDa 3|ubiquitin-conjugating enzyme E2D 3 (UBC4/5 homolog, yeast)|ubiquitin-conjugating enzyme E2D 3 (homologous to yeast UBC4/5)|ubiquitin…	NM_181888.3	NP_871617.1	NC_000004.12	protein-coding	REVIEWED	4	-	102794382	102868892	Reference GRCh38.p12 Primary Assembly
hsa-miR-10b-5p	NR_030761.1	1	1418.3	1418.3	0	0	22	25	0	15.5	1	0	8	244	0	0	256.3	0	0	23	6154	16	23	3130	3137	8	8	0	read	NR_030761.1	9606	50999	TMED5	CGI-100|p24g2|p28	transmembrane p24 trafficking protein 5	transmembrane emp24 domain-containing protein 5|p24 family protein gamma-2|p24gamma2|transmembrane emp24 protein transport domain containing 5	NR_030761.1	-	NC_000001.11	protein-coding	VALIDATED	1	-	93149741	93180688	Reference GRCh38.p12 Primary Assembly
hsa-miR-10b-5p	NM_001161584.1	1	1375.1	1375.1	0	0	21	21	0	14.5	1	0	9	248	0	0	245.1	0	0	23	3016	14	22	2222	2230	9	9	0	read	NM_001161584.1	9606	54881	TEX10	Ipi1|bA208F1.2	testis expressed 10	testis-expressed protein 10|testis expressed gene 10|testis-expressed sequence 10 protein	NM_001161584.1	NP_001155056.1	NC_000009.12	protein-coding	VALIDATED	9	-	100302074	100352976	Reference GRCh38.p12 Primary Assembly
hsa-miR-10b-5p	NM_017746.3	1	1375.1	1375.1	0	0	21	21	0	14.5	1	0	9	248	0	0	245.1	0	0	23	3129	14	22	2278	2286	9	9	0	read	NM_017746.3	9606	54881	TEX10	Ipi1|bA208F1.2	testis expressed 10	testis-expressed protein 10|testis expressed gene 10|testis-expressed sequence 10 protein	NM_017746.3	NP_060216.2	NC_000009.12	protein-coding	VALIDATED	9	-	100302074	100352976	Reference GRCh38.p12 Primary Assembly
hsa-miR-10b-5p	NM_020348.2	1	1391.2	1391.2	3.58e-13	5.68e-11	20	20	0	9.5	1	0	15	320	0	0	208.2	0	0	23	5988	9	23	2307	2321	15	15	12	read	NM_020348.2	9606	26507	CNNM1	ACDP1|CLP-1	cyclin and CBS domain divalent metal cation transport mediator 1	metal transporter CNNM1|ancient conserved domain-containing protein 1|cyclin-M1	NM_020348.2	NP_065081.2	NC_000010.11	protein-coding	REVIEWED	10	+	99329098	99394329	Reference GRCh38.p12 Primary Assembly
hsa-miR-10b-5p	NM_001076786.2	1	1300.1	1300.1	4.34e-10	4.56e-08	20	20	0	14	1	0	11	244	0	0	216.1	0	0	23	9350	13	23	1143	1153	11	11	0	read	NM_001076786.2	9606	79832	QSER1	-	glutamine and serine rich 1	glutamine and serine-rich protein 1	NM_001076786.2	NP_001070254.1	NC_000011.10	protein-coding	VALIDATED	11	+	32892825	32980269	Reference GRCh38.p12 Primary Assembly
hsa-miR-10b-5p	NM_003276.2	1	1284.1	1284.1	2.66e-15	5.36e-13	18	21	0	12.5	1	0	12	252	0	0	265.1	0	0	23	3690	12	23	948	959	12	12	0	read	NM_003276.2	9606	7112	TMPO	CMD1T|LAP2|LEMD4|PRO0868|TP	thymopoietin	thymopoietin|LEM domain containing 4|TP alpha|TP beta/gamma|lamina-associated polypeptide 2|thymopoietin beta|thymopoietin-related peptide isoform alpha|thymopoietin-related peptide isoforms beta/gamma	NM_003276.2	NP_003267.1	NC_000012.12	protein-coding	REVIEWED	12	+	98515572	98550378	Reference GRCh38.p12 Primary Assembly
hsa-miR-10b-5p	NM_001693.3	1	1266.4	1266.4	0	0	18	19	0	13.5	1	0	11	252	0	0	251.4	0	0	23	3054	13	23	2721	2731	11	11	0	read	NM_001693.3	9606	526	ATP6V1B2	ATP6B1B2|ATP6B2|DOOD|HO57|VATB|VPP3|Vma2|ZLS2	ATPase H+ transporting V1 subunit B2	V-type proton ATPase subunit B, brain isoform|ATPase, H+ transporting, lysosomal 56/58kDa, V1 subunit B2|H+ transporting two-sector ATPase|V-ATPase B2 subunit|V-ATPase subunit B 2|endomembrane proton pump 58 kDa subunit|testicular secretory protein Li 65|vacuolar H+-ATPase 56,000 subunit|vacuolar proton pump subunit B 2	NM_001693.3	NP_001684.2	NC_000008.11	protein-coding	REVIEWED	8	+	20197192	20226851	Reference GRCh38.p12 Primary Assembly
hsa-miR-10b-5p	NM_015986.3	2	1911.1	1379.2	0	0	18	18	0	11.5	1	0	12	320	0	0	285.2	0	0	23	2954	12	23	2391	2402	12	12	11.5	read	NM_015986.3	9606	51379	CRLF3	CREME-9|CREME9|CRLM9|CYTOR4|FRWS|p48.2	cytokine receptor like factor 3	cytokine receptor-like factor 3|cytokine receptor-like molecule 9|cytokine receptor-related protein 4|type I cytokine receptor-like factor p48	NM_015986.3	NP_057070.3	NC_000017.11	protein-coding	REVIEWED	17	-	30782683	30824759	Reference GRCh38.p12 Primary Assembly
hsa-miR-10b-5p	NM_152838.3	2	1601.4	1002.2	1.04e-07	1.04e-05	18	19	0	8	1	0	21	160	8	0	61.2	0	0	23	6692	3	23	3077	3097	21	21	11	read	NM_152838.3	9606	10137	RBM12	HRIHFB2091|SCZD19|SWAN	RNA binding motif protein 12	RNA-binding protein 12|SH3/WW domain anchor protein in the nucleus	NM_152838.3	NP_690051.1	NC_000020.11	protein-coding	REVIEWED	20	-	35648924	35664955	Reference GRCh38.p12 Primary Assembly
hsa-miR-10b-5p	NM_006047.5	2	1601.4	1002.2	3.92e-05	0.00155	18	19	0	8	1	0	21	160	8	0	61.2	0	0	23	6724	3	23	3109	3129	21	21	11	read	NM_006047.5	9606	10137	RBM12	HRIHFB2091|SCZD19|SWAN	RNA binding motif protein 12	RNA-binding protein 12|SH3/WW domain anchor protein in the nucleus	NM_006047.5	NP_006038.2	NC_000020.11	protein-coding	REVIEWED	20	-	35648924	35664955	Reference GRCh38.p12 Primary Assembly
hsa-miR-10b-5p	NM_001198840.1	2	1601.4	1002.2	3.92e-05	0.00155	18	19	0	8	1	0	21	160	8	0	61.2	0	0	23	6639	3	23	3024	3044	21	21	11	read	NM_001198840.1	9606	10137	RBM12	HRIHFB2091|SCZD19|SWAN	RNA binding motif protein 12	RNA-binding protein 12|SH3/WW domain anchor protein in the nucleus	NM_001198840.1	NP_001185769.1	NC_000020.11	protein-coding	REVIEWED	20	-	35648924	35664955	Reference GRCh38.p12 Primary Assembly
hsa-miR-10b-5p	NM_001198838.1	2	1601.4	1002.2	3.92e-05	0.00155	18	19	0	8	1	0	21	160	8	0	61.2	0	0	23	6682	3	23	3067	3087	21	21	11	read	NM_001198838.1	9606	10137	RBM12	HRIHFB2091|SCZD19|SWAN	RNA binding motif protein 12	RNA-binding protein 12|SH3/WW domain anchor protein in the nucleus	NM_001198838.1	NP_001185767.1	NC_000020.11	protein-coding	REVIEWED	20	-	35648924	35664955	Reference GRCh38.p12 Primary Assembly
hsa-miR-10b-5p	NR_073118.1	2	1911.1	1379.2	2.54e-05	0.000724	18	18	0	11.5	1	0	12	320	0	0	285.2	0	0	23	2746	12	23	2183	2194	12	12	11.5	read	NR_073118.1	9606	51379	CRLF3	CREME-9|CREME9|CRLM9|CYTOR4|FRWS|p48.2	cytokine receptor like factor 3	cytokine receptor-like factor 3|cytokine receptor-like molecule 9|cytokine receptor-related protein 4|type I cytokine receptor-like factor p48	NR_073118.1	-	NC_000017.11	protein-coding	REVIEWED	17	-	30782683	30824759	Reference GRCh38.p12 Primary Assembly
hsa-miR-10b-5p	NM_153713.2	1	1267.2	1267.2	9.57e-12	1.36e-09	17	22	0	15	1	0	8	312	0	0	235.2	0	0	23	3992	16	23	1514	1521	8	8	0	read	NM_153713.2	9606	128077	LIX1L	-	limb and CNS expressed 1 like	LIX1-like protein|Lix1 homolog-like	NM_153713.2	NP_714924.1	NC_000001.11	protein-coding	VALIDATED	1	-	145933422	145958037	Reference GRCh38.p12 Primary Assembly
hsa-miR-10b-5p	NM_019593.3	1	1275.7	1275.7	0	0	17	22	0	12.5	1	0	12	252	0	0	294.7	0	0	23	5478	12	23	2888	2899	12	12	0	read	NM_019593.3	9606	56261	GPCPD1	EDI3|GDE5|GDPD6|PREI4	glycerophosphocholine phosphodiesterase 1	glycerophosphocholine phosphodiesterase GPCPD1|endometrial differential 3|glycerophosphocholine phosphodiesterase GDE1 homolog|glycerophosphodiester phosphodiesterase 5|preimplantation protein 4|putative glycerophosphocholine phosphodiesterase GPCPD1|putative glycerophosphodiester phosphodiesterase 5	NM_019593.3	NP_062539.1	NC_000020.11	protein-coding	VALIDATED	20	-	5544433	5611045	Reference GRCh38.p12 Primary Assembly
hsa-miR-10b-5p	NM_003582.2	2	1400.4	853.3	9.97e-08	6.26e-06	16	19	0	7.5	1	0	19	48	52	0	44.3	0	0	23	2207	3	21	1279	1297	19	19	12	read	NM_003582.2	9606	8444	DYRK3	DYRK5|RED|REDK|hYAK3-2	dual specificity tyrosine phosphorylation regulated kinase 3	dual specificity tyrosine-phosphorylation-regulated kinase 3|dual specificity tyrosine-(Y)-phosphorylation regulated kinase 3|dual-specificity tyrosine-(Y)-phosphorylation regulated kinase 5|protein kinase Dyrk3|regulatory erythroid kinase	NM_003582.2	NP_003573.2	NC_000001.11	protein-coding	REVIEWED	1	+	206635535	206655157	Reference GRCh38.p12 Primary Assembly
hsa-miR-10b-5p	NM_001004023.1	2	1400.4	853.3	1.22e-05	0.000357	16	19	0	7.5	1	0	19	48	52	0	44.3	0	0	23	2301	3	21	1373	1391	19	19	12	read	NM_001004023.1	9606	8444	DYRK3	DYRK5|RED|REDK|hYAK3-2	dual specificity tyrosine phosphorylation regulated kinase 3	dual specificity tyrosine-phosphorylation-regulated kinase 3|dual specificity tyrosine-(Y)-phosphorylation regulated kinase 3|dual-specificity tyrosine-(Y)-phosphorylation regulated kinase 5|protein kinase Dyrk3|regulatory erythroid kinase	NM_001004023.1	NP_001004023.1	NC_000001.11	protein-coding	REVIEWED	1	+	206635535	206655157	Reference GRCh38.p12 Primary Assembly
hsa-miR-10b-5p	NM_015350.2	2	1805.1	1130.6	8.61e-10	1.08e-07	16	16	0	14	1	0	12	244	0	0	209.6	0	0	23	7823	12	23	6180	6191	12	12	0	read	NM_015350.2	9606	23507	LRRC8B	TA-LRRP|TALRRP	leucine rich repeat containing 8 VRAC subunit B	volume-regulated anion channel subunit LRRC8B|T-cell activation leucine repeat-rich protein|leucine rich repeat containing 8 family member B|leucine-rich repeat-containing protein 8B	NM_015350.2	NP_056165.1	NC_000001.11	protein-coding	VALIDATED	1	+	89522625	89597860	Reference GRCh38.p12 Primary Assembly
hsa-miR-10b-5p	NM_001134476.1	2	1805.1	1130.6	6.61e-09	8.49e-07	16	16	0	14	1	0	12	244	0	0	209.6	0	0	23	7766	12	23	6123	6134	12	12	0	read	NM_001134476.1	9606	23507	LRRC8B	TA-LRRP|TALRRP	leucine rich repeat containing 8 VRAC subunit B	volume-regulated anion channel subunit LRRC8B|T-cell activation leucine repeat-rich protein|leucine rich repeat containing 8 family member B|leucine-rich repeat-containing protein 8B	NM_001134476.1	NP_001127948.1	NC_000001.11	protein-coding	VALIDATED	1	+	89522625	89597860	Reference GRCh38.p12 Primary Assembly
hsa-miR-10b-5p	NM_001024649.1	2	1639.1	1072.2	2.72e-08	2.58e-06	15	16	0	14.5	1	0	10	160	0	0	273.2	0	0	23	4900	13	22	2945	2954	10	10	0	read	NM_001024649.1	9606	821	CANX	CNX|IP90|P90	calnexin	calnexin|major histocompatibility complex class I antigen-binding protein p88	NM_001024649.1	NP_001019820.1	NC_000005.10	protein-coding	REVIEWED	5	+	179678645	179731640	Reference GRCh38.p12 Primary Assembly
hsa-miR-10b-5p	NM_001746.3	2	1639.1	1072.2	1.77e-06	8.64e-05	15	16	0	14.5	1	0	10	160	0	0	273.2	0	0	23	4953	13	22	2998	3007	10	10	0	read	NM_001746.3	9606	821	CANX	CNX|IP90|P90	calnexin	calnexin|major histocompatibility complex class I antigen-binding protein p88	NM_001746.3	NP_001737.1	NC_000005.10	protein-coding	REVIEWED	5	+	179678645	179731640	Reference GRCh38.p12 Primary Assembly
hsa-miR-10b-5p	NM_001320965.1	1	1113.7	1113.7	1.02e-07	6.87e-06	15	16	0	9	1	0	22	312	4	0	152.7	0	0	23	6442	2	23	3589	3610	22	22	0	read	NM_001320965.1	9606	3069	HDLBP	HBP|PRO2900|VGL	high density lipoprotein binding protein	vigilin|HDL-binding protein	NM_001320965.1	NP_001307894.1	NC_000002.12	protein-coding	REVIEWED	2	-	241227263	241315841	Reference GRCh38.p12 Primary Assembly
hsa-miR-10b-5p	NM_203346.4	1	1113.7	1113.7	1.15e-08	1.08e-06	15	16	0	9	1	0	22	312	4	0	152.7	0	0	23	6377	2	23	3524	3545	22	22	0	read	NM_203346.4	9606	3069	HDLBP	HBP|PRO2900|VGL	high density lipoprotein binding protein	vigilin|HDL-binding protein	NM_203346.4	NP_976221.1	NC_000002.12	protein-coding	REVIEWED	2	-	241227263	241315841	Reference GRCh38.p12 Primary Assembly
hsa-miR-10b-5p	NM_006638.3	1	1137.2	1137.2	5.52e-09	5.57e-07	15	16	0	14	1	0	9	248	0	0	243.2	0	0	23	1200	14	22	178	186	9	9	0	read	NM_006638.3	9606	10799	RPP40	RNASEP1|bA428J1.3	ribonuclease P/MRP subunit p40	ribonuclease P protein subunit p40|RNase P subunit 1|RNaseP protein p40|ribonuclease P (40 kD)|ribonuclease P, 40kD subunit|ribonuclease P/MRP 40kDa subunit|ribonuclease P1	NM_006638.3	NP_006629.2	NC_000006.12	protein-coding	VALIDATED	6	-	4992404	5004062	Reference GRCh38.p12 Primary Assembly
hsa-miR-10b-5p	NM_001320966.1	1	1113.7	1113.7	1.15e-08	1.08e-06	15	16	0	9	1	0	22	312	4	0	152.7	0	0	23	6300	2	23	3447	3468	22	22	0	read	NM_001320966.1	9606	3069	HDLBP	HBP|PRO2900|VGL	high density lipoprotein binding protein	vigilin|HDL-binding protein	NM_001320966.1	NP_001307895.1	NC_000002.12	protein-coding	REVIEWED	2	-	241227263	241315841	Reference GRCh38.p12 Primary Assembly
hsa-miR-10b-5p	NM_001286132.1	1	1137.2	1137.2	5.52e-09	5.57e-07	15	16	0	14	1	0	9	248	0	0	243.2	0	0	23	1131	14	22	178	186	9	9	0	read	NM_001286132.1	9606	10799	RPP40	RNASEP1|bA428J1.3	ribonuclease P/MRP subunit p40	ribonuclease P protein subunit p40|RNase P subunit 1|RNaseP protein p40|ribonuclease P (40 kD)|ribonuclease P, 40kD subunit|ribonuclease P/MRP 40kDa subunit|ribonuclease P1	NM_001286132.1	NP_001273061.1	NC_000006.12	protein-coding	VALIDATED	6	-	4992404	5004062	Reference GRCh38.p12 Primary Assembly
hsa-miR-10b-5p	NM_001243900.2	1	1113.7	1113.7	1.15e-08	1.08e-06	15	16	0	9	1	0	22	312	4	0	152.7	0	0	23	6301	2	23	3448	3469	22	22	0	read	NM_001243900.2	9606	3069	HDLBP	HBP|PRO2900|VGL	high density lipoprotein binding protein	vigilin|HDL-binding protein	NM_001243900.2	NP_001230829.1	NC_000002.12	protein-coding	REVIEWED	2	-	241227263	241315841	Reference GRCh38.p12 Primary Assembly
hsa-miR-10b-5p	NM_001286133.1	1	1137.2	1137.2	1.09e-09	1.2e-07	15	16	0	14	1	0	9	248	0	0	243.2	0	0	23	1074	14	22	178	186	9	9	0	read	NM_001286133.1	9606	10799	RPP40	RNASEP1|bA428J1.3	ribonuclease P/MRP subunit p40	ribonuclease P protein subunit p40|RNase P subunit 1|RNaseP protein p40|ribonuclease P (40 kD)|ribonuclease P, 40kD subunit|ribonuclease P/MRP 40kDa subunit|ribonuclease P1	NM_001286133.1	NP_001273062.1	NC_000006.12	protein-coding	VALIDATED	6	-	4992404	5004062	Reference GRCh38.p12 Primary Assembly
hsa-miR-10b-5p	NM_005336.5	1	1113.7	1113.7	8.92e-09	7.77e-07	15	16	0	9	1	0	22	312	4	0	152.7	0	0	23	6524	2	23	3671	3692	22	22	0	read	NM_005336.5	9606	3069	HDLBP	HBP|PRO2900|VGL	high density lipoprotein binding protein	vigilin|HDL-binding protein	NM_005336.5	NP_005327.1	NC_000002.12	protein-coding	REVIEWED	2	-	241227263	241315841	Reference GRCh38.p12 Primary Assembly
hsa-miR-10b-5p	NM_000059.3	1	1146.2	1146.2	8.55e-10	1.03e-07	14	14	0	9.5	1	0	22	252	24	0	264.2	0	0	23	11386	2	23	1707	1728	22	22	0	read	NM_000059.3	9606	675	BRCA2	BRCC2|BROVCA2|FACD|FAD|FAD1|FANCD|FANCD1|GLM3|PNCA2|XRCC11	BRCA2, DNA repair associated	breast cancer type 2 susceptibility protein|BRCA1/BRCA2-containing complex, subunit 2|Fanconi anemia group D1 protein|breast and ovarian cancer susceptibility gene, early onset|breast and ovarian cancer susceptibility protein 2|breast cancer 2 tumor suppressor|breast cancer 2, early onset|mutant BRCA2|truncated breast cancer 2	NM_000059.3	NP_000050.2	NC_000013.11	protein-coding	REVIEWED	13	+	32315479	32399671	Reference GRCh38.p12 Primary Assembly
hsa-miR-10b-5p	NM_015336.3	1	1164.3	1164.3	4.44e-16	4.88e-14	14	14	0	4.5	1	1	23	252	16	0	276.3	0	0	23	4771	1	23	3276	3297	23	22	0	read	NM_015336.3	9606	23390	ZDHHC17	DHHC-17|HIP14|HIP3|HSPC294|HYPH	zinc finger DHHC-type containing 17	palmitoyltransferase ZDHHC17|huntingtin interacting protein 14|huntingtin interacting protein 3|huntingtin yeast partner H|huntingtin-interacting protein H|putative MAPK-activating protein PM11|putative NF-kappa-B-activating protein 205|zinc finger DHHC domain-containing protein 17	NM_015336.3	NP_056151.2	NC_000012.12	protein-coding	VALIDATED	12	+	76764073	76853700	Reference GRCh38.p12 Primary Assembly
hsa-miR-10b-5p	NM_001307936.1	1	1160.7	1160.7	2.8e-08	2.17e-06	14	26	0	9	1	0	18	240	36	0	268.7	0	0	23	4845	5	22	2745	2762	18	18	0	read	NM_001307936.1	9606	54407	SLC38A2	ATA2|PRO1068|SAT2|SNAT2	solute carrier family 38 member 2	sodium-coupled neutral amino acid transporter 2|amino acid transporter 2|amino acid transporter A2|protein 40-9-1|system A amino acid transporter 2|system A transporter 1|system N amino acid transporter 2	NM_001307936.1	NP_001294865.1	NC_000012.12	protein-coding	VALIDATED	12	-	46358187	46372861	Reference GRCh38.p12 Primary Assembly
hsa-miR-10b-5p	NM_181714.3	1	1213.9	1213.9	5.05e-09	5.11e-07	14	14	0	13.5	1	0	10	320	0	0	287.9	0	0	23	4729	14	23	4637	4646	10	10	0	read	NM_181714.3	9606	167691	LCA5	C6orf152	LCA5, lebercilin	lebercilin|leber congenital amaurosis 5 protein	NM_181714.3	NP_859065.2	NC_000006.12	protein-coding	REVIEWED	6	-	79484990	79537429	Reference GRCh38.p12 Primary Assembly
hsa-miR-10b-5p	NM_001122769.2	1	1213.9	1213.9	5.05e-09	5.11e-07	14	14	0	13.5	1	0	10	320	0	0	287.9	0	0	23	4574	14	23	4482	4491	10	10	0	read	NM_001122769.2	9606	167691	LCA5	C6orf152	LCA5, lebercilin	lebercilin|leber congenital amaurosis 5 protein	NM_001122769.2	NP_001116241.1	NC_000006.12	protein-coding	REVIEWED	6	-	79484990	79537429	Reference GRCh38.p12 Primary Assembly
hsa-miR-10b-5p	NM_018976.4	1	1160.7	1160.7	3.28e-13	4.64e-11	14	26	0	9	1	0	18	240	36	0	268.7	0	0	23	4961	5	22	2861	2878	18	18	0	read	NM_018976.4	9606	54407	SLC38A2	ATA2|PRO1068|SAT2|SNAT2	solute carrier family 38 member 2	sodium-coupled neutral amino acid transporter 2|amino acid transporter 2|amino acid transporter A2|protein 40-9-1|system A amino acid transporter 2|system A transporter 1|system N amino acid transporter 2	NM_018976.4	NP_061849.2	NC_000012.12	protein-coding	VALIDATED	12	-	46358187	46372861	Reference GRCh38.p12 Primary Assembly
hsa-miR-10b-5p	NM_001167741.1	1	1080.8	1080.8	3.21e-07	2.77e-05	14	14	0	9	1	0	23	244	4	0	226.8	0	0	23	7882	1	23	2415	2437	23	23	0	read	NM_001167741.1	9606	345778	MTX3	-	metaxin 3	metaxin-3	NM_001167741.1	NP_001161213.1	NC_000005.10	protein-coding	VALIDATED	5	-	79976715	79991264	Reference GRCh38.p12 Primary Assembly
hsa-miR-10b-5p	NM_001010891.4	1	1080.8	1080.8	2.8e-09	2.85e-07	14	14	0	9	1	0	23	244	4	0	226.8	0	0	23	7863	1	23	2396	2418	23	23	0	read	NM_001010891.4	9606	345778	MTX3	-	metaxin 3	metaxin-3	NM_001010891.4	NP_001010891.4	NC_000005.10	protein-coding	VALIDATED	5	-	79976715	79991264	Reference GRCh38.p12 Primary Assembly
hsa-miR-10b-5p	NM_001320967.1	1	1073.7	1073.7	0.000962	0.00593	14	15	0	9	1	0	22	312	4	0	152.7	0	0	23	5100	2	23	3524	3545	22	22	0	read	NM_001320967.1	9606	3069	HDLBP	HBP|PRO2900|VGL	high density lipoprotein binding protein	vigilin|HDL-binding protein	NM_001320967.1	NP_001307896.1	NC_000002.12	protein-coding	REVIEWED	2	-	241227263	241315841	Reference GRCh38.p12 Primary Assembly
hsa-miR-10b-5p	NM_002948.4	1	1011.4	1011.4	8.33e-07	4.75e-05	13	13	0	9.5	1	0	19	160	20	0	260.4	0	0	23	2730	4	22	2300	2318	19	19	0	read	NM_002948.4	9606	6138	RPL15	DBA12|EC45|L15|RPL10|RPLY10|RPYL10	ribosomal protein L15	60S ribosomal protein L15|large ribosomal subunit protein eL15	NM_002948.4	NP_002939.2	NC_000003.12	protein-coding	REVIEWED	3	+	23916544	23924630	Reference GRCh38.p12 Primary Assembly
hsa-miR-10b-5p	NM_001253380.2	1	1011.4	1011.4	8.33e-07	4.75e-05	13	13	0	9.5	1	0	19	160	20	0	260.4	0	0	23	2853	4	22	2423	2441	19	19	0	read	NM_001253380.2	9606	6138	RPL15	DBA12|EC45|L15|RPL10|RPLY10|RPYL10	ribosomal protein L15	60S ribosomal protein L15|large ribosomal subunit protein eL15	NM_001253380.2	NP_001240309.1	NC_000003.12	protein-coding	REVIEWED	3	+	23916544	23924630	Reference GRCh38.p12 Primary Assembly
hsa-miR-10b-5p	NM_001253383.3	1	1011.4	1011.4	2.93e-05	0.000239	13	13	0	9.5	1	0	19	160	20	0	260.4	0	0	23	2243	4	22	1813	1831	19	19	0	read	NM_001253383.3	9606	6138	RPL15	DBA12|EC45|L15|RPL10|RPLY10|RPYL10	ribosomal protein L15	60S ribosomal protein L15|large ribosomal subunit protein eL15	NM_001253383.3	NP_001240312.1	NC_000003.12	protein-coding	REVIEWED	3	+	23916544	23924630	Reference GRCh38.p12 Primary Assembly
hsa-miR-10b-5p	NM_001253382.2	1	1011.4	1011.4	2.93e-05	0.000239	13	13	0	9.5	1	0	19	160	20	0	260.4	0	0	23	2299	4	22	1869	1887	19	19	0	read	NM_001253382.2	9606	6138	RPL15	DBA12|EC45|L15|RPL10|RPLY10|RPYL10	ribosomal protein L15	60S ribosomal protein L15|large ribosomal subunit protein eL15	NM_001253382.2	NP_001240311.1	NC_000003.12	protein-coding	REVIEWED	3	+	23916544	23924630	Reference GRCh38.p12 Primary Assembly
hsa-miR-10b-5p	NM_001253379.2	1	1011.4	1011.4	2.93e-05	0.000239	13	13	0	9.5	1	0	19	160	20	0	260.4	0	0	23	2743	4	22	2313	2331	19	19	0	read	NM_001253379.2	9606	6138	RPL15	DBA12|EC45|L15|RPL10|RPLY10|RPYL10	ribosomal protein L15	60S ribosomal protein L15|large ribosomal subunit protein eL15	NM_001253379.2	NP_001240308.1	NC_000003.12	protein-coding	REVIEWED	3	+	23916544	23924630	Reference GRCh38.p12 Primary Assembly
hsa-miR-10b-5p	NM_024808.3	1	1074.4	1074.4	4.44e-08	4.01e-06	13	13	0	11.5	1	0	16	248	0	0	262.4	0	0	23	2954	7	22	2233	2248	16	16	0	read	NM_024808.3	9606	79866	BORA	C13orf34	bora, aurora kinase A activator	protein aurora borealis	NM_024808.3	NP_079084.3	NC_000013.11	protein-coding	VALIDATED	13	+	72727738	72756197	Reference GRCh38.p12 Primary Assembly
hsa-miR-10b-5p	NM_001286747.1	1	1074.4	1074.4	2.28e-08	2.16e-06	13	13	0	11.5	1	0	16	248	0	0	262.4	0	0	23	2847	7	22	2126	2141	16	16	0	read	NM_001286747.1	9606	79866	BORA	C13orf34	bora, aurora kinase A activator	protein aurora borealis	NM_001286747.1	NP_001273676.1	NC_000013.11	protein-coding	VALIDATED	13	+	72727738	72756197	Reference GRCh38.p12 Primary Assembly
hsa-miR-10b-5p	NM_001286746.1	1	1074.4	1074.4	2.28e-08	2.16e-06	13	13	0	11.5	1	0	16	248	0	0	262.4	0	0	23	3052	7	22	2331	2346	16	16	0	read	NM_001286746.1	9606	79866	BORA	C13orf34	bora, aurora kinase A activator	protein aurora borealis	NM_001286746.1	NP_001273675.1	NC_000013.11	protein-coding	VALIDATED	13	+	72727738	72756197	Reference GRCh38.p12 Primary Assembly
hsa-miR-10b-5p	NM_018229.3	2	1797.1	1080	2.22e-07	1.62e-05	13	13	0	11	1	0	15	252	0	0	252	0	0	23	3110	9	23	165	179	15	15	0	read	NM_018229.3	9606	55745	AP5M1	C14orf108|MUDENG|Mu5|MuD	adaptor related protein complex 5 subunit mu 1	AP-5 complex subunit mu-1|AP-5 complex subunit mu|MHD domain-containing death-inducing protein|MU-2/AP1M2 domain containing, death-inducing|Mu-2 related death-inducing|adapter-related protein complex 5 mu subunit|adapter-related protein complex 5 subunit mu-1|adaptor related protein complex 5 mu 1 subunit|mu-2-related death-inducing protein|putative HIV-1 infection-related protein	NM_018229.3	NP_060699.3	NC_000014.9	protein-coding	VALIDATED	14	+	57268887	57298741	Reference GRCh38.p12 Primary Assembly
hsa-miR-10b-5p	NM_133466.3	1	1025.5	1025.5	3.82e-06	0.000288	13	14	0	9	1	1	17	240	36	0	185.5	0	0	23	5971	6	22	5168	5183	17	16	0	read	NM_133466.3	9606	284406	ZFP82	ZNF545	ZFP82 zinc finger protein	zinc finger protein 82 homolog|zinc finger protein 545|zinc finger protein 85	NM_133466.3	NP_597723.1	NC_000019.10	protein-coding	VALIDATED	19	-	36383101	36418673	Reference GRCh38.p12 Primary Assembly
hsa-miR-10b-5p	NM_001321917.1	1	1025.5	1025.5	1.93e-06	0.000139	13	14	0	9	1	1	17	240	36	0	185.5	0	0	23	5974	6	22	5171	5186	17	16	0	read	NM_001321917.1	9606	284406	ZFP82	ZNF545	ZFP82 zinc finger protein	zinc finger protein 82 homolog|zinc finger protein 545|zinc finger protein 85	NM_001321917.1	NP_001308846.1	NC_000019.10	protein-coding	VALIDATED	19	-	36383101	36418673	Reference GRCh38.p12 Primary Assembly
hsa-miR-10b-5p	NM_001277155.2	1	1077.6	1077.6	5.32e-08	4.64e-06	13	13	0	14	1	0	11	252	0	0	267.6	0	0	23	1946	13	23	1186	1196	11	11	0	read	NM_001277155.2	9606	148789	B3GALNT2	B3GalNAc-T2|MDDGA11	beta-1,3-N-acetylgalactosaminyltransferase 2	UDP-GalNAc:beta-1,3-N-acetylgalactosaminyltransferase 2|UDP-GalNAc:betaGlcNAc beta-1,3-galactosaminyltransferase, polypeptide 2|beta-1,3-GalNAc-T2	NM_001277155.2	NP_001264084.1	NC_000001.11	protein-coding	REVIEWED	1	-	235440653	235504480	Reference GRCh38.p12 Primary Assembly
hsa-miR-10b-5p	NR_026895.1	1	1080	1080	7.58e-11	7.58e-09	13	13	0	11	1	0	15	252	0	0	252	0	0	23	2464	9	23	165	179	15	15	0	read	NR_026895.1	9606	55745	AP5M1	C14orf108|MUDENG|Mu5|MuD	adaptor related protein complex 5 subunit mu 1	AP-5 complex subunit mu-1|AP-5 complex subunit mu|MHD domain-containing death-inducing protein|MU-2/AP1M2 domain containing, death-inducing|Mu-2 related death-inducing|adapter-related protein complex 5 mu subunit|adapter-related protein complex 5 subunit mu-1|adaptor related protein complex 5 mu 1 subunit|mu-2-related death-inducing protein|putative HIV-1 infection-related protein	NR_026895.1	-	NC_000014.9	protein-coding	VALIDATED	14	+	57268887	57298741	Reference GRCh38.p12 Primary Assembly
hsa-miR-10b-5p	NM_021021.3	1	632.7	632.7	0.000666	0.00728	13	13	0	11	1	0	13	4	-10	0	61.7	0	0	23	4975	8	20	3841	3853	13	13	11	read	NM_021021.3	9606	6641	SNTB1	59-DAP|A1B|BSYN2|DAPA1B|SNT2|SNT2B1|TIP-43	syntrophin beta 1	beta-1-syntrophin|59 kDa dystrophin-associated protein A1 basic component 1|dystrophin-associated protein A1, 59kD, basic component 1|syntrophin, beta 1 (dystrophin-associated protein A1, 59kDa, basic component 1)|syntrophin-2|tax interaction protein 43	NM_021021.3	NP_066301.1	NC_000008.11	protein-coding	REVIEWED	8	-	120535744	120812068	Reference GRCh38.p12 Primary Assembly
hsa-miR-10b-5p	NM_203390.2	1	1029.4	1029.4	5.22e-07	3.13e-05	12	23	0	15	1	0	8	248	0	0	261.4	0	0	23	5115	15	22	4391	4398	8	8	0	read	NM_203390.2	9606	389677	RBM12B	MGC:33837	RNA binding motif protein 12B	RNA-binding protein 12B	NM_203390.2	NP_976324.2	NC_000008.11	protein-coding	VALIDATED	8	-	93728162	93741011	Reference GRCh38.p12 Primary Assembly
hsa-miR-10b-5p	NM_001289125.1	1	972.6	972.6	0.29	0.331	12	12	0	8.5	1	0	21	248	4	0	186.6	0	0	23	2966	2	22	1979	1999	21	21	0	read	NM_001289125.1	9606	3455	IFNAR2	IFN-R|IFN-alpha-REC|IFNABR|IFNARB|IMD45	interferon alpha and beta receptor subunit 2	interferon alpha/beta receptor 2|IFN-R-2|IFN-alpha/beta receptor 2|human interferon alpha/beta receptor|interferon (alpha, beta and omega) receptor 2|interferon alpha binding protein|interferon receptor|interferon-alpha/beta receptor beta chain|type I interferon receptor 2	NM_001289125.1	NP_001276054.1	NC_000021.9	protein-coding	REVIEWED	21	+	33229894	33264512	Reference GRCh38.p12 Primary Assembly
hsa-miR-10b-5p	NM_207585.2	1	972.6	972.6	2.19e-07	1.89e-05	12	12	0	8.5	1	0	21	248	4	0	186.6	0	0	23	2920	2	22	1933	1953	21	21	0	read	NM_207585.2	9606	3455	IFNAR2	IFN-R|IFN-alpha-REC|IFNABR|IFNARB|IMD45	interferon alpha and beta receptor subunit 2	interferon alpha/beta receptor 2|IFN-R-2|IFN-alpha/beta receptor 2|human interferon alpha/beta receptor|interferon (alpha, beta and omega) receptor 2|interferon alpha binding protein|interferon receptor|interferon-alpha/beta receptor beta chain|type I interferon receptor 2	NM_207585.2	NP_997468.1	NC_000021.9	protein-coding	REVIEWED	21	+	33229894	33264512	Reference GRCh38.p12 Primary Assembly
hsa-miR-10b-5p	NM_001289128.1	1	972.6	972.6	2.19e-07	1.89e-05	12	12	0	8.5	1	0	21	248	4	0	186.6	0	0	23	2835	2	22	1848	1868	21	21	0	read	NM_001289128.1	9606	3455	IFNAR2	IFN-R|IFN-alpha-REC|IFNABR|IFNARB|IMD45	interferon alpha and beta receptor subunit 2	interferon alpha/beta receptor 2|IFN-R-2|IFN-alpha/beta receptor 2|human interferon alpha/beta receptor|interferon (alpha, beta and omega) receptor 2|interferon alpha binding protein|interferon receptor|interferon-alpha/beta receptor beta chain|type I interferon receptor 2	NM_001289128.1	NP_001276057.1	NC_000021.9	protein-coding	REVIEWED	21	+	33229894	33264512	Reference GRCh38.p12 Primary Assembly
hsa-miR-10b-5p	NM_001289126.1	1	972.6	972.6	2.19e-07	1.89e-05	12	12	0	8.5	1	0	21	248	4	0	186.6	0	0	23	2789	2	22	1802	1822	21	21	0	read	NM_001289126.1	9606	3455	IFNAR2	IFN-R|IFN-alpha-REC|IFNABR|IFNARB|IMD45	interferon alpha and beta receptor subunit 2	interferon alpha/beta receptor 2|IFN-R-2|IFN-alpha/beta receptor 2|human interferon alpha/beta receptor|interferon (alpha, beta and omega) receptor 2|interferon alpha binding protein|interferon receptor|interferon-alpha/beta receptor beta chain|type I interferon receptor 2	NM_001289126.1	NP_001276055.1	NC_000021.9	protein-coding	REVIEWED	21	+	33229894	33264512	Reference GRCh38.p12 Primary Assembly
hsa-miR-10b-5p	NM_001318765.1	1	738.5	738.5	0.00222	0.0184	12	12	0	12	1	0	11	152	0	0	50.5	0	0	23	2278	11	21	2071	2081	11	11	11	read	NM_001318765.1	9606	84064	HDHD2	3110052N05Rik|HEL-S-301	haloacid dehalogenase like hydrolase domain containing 2	haloacid dehalogenase-like hydrolase domain-containing protein 2|epididymis secretory protein Li 301	NM_001318765.1	NP_001305694.1	NC_000018.10	protein-coding	VALIDATED	18	-	47107401	47150519	Reference GRCh38.p12 Primary Assembly
hsa-miR-10b-5p	NM_032124.4	1	738.5	738.5	6.76e-06	0.000396	12	12	0	12	1	0	11	152	0	0	50.5	0	0	23	2245	11	21	2014	2024	11	11	11	read	NM_032124.4	9606	84064	HDHD2	3110052N05Rik|HEL-S-301	haloacid dehalogenase like hydrolase domain containing 2	haloacid dehalogenase-like hydrolase domain-containing protein 2|epididymis secretory protein Li 301	NM_032124.4	NP_115500.1	NC_000018.10	protein-coding	VALIDATED	18	-	47107401	47150519	Reference GRCh38.p12 Primary Assembly
hsa-miR-10b-5p	NM_147233.2	1	1110.3	1110.3	1.09e-14	1.12e-12	12	12	0	8	1	0	23	320	4	0	253.3	0	0	23	6892	1	23	1866	1888	23	23	0	read	NM_147233.2	9606	8648	NCOA1	F-SRC-1|KAT13A|RIP160|SRC1|bHLHe42|bHLHe74	nuclear receptor coactivator 1	nuclear receptor coactivator 1|Hin-2 protein|class E basic helix-loop-helix protein 74|renal carcinoma antigen NY-REN-52|steroid receptor coactivator-1	NM_147233.2	NP_671766.1	NC_000002.12	protein-coding	REVIEWED	2	+	24492049	24770701	Reference GRCh38.p12 Primary Assembly
hsa-miR-10b-5p	NM_003743.5	1	1110.3	1110.3	1.91e-05	0.00131	12	12	0	8	1	0	23	320	4	0	253.3	0	0	23	6895	1	23	1866	1888	23	23	0	read	NM_003743.5	9606	8648	NCOA1	F-SRC-1|KAT13A|RIP160|SRC1|bHLHe42|bHLHe74	nuclear receptor coactivator 1	nuclear receptor coactivator 1|Hin-2 protein|class E basic helix-loop-helix protein 74|renal carcinoma antigen NY-REN-52|steroid receptor coactivator-1	NM_003743.5	NP_003734.3	NC_000002.12	protein-coding	REVIEWED	2	+	24492049	24770701	Reference GRCh38.p12 Primary Assembly
hsa-miR-10b-5p	NM_147223.3	1	1110.3	1110.3	0.000121	0.00447	12	12	0	8	1	0	23	320	4	0	253.3	0	0	23	6952	1	23	1866	1888	23	23	0	read	NM_147223.3	9606	8648	NCOA1	F-SRC-1|KAT13A|RIP160|SRC1|bHLHe42|bHLHe74	nuclear receptor coactivator 1	nuclear receptor coactivator 1|Hin-2 protein|class E basic helix-loop-helix protein 74|renal carcinoma antigen NY-REN-52|steroid receptor coactivator-1	NM_147223.3	NP_671756.1	NC_000002.12	protein-coding	REVIEWED	2	+	24492049	24770701	Reference GRCh38.p12 Primary Assembly
hsa-miR-10b-5p	NM_033111.4	1	941.8	941.8	0.000642	0.00942	11	11	0	9	1	0	21	160	8	0	287.8	0	0	23	2890	2	22	1991	2011	21	21	0	read	NM_033111.4	9606	10443	N4BP2L2	92M18.3|CG005|CG016|PFAAP5	NEDD4 binding protein 2 like 2	NEDD4-binding protein 2-like 2|phosphonoformate immuno-associated protein 5|protein from BRCA2 region	NM_033111.4	NP_149102.3	NC_000013.11	protein-coding	VALIDATED	13	-	32432487	32542709	Reference GRCh38.p12 Primary Assembly
hsa-miR-10b-5p	NM_003253.3	1	1043.2	1043.2	1.13e-09	8.38e-08	11	11	0	15	1	0	8	312	0	0	251.2	0	0	23	7308	16	23	6521	6528	8	8	0	read	NM_003253.3	9606	7074	TIAM1	TIAM-1	T cell lymphoma invasion and metastasis 1	T-lymphoma invasion and metastasis-inducing protein 1|human T-lymphoma invasion and metastasis inducing TIAM1 protein	NM_003253.3	NP_003244.2	NC_000021.9	protein-coding	REVIEWED	21	-	31118417	31559976	Reference GRCh38.p12 Primary Assembly
hsa-miR-10b-5p	NM_001353694.1	1	1043.2	1043.2	1.13e-09	8.38e-08	11	11	0	15	1	0	8	312	0	0	251.2	0	0	23	7311	16	23	6524	6531	8	8	0	read	NM_001353694.1	9606	7074	TIAM1	TIAM-1	T cell lymphoma invasion and metastasis 1	T-lymphoma invasion and metastasis-inducing protein 1|human T-lymphoma invasion and metastasis inducing TIAM1 protein	NM_001353694.1	NP_001340623.1	NC_000021.9	protein-coding	REVIEWED	21	-	31118417	31559976	Reference GRCh38.p12 Primary Assembly
hsa-miR-10b-5p	NM_001353693.1	1	1043.2	1043.2	1.13e-09	8.38e-08	11	11	0	15	1	0	8	312	0	0	251.2	0	0	23	7647	16	23	6860	6867	8	8	0	read	NM_001353693.1	9606	7074	TIAM1	TIAM-1	T cell lymphoma invasion and metastasis 1	T-lymphoma invasion and metastasis-inducing protein 1|human T-lymphoma invasion and metastasis inducing TIAM1 protein	NM_001353693.1	NP_001340622.1	NC_000021.9	protein-coding	REVIEWED	21	-	31118417	31559976	Reference GRCh38.p12 Primary Assembly
hsa-miR-10b-5p	NM_001353692.1	1	1043.2	1043.2	1.13e-09	8.38e-08	11	11	0	15	1	0	8	312	0	0	251.2	0	0	23	7198	16	23	6411	6418	8	8	0	read	NM_001353692.1	9606	7074	TIAM1	TIAM-1	T cell lymphoma invasion and metastasis 1	T-lymphoma invasion and metastasis-inducing protein 1|human T-lymphoma invasion and metastasis inducing TIAM1 protein	NM_001353692.1	NP_001340621.1	NC_000021.9	protein-coding	REVIEWED	21	-	31118417	31559976	Reference GRCh38.p12 Primary Assembly
hsa-miR-10b-5p	NM_001353691.1	1	1043.2	1043.2	1.13e-09	8.38e-08	11	11	0	15	1	0	8	312	0	0	251.2	0	0	23	7404	16	23	6617	6624	8	8	0	read	NM_001353691.1	9606	7074	TIAM1	TIAM-1	T cell lymphoma invasion and metastasis 1	T-lymphoma invasion and metastasis-inducing protein 1|human T-lymphoma invasion and metastasis inducing TIAM1 protein	NM_001353691.1	NP_001340620.1	NC_000021.9	protein-coding	REVIEWED	21	-	31118417	31559976	Reference GRCh38.p12 Primary Assembly
hsa-miR-10b-5p	NM_001353690.1	1	1043.2	1043.2	1.13e-09	8.38e-08	11	11	0	15	1	0	8	312	0	0	251.2	0	0	23	7255	16	23	6468	6475	8	8	0	read	NM_001353690.1	9606	7074	TIAM1	TIAM-1	T cell lymphoma invasion and metastasis 1	T-lymphoma invasion and metastasis-inducing protein 1|human T-lymphoma invasion and metastasis inducing TIAM1 protein	NM_001353690.1	NP_001340619.1	NC_000021.9	protein-coding	REVIEWED	21	-	31118417	31559976	Reference GRCh38.p12 Primary Assembly
hsa-miR-10b-5p	NM_001353689.1	1	1043.2	1043.2	1.13e-09	8.38e-08	11	11	0	15	1	0	8	312	0	0	251.2	0	0	23	7375	16	23	6588	6595	8	8	0	read	NM_001353689.1	9606	7074	TIAM1	TIAM-1	T cell lymphoma invasion and metastasis 1	T-lymphoma invasion and metastasis-inducing protein 1|human T-lymphoma invasion and metastasis inducing TIAM1 protein	NM_001353689.1	NP_001340618.1	NC_000021.9	protein-coding	REVIEWED	21	-	31118417	31559976	Reference GRCh38.p12 Primary Assembly
hsa-miR-10b-5p	NM_001353688.1	1	1043.2	1043.2	1.13e-09	8.38e-08	11	11	0	15	1	0	8	312	0	0	251.2	0	0	23	7593	16	23	6806	6813	8	8	0	read	NM_001353688.1	9606	7074	TIAM1	TIAM-1	T cell lymphoma invasion and metastasis 1	T-lymphoma invasion and metastasis-inducing protein 1|human T-lymphoma invasion and metastasis inducing TIAM1 protein	NM_001353688.1	NP_001340617.1	NC_000021.9	protein-coding	REVIEWED	21	-	31118417	31559976	Reference GRCh38.p12 Primary Assembly
hsa-miR-10b-5p	NM_001353687.1	1	1043.2	1043.2	1.13e-09	8.38e-08	11	11	0	15	1	0	8	312	0	0	251.2	0	0	23	7236	16	23	6449	6456	8	8	0	read	NM_001353687.1	9606	7074	TIAM1	TIAM-1	T cell lymphoma invasion and metastasis 1	T-lymphoma invasion and metastasis-inducing protein 1|human T-lymphoma invasion and metastasis inducing TIAM1 protein	NM_001353687.1	NP_001340616.1	NC_000021.9	protein-coding	REVIEWED	21	-	31118417	31559976	Reference GRCh38.p12 Primary Assembly
hsa-miR-10b-5p	NM_001353686.1	1	1043.2	1043.2	1.13e-09	8.38e-08	11	11	0	15	1	0	8	312	0	0	251.2	0	0	23	7236	16	23	6449	6456	8	8	0	read	NM_001353686.1	9606	7074	TIAM1	TIAM-1	T cell lymphoma invasion and metastasis 1	T-lymphoma invasion and metastasis-inducing protein 1|human T-lymphoma invasion and metastasis inducing TIAM1 protein	NM_001353686.1	NP_001340615.1	NC_000021.9	protein-coding	REVIEWED	21	-	31118417	31559976	Reference GRCh38.p12 Primary Assembly
hsa-miR-10b-5p	NM_001353685.1	1	1043.2	1043.2	1.13e-09	8.38e-08	11	11	0	15	1	0	8	312	0	0	251.2	0	0	23	4156	16	23	3369	3376	8	8	0	read	NM_001353685.1	9606	7074	TIAM1	TIAM-1	T cell lymphoma invasion and metastasis 1	T-lymphoma invasion and metastasis-inducing protein 1|human T-lymphoma invasion and metastasis inducing TIAM1 protein	NM_001353685.1	NP_001340614.1	NC_000021.9	protein-coding	REVIEWED	21	-	31118417	31559976	Reference GRCh38.p12 Primary Assembly
hsa-miR-10b-5p	NM_001353684.1	1	1043.2	1043.2	1.13e-09	8.38e-08	11	11	0	15	1	0	8	312	0	0	251.2	0	0	23	4231	16	23	3444	3451	8	8	0	read	NM_001353684.1	9606	7074	TIAM1	TIAM-1	T cell lymphoma invasion and metastasis 1	T-lymphoma invasion and metastasis-inducing protein 1|human T-lymphoma invasion and metastasis inducing TIAM1 protein	NM_001353684.1	NP_001340613.1	NC_000021.9	protein-coding	REVIEWED	21	-	31118417	31559976	Reference GRCh38.p12 Primary Assembly
hsa-miR-10b-5p	NM_177966.6	1	1064.8	1064.8	2.1e-06	0.0001	11	11	0	15	1	0	8	312	0	0	272.8	0	0	23	5524	16	23	3133	3140	8	8	0	read	NM_177966.6	9606	201626	PDE12	2'-PDE|2-PDE	phosphodiesterase 12	2',5'-phosphodiesterase 12|2'-phosphodiesterase|mitochondrial deadenylase	NM_177966.6	NP_808881.3	NC_000003.12	protein-coding	VALIDATED	3	+	57556246	57656479	Reference GRCh38.p12 Primary Assembly
hsa-miR-10b-5p	NM_001322177.1	1	1064.8	1064.8	8.31e-06	0.000448	11	11	0	15	1	0	8	312	0	0	272.8	0	0	23	5697	16	23	3306	3313	8	8	0	read	NM_001322177.1	9606	201626	PDE12	2'-PDE|2-PDE	phosphodiesterase 12	2',5'-phosphodiesterase 12|2'-phosphodiesterase|mitochondrial deadenylase	NM_001322177.1	NP_001309106.1	NC_000003.12	protein-coding	VALIDATED	3	+	57556246	57656479	Reference GRCh38.p12 Primary Assembly
hsa-miR-10b-5p	NM_001278432.1	1	941.8	941.8	1.03e-06	6.47e-05	11	11	0	9	1	0	21	160	8	0	287.8	0	0	23	2935	2	22	2036	2056	21	21	0	read	NM_001278432.1	9606	10443	N4BP2L2	92M18.3|CG005|CG016|PFAAP5	NEDD4 binding protein 2 like 2	NEDD4-binding protein 2-like 2|phosphonoformate immuno-associated protein 5|protein from BRCA2 region	NM_001278432.1	NP_001265361.1	NC_000013.11	protein-coding	VALIDATED	13	-	32432487	32542709	Reference GRCh38.p12 Primary Assembly
hsa-miR-10b-5p	NM_024838.4	1	1011	1011	2.08e-12	1.93e-10	11	11	0	9.5	1	0	21	252	8	0	266	0	0	23	3787	3	23	2219	2239	21	21	0	read	NM_024838.4	9606	79896	THNSL1	TSH1	threonine synthase like 1	threonine synthase-like 1	NM_024838.4	NP_079114.3	NC_000010.11	protein-coding	VALIDATED	10	+	24952318	25026663	Reference GRCh38.p12 Primary Assembly
hsa-miR-10b-5p	NM_002893.3	1	985.6	985.6	2.31e-05	0.00114	11	14	0	15.5	1	0	8	244	0	0	263.6	0	0	23	2021	16	23	1873	1880	8	8	0	read	NM_002893.3	9606	5931	RBBP7	RbAp46	RB binding protein 7, chromatin remodeling factor	histone-binding protein RBBP7|G1/S transition control protein-binding protein RbAp46|RBBP-7|histone acetyltransferase type B subunit 2|nucleosome-remodeling factor subunit RBAP46|retinoblastoma-binding protein 7|retinoblastoma-binding protein RbAp46|retinoblastoma-binding protein p46	NM_002893.3	NP_002884.1	NC_000023.11	protein-coding	REVIEWED	X	-	16844649	16870410	Reference GRCh38.p12 Primary Assembly
hsa-miR-10b-5p	NM_001198719.1	1	985.6	985.6	2.31e-05	0.00114	11	14	0	15.5	1	0	8	244	0	0	263.6	0	0	23	2009	16	23	1861	1868	8	8	0	read	NM_001198719.1	9606	5931	RBBP7	RbAp46	RB binding protein 7, chromatin remodeling factor	histone-binding protein RBBP7|G1/S transition control protein-binding protein RbAp46|RBBP-7|histone acetyltransferase type B subunit 2|nucleosome-remodeling factor subunit RBAP46|retinoblastoma-binding protein 7|retinoblastoma-binding protein RbAp46|retinoblastoma-binding protein p46	NM_001198719.1	NP_001185648.1	NC_000023.11	protein-coding	REVIEWED	X	-	16844649	16870410	Reference GRCh38.p12 Primary Assembly
hsa-miR-10b-5p	NM_005898.4	1	1037.8	1037.8	8.92e-08	6.14e-06	11	14	0	13	1	0	11	252	0	0	297.8	0	0	23	5562	13	23	2600	2610	11	11	0	read	NM_005898.4	9606	4076	CAPRIN1	GPIAP1|GPIP137|GRIP137|M11S1|RNG105|p137GPI	cell cycle associated protein 1	caprin-1|GPI-anchored membrane protein 1|GPI-anchored protein p137|GPI-p137|RNA granule protein 105|activation/proliferation-associated protein 1|caprin 1|cytoplasmic activation- and proliferation-associated protein 1|cytoplasmic activation/proliferation-associated protein-1|membrane component chromosome 11 surface marker 1	NM_005898.4	NP_005889.3	NC_000011.10	protein-coding	VALIDATED	11	+	34051662	34102609	Reference GRCh38.p12 Primary Assembly
hsa-miR-10b-5p	NM_006609.4	1	953.2	953.2	0.000268	0.00816	11	11	0	7.5	1	0	23	244	36	0	173.2	0	0	23	10870	1	23	4351	4373	23	23	0	read	NM_006609.4	9606	10746	MAP3K2	MEKK2|MEKK2B	mitogen-activated protein kinase kinase kinase 2	mitogen-activated protein kinase kinase kinase 2|MAP/ERK kinase kinase 2|MAPK/ERK kinase kinase 2|MEK kinase 2|MEKK 2	NM_006609.4	NP_006600.3	NC_000002.12	protein-coding	REVIEWED	2	-	127298668	127387532	Reference GRCh38.p12 Primary Assembly
hsa-miR-10b-5p	NM_007019.3	1	913.6	913.6	9.7e-09	1.11e-06	11	19	0	9.5	1	0	23	244	12	0	174.6	0	0	23	864	1	23	432	454	23	23	0	read	NM_007019.3	9606	11065	UBE2C	UBCH10|dJ447F3.2	ubiquitin conjugating enzyme E2 C	ubiquitin-conjugating enzyme E2 C|(E3-independent) E2 ubiquitin-conjugating enzyme C|E2 ubiquitin-conjugating enzyme C|cyclin-selective ubiquitin carrier protein|mitotic-specific ubiquitin-conjugating enzyme|ubiquitin conjugating enzyme E2C|ubiquitin-protein ligase C	NM_007019.3	NP_008950.1	NC_000020.11	protein-coding	REVIEWED	20	+	45812575	45816956	Reference GRCh38.p12 Primary Assembly
hsa-miR-10b-5p	NM_181801.3	1	913.6	913.6	4.06e-05	0.00138	11	19	0	9.5	1	0	23	244	12	0	174.6	0	0	23	901	1	23	469	491	23	23	0	read	NM_181801.3	9606	11065	UBE2C	UBCH10|dJ447F3.2	ubiquitin conjugating enzyme E2 C	ubiquitin-conjugating enzyme E2 C|(E3-independent) E2 ubiquitin-conjugating enzyme C|E2 ubiquitin-conjugating enzyme C|cyclin-selective ubiquitin carrier protein|mitotic-specific ubiquitin-conjugating enzyme|ubiquitin conjugating enzyme E2C|ubiquitin-protein ligase C	NM_181801.3	NP_861517.1	NC_000020.11	protein-coding	REVIEWED	20	+	45812575	45816956	Reference GRCh38.p12 Primary Assembly
hsa-miR-10b-5p	NM_181800.2	1	913.6	913.6	0.000848	0.0085	11	19	0	9.5	1	0	23	244	12	0	174.6	0	0	23	777	1	23	345	367	23	23	0	read	NM_181800.2	9606	11065	UBE2C	UBCH10|dJ447F3.2	ubiquitin conjugating enzyme E2 C	ubiquitin-conjugating enzyme E2 C|(E3-independent) E2 ubiquitin-conjugating enzyme C|E2 ubiquitin-conjugating enzyme C|cyclin-selective ubiquitin carrier protein|mitotic-specific ubiquitin-conjugating enzyme|ubiquitin conjugating enzyme E2C|ubiquitin-protein ligase C	NM_181800.2	NP_861516.1	NC_000020.11	protein-coding	REVIEWED	20	+	45812575	45816956	Reference GRCh38.p12 Primary Assembly
hsa-miR-10b-5p	NM_001320836.1	1	941.8	941.8	6.34e-06	0.000453	11	11	0	9	1	0	21	160	8	0	287.8	0	0	23	4230	2	22	3348	3368	21	21	0	read	NM_001320836.1	9606	10443	N4BP2L2	92M18.3|CG005|CG016|PFAAP5	NEDD4 binding protein 2 like 2	NEDD4-binding protein 2-like 2|phosphonoformate immuno-associated protein 5|protein from BRCA2 region	NM_001320836.1	NP_001307765.1	NC_000013.11	protein-coding	VALIDATED	13	-	32432487	32542709	Reference GRCh38.p12 Primary Assembly
hsa-miR-10b-5p	NM_152903.4	1	923.9	923.9	7.14e-06	0.000296	10	35	7.85e-11	12	1	0	13	240	0	0	231.9	0	0	23	5228	10	22	2323	2335	13	13	0	read	NM_152903.4	9606	89890	KBTBD6	-	kelch repeat and BTB domain containing 6	kelch repeat and BTB domain-containing protein 6|kelch repeat and BTB (POZ) domain containing 6	NM_152903.4	NP_690867.3	NC_000013.11	protein-coding	VALIDATED	13	-	41127572	41132799	Reference GRCh38.p12 Primary Assembly
hsa-miR-10b-5p	NM_145207.2	1	950.5	950.5	0.000222	0.00705	10	10	0	8	1	0	23	252	8	0	239.5	0	0	23	8152	1	23	3814	3836	23	23	0	read	NM_145207.2	9606	166378	SPATA5	AFG2|EHLMRS|SPAF	spermatogenesis associated 5	spermatogenesis-associated protein 5|ATPase family gene 2 homolog|ATPase family protein 2 homolog|spermatogenesis associated factor SPAF|spermatogenesis-associated factor protein	NM_145207.2	NP_660208.2	NC_000004.12	protein-coding	REVIEWED	4	+	122923069	123319449	Reference GRCh38.p12 Primary Assembly
hsa-miR-10b-5p	NM_001345856.1	1	950.5	950.5	0.000222	0.00705	10	10	0	8	1	0	23	252	8	0	239.5	0	0	23	8138	1	23	3811	3833	23	23	0	read	NM_001345856.1	9606	166378	SPATA5	AFG2|EHLMRS|SPAF	spermatogenesis associated 5	spermatogenesis-associated protein 5|ATPase family gene 2 homolog|ATPase family protein 2 homolog|spermatogenesis associated factor SPAF|spermatogenesis-associated factor protein	NM_001345856.1	NP_001332785.1	NC_000004.12	protein-coding	REVIEWED	4	+	122923069	123319449	Reference GRCh38.p12 Primary Assembly
hsa-miR-10b-5p	NM_005444.2	1	896.1	896.1	4.81e-06	0.000191	10	12	0	11.5	1	0	15	248	0	0	199.1	0	0	23	3434	8	22	2452	2466	15	15	0	read	NM_005444.2	9606	9125	CNOT9	CAF40|CT129|RCD-1|RCD1|RQCD1	CCR4-NOT transcription complex subunit 9	CCR4-NOT transcription complex subunit 9|RCD1 required for cell differentiation1 homolog|cancer/testis antigen 129|cell differentiation protein RCD1 homolog|cell differentiation protein RQCD1 homolog|protein involved in sexual development	NM_005444.2	NP_005435.1	NC_000002.12	protein-coding	REVIEWED	2	+	218568577	218596434	Reference GRCh38.p12 Primary Assembly
hsa-miR-10b-5p	NM_001271634.1	1	896.1	896.1	4.81e-06	0.000191	10	12	0	11.5	1	0	15	248	0	0	199.1	0	0	23	3530	8	22	2548	2562	15	15	0	read	NM_001271634.1	9606	9125	CNOT9	CAF40|CT129|RCD-1|RCD1|RQCD1	CCR4-NOT transcription complex subunit 9	CCR4-NOT transcription complex subunit 9|RCD1 required for cell differentiation1 homolog|cancer/testis antigen 129|cell differentiation protein RCD1 homolog|cell differentiation protein RQCD1 homolog|protein involved in sexual development	NM_001271634.1	NP_001258563.1	NC_000002.12	protein-coding	REVIEWED	2	+	218568577	218596434	Reference GRCh38.p12 Primary Assembly
hsa-miR-10b-5p	NM_032632.4	1	932.2	932.2	1.67e-06	7.58e-05	10	10	0	14	1	0	10	252	0	0	236.2	0	0	23	4531	14	23	826	835	10	10	0	read	NM_032632.4	9606	10914	PAPOLA	PAP|PAP-alpha	poly(A) polymerase alpha	poly(A) polymerase alpha|polynucleotide adenylyltransferase alpha	NM_032632.4	NP_116021.2	NC_000014.9	protein-coding	REVIEWED	14	+	96502375	96567115	Reference GRCh38.p12 Primary Assembly
hsa-miR-10b-5p	NM_001293627.1	1	932.2	932.2	1.67e-06	7.58e-05	10	10	0	14	1	0	10	252	0	0	236.2	0	0	23	4539	14	23	826	835	10	10	0	read	NM_001293627.1	9606	10914	PAPOLA	PAP|PAP-alpha	poly(A) polymerase alpha	poly(A) polymerase alpha|polynucleotide adenylyltransferase alpha	NM_001293627.1	NP_001280556.1	NC_000014.9	protein-coding	REVIEWED	14	+	96502375	96567115	Reference GRCh38.p12 Primary Assembly
hsa-miR-10b-5p	NM_001252006.1	2	1517	932.2	1.67e-06	7.58e-05	10	10	0	14	1	0	10	252	0	0	236.2	0	0	23	4013	14	23	826	835	10	10	0	read	NM_001252006.1	9606	10914	PAPOLA	PAP|PAP-alpha	poly(A) polymerase alpha	poly(A) polymerase alpha|polynucleotide adenylyltransferase alpha	NM_001252006.1	NP_001238935.1	NC_000014.9	protein-coding	REVIEWED	14	+	96502375	96567115	Reference GRCh38.p12 Primary Assembly
hsa-miR-10b-5p	NR_073390.1	1	896.1	896.1	3.49e-05	0.00188	10	12	0	11.5	1	0	15	248	0	0	199.1	0	0	23	3324	8	22	2342	2356	15	15	0	read	NR_073390.1	9606	9125	CNOT9	CAF40|CT129|RCD-1|RCD1|RQCD1	CCR4-NOT transcription complex subunit 9	CCR4-NOT transcription complex subunit 9|RCD1 required for cell differentiation1 homolog|cancer/testis antigen 129|cell differentiation protein RCD1 homolog|cell differentiation protein RQCD1 homolog|protein involved in sexual development	NR_073390.1	-	NC_000002.12	protein-coding	REVIEWED	2	+	218568577	218596434	Reference GRCh38.p12 Primary Assembly
hsa-miR-10b-5p	NM_001293632.1	1	932.2	932.2	1.47e-05	0.000764	10	10	0	14	1	0	10	252	0	0	236.2	0	0	23	4378	14	23	662	671	10	10	0	read	NM_001293632.1	9606	10914	PAPOLA	PAP|PAP-alpha	poly(A) polymerase alpha	poly(A) polymerase alpha|polynucleotide adenylyltransferase alpha	NM_001293632.1	NP_001280561.1	NC_000014.9	protein-coding	REVIEWED	14	+	96502375	96567115	Reference GRCh38.p12 Primary Assembly
hsa-miR-10b-5p	NM_001293628.1	1	932.2	932.2	1.47e-05	0.000764	10	10	0	14	1	0	10	252	0	0	236.2	0	0	23	4407	14	23	691	700	10	10	0	read	NM_001293628.1	9606	10914	PAPOLA	PAP|PAP-alpha	poly(A) polymerase alpha	poly(A) polymerase alpha|polynucleotide adenylyltransferase alpha	NM_001293628.1	NP_001280557.1	NC_000014.9	protein-coding	REVIEWED	14	+	96502375	96567115	Reference GRCh38.p12 Primary Assembly
hsa-miR-10b-5p	NM_032737.3	1	645.6	645.6	0.00122	0.0102	10	10	0	8	1	0	19	0	124	0	60.6	0	0	23	4644	1	19	4520	4538	19	19	11	read	NM_032737.3	9606	84823	LMNB2	EPM9|LAMB2|LMN2	lamin B2	lamin-B2|lamin B3	NM_032737.3	NP_116126.3	NC_000019.10	protein-coding	REVIEWED	19	-	2428164	2456967	Reference GRCh38.p12 Primary Assembly
hsa-miR-10b-5p	NM_033334.3	2	1539.6	1046.9	2.34e-06	0.000138	10	10	0	9.5	1	0	20	312	16	0	271.9	0	0	23	7064	4	23	4089	4108	20	20	0	read	NM_033334.3	9606	2649	NR6A1	CT150|GCNF|GCNF1|NR61|RTR|hGCNF|hRTR	nuclear receptor subfamily 6 group A member 1	nuclear receptor subfamily 6 group A member 1|germ cell nuclear factor variant 1|retinoic acid receptor-related testis-associated receptor|retinoid receptor-related testis-specific receptor	NM_033334.3	NP_201591.2	NC_000009.12	protein-coding	REVIEWED	9	-	124517274	124771309	Reference GRCh38.p12 Primary Assembly
hsa-miR-10b-5p	NM_001278546.1	2	1539.6	1046.9	2.34e-06	0.000138	10	10	0	9.5	1	0	20	312	16	0	271.9	0	0	23	7052	4	23	4077	4096	20	20	0	read	NM_001278546.1	9606	2649	NR6A1	CT150|GCNF|GCNF1|NR61|RTR|hGCNF|hRTR	nuclear receptor subfamily 6 group A member 1	nuclear receptor subfamily 6 group A member 1|germ cell nuclear factor variant 1|retinoic acid receptor-related testis-associated receptor|retinoid receptor-related testis-specific receptor	NM_001278546.1	NP_001265475.1	NC_000009.12	protein-coding	REVIEWED	9	-	124517274	124771309	Reference GRCh38.p12 Primary Assembly
hsa-miR-10b-5p	NM_001489.4	2	1539.6	1046.9	0.000133	0.00289	10	10	0	9.5	1	0	20	312	16	0	271.9	0	0	23	7049	4	23	4074	4093	20	20	0	read	NM_001489.4	9606	2649	NR6A1	CT150|GCNF|GCNF1|NR61|RTR|hGCNF|hRTR	nuclear receptor subfamily 6 group A member 1	nuclear receptor subfamily 6 group A member 1|germ cell nuclear factor variant 1|retinoic acid receptor-related testis-associated receptor|retinoid receptor-related testis-specific receptor	NM_001489.4	NP_001480.3	NC_000009.12	protein-coding	REVIEWED	9	-	124517274	124771309	Reference GRCh38.p12 Primary Assembly
hsa-miR-10b-5p	NM_018242.2	1	875.2	875.2	1.93e-05	0.000849	10	10	0	9.5	1	0	21	152	16	0	261.2	0	0	23	3279	2	22	2614	2634	21	21	0	read	NM_018242.2	9606	55244	SLC47A1	MATE1	solute carrier family 47 member 1	multidrug and toxin extrusion protein 1|MATE-1|hMATE-1|multidrug and toxin extrusion 1|solute carrier family 47 (multidrug and toxin extrusion), member 1	NM_018242.2	NP_060712.2	NC_000017.11	protein-coding	VALIDATED	17	+	19533853	19579032	Reference GRCh38.p12 Primary Assembly
hsa-miR-10b-5p	NM_024896.2	1	923.1	923.1	1.55e-15	2.27e-13	10	10	0	7	1	1	21	160	28	0	286.1	0	0	23	5355	2	22	4504	4523	21	20	0	read	NM_024896.2	9606	79956	ERMP1	FXNA|KIAA1815|bA207C16.3	endoplasmic reticulum metallopeptidase 1	endoplasmic reticulum metallopeptidase 1|Felix-ina|aminopeptidase Fxna|bA207C16.3 (novel protein similar to predicted yeast, plant and worm proteins)	NM_024896.2	NP_079172.2	NC_000009.12	protein-coding	VALIDATED	9	-	5764060	5867090	Reference GRCh38.p12 Primary Assembly
hsa-miR-10b-5p	NM_001346915.1	1	972.4	972.4	3.86e-07	3.36e-05	10	17	0	14	1	0	12	244	0	0	291.4	0	0	23	4924	12	23	4749	4760	12	12	0	read	NM_001346915.1	9606	353088	ZNF429	-	zinc finger protein 429	zinc finger protein 429	NM_001346915.1	NP_001333844.1	NC_000019.10	protein-coding	VALIDATED	19	+	21505426	21541156	Reference GRCh38.p12 Primary Assembly
hsa-miR-10b-5p	NM_001346916.1	1	972.4	972.4	3.07e-06	0.000246	10	17	0	14	1	0	12	244	0	0	291.4	0	0	23	4708	12	23	4533	4544	12	12	0	read	NM_001346916.1	9606	353088	ZNF429	-	zinc finger protein 429	zinc finger protein 429	NM_001346916.1	NP_001333845.1	NC_000019.10	protein-coding	VALIDATED	19	+	21505426	21541156	Reference GRCh38.p12 Primary Assembly
hsa-miR-10b-5p	NM_001346914.1	1	972.4	972.4	3.07e-06	0.000246	10	17	0	14	1	0	12	244	0	0	291.4	0	0	23	5141	12	23	4966	4977	12	12	0	read	NM_001346914.1	9606	353088	ZNF429	-	zinc finger protein 429	zinc finger protein 429	NM_001346914.1	NP_001333843.1	NC_000019.10	protein-coding	VALIDATED	19	+	21505426	21541156	Reference GRCh38.p12 Primary Assembly
hsa-miR-10b-5p	NM_001346913.1	1	972.4	972.4	3.07e-06	0.000246	10	17	0	14	1	0	12	244	0	0	291.4	0	0	23	4931	12	23	4756	4767	12	12	0	read	NM_001346913.1	9606	353088	ZNF429	-	zinc finger protein 429	zinc finger protein 429	NM_001346913.1	NP_001333842.1	NC_000019.10	protein-coding	VALIDATED	19	+	21505426	21541156	Reference GRCh38.p12 Primary Assembly
hsa-miR-10b-5p	NM_001346912.1	1	972.4	972.4	3.07e-06	0.000246	10	17	0	14	1	0	12	244	0	0	291.4	0	0	23	5122	12	23	4947	4958	12	12	0	read	NM_001346912.1	9606	353088	ZNF429	-	zinc finger protein 429	zinc finger protein 429	NM_001346912.1	NP_001333841.1	NC_000019.10	protein-coding	VALIDATED	19	+	21505426	21541156	Reference GRCh38.p12 Primary Assembly
hsa-miR-10b-5p	NM_001001415.3	1	972.4	972.4	3.07e-06	0.000246	10	17	0	14	1	0	12	244	0	0	291.4	0	0	23	4850	12	23	4660	4671	12	12	0	read	NM_001001415.3	9606	353088	ZNF429	-	zinc finger protein 429	zinc finger protein 429	NM_001001415.3	NP_001001415.2	NC_000019.10	protein-coding	VALIDATED	19	+	21505426	21541156	Reference GRCh38.p12 Primary Assembly
hsa-miR-10b-5p	NR_146085.1	1	886.4	886.4	8.74e-06	0.000104	9	13	0	8.5	1	1	18	252	20	0	203.4	0	0	23	3924	7	23	1827	1844	17	18	0	read	NR_146085.1	9606	10425	ARIH2	ARI2|TRIAD1	ariadne RBR E3 ubiquitin protein ligase 2	E3 ubiquitin-protein ligase ARIH2|RING-type E3 ubiquitin transferase ARIH2|all-trans retinoic acid inducible RING finger|ariadne homolog 2|protein ariadne-2 homolog	NR_146085.1	-	NC_000003.12	protein-coding	REVIEWED	3	+	48918819	48985540	Reference GRCh38.p12 Primary Assembly
hsa-miR-10b-5p	NR_146084.1	1	886.4	886.4	8.74e-06	0.000104	9	13	0	8.5	1	1	18	252	20	0	203.4	0	0	23	4504	7	23	2407	2424	17	18	0	read	NR_146084.1	9606	10425	ARIH2	ARI2|TRIAD1	ariadne RBR E3 ubiquitin protein ligase 2	E3 ubiquitin-protein ligase ARIH2|RING-type E3 ubiquitin transferase ARIH2|all-trans retinoic acid inducible RING finger|ariadne homolog 2|protein ariadne-2 homolog	NR_146084.1	-	NC_000003.12	protein-coding	REVIEWED	3	+	48918819	48985540	Reference GRCh38.p12 Primary Assembly
hsa-miR-10b-5p	NR_146083.1	1	886.4	886.4	8.74e-06	0.000104	9	13	0	8.5	1	1	18	252	20	0	203.4	0	0	23	4245	7	23	2148	2165	17	18	0	read	NR_146083.1	9606	10425	ARIH2	ARI2|TRIAD1	ariadne RBR E3 ubiquitin protein ligase 2	E3 ubiquitin-protein ligase ARIH2|RING-type E3 ubiquitin transferase ARIH2|all-trans retinoic acid inducible RING finger|ariadne homolog 2|protein ariadne-2 homolog	NR_146083.1	-	NC_000003.12	protein-coding	REVIEWED	3	+	48918819	48985540	Reference GRCh38.p12 Primary Assembly
hsa-miR-10b-5p	NR_146082.1	1	886.4	886.4	8.74e-06	0.000104	9	13	0	8.5	1	1	18	252	20	0	203.4	0	0	23	4367	7	23	2270	2287	17	18	0	read	NR_146082.1	9606	10425	ARIH2	ARI2|TRIAD1	ariadne RBR E3 ubiquitin protein ligase 2	E3 ubiquitin-protein ligase ARIH2|RING-type E3 ubiquitin transferase ARIH2|all-trans retinoic acid inducible RING finger|ariadne homolog 2|protein ariadne-2 homolog	NR_146082.1	-	NC_000003.12	protein-coding	REVIEWED	3	+	48918819	48985540	Reference GRCh38.p12 Primary Assembly
hsa-miR-10b-5p	NM_001349227.1	1	886.4	886.4	8.74e-06	0.000104	9	13	0	8.5	1	1	18	252	20	0	203.4	0	0	23	3973	7	23	1876	1893	17	18	0	read	NM_001349227.1	9606	10425	ARIH2	ARI2|TRIAD1	ariadne RBR E3 ubiquitin protein ligase 2	E3 ubiquitin-protein ligase ARIH2|RING-type E3 ubiquitin transferase ARIH2|all-trans retinoic acid inducible RING finger|ariadne homolog 2|protein ariadne-2 homolog	NM_001349227.1	NP_001336156.1	NC_000003.12	protein-coding	REVIEWED	3	+	48918819	48985540	Reference GRCh38.p12 Primary Assembly
hsa-miR-10b-5p	NM_001349226.1	1	886.4	886.4	8.74e-06	0.000104	9	13	0	8.5	1	1	18	252	20	0	203.4	0	0	23	3754	7	23	1657	1674	17	18	0	read	NM_001349226.1	9606	10425	ARIH2	ARI2|TRIAD1	ariadne RBR E3 ubiquitin protein ligase 2	E3 ubiquitin-protein ligase ARIH2|RING-type E3 ubiquitin transferase ARIH2|all-trans retinoic acid inducible RING finger|ariadne homolog 2|protein ariadne-2 homolog	NM_001349226.1	NP_001336155.1	NC_000003.12	protein-coding	REVIEWED	3	+	48918819	48985540	Reference GRCh38.p12 Primary Assembly
hsa-miR-10b-5p	NM_001349225.1	1	886.4	886.4	8.74e-06	0.000104	9	13	0	8.5	1	1	18	252	20	0	203.4	0	0	23	4292	7	23	2195	2212	17	18	0	read	NM_001349225.1	9606	10425	ARIH2	ARI2|TRIAD1	ariadne RBR E3 ubiquitin protein ligase 2	E3 ubiquitin-protein ligase ARIH2|RING-type E3 ubiquitin transferase ARIH2|all-trans retinoic acid inducible RING finger|ariadne homolog 2|protein ariadne-2 homolog	NM_001349225.1	NP_001336154.1	NC_000003.12	protein-coding	REVIEWED	3	+	48918819	48985540	Reference GRCh38.p12 Primary Assembly
hsa-miR-10b-5p	NM_001349224.1	1	886.4	886.4	8.74e-06	0.000104	9	13	0	8.5	1	1	18	252	20	0	203.4	0	0	23	3772	7	23	1675	1692	17	18	0	read	NM_001349224.1	9606	10425	ARIH2	ARI2|TRIAD1	ariadne RBR E3 ubiquitin protein ligase 2	E3 ubiquitin-protein ligase ARIH2|RING-type E3 ubiquitin transferase ARIH2|all-trans retinoic acid inducible RING finger|ariadne homolog 2|protein ariadne-2 homolog	NM_001349224.1	NP_001336153.1	NC_000003.12	protein-coding	REVIEWED	3	+	48918819	48985540	Reference GRCh38.p12 Primary Assembly
hsa-miR-10b-5p	NM_001349223.1	1	886.4	886.4	8.74e-06	0.000104	9	13	0	8.5	1	1	18	252	20	0	203.4	0	0	23	4170	7	23	2073	2090	17	18	0	read	NM_001349223.1	9606	10425	ARIH2	ARI2|TRIAD1	ariadne RBR E3 ubiquitin protein ligase 2	E3 ubiquitin-protein ligase ARIH2|RING-type E3 ubiquitin transferase ARIH2|all-trans retinoic acid inducible RING finger|ariadne homolog 2|protein ariadne-2 homolog	NM_001349223.1	NP_001336152.1	NC_000003.12	protein-coding	REVIEWED	3	+	48918819	48985540	Reference GRCh38.p12 Primary Assembly
hsa-miR-10b-5p	NM_001349222.1	1	886.4	886.4	8.74e-06	0.000104	9	13	0	8.5	1	1	18	252	20	0	203.4	0	0	23	4228	7	23	2131	2148	17	18	0	read	NM_001349222.1	9606	10425	ARIH2	ARI2|TRIAD1	ariadne RBR E3 ubiquitin protein ligase 2	E3 ubiquitin-protein ligase ARIH2|RING-type E3 ubiquitin transferase ARIH2|all-trans retinoic acid inducible RING finger|ariadne homolog 2|protein ariadne-2 homolog	NM_001349222.1	NP_001336151.1	NC_000003.12	protein-coding	REVIEWED	3	+	48918819	48985540	Reference GRCh38.p12 Primary Assembly
hsa-miR-10b-5p	NM_001349221.1	1	886.4	886.4	8.74e-06	0.000104	9	13	0	8.5	1	1	18	252	20	0	203.4	0	0	23	3787	7	23	1690	1707	17	18	0	read	NM_001349221.1	9606	10425	ARIH2	ARI2|TRIAD1	ariadne RBR E3 ubiquitin protein ligase 2	E3 ubiquitin-protein ligase ARIH2|RING-type E3 ubiquitin transferase ARIH2|all-trans retinoic acid inducible RING finger|ariadne homolog 2|protein ariadne-2 homolog	NM_001349221.1	NP_001336150.1	NC_000003.12	protein-coding	REVIEWED	3	+	48918819	48985540	Reference GRCh38.p12 Primary Assembly
hsa-miR-10b-5p	NM_001349220.1	1	886.4	886.4	8.74e-06	0.000104	9	13	0	8.5	1	1	18	252	20	0	203.4	0	0	23	4415	7	23	2318	2335	17	18	0	read	NM_001349220.1	9606	10425	ARIH2	ARI2|TRIAD1	ariadne RBR E3 ubiquitin protein ligase 2	E3 ubiquitin-protein ligase ARIH2|RING-type E3 ubiquitin transferase ARIH2|all-trans retinoic acid inducible RING finger|ariadne homolog 2|protein ariadne-2 homolog	NM_001349220.1	NP_001336149.1	NC_000003.12	protein-coding	REVIEWED	3	+	48918819	48985540	Reference GRCh38.p12 Primary Assembly
hsa-miR-10b-5p	NM_001349219.1	1	886.4	886.4	8.74e-06	0.000104	9	13	0	8.5	1	1	18	252	20	0	203.4	0	0	23	4197	7	23	2100	2117	17	18	0	read	NM_001349219.1	9606	10425	ARIH2	ARI2|TRIAD1	ariadne RBR E3 ubiquitin protein ligase 2	E3 ubiquitin-protein ligase ARIH2|RING-type E3 ubiquitin transferase ARIH2|all-trans retinoic acid inducible RING finger|ariadne homolog 2|protein ariadne-2 homolog	NM_001349219.1	NP_001336148.1	NC_000003.12	protein-coding	REVIEWED	3	+	48918819	48985540	Reference GRCh38.p12 Primary Assembly
hsa-miR-10b-5p	NM_001349218.1	1	886.4	886.4	8.74e-06	0.000104	9	13	0	8.5	1	1	18	252	20	0	203.4	0	0	23	4075	7	23	1978	1995	17	18	0	read	NM_001349218.1	9606	10425	ARIH2	ARI2|TRIAD1	ariadne RBR E3 ubiquitin protein ligase 2	E3 ubiquitin-protein ligase ARIH2|RING-type E3 ubiquitin transferase ARIH2|all-trans retinoic acid inducible RING finger|ariadne homolog 2|protein ariadne-2 homolog	NM_001349218.1	NP_001336147.1	NC_000003.12	protein-coding	REVIEWED	3	+	48918819	48985540	Reference GRCh38.p12 Primary Assembly
hsa-miR-10b-5p	NM_001349217.1	1	886.4	886.4	8.74e-06	0.000104	9	13	0	8.5	1	1	18	252	20	0	203.4	0	0	23	4139	7	23	2042	2059	17	18	0	read	NM_001349217.1	9606	10425	ARIH2	ARI2|TRIAD1	ariadne RBR E3 ubiquitin protein ligase 2	E3 ubiquitin-protein ligase ARIH2|RING-type E3 ubiquitin transferase ARIH2|all-trans retinoic acid inducible RING finger|ariadne homolog 2|protein ariadne-2 homolog	NM_001349217.1	NP_001336146.1	NC_000003.12	protein-coding	REVIEWED	3	+	48918819	48985540	Reference GRCh38.p12 Primary Assembly
hsa-miR-10b-5p	NM_001349216.1	1	886.4	886.4	8.74e-06	0.000104	9	13	0	8.5	1	1	18	252	20	0	203.4	0	0	23	4208	7	23	2111	2128	17	18	0	read	NM_001349216.1	9606	10425	ARIH2	ARI2|TRIAD1	ariadne RBR E3 ubiquitin protein ligase 2	E3 ubiquitin-protein ligase ARIH2|RING-type E3 ubiquitin transferase ARIH2|all-trans retinoic acid inducible RING finger|ariadne homolog 2|protein ariadne-2 homolog	NM_001349216.1	NP_001336145.1	NC_000003.12	protein-coding	REVIEWED	3	+	48918819	48985540	Reference GRCh38.p12 Primary Assembly
hsa-miR-10b-5p	NM_001349215.1	1	886.4	886.4	8.74e-06	0.000104	9	13	0	8.5	1	1	18	252	20	0	203.4	0	0	23	4119	7	23	2022	2039	17	18	0	read	NM_001349215.1	9606	10425	ARIH2	ARI2|TRIAD1	ariadne RBR E3 ubiquitin protein ligase 2	E3 ubiquitin-protein ligase ARIH2|RING-type E3 ubiquitin transferase ARIH2|all-trans retinoic acid inducible RING finger|ariadne homolog 2|protein ariadne-2 homolog	NM_001349215.1	NP_001336144.1	NC_000003.12	protein-coding	REVIEWED	3	+	48918819	48985540	Reference GRCh38.p12 Primary Assembly
hsa-miR-10b-5p	NM_001349214.1	1	886.4	886.4	8.74e-06	0.000104	9	13	0	8.5	1	1	18	252	20	0	203.4	0	0	23	4162	7	23	2065	2082	17	18	0	read	NM_001349214.1	9606	10425	ARIH2	ARI2|TRIAD1	ariadne RBR E3 ubiquitin protein ligase 2	E3 ubiquitin-protein ligase ARIH2|RING-type E3 ubiquitin transferase ARIH2|all-trans retinoic acid inducible RING finger|ariadne homolog 2|protein ariadne-2 homolog	NM_001349214.1	NP_001336143.1	NC_000003.12	protein-coding	REVIEWED	3	+	48918819	48985540	Reference GRCh38.p12 Primary Assembly
hsa-miR-10b-5p	NM_001349213.1	1	886.4	886.4	8.74e-06	0.000104	9	13	0	8.5	1	1	18	252	20	0	203.4	0	0	23	4284	7	23	2187	2204	17	18	0	read	NM_001349213.1	9606	10425	ARIH2	ARI2|TRIAD1	ariadne RBR E3 ubiquitin protein ligase 2	E3 ubiquitin-protein ligase ARIH2|RING-type E3 ubiquitin transferase ARIH2|all-trans retinoic acid inducible RING finger|ariadne homolog 2|protein ariadne-2 homolog	NM_001349213.1	NP_001336142.1	NC_000003.12	protein-coding	REVIEWED	3	+	48918819	48985540	Reference GRCh38.p12 Primary Assembly
hsa-miR-10b-5p	NM_001349212.1	1	886.4	886.4	8.74e-06	0.000104	9	13	0	8.5	1	1	18	252	20	0	203.4	0	0	23	3741	7	23	1644	1661	17	18	0	read	NM_001349212.1	9606	10425	ARIH2	ARI2|TRIAD1	ariadne RBR E3 ubiquitin protein ligase 2	E3 ubiquitin-protein ligase ARIH2|RING-type E3 ubiquitin transferase ARIH2|all-trans retinoic acid inducible RING finger|ariadne homolog 2|protein ariadne-2 homolog	NM_001349212.1	NP_001336141.1	NC_000003.12	protein-coding	REVIEWED	3	+	48918819	48985540	Reference GRCh38.p12 Primary Assembly
hsa-miR-10b-5p	NM_001349211.1	1	886.4	886.4	8.74e-06	0.000104	9	13	0	8.5	1	1	18	252	20	0	203.4	0	0	23	4029	7	23	1932	1949	17	18	0	read	NM_001349211.1	9606	10425	ARIH2	ARI2|TRIAD1	ariadne RBR E3 ubiquitin protein ligase 2	E3 ubiquitin-protein ligase ARIH2|RING-type E3 ubiquitin transferase ARIH2|all-trans retinoic acid inducible RING finger|ariadne homolog 2|protein ariadne-2 homolog	NM_001349211.1	NP_001336140.1	NC_000003.12	protein-coding	REVIEWED	3	+	48918819	48985540	Reference GRCh38.p12 Primary Assembly
hsa-miR-10b-5p	NM_001349210.1	1	886.4	886.4	8.74e-06	0.000104	9	13	0	8.5	1	1	18	252	20	0	203.4	0	0	23	4335	7	23	2238	2255	17	18	0	read	NM_001349210.1	9606	10425	ARIH2	ARI2|TRIAD1	ariadne RBR E3 ubiquitin protein ligase 2	E3 ubiquitin-protein ligase ARIH2|RING-type E3 ubiquitin transferase ARIH2|all-trans retinoic acid inducible RING finger|ariadne homolog 2|protein ariadne-2 homolog	NM_001349210.1	NP_001336139.1	NC_000003.12	protein-coding	REVIEWED	3	+	48918819	48985540	Reference GRCh38.p12 Primary Assembly
hsa-miR-10b-5p	NM_001349209.1	1	886.4	886.4	8.74e-06	0.000104	9	13	0	8.5	1	1	18	252	20	0	203.4	0	0	23	4151	7	23	2054	2071	17	18	0	read	NM_001349209.1	9606	10425	ARIH2	ARI2|TRIAD1	ariadne RBR E3 ubiquitin protein ligase 2	E3 ubiquitin-protein ligase ARIH2|RING-type E3 ubiquitin transferase ARIH2|all-trans retinoic acid inducible RING finger|ariadne homolog 2|protein ariadne-2 homolog	NM_001349209.1	NP_001336138.1	NC_000003.12	protein-coding	REVIEWED	3	+	48918819	48985540	Reference GRCh38.p12 Primary Assembly
hsa-miR-10b-5p	NM_017736.4	1	900.6	900.6	4.93e-06	0.000247	9	9	0	6.5	1	1	24	252	28	0	208.6	0	0	23	4517	1	23	4201	4224	23	24	0	read	NM_017736.4	9606	55623	THUMPD1	Tan1	THUMP domain containing 1	THUMP domain-containing protein 1	NM_017736.4	NP_060206.2	NC_000016.10	protein-coding	VALIDATED	16	-	20730588	20741963	Reference GRCh38.p12 Primary Assembly
hsa-miR-10b-5p	NM_001304550.1	1	900.6	900.6	3.06e-06	0.000161	9	9	0	6.5	1	1	24	252	28	0	208.6	0	0	23	4016	1	23	3700	3723	23	24	0	read	NM_001304550.1	9606	55623	THUMPD1	Tan1	THUMP domain containing 1	THUMP domain-containing protein 1	NM_001304550.1	NP_001291479.1	NC_000016.10	protein-coding	VALIDATED	16	-	20730588	20741963	Reference GRCh38.p12 Primary Assembly
hsa-miR-10b-5p	NM_001288753.1	2	1605.6	982.1	5.17e-07	3.16e-05	9	9	0	7	1	0	23	252	16	0	297.1	0	0	23	5411	1	23	1045	1067	23	23	11	read	NM_001288753.1	9606	10051	SMC4	CAP-C|CAPC|SMC-4|SMC4L1	structural maintenance of chromosomes 4	structural maintenance of chromosomes protein 4|SMC protein 4|SMC4 structural maintenance of chromosomes 4-like 1|chromosome-associated polypeptide C	NM_001288753.1	NP_001275682.1	NC_000003.12	protein-coding	REVIEWED	3	+	160399303	160434961	Reference GRCh38.p12 Primary Assembly
hsa-miR-10b-5p	NM_001128619.2	1	919.7	919.7	2.67e-06	0.000121	9	9	0	8	1	0	23	244	12	0	249.7	0	0	23	3888	1	23	2605	2627	23	23	0	read	NM_001128619.2	9606	767558	LUZP6	MPD6|MTPNUT	leucine zipper protein 6	leucine zipper protein 6|myeloproliferative disease-associated 6 kDa antigen|myeloproliferative disease-associated SEREX antigen|myeloproliferative disease-associated antigen, 6-kD|myotrophin 3'UTR transcript	NM_001128619.2	NP_001122091.2	NC_000007.14	protein-coding	REVIEWED	7	-	135926754	135977455	Reference GRCh38.p12 Primary Assembly
hsa-miR-10b-5p	NM_001002800.2	2	1605.6	982.1	5.17e-07	3.16e-05	9	9	0	7	1	0	23	252	16	0	297.1	0	0	23	5486	1	23	1120	1142	23	23	11	read	NM_001002800.2	9606	10051	SMC4	CAP-C|CAPC|SMC-4|SMC4L1	structural maintenance of chromosomes 4	structural maintenance of chromosomes protein 4|SMC protein 4|SMC4 structural maintenance of chromosomes 4-like 1|chromosome-associated polypeptide C	NM_001002800.2	NP_001002800.1	NC_000003.12	protein-coding	REVIEWED	3	+	160399303	160434961	Reference GRCh38.p12 Primary Assembly
hsa-miR-10b-5p	NM_005496.3	2	1605.6	982.1	4.36e-07	2.46e-05	9	9	0	7	1	0	23	252	16	0	297.1	0	0	23	5297	1	23	937	959	23	23	11	read	NM_005496.3	9606	10051	SMC4	CAP-C|CAPC|SMC-4|SMC4L1	structural maintenance of chromosomes 4	structural maintenance of chromosomes protein 4|SMC protein 4|SMC4 structural maintenance of chromosomes 4-like 1|chromosome-associated polypeptide C	NM_005496.3	NP_005487.3	NC_000003.12	protein-coding	REVIEWED	3	+	160399303	160434961	Reference GRCh38.p12 Primary Assembly
hsa-miR-10b-5p	NM_207003.2	1	969.6	969.6	0.000886	0.0152	9	11	0	7	1	0	23	312	8	0	231.6	0	0	23	4961	1	23	4836	4858	23	23	0	read	NM_207003.2	9606	10018	BCL2L11	BAM|BIM|BOD	BCL2 like 11	bcl-2-like protein 11|BCL2-like 11 (apoptosis facilitator)|bcl-2 interacting mediator of cell death|bcl-2 interacting protein Bim|bcl-2-related ovarian death agonist	NM_207003.2	NP_996886.1	NC_000002.12	protein-coding	REVIEWED	2	+	111120913	111168444	Reference GRCh38.p12 Primary Assembly
hsa-miR-10b-5p	NM_138626.3	1	969.6	969.6	0.000886	0.0152	9	11	0	7	1	0	23	312	8	0	231.6	0	0	23	5002	1	23	4877	4899	23	23	0	read	NM_138626.3	9606	10018	BCL2L11	BAM|BIM|BOD	BCL2 like 11	bcl-2-like protein 11|BCL2-like 11 (apoptosis facilitator)|bcl-2 interacting mediator of cell death|bcl-2 interacting protein Bim|bcl-2-related ovarian death agonist	NM_138626.3	NP_619532.1	NC_000002.12	protein-coding	REVIEWED	2	+	111120913	111168444	Reference GRCh38.p12 Primary Assembly
hsa-miR-10b-5p	NM_138625.3	1	969.6	969.6	0.000886	0.0152	9	11	0	7	1	0	23	312	8	0	231.6	0	0	23	4952	1	23	4827	4849	23	23	0	read	NM_138625.3	9606	10018	BCL2L11	BAM|BIM|BOD	BCL2 like 11	bcl-2-like protein 11|BCL2-like 11 (apoptosis facilitator)|bcl-2 interacting mediator of cell death|bcl-2 interacting protein Bim|bcl-2-related ovarian death agonist	NM_138625.3	NP_619531.1	NC_000002.12	protein-coding	REVIEWED	2	+	111120913	111168444	Reference GRCh38.p12 Primary Assembly
hsa-miR-10b-5p	NM_138623.3	1	969.6	969.6	0.000886	0.0152	9	11	0	7	1	0	23	312	8	0	231.6	0	0	23	5051	1	23	4926	4948	23	23	0	read	NM_138623.3	9606	10018	BCL2L11	BAM|BIM|BOD	BCL2 like 11	bcl-2-like protein 11|BCL2-like 11 (apoptosis facilitator)|bcl-2 interacting mediator of cell death|bcl-2 interacting protein Bim|bcl-2-related ovarian death agonist	NM_138623.3	NP_619529.1	NC_000002.12	protein-coding	REVIEWED	2	+	111120913	111168444	Reference GRCh38.p12 Primary Assembly
hsa-miR-10b-5p	NM_138622.3	1	969.6	969.6	0.000886	0.0152	9	11	0	7	1	0	23	312	8	0	231.6	0	0	23	5231	1	23	5106	5128	23	23	0	read	NM_138622.3	9606	10018	BCL2L11	BAM|BIM|BOD	BCL2 like 11	bcl-2-like protein 11|BCL2-like 11 (apoptosis facilitator)|bcl-2 interacting mediator of cell death|bcl-2 interacting protein Bim|bcl-2-related ovarian death agonist	NM_138622.3	NP_619528.1	NC_000002.12	protein-coding	REVIEWED	2	+	111120913	111168444	Reference GRCh38.p12 Primary Assembly
hsa-miR-10b-5p	NM_138621.4	1	969.6	969.6	0.000886	0.0152	9	11	0	7	1	0	23	312	8	0	231.6	0	0	23	5106	1	23	4981	5003	23	23	0	read	NM_138621.4	9606	10018	BCL2L11	BAM|BIM|BOD	BCL2 like 11	bcl-2-like protein 11|BCL2-like 11 (apoptosis facilitator)|bcl-2 interacting mediator of cell death|bcl-2 interacting protein Bim|bcl-2-related ovarian death agonist	NM_138621.4	NP_619527.1	NC_000002.12	protein-coding	REVIEWED	2	+	111120913	111168444	Reference GRCh38.p12 Primary Assembly
hsa-miR-10b-5p	NM_006538.4	1	969.6	969.6	0.000886	0.0152	9	11	0	7	1	0	23	312	8	0	231.6	0	0	23	4926	1	23	4801	4823	23	23	0	read	NM_006538.4	9606	10018	BCL2L11	BAM|BIM|BOD	BCL2 like 11	bcl-2-like protein 11|BCL2-like 11 (apoptosis facilitator)|bcl-2 interacting mediator of cell death|bcl-2 interacting protein Bim|bcl-2-related ovarian death agonist	NM_006538.4	NP_006529.1	NC_000002.12	protein-coding	REVIEWED	2	+	111120913	111168444	Reference GRCh38.p12 Primary Assembly
hsa-miR-10b-5p	NM_001204112.1	1	969.6	969.6	0.000886	0.0152	9	11	0	7	1	0	23	312	8	0	231.6	0	0	23	4947	1	23	4822	4844	23	23	0	read	NM_001204112.1	9606	10018	BCL2L11	BAM|BIM|BOD	BCL2 like 11	bcl-2-like protein 11|BCL2-like 11 (apoptosis facilitator)|bcl-2 interacting mediator of cell death|bcl-2 interacting protein Bim|bcl-2-related ovarian death agonist	NM_001204112.1	NP_001191041.1	NC_000002.12	protein-coding	REVIEWED	2	+	111120913	111168444	Reference GRCh38.p12 Primary Assembly
hsa-miR-10b-5p	NM_001204111.1	1	969.6	969.6	0.000886	0.0152	9	11	0	7	1	0	23	312	8	0	231.6	0	0	23	4822	1	23	4697	4719	23	23	0	read	NM_001204111.1	9606	10018	BCL2L11	BAM|BIM|BOD	BCL2 like 11	bcl-2-like protein 11|BCL2-like 11 (apoptosis facilitator)|bcl-2 interacting mediator of cell death|bcl-2 interacting protein Bim|bcl-2-related ovarian death agonist	NM_001204111.1	NP_001191040.1	NC_000002.12	protein-coding	REVIEWED	2	+	111120913	111168444	Reference GRCh38.p12 Primary Assembly
hsa-miR-10b-5p	NM_001204110.1	1	969.6	969.6	0.000886	0.0152	9	11	0	7	1	0	23	312	8	0	231.6	0	0	23	4968	1	23	4843	4865	23	23	0	read	NM_001204110.1	9606	10018	BCL2L11	BAM|BIM|BOD	BCL2 like 11	bcl-2-like protein 11|BCL2-like 11 (apoptosis facilitator)|bcl-2 interacting mediator of cell death|bcl-2 interacting protein Bim|bcl-2-related ovarian death agonist	NM_001204110.1	NP_001191039.1	NC_000002.12	protein-coding	REVIEWED	2	+	111120913	111168444	Reference GRCh38.p12 Primary Assembly
hsa-miR-10b-5p	NM_001204108.1	1	969.6	969.6	0.000886	0.0152	9	11	0	7	1	0	23	312	8	0	231.6	0	0	23	5238	1	23	5113	5135	23	23	0	read	NM_001204108.1	9606	10018	BCL2L11	BAM|BIM|BOD	BCL2 like 11	bcl-2-like protein 11|BCL2-like 11 (apoptosis facilitator)|bcl-2 interacting mediator of cell death|bcl-2 interacting protein Bim|bcl-2-related ovarian death agonist	NM_001204108.1	NP_001191037.1	NC_000002.12	protein-coding	REVIEWED	2	+	111120913	111168444	Reference GRCh38.p12 Primary Assembly
hsa-miR-10b-5p	NM_001204107.1	1	969.6	969.6	0.000886	0.0152	9	11	0	7	1	0	23	312	8	0	231.6	0	0	23	5033	1	23	4908	4930	23	23	0	read	NM_001204107.1	9606	10018	BCL2L11	BAM|BIM|BOD	BCL2 like 11	bcl-2-like protein 11|BCL2-like 11 (apoptosis facilitator)|bcl-2 interacting mediator of cell death|bcl-2 interacting protein Bim|bcl-2-related ovarian death agonist	NM_001204107.1	NP_001191036.1	NC_000002.12	protein-coding	REVIEWED	2	+	111120913	111168444	Reference GRCh38.p12 Primary Assembly
hsa-miR-10b-5p	NM_001317334.1	1	886.4	886.4	7.05e-05	0.00286	9	9	0	8.5	1	1	18	252	20	0	203.4	0	0	23	3693	7	23	1580	1597	17	18	0	read	NM_001317334.1	9606	10425	ARIH2	ARI2|TRIAD1	ariadne RBR E3 ubiquitin protein ligase 2	E3 ubiquitin-protein ligase ARIH2|RING-type E3 ubiquitin transferase ARIH2|all-trans retinoic acid inducible RING finger|ariadne homolog 2|protein ariadne-2 homolog	NM_001317334.1	NP_001304263.1	NC_000003.12	protein-coding	REVIEWED	3	+	48918819	48985540	Reference GRCh38.p12 Primary Assembly
hsa-miR-10b-5p	NM_001317333.1	1	886.4	886.4	7.05e-05	0.00286	9	9	0	8.5	1	1	18	252	20	0	203.4	0	0	23	4231	7	23	2118	2135	17	18	0	read	NM_001317333.1	9606	10425	ARIH2	ARI2|TRIAD1	ariadne RBR E3 ubiquitin protein ligase 2	E3 ubiquitin-protein ligase ARIH2|RING-type E3 ubiquitin transferase ARIH2|all-trans retinoic acid inducible RING finger|ariadne homolog 2|protein ariadne-2 homolog	NM_001317333.1	NP_001304262.1	NC_000003.12	protein-coding	REVIEWED	3	+	48918819	48985540	Reference GRCh38.p12 Primary Assembly
hsa-miR-10b-5p	NM_006321.3	1	886.4	886.4	4.19e-05	0.00166	9	9	0	8.5	1	1	18	252	20	0	203.4	0	0	23	4109	7	23	1996	2013	17	18	0	read	NM_006321.3	9606	10425	ARIH2	ARI2|TRIAD1	ariadne RBR E3 ubiquitin protein ligase 2	E3 ubiquitin-protein ligase ARIH2|RING-type E3 ubiquitin transferase ARIH2|all-trans retinoic acid inducible RING finger|ariadne homolog 2|protein ariadne-2 homolog	NM_006321.3	NP_006312.1	NC_000003.12	protein-coding	REVIEWED	3	+	48918819	48985540	Reference GRCh38.p12 Primary Assembly
hsa-miR-10b-5p	NM_145808.3	1	919.7	919.7	2.54e-06	0.000157	9	9	0	8	1	0	23	244	12	0	249.7	0	0	23	3900	1	23	2605	2627	23	23	0	read	NM_145808.3	9606	136319	MTPN	GCDP|V-1	myotrophin	myotrophin|granule cell differentiation protein|protein V-1	NM_145808.3	NP_665807.1	NC_000007.14	protein-coding	REVIEWED	7	-	135926754	135977455	Reference GRCh38.p12 Primary Assembly
hsa-miR-10b-5p	NM_015245.2	1	971.3	971.3	1.95e-06	0.000132	9	9	0	8.5	1	0	21	252	16	0	293.3	0	0	23	6355	3	23	5449	5469	21	21	0	read	NM_015245.2	9606	23294	ANKS1A	ANKS1	ankyrin repeat and sterile alpha motif domain containing 1A	ankyrin repeat and SAM domain-containing protein 1A|Odin|ankyrin repeat and SAM domain containing 1	NM_015245.2	NP_056060.2	NC_000006.12	protein-coding	VALIDATED	6	+	34889260	35097991	Reference GRCh38.p12 Primary Assembly
hsa-miR-10b-5p	NM_005895.3	2	1449.7	958.7	8.07e-09	7.23e-07	9	9	0	11	1	0	15	248	0	0	301.7	0	0	23	9252	8	22	7034	7048	15	15	0	read	NM_005895.3	9606	2802	GOLGA3	GCP170|MEA-2	golgin A3	golgin subfamily A member 3|Golgi membrane associated protein|Golgi peripheral membrane protein|SY2/SY10 protein|golgi autoantigen, golgin subfamily a, 3|golgi complex-associated protein of 170 kDa|golgin-160|golgin-165|male enhanced antigen-2	NM_005895.3	NP_005886.2	NC_000012.12	protein-coding	REVIEWED	12	-	132768908	132829130	Reference GRCh38.p12 Primary Assembly
hsa-miR-10b-5p	NM_201559.2	1	807.7	807.7	0.000888	0.0134	8	11	0	7	1	0	23	252	8	0	171.7	0	0	23	7314	1	23	2565	2587	23	23	0	read	NM_201559.2	9606	2309	FOXO3	AF6q21|FKHRL1|FKHRL1P2|FOXO2|FOXO3A	forkhead box O3	forkhead box protein O3|forkhead box O3A|forkhead homolog (rhabdomyosarcoma) like 1|forkhead in rhabdomyosarcoma-like 1|forkhead, Drosophila, homolog of, in rhabdomyosarcoma-like 1	NM_201559.2	NP_963853.1	NC_000006.12	protein-coding	REVIEWED	6	+	108559822	108684768	Reference GRCh38.p12 Primary Assembly
hsa-miR-10b-5p	NM_001455.3	1	807.7	807.7	0.000888	0.0134	8	11	0	7	1	0	23	252	8	0	171.7	0	0	23	7341	1	23	2592	2614	23	23	0	read	NM_001455.3	9606	2309	FOXO3	AF6q21|FKHRL1|FKHRL1P2|FOXO2|FOXO3A	forkhead box O3	forkhead box protein O3|forkhead box O3A|forkhead homolog (rhabdomyosarcoma) like 1|forkhead in rhabdomyosarcoma-like 1|forkhead, Drosophila, homolog of, in rhabdomyosarcoma-like 1	NM_001455.3	NP_001446.1	NC_000006.12	protein-coding	REVIEWED	6	+	108559822	108684768	Reference GRCh38.p12 Primary Assembly
hsa-miR-10b-5p	NM_203284.2	1	898.8	898.8	0.309	0.35	8	8	0	6.5	1	0	23	244	16	0	255.8	0	0	23	6008	1	23	2952	2974	23	23	0	read	NM_203284.2	9606	3516	RBPJ	AOS3|CBF1|IGKJRB|IGKJRB1|KBF2|RBP-J|RBPJK|RBPSUH|SUH|csl	recombination signal binding protein for immunoglobulin kappa J region	recombining binding protein suppressor of hairless|CBF-1|H-2K binding factor-2|RBP-J kappa|RBP-JK|immunoglobulin kappa J region recombination signal binding protein 1|renal carcinoma antigen NY-REN-30|suppressor of hairless homolog	NM_203284.2	NP_976029.1	NC_000004.12	protein-coding	REVIEWED	4	+	26163488	26435130	Reference GRCh38.p12 Primary Assembly
hsa-miR-10b-5p	NM_203283.2	1	898.8	898.8	1.75e-06	0.000128	8	8	0	6.5	1	0	23	244	16	0	255.8	0	0	23	5762	1	23	2706	2728	23	23	0	read	NM_203283.2	9606	3516	RBPJ	AOS3|CBF1|IGKJRB|IGKJRB1|KBF2|RBP-J|RBPJK|RBPSUH|SUH|csl	recombination signal binding protein for immunoglobulin kappa J region	recombining binding protein suppressor of hairless|CBF-1|H-2K binding factor-2|RBP-J kappa|RBP-JK|immunoglobulin kappa J region recombination signal binding protein 1|renal carcinoma antigen NY-REN-30|suppressor of hairless homolog	NM_203283.2	NP_976028.1	NC_000004.12	protein-coding	REVIEWED	4	+	26163488	26435130	Reference GRCh38.p12 Primary Assembly
hsa-miR-10b-5p	NM_015874.4	1	898.8	898.8	1.75e-06	0.000128	8	8	0	6.5	1	0	23	244	16	0	255.8	0	0	23	5825	1	23	2769	2791	23	23	0	read	NM_015874.4	9606	3516	RBPJ	AOS3|CBF1|IGKJRB|IGKJRB1|KBF2|RBP-J|RBPJK|RBPSUH|SUH|csl	recombination signal binding protein for immunoglobulin kappa J region	recombining binding protein suppressor of hairless|CBF-1|H-2K binding factor-2|RBP-J kappa|RBP-JK|immunoglobulin kappa J region recombination signal binding protein 1|renal carcinoma antigen NY-REN-30|suppressor of hairless homolog	NM_015874.4	NP_056958.3	NC_000004.12	protein-coding	REVIEWED	4	+	26163488	26435130	Reference GRCh38.p12 Primary Assembly
hsa-miR-10b-5p	NM_005349.3	1	898.8	898.8	1.75e-06	0.000128	8	8	0	6.5	1	0	23	244	16	0	255.8	0	0	23	5878	1	23	2822	2844	23	23	0	read	NM_005349.3	9606	3516	RBPJ	AOS3|CBF1|IGKJRB|IGKJRB1|KBF2|RBP-J|RBPJK|RBPSUH|SUH|csl	recombination signal binding protein for immunoglobulin kappa J region	recombining binding protein suppressor of hairless|CBF-1|H-2K binding factor-2|RBP-J kappa|RBP-JK|immunoglobulin kappa J region recombination signal binding protein 1|renal carcinoma antigen NY-REN-30|suppressor of hairless homolog	NM_005349.3	NP_005340.2	NC_000004.12	protein-coding	REVIEWED	4	+	26163488	26435130	Reference GRCh38.p12 Primary Assembly
hsa-miR-10b-5p	NM_001324296.1	1	890.6	890.6	8.09e-05	0.00173	8	10	0	13.5	1	0	11	248	0	0	279.6	0	0	23	1277	12	22	1083	1093	11	11	0	read	NM_001324296.1	9606	8028	MLLT10	AF10	MLLT10, histone lysine methyltransferase DOT1L cofactor	protein AF-10|ALL1-fused gene from chromosome 10 protein|myeloid/lymphoid or mixed-lineage leukemia (trithorax homolog, Drosophila); translocated to, 10|myeloid/lymphoid or mixed-lineage leukemia; translocated to, 10|type I AF10 protein|type III AF10 protein|type IV AF10 protein	NM_001324296.1	NP_001311225.1	NC_000010.11	protein-coding	REVIEWED	10	+	21524615	21743629	Reference GRCh38.p12 Primary Assembly
hsa-miR-10b-5p	NM_025138.4	1	900.3	900.3	3.08e-06	0.000162	8	8	0	13	1	0	12	252	0	0	286.3	0	0	23	5185	12	23	1150	1161	12	12	0	read	NM_025138.4	9606	80209	PROSER1	C13orf23	proline and serine rich 1	proline and serine-rich protein 1	NM_025138.4	NP_079414.3	NC_000013.11	protein-coding	REVIEWED	13	-	39009864	39038109	Reference GRCh38.p12 Primary Assembly
hsa-miR-10b-5p	NM_021003.4	1	922.3	922.3	1.71e-08	1.92e-06	8	9	0	13.5	1	0	11	312	0	0	247.3	0	0	23	8210	13	23	4380	4390	11	11	0	read	NM_021003.4	9606	5494	PPM1A	PP2C-ALPHA|PP2CA|PP2Calpha	protein phosphatase, Mg2+/Mn2+ dependent 1A	protein phosphatase 1A|protein phosphatase 1A (formerly 2C), magnesium-dependent, alpha isoform	NM_021003.4	NP_066283.1	NC_000014.9	protein-coding	REVIEWED	14	+	60245751	60299086	Reference GRCh38.p12 Primary Assembly
hsa-miR-10b-5p	NM_181515.1	1	921.8	921.8	1.54e-10	1.2e-08	8	17	8.88e-16	9	1	1	20	252	24	0	285.8	0	0	23	726	5	23	155	174	19	20	0	read	NM_181515.1	9606	219927	MRPL21	L21mt|MRP-L21	mitochondrial ribosomal protein L21	39S ribosomal protein L21, mitochondrial|mitochondrial large ribosomal subunit protein bL21m	NM_181515.1	NP_852616.1	NC_000011.10	protein-coding	REVIEWED	11	-	68891275	68903834	Reference GRCh38.p12 Primary Assembly
hsa-miR-10b-5p	NM_177952.2	1	922.3	922.3	1.51e-10	1.18e-08	8	9	0	13.5	1	0	11	312	0	0	247.3	0	0	23	8075	13	23	4245	4255	11	11	0	read	NM_177952.2	9606	5494	PPM1A	PP2C-ALPHA|PP2CA|PP2Calpha	protein phosphatase, Mg2+/Mn2+ dependent 1A	protein phosphatase 1A|protein phosphatase 1A (formerly 2C), magnesium-dependent, alpha isoform	NM_177952.2	NP_808821.2	NC_000014.9	protein-coding	REVIEWED	14	+	60245751	60299086	Reference GRCh38.p12 Primary Assembly
hsa-miR-10b-5p	NM_001190329.1	1	798.6	798.6	0.000147	0.00242	8	8	0	15.5	1	0	9	160	0	0	283.6	0	0	23	3305	14	22	2190	2198	9	9	0	read	NM_001190329.1	9606	518	ATP5MC3	ATP5G3|P3	ATP synthase membrane subunit c locus 3	ATP synthase F(0) complex subunit C3, mitochondrial|ATP synthase lipid-binding protein, mitochondrial|ATP synthase proteolipid P3|ATP synthase proton-transporting mitochondrial F(0) complex subunit C3|ATP synthase subunit 9|ATP synthase, H+ transporting, mitochondrial F0 complex, subunit C3 (subunit 9)|ATP synthase, H+ transporting, mitochondrial Fo complex subunit C3 (subunit 9)|ATP synthase, mi…	NM_001190329.1	NP_001177258.1	NC_000002.12	protein-coding	REVIEWED	2	-	175176257	175181761	Reference GRCh38.p12 Primary Assembly
hsa-miR-10b-5p	NM_014781.4	1	971.9	971.9	1.21e-09	1.15e-07	8	8	0	9	1	0	21	312	12	0	279.9	0	0	23	6670	3	23	6361	6381	21	21	0	read	NM_014781.4	9606	9821	RB1CC1	ATG17|CC1|FIP200|PPP1R131	RB1 inducible coiled-coil 1	RB1-inducible coiled-coil protein 1|200 kDa FAK family kinase-interacting protein|FAK family kinase-interacting protein of 200 kDa|phosphatase 1, regulatory subunit 131	NM_014781.4	NP_055596.3	NC_000008.11	protein-coding	REVIEWED	8	-	52622457	52714465	Reference GRCh38.p12 Primary Assembly
hsa-miR-10b-5p	NM_007342.2	1	926.5	926.5	7.01e-09	5.85e-07	8	15	0	12.5	1	0	15	312	0	0	252.5	0	0	23	1799	9	23	812	826	15	15	0	read	NM_007342.2	9606	11097	NUPL2	CG1|NLP-1|NLP_1|hCG1	nucleoporin like 2	nucleoporin-like protein 2|H_RG271G13.9|NUP42 homolog|nucleoporin hCG1|nucleoporin-like protein 1	NM_007342.2	NP_031368.1	NC_000007.14	protein-coding	VALIDATED	7	+	23181297	23201010	Reference GRCh38.p12 Primary Assembly
hsa-miR-10b-5p	NM_001689.4	1	798.6	798.6	6.32e-07	3.06e-05	8	8	0	15.5	1	0	9	160	0	0	283.6	0	0	23	2651	14	22	1536	1544	9	9	0	read	NM_001689.4	9606	518	ATP5MC3	ATP5G3|P3	ATP synthase membrane subunit c locus 3	ATP synthase F(0) complex subunit C3, mitochondrial|ATP synthase lipid-binding protein, mitochondrial|ATP synthase proteolipid P3|ATP synthase proton-transporting mitochondrial F(0) complex subunit C3|ATP synthase subunit 9|ATP synthase, H+ transporting, mitochondrial F0 complex, subunit C3 (subunit 9)|ATP synthase, H+ transporting, mitochondrial Fo complex subunit C3 (subunit 9)|ATP synthase, mi…	NM_001689.4	NP_001680.1	NC_000002.12	protein-coding	REVIEWED	2	-	175176257	175181761	Reference GRCh38.p12 Primary Assembly
hsa-miR-10b-5p	NM_001083617.1	1	971.9	971.9	1.21e-09	1.15e-07	8	8	0	9	1	0	21	312	12	0	279.9	0	0	23	6661	3	23	6352	6372	21	21	0	read	NM_001083617.1	9606	9821	RB1CC1	ATG17|CC1|FIP200|PPP1R131	RB1 inducible coiled-coil 1	RB1-inducible coiled-coil protein 1|200 kDa FAK family kinase-interacting protein|FAK family kinase-interacting protein of 200 kDa|phosphatase 1, regulatory subunit 131	NM_001083617.1	NP_001077086.1	NC_000008.11	protein-coding	REVIEWED	8	-	52622457	52714465	Reference GRCh38.p12 Primary Assembly
hsa-miR-10b-5p	NM_001002258.4	1	798.6	798.6	6.32e-07	3.06e-05	8	8	0	15.5	1	0	9	160	0	0	283.6	0	0	23	2741	14	22	1626	1634	9	9	0	read	NM_001002258.4	9606	518	ATP5MC3	ATP5G3|P3	ATP synthase membrane subunit c locus 3	ATP synthase F(0) complex subunit C3, mitochondrial|ATP synthase lipid-binding protein, mitochondrial|ATP synthase proteolipid P3|ATP synthase proton-transporting mitochondrial F(0) complex subunit C3|ATP synthase subunit 9|ATP synthase, H+ transporting, mitochondrial F0 complex, subunit C3 (subunit 9)|ATP synthase, H+ transporting, mitochondrial Fo complex subunit C3 (subunit 9)|ATP synthase, mi…	NM_001002258.4	NP_001002258.1	NC_000002.12	protein-coding	REVIEWED	2	-	175176257	175181761	Reference GRCh38.p12 Primary Assembly
hsa-miR-10b-5p	NM_138627.3	1	929.6	929.6	0.000384	0.01	8	10	0	7	1	0	23	312	8	0	231.6	0	0	23	4732	1	23	4607	4629	23	23	0	read	NM_138627.3	9606	10018	BCL2L11	BAM|BIM|BOD	BCL2 like 11	bcl-2-like protein 11|BCL2-like 11 (apoptosis facilitator)|bcl-2 interacting mediator of cell death|bcl-2 interacting protein Bim|bcl-2-related ovarian death agonist	NM_138627.3	NP_619533.1	NC_000002.12	protein-coding	REVIEWED	2	+	111120913	111168444	Reference GRCh38.p12 Primary Assembly
hsa-miR-10b-5p	NM_138624.3	1	929.6	929.6	0.000384	0.01	8	10	0	7	1	0	23	312	8	0	231.6	0	0	23	5139	1	23	5014	5036	23	23	0	read	NM_138624.3	9606	10018	BCL2L11	BAM|BIM|BOD	BCL2 like 11	bcl-2-like protein 11|BCL2-like 11 (apoptosis facilitator)|bcl-2 interacting mediator of cell death|bcl-2 interacting protein Bim|bcl-2-related ovarian death agonist	NM_138624.3	NP_619530.1	NC_000002.12	protein-coding	REVIEWED	2	+	111120913	111168444	Reference GRCh38.p12 Primary Assembly
hsa-miR-10b-5p	NM_001204109.1	1	929.6	929.6	0.000384	0.01	8	10	0	7	1	0	23	312	8	0	231.6	0	0	23	5127	1	23	5002	5024	23	23	0	read	NM_001204109.1	9606	10018	BCL2L11	BAM|BIM|BOD	BCL2 like 11	bcl-2-like protein 11|BCL2-like 11 (apoptosis facilitator)|bcl-2 interacting mediator of cell death|bcl-2 interacting protein Bim|bcl-2-related ovarian death agonist	NM_001204109.1	NP_001191038.1	NC_000002.12	protein-coding	REVIEWED	2	+	111120913	111168444	Reference GRCh38.p12 Primary Assembly
hsa-miR-10b-5p	NM_001204106.1	1	929.6	929.6	0.000384	0.01	8	10	0	7	1	0	23	312	8	0	231.6	0	0	23	4836	1	23	4711	4733	23	23	0	read	NM_001204106.1	9606	10018	BCL2L11	BAM|BIM|BOD	BCL2 like 11	bcl-2-like protein 11|BCL2-like 11 (apoptosis facilitator)|bcl-2 interacting mediator of cell death|bcl-2 interacting protein Bim|bcl-2-related ovarian death agonist	NM_001204106.1	NP_001191035.1	NC_000002.12	protein-coding	REVIEWED	2	+	111120913	111168444	Reference GRCh38.p12 Primary Assembly
hsa-miR-10b-5p	NM_032239.3	2	1334.1	828	2.11e-07	1.8e-05	8	8	0	12.5	1	0	11	252	0	0	204	0	0	23	2807	13	23	2699	2709	11	11	0	read	NM_032239.3	9606	55132	LARP1B	LARP2	La ribonucleoprotein domain family member 1B	la-related protein 1B|La ribonucleoprotein domain family, member 2|la-related protein 2	NM_032239.3	NP_115615.2	NC_000004.12	protein-coding	REVIEWED	4	+	128060654	128222930	Reference GRCh38.p12 Primary Assembly
hsa-miR-10b-5p	NM_001278604.1	2	1334.1	828	3.24e-05	0.00108	8	8	0	12.5	1	0	11	252	0	0	204	0	0	23	2238	13	23	2130	2140	11	11	0	read	NM_001278604.1	9606	55132	LARP1B	LARP2	La ribonucleoprotein domain family member 1B	la-related protein 1B|La ribonucleoprotein domain family, member 2|la-related protein 2	NM_001278604.1	NP_001265533.1	NC_000004.12	protein-coding	REVIEWED	4	+	128060654	128222930	Reference GRCh38.p12 Primary Assembly
hsa-miR-10b-5p	NM_012482.4	1	840.2	840.2	0.00212	0.013	8	24	9.53e-11	12.5	1	0	14	244	0	0	233.2	0	0	23	4904	10	23	2726	2739	14	14	0	read	NM_012482.4	9606	23528	ZNF281	ZBP-99|ZNP-99	zinc finger protein 281	zinc finger protein 281|GC-box-binding zinc finger protein 1|ZNP-99 transcription factor|transcription factor ZBP-99|zinc finger DNA-binding protein 99	NM_012482.4	NP_036614.1	NC_000001.11	protein-coding	VALIDATED	1	-	200404946	200410057	Reference GRCh38.p12 Primary Assembly
hsa-miR-10b-5p	NM_001281294.1	1	840.2	840.2	0.00212	0.013	8	24	9.53e-11	12.5	1	0	14	244	0	0	233.2	0	0	23	4800	10	23	2622	2635	14	14	0	read	NM_001281294.1	9606	23528	ZNF281	ZBP-99|ZNP-99	zinc finger protein 281	zinc finger protein 281|GC-box-binding zinc finger protein 1|ZNP-99 transcription factor|transcription factor ZBP-99|zinc finger DNA-binding protein 99	NM_001281294.1	NP_001268223.1	NC_000001.11	protein-coding	VALIDATED	1	-	200404946	200410057	Reference GRCh38.p12 Primary Assembly
hsa-miR-10b-5p	NM_001281293.1	1	840.2	840.2	0.00212	0.013	8	24	9.53e-11	12.5	1	0	14	244	0	0	233.2	0	0	23	4908	10	23	2730	2743	14	14	0	read	NM_001281293.1	9606	23528	ZNF281	ZBP-99|ZNP-99	zinc finger protein 281	zinc finger protein 281|GC-box-binding zinc finger protein 1|ZNP-99 transcription factor|transcription factor ZBP-99|zinc finger DNA-binding protein 99	NM_001281293.1	NP_001268222.1	NC_000001.11	protein-coding	VALIDATED	1	-	200404946	200410057	Reference GRCh38.p12 Primary Assembly
hsa-miR-10b-5p	NM_001257273.1	2	1393.5	860.3	0.00166	0.0117	8	8	0	14.5	1	0	10	252	0	0	249.3	0	0	23	9558	14	23	3797	3806	10	10	0	read	NM_001257273.1	9606	26036	ZNF451	COASTER|dJ417I1.1	zinc finger protein 451	E3 SUMO-protein ligase ZNF451|E3 SUMO-protein transferase ZNF451|coactivator for steroid receptors	NM_001257273.1	NP_001244202.1	NC_000006.12	protein-coding	VALIDATED	6	+	57088969	57170304	Reference GRCh38.p12 Primary Assembly
hsa-miR-10b-5p	NM_005065.5	1	830.9	830.9	1.09e-05	0.000544	8	8	0	9	1	0	23	244	4	0	219.9	0	0	23	7943	1	23	3486	3508	23	23	0	read	NM_005065.5	9606	6400	SEL1L	PRO1063|SEL1-LIKE|SEL1L1	SEL1L, ERAD E3 ligase adaptor subunit	protein sel-1 homolog 1|Suppressor of lin 12 (sel-1), C. elegans, homolog of|sel-1 suppressor of lin-12-like 1|suppressor of lin-12-like protein 1	NM_005065.5	NP_005056.3	NC_000014.9	protein-coding	REVIEWED	14	-	81471546	81533860	Reference GRCh38.p12 Primary Assembly
hsa-miR-10b-5p	NM_001195630.1	1	890.6	890.6	2.67e-05	0.0011	8	10	0	13.5	1	0	11	248	0	0	279.6	0	0	23	1148	12	22	939	949	11	11	0	read	NM_001195630.1	9606	8028	MLLT10	AF10	MLLT10, histone lysine methyltransferase DOT1L cofactor	protein AF-10|ALL1-fused gene from chromosome 10 protein|myeloid/lymphoid or mixed-lineage leukemia (trithorax homolog, Drosophila); translocated to, 10|myeloid/lymphoid or mixed-lineage leukemia; translocated to, 10|type I AF10 protein|type III AF10 protein|type IV AF10 protein	NM_001195630.1	NP_001182559.1	NC_000010.11	protein-coding	REVIEWED	10	+	21524615	21743629	Reference GRCh38.p12 Primary Assembly
hsa-miR-10b-5p	NM_001195628.1	1	890.6	890.6	2.67e-05	0.0011	8	10	0	13.5	1	0	11	248	0	0	279.6	0	0	23	1122	12	22	913	923	11	11	0	read	NM_001195628.1	9606	8028	MLLT10	AF10	MLLT10, histone lysine methyltransferase DOT1L cofactor	protein AF-10|ALL1-fused gene from chromosome 10 protein|myeloid/lymphoid or mixed-lineage leukemia (trithorax homolog, Drosophila); translocated to, 10|myeloid/lymphoid or mixed-lineage leukemia; translocated to, 10|type I AF10 protein|type III AF10 protein|type IV AF10 protein	NM_001195628.1	NP_001182557.1	NC_000010.11	protein-coding	REVIEWED	10	+	21524615	21743629	Reference GRCh38.p12 Primary Assembly
hsa-miR-10b-5p	NM_001195627.1	1	890.6	890.6	2.67e-05	0.0011	8	10	0	13.5	1	0	11	248	0	0	279.6	0	0	23	1254	12	22	1045	1055	11	11	0	read	NM_001195627.1	9606	8028	MLLT10	AF10	MLLT10, histone lysine methyltransferase DOT1L cofactor	protein AF-10|ALL1-fused gene from chromosome 10 protein|myeloid/lymphoid or mixed-lineage leukemia (trithorax homolog, Drosophila); translocated to, 10|myeloid/lymphoid or mixed-lineage leukemia; translocated to, 10|type I AF10 protein|type III AF10 protein|type IV AF10 protein	NM_001195627.1	NP_001182556.1	NC_000010.11	protein-coding	REVIEWED	10	+	21524615	21743629	Reference GRCh38.p12 Primary Assembly
hsa-miR-10b-5p	NM_001349451.1	4	2329.2	752.8	0.00362	0.0266	7	8	0	12	1	0	15	252	0	0	174.8	0	0	23	7151	9	23	4960	4974	15	15	0	read	NM_001349451.1	9606	55209	SETD5	-	SET domain containing 5	SET domain-containing protein 5	NM_001349451.1	NP_001336380.1	NC_000003.12	protein-coding	REVIEWED	3	+	9397699	9478153	Reference GRCh38.p12 Primary Assembly
hsa-miR-10b-5p	NM_001292043.1	4	2329.2	752.8	0.00362	0.0266	7	8	0	12	1	0	15	252	0	0	174.8	0	0	23	7136	9	23	4919	4933	15	15	0	read	NM_001292043.1	9606	55209	SETD5	-	SET domain containing 5	SET domain-containing protein 5	NM_001292043.1	NP_001278972.1	NC_000003.12	protein-coding	REVIEWED	3	+	9397699	9478153	Reference GRCh38.p12 Primary Assembly
hsa-miR-10b-5p	NM_001080517.2	4	2329.2	752.8	0.00362	0.0266	7	8	0	12	1	0	15	252	0	0	174.8	0	0	23	6872	9	23	4655	4669	15	15	0	read	NM_001080517.2	9606	55209	SETD5	-	SET domain containing 5	SET domain-containing protein 5	NM_001080517.2	NP_001073986.1	NC_000003.12	protein-coding	REVIEWED	3	+	9397699	9478153	Reference GRCh38.p12 Primary Assembly
hsa-miR-10b-5p	NM_181349.2	2	1036	872.3	0.000261	0.00614	7	7	0	14	1	0	9	320	0	0	228.3	0	0	23	5703	15	23	3898	3906	9	9	0	read	NM_181349.2	9606	57154	SMURF1	-	SMAD specific E3 ubiquitin protein ligase 1	E3 ubiquitin-protein ligase SMURF1|E3 ubiquitin ligase SMURF1|HECT-type E3 ubiquitin transferase SMURF1|Smad ubiquitination regulatory factor 1|Smad-specific E3 ubiquitin ligase 1|hSMURF1	NM_181349.2	NP_851994.1	NC_000007.14	protein-coding	REVIEWED	7	-	99027434	99144119	Reference GRCh38.p12 Primary Assembly
hsa-miR-10b-5p	NM_032833.4	1	804.2	804.2	0.000775	0.0117	7	7	0	14.5	1	0	9	248	0	0	234.2	0	0	23	5276	14	22	3970	3978	9	9	0	read	NM_032833.4	9606	84919	PPP1R15B	CREP|MSSGM2	protein phosphatase 1 regulatory subunit 15B	protein phosphatase 1 regulatory subunit 15B|protein phosphatase 1, regulatory (inhibitor) subunit 15B	NM_032833.4	NP_116222.4	NC_000001.11	protein-coding	REVIEWED	1	-	204398683	204412453	Reference GRCh38.p12 Primary Assembly
hsa-miR-10b-5p	NM_020429.2	2	1036	872.3	0.000261	0.00614	7	7	0	14	1	0	9	320	0	0	228.3	0	0	23	5781	15	23	3976	3984	9	9	0	read	NM_020429.2	9606	57154	SMURF1	-	SMAD specific E3 ubiquitin protein ligase 1	E3 ubiquitin-protein ligase SMURF1|E3 ubiquitin ligase SMURF1|HECT-type E3 ubiquitin transferase SMURF1|Smad ubiquitination regulatory factor 1|Smad-specific E3 ubiquitin ligase 1|hSMURF1	NM_020429.2	NP_065162.1	NC_000007.14	protein-coding	REVIEWED	7	-	99027434	99144119	Reference GRCh38.p12 Primary Assembly
hsa-miR-10b-5p	NM_006826.3	1	813.3	813.3	0.000674	0.0109	7	7	0	14.5	1	0	9	252	0	0	239.3	0	0	23	2272	15	23	941	949	9	9	0	read	NM_006826.3	9606	10971	YWHAQ	14-3-3|1C5|HS1	tyrosine 3-monooxygenase/tryptophan 5-monooxygenase activation protein theta	14-3-3 protein theta|14-3-3 protein T-cell|14-3-3 protein tau|14-3-3 theta|protein, theta|tyrosine 3-monooxygenase/tryptophan 5-monooxygenase activation protein, theta polypeptide	NM_006826.3	NP_006817.1	NC_000002.12	protein-coding	REVIEWED	2	-	9583966	9631054	Reference GRCh38.p12 Primary Assembly
hsa-miR-10b-5p	NM_001199847.1	1	872.3	872.3	0.000261	0.00614	7	7	0	14	1	0	9	320	0	0	228.3	0	0	23	5694	15	23	3889	3897	9	9	0	read	NM_001199847.1	9606	57154	SMURF1	-	SMAD specific E3 ubiquitin protein ligase 1	E3 ubiquitin-protein ligase SMURF1|E3 ubiquitin ligase SMURF1|HECT-type E3 ubiquitin transferase SMURF1|Smad ubiquitination regulatory factor 1|Smad-specific E3 ubiquitin ligase 1|hSMURF1	NM_001199847.1	NP_001186776.1	NC_000007.14	protein-coding	REVIEWED	7	-	99027434	99144119	Reference GRCh38.p12 Primary Assembly
hsa-miR-10b-5p	NM_001152.4	1	816.2	816.2	0.000644	0.0106	7	7	0	8.5	1	0	23	252	4	0	231.2	0	0	23	1351	1	23	644	666	23	23	0	read	NM_001152.4	9606	292	SLC25A5	2F1|AAC2|ANT2|T2|T3	solute carrier family 25 member 5	ADP/ATP translocase 2|ADP,ATP carrier protein, fibroblast isoform|adenine nucleotide translocator 2 (fibroblast)|solute carrier family 25 (mitochondrial carrier; adenine nucleotide translocator), member 5	NM_001152.4	NP_001143.2	NC_000023.11	protein-coding	REVIEWED	X	+	119468399	119471395	Reference GRCh38.p12 Primary Assembly
hsa-miR-10b-5p	NM_002051.2	1	833.1	833.1	1.8e-05	0.000757	7	7	0	9	1	0	22	240	8	0	258.1	0	0	23	3067	1	22	2110	2131	22	22	0	read	NM_002051.2	9606	2625	GATA3	HDR|HDRS	GATA binding protein 3	trans-acting T-cell-specific transcription factor GATA-3|GATA-binding factor 3	NM_002051.2	NP_002042.1	NC_000010.11	protein-coding	REVIEWED	10	+	8045419	8075200	Reference GRCh38.p12 Primary Assembly
hsa-miR-10b-5p	NM_001002295.1	1	833.1	833.1	1.8e-05	0.000757	7	7	0	9	1	0	22	240	8	0	258.1	0	0	23	3070	1	22	2113	2134	22	22	0	read	NM_001002295.1	9606	2625	GATA3	HDR|HDRS	GATA binding protein 3	trans-acting T-cell-specific transcription factor GATA-3|GATA-binding factor 3	NM_001002295.1	NP_001002295.1	NC_000010.11	protein-coding	REVIEWED	10	+	8045419	8075200	Reference GRCh38.p12 Primary Assembly
hsa-miR-10b-5p	NM_001351517.1	2	1377.9	858.3	0.000148	0.00253	7	7	0	8.5	1	0	23	252	8	0	267.3	0	0	23	5014	1	23	3799	3821	23	23	0	read	NM_001351517.1	9606	7072	TIA1	TIA-1|WDM	TIA1 cytotoxic granule associated RNA binding protein	nucleolysin TIA-1 isoform p40|nucleolysin TIA-1|T-cell-restricted intracellular antigen-1|p40-TIA-1 (containing p15-TIA-1)	NM_001351517.1	NP_001338446.1	NC_000002.12	protein-coding	REVIEWED	2	-	70209443	70248792	Reference GRCh38.p12 Primary Assembly
hsa-miR-10b-5p	NM_001351515.1	2	1377.9	858.3	0.000148	0.00253	7	7	0	8.5	1	0	23	252	8	0	267.3	0	0	23	4885	1	23	3670	3692	23	23	0	read	NM_001351515.1	9606	7072	TIA1	TIA-1|WDM	TIA1 cytotoxic granule associated RNA binding protein	nucleolysin TIA-1 isoform p40|nucleolysin TIA-1|T-cell-restricted intracellular antigen-1|p40-TIA-1 (containing p15-TIA-1)	NM_001351515.1	NP_001338444.1	NC_000002.12	protein-coding	REVIEWED	2	-	70209443	70248792	Reference GRCh38.p12 Primary Assembly
hsa-miR-10b-5p	NM_001351510.1	2	1377.9	858.3	0.000148	0.00253	7	7	0	8.5	1	0	23	252	8	0	267.3	0	0	23	4763	1	23	3548	3570	23	23	0	read	NM_001351510.1	9606	7072	TIA1	TIA-1|WDM	TIA1 cytotoxic granule associated RNA binding protein	nucleolysin TIA-1 isoform p40|nucleolysin TIA-1|T-cell-restricted intracellular antigen-1|p40-TIA-1 (containing p15-TIA-1)	NM_001351510.1	NP_001338439.1	NC_000002.12	protein-coding	REVIEWED	2	-	70209443	70248792	Reference GRCh38.p12 Primary Assembly
hsa-miR-10b-5p	NM_001351508.1	2	1377.9	858.3	0.000148	0.00253	7	7	0	8.5	1	0	23	252	8	0	267.3	0	0	23	4796	1	23	3581	3603	23	23	0	read	NM_001351508.1	9606	7072	TIA1	TIA-1|WDM	TIA1 cytotoxic granule associated RNA binding protein	nucleolysin TIA-1 isoform p40|nucleolysin TIA-1|T-cell-restricted intracellular antigen-1|p40-TIA-1 (containing p15-TIA-1)	NM_001351508.1	NP_001338437.1	NC_000002.12	protein-coding	REVIEWED	2	-	70209443	70248792	Reference GRCh38.p12 Primary Assembly
hsa-miR-10b-5p	NM_022173.3	2	1377.9	858.3	0.00036	0.00748	7	7	0	8.5	1	0	23	252	8	0	267.3	0	0	23	4799	1	23	3584	3606	23	23	0	read	NM_022173.3	9606	7072	TIA1	TIA-1|WDM	TIA1 cytotoxic granule associated RNA binding protein	nucleolysin TIA-1 isoform p40|nucleolysin TIA-1|T-cell-restricted intracellular antigen-1|p40-TIA-1 (containing p15-TIA-1)	NM_022173.3	NP_071505.2	NC_000002.12	protein-coding	REVIEWED	2	-	70209443	70248792	Reference GRCh38.p12 Primary Assembly
hsa-miR-10b-5p	NM_022037.3	2	1377.9	858.3	0.00036	0.00748	7	7	0	8.5	1	0	23	252	8	0	267.3	0	0	23	4766	1	23	3551	3573	23	23	0	read	NM_022037.3	9606	7072	TIA1	TIA-1|WDM	TIA1 cytotoxic granule associated RNA binding protein	nucleolysin TIA-1 isoform p40|nucleolysin TIA-1|T-cell-restricted intracellular antigen-1|p40-TIA-1 (containing p15-TIA-1)	NM_022037.3	NP_071320.2	NC_000002.12	protein-coding	REVIEWED	2	-	70209443	70248792	Reference GRCh38.p12 Primary Assembly
hsa-miR-10b-5p	NM_018017.3	1	899.5	899.5	0.000181	0.00484	7	7	0	14	1	0	9	320	0	0	255.5	0	0	23	7261	15	23	5914	5922	9	9	0	read	NM_018017.3	9606	55088	CCDC186	C10orf118	coiled-coil domain containing 186	coiled-coil domain-containing protein 186|CTCL tumor antigen HD-CL-01/L14-2|CTCL tumor antigen L14-2	NM_018017.3	NP_060487.2	NC_000010.11	protein-coding	VALIDATED	10	-	114120861	114174254	Reference GRCh38.p12 Primary Assembly
hsa-miR-10b-5p	NM_001351525.1	2	1377.9	858.3	0.00036	0.00748	7	7	0	8.5	1	0	23	252	8	0	267.3	0	0	23	4832	1	23	3617	3639	23	23	0	read	NM_001351525.1	9606	7072	TIA1	TIA-1|WDM	TIA1 cytotoxic granule associated RNA binding protein	nucleolysin TIA-1 isoform p40|nucleolysin TIA-1|T-cell-restricted intracellular antigen-1|p40-TIA-1 (containing p15-TIA-1)	NM_001351525.1	NP_001338454.1	NC_000002.12	protein-coding	REVIEWED	2	-	70209443	70248792	Reference GRCh38.p12 Primary Assembly
hsa-miR-10b-5p	NM_001351524.1	2	1377.9	858.3	0.00036	0.00748	7	7	0	8.5	1	0	23	252	8	0	267.3	0	0	23	4794	1	23	3579	3601	23	23	0	read	NM_001351524.1	9606	7072	TIA1	TIA-1|WDM	TIA1 cytotoxic granule associated RNA binding protein	nucleolysin TIA-1 isoform p40|nucleolysin TIA-1|T-cell-restricted intracellular antigen-1|p40-TIA-1 (containing p15-TIA-1)	NM_001351524.1	NP_001338453.1	NC_000002.12	protein-coding	REVIEWED	2	-	70209443	70248792	Reference GRCh38.p12 Primary Assembly
hsa-miR-10b-5p	NM_001351514.1	2	1377.9	858.3	0.00036	0.00748	7	7	0	8.5	1	0	23	252	8	0	267.3	0	0	23	4669	1	23	3454	3476	23	23	0	read	NM_001351514.1	9606	7072	TIA1	TIA-1|WDM	TIA1 cytotoxic granule associated RNA binding protein	nucleolysin TIA-1 isoform p40|nucleolysin TIA-1|T-cell-restricted intracellular antigen-1|p40-TIA-1 (containing p15-TIA-1)	NM_001351514.1	NP_001338443.1	NC_000002.12	protein-coding	REVIEWED	2	-	70209443	70248792	Reference GRCh38.p12 Primary Assembly
hsa-miR-10b-5p	NM_001351513.1	2	1377.9	858.3	0.00036	0.00748	7	7	0	8.5	1	0	23	252	8	0	267.3	0	0	23	4508	1	23	3293	3315	23	23	0	read	NM_001351513.1	9606	7072	TIA1	TIA-1|WDM	TIA1 cytotoxic granule associated RNA binding protein	nucleolysin TIA-1 isoform p40|nucleolysin TIA-1|T-cell-restricted intracellular antigen-1|p40-TIA-1 (containing p15-TIA-1)	NM_001351513.1	NP_001338442.1	NC_000002.12	protein-coding	REVIEWED	2	-	70209443	70248792	Reference GRCh38.p12 Primary Assembly
hsa-miR-10b-5p	NM_001351512.1	2	1377.9	858.3	0.00036	0.00748	7	7	0	8.5	1	0	23	252	8	0	267.3	0	0	23	4514	1	23	3299	3321	23	23	0	read	NM_001351512.1	9606	7072	TIA1	TIA-1|WDM	TIA1 cytotoxic granule associated RNA binding protein	nucleolysin TIA-1 isoform p40|nucleolysin TIA-1|T-cell-restricted intracellular antigen-1|p40-TIA-1 (containing p15-TIA-1)	NM_001351512.1	NP_001338441.1	NC_000002.12	protein-coding	REVIEWED	2	-	70209443	70248792	Reference GRCh38.p12 Primary Assembly
hsa-miR-10b-5p	NM_001351511.1	2	1377.9	858.3	0.00036	0.00748	7	7	0	8.5	1	0	23	252	8	0	267.3	0	0	23	4541	1	23	3326	3348	23	23	0	read	NM_001351511.1	9606	7072	TIA1	TIA-1|WDM	TIA1 cytotoxic granule associated RNA binding protein	nucleolysin TIA-1 isoform p40|nucleolysin TIA-1|T-cell-restricted intracellular antigen-1|p40-TIA-1 (containing p15-TIA-1)	NM_001351511.1	NP_001338440.1	NC_000002.12	protein-coding	REVIEWED	2	-	70209443	70248792	Reference GRCh38.p12 Primary Assembly
hsa-miR-10b-5p	NM_001351509.1	2	1377.9	858.3	0.00036	0.00748	7	7	0	8.5	1	0	23	252	8	0	267.3	0	0	23	4772	1	23	3557	3579	23	23	0	read	NM_001351509.1	9606	7072	TIA1	TIA-1|WDM	TIA1 cytotoxic granule associated RNA binding protein	nucleolysin TIA-1 isoform p40|nucleolysin TIA-1|T-cell-restricted intracellular antigen-1|p40-TIA-1 (containing p15-TIA-1)	NM_001351509.1	NP_001338438.1	NC_000002.12	protein-coding	REVIEWED	2	-	70209443	70248792	Reference GRCh38.p12 Primary Assembly
hsa-miR-10b-5p	NM_001321829.1	1	899.5	899.5	0.000181	0.00484	7	7	0	14	1	0	9	320	0	0	255.5	0	0	23	7386	15	23	6039	6047	9	9	0	read	NM_001321829.1	9606	55088	CCDC186	C10orf118	coiled-coil domain containing 186	coiled-coil domain-containing protein 186|CTCL tumor antigen HD-CL-01/L14-2|CTCL tumor antigen L14-2	NM_001321829.1	NP_001308758.1	NC_000010.11	protein-coding	VALIDATED	10	-	114120861	114174254	Reference GRCh38.p12 Primary Assembly
hsa-miR-10b-5p	NM_001319947.2	1	763.4	763.4	0.00155	0.0158	7	7	0	15.5	1	0	8	244	0	0	201.4	0	0	23	3543	16	23	1582	1589	8	8	0	read	NM_001319947.2	9606	64858	DCLRE1B	APOLLO|SNM1B|SNMIB	DNA cross-link repair 1B	5' exonuclease Apollo|DNA cross-link repair 1B (PSO2 homolog, S. cerevisiae)|PSO2 homolog|SNM1 homolog B	NM_001319947.2	NP_001306876.1	NC_000001.11	protein-coding	REVIEWED	1	+	113904618	113914085	Reference GRCh38.p12 Primary Assembly
hsa-miR-10b-5p	NM_001319946.2	1	763.4	763.4	0.00155	0.0158	7	7	0	15.5	1	0	8	244	0	0	201.4	0	0	23	3629	16	23	1668	1675	8	8	0	read	NM_001319946.2	9606	64858	DCLRE1B	APOLLO|SNM1B|SNMIB	DNA cross-link repair 1B	5' exonuclease Apollo|DNA cross-link repair 1B (PSO2 homolog, S. cerevisiae)|PSO2 homolog|SNM1 homolog B	NM_001319946.2	NP_001306875.1	NC_000001.11	protein-coding	REVIEWED	1	+	113904618	113914085	Reference GRCh38.p12 Primary Assembly
hsa-miR-10b-5p	NM_022836.4	1	763.4	763.4	2.89e-05	0.00112	7	7	0	15.5	1	0	8	244	0	0	201.4	0	0	23	3795	16	23	1834	1841	8	8	0	read	NM_022836.4	9606	64858	DCLRE1B	APOLLO|SNM1B|SNMIB	DNA cross-link repair 1B	5' exonuclease Apollo|DNA cross-link repair 1B (PSO2 homolog, S. cerevisiae)|PSO2 homolog|SNM1 homolog B	NM_022836.4	NP_073747.1	NC_000001.11	protein-coding	REVIEWED	1	+	113904618	113914085	Reference GRCh38.p12 Primary Assembly
hsa-miR-10b-5p	NM_198560.2	1	777.1	777.1	7.15e-08	4.1e-06	7	9	0	15	1	0	8	312	0	0	145.1	0	0	23	4895	16	23	2099	2106	8	8	0	read	NM_198560.2	9606	375323	LHFPL4	GARLH4	LHFPL tetraspan subfamily member 4	LHFPL tetraspan subfamily member 4 protein|GABAA receptor regulatory Lhfpl4|LHFP-like protein 4|lipoma HMGIC fusion partner-like 4 protein	NM_198560.2	NP_940962.1	NC_000003.12	protein-coding	REVIEWED	3	-	9498360	9553801	Reference GRCh38.p12 Primary Assembly
hsa-miR-10b-5p	NM_014872.2	2	1305.4	794.3	3.63e-08	2.17e-06	7	7	0	12	1	0	12	252	0	0	211.3	0	0	23	4654	12	23	1749	1760	12	12	0	read	NM_014872.2	9606	9925	ZBTB5	-	zinc finger and BTB domain containing 5	zinc finger and BTB domain-containing protein 5	NM_014872.2	NP_055687.1	NC_000009.12	protein-coding	VALIDATED	9	-	37438101	37465409	Reference GRCh38.p12 Primary Assembly
hsa-miR-10b-5p	NR_147232.1	2	1377.9	858.3	6.04e-06	0.000134	7	7	0	8.5	1	0	23	252	8	0	267.3	0	0	23	4802	1	23	3587	3609	23	23	0	read	NR_147232.1	9606	7072	TIA1	TIA-1|WDM	TIA1 cytotoxic granule associated RNA binding protein	nucleolysin TIA-1 isoform p40|nucleolysin TIA-1|T-cell-restricted intracellular antigen-1|p40-TIA-1 (containing p15-TIA-1)	NR_147232.1	-	NC_000002.12	protein-coding	REVIEWED	2	-	70209443	70248792	Reference GRCh38.p12 Primary Assembly
hsa-miR-10b-5p	NR_147231.1	2	1377.9	858.3	6.04e-06	0.000134	7	7	0	8.5	1	0	23	252	8	0	267.3	0	0	23	4929	1	23	3714	3736	23	23	0	read	NR_147231.1	9606	7072	TIA1	TIA-1|WDM	TIA1 cytotoxic granule associated RNA binding protein	nucleolysin TIA-1 isoform p40|nucleolysin TIA-1|T-cell-restricted intracellular antigen-1|p40-TIA-1 (containing p15-TIA-1)	NR_147231.1	-	NC_000002.12	protein-coding	REVIEWED	2	-	70209443	70248792	Reference GRCh38.p12 Primary Assembly
hsa-miR-10b-5p	NR_147230.1	2	1377.9	858.3	6.04e-06	0.000134	7	7	0	8.5	1	0	23	252	8	0	267.3	0	0	23	5117	1	23	3902	3924	23	23	0	read	NR_147230.1	9606	7072	TIA1	TIA-1|WDM	TIA1 cytotoxic granule associated RNA binding protein	nucleolysin TIA-1 isoform p40|nucleolysin TIA-1|T-cell-restricted intracellular antigen-1|p40-TIA-1 (containing p15-TIA-1)	NR_147230.1	-	NC_000002.12	protein-coding	REVIEWED	2	-	70209443	70248792	Reference GRCh38.p12 Primary Assembly
hsa-miR-10b-5p	NR_147229.1	2	1377.9	858.3	6.04e-06	0.000134	7	7	0	8.5	1	0	23	252	8	0	267.3	0	0	23	4875	1	23	3660	3682	23	23	0	read	NR_147229.1	9606	7072	TIA1	TIA-1|WDM	TIA1 cytotoxic granule associated RNA binding protein	nucleolysin TIA-1 isoform p40|nucleolysin TIA-1|T-cell-restricted intracellular antigen-1|p40-TIA-1 (containing p15-TIA-1)	NR_147229.1	-	NC_000002.12	protein-coding	REVIEWED	2	-	70209443	70248792	Reference GRCh38.p12 Primary Assembly
hsa-miR-10b-5p	NR_147228.1	2	1377.9	858.3	6.04e-06	0.000134	7	7	0	8.5	1	0	23	252	8	0	267.3	0	0	23	4932	1	23	3717	3739	23	23	0	read	NR_147228.1	9606	7072	TIA1	TIA-1|WDM	TIA1 cytotoxic granule associated RNA binding protein	nucleolysin TIA-1 isoform p40|nucleolysin TIA-1|T-cell-restricted intracellular antigen-1|p40-TIA-1 (containing p15-TIA-1)	NR_147228.1	-	NC_000002.12	protein-coding	REVIEWED	2	-	70209443	70248792	Reference GRCh38.p12 Primary Assembly
hsa-miR-10b-5p	NR_147227.1	2	1377.9	858.3	6.04e-06	0.000134	7	7	0	8.5	1	0	23	252	8	0	267.3	0	0	23	4969	1	23	3754	3776	23	23	0	read	NR_147227.1	9606	7072	TIA1	TIA-1|WDM	TIA1 cytotoxic granule associated RNA binding protein	nucleolysin TIA-1 isoform p40|nucleolysin TIA-1|T-cell-restricted intracellular antigen-1|p40-TIA-1 (containing p15-TIA-1)	NR_147227.1	-	NC_000002.12	protein-coding	REVIEWED	2	-	70209443	70248792	Reference GRCh38.p12 Primary Assembly
hsa-miR-10b-5p	NR_147226.1	2	1377.9	858.3	6.04e-06	0.000134	7	7	0	8.5	1	0	23	252	8	0	267.3	0	0	23	4899	1	23	3684	3706	23	23	0	read	NR_147226.1	9606	7072	TIA1	TIA-1|WDM	TIA1 cytotoxic granule associated RNA binding protein	nucleolysin TIA-1 isoform p40|nucleolysin TIA-1|T-cell-restricted intracellular antigen-1|p40-TIA-1 (containing p15-TIA-1)	NR_147226.1	-	NC_000002.12	protein-coding	REVIEWED	2	-	70209443	70248792	Reference GRCh38.p12 Primary Assembly
hsa-miR-10b-5p	NR_147225.1	2	1377.9	858.3	6.04e-06	0.000134	7	7	0	8.5	1	0	23	252	8	0	267.3	0	0	23	5051	1	23	3836	3858	23	23	0	read	NR_147225.1	9606	7072	TIA1	TIA-1|WDM	TIA1 cytotoxic granule associated RNA binding protein	nucleolysin TIA-1 isoform p40|nucleolysin TIA-1|T-cell-restricted intracellular antigen-1|p40-TIA-1 (containing p15-TIA-1)	NR_147225.1	-	NC_000002.12	protein-coding	REVIEWED	2	-	70209443	70248792	Reference GRCh38.p12 Primary Assembly
hsa-miR-10b-5p	NR_147224.1	2	1377.9	858.3	6.04e-06	0.000134	7	7	0	8.5	1	0	23	252	8	0	267.3	0	0	23	4896	1	23	3681	3703	23	23	0	read	NR_147224.1	9606	7072	TIA1	TIA-1|WDM	TIA1 cytotoxic granule associated RNA binding protein	nucleolysin TIA-1 isoform p40|nucleolysin TIA-1|T-cell-restricted intracellular antigen-1|p40-TIA-1 (containing p15-TIA-1)	NR_147224.1	-	NC_000002.12	protein-coding	REVIEWED	2	-	70209443	70248792	Reference GRCh38.p12 Primary Assembly
hsa-miR-10b-5p	NR_147223.1	2	1377.9	858.3	6.04e-06	0.000134	7	7	0	8.5	1	0	23	252	8	0	267.3	0	0	23	5018	1	23	3803	3825	23	23	0	read	NR_147223.1	9606	7072	TIA1	TIA-1|WDM	TIA1 cytotoxic granule associated RNA binding protein	nucleolysin TIA-1 isoform p40|nucleolysin TIA-1|T-cell-restricted intracellular antigen-1|p40-TIA-1 (containing p15-TIA-1)	NR_147223.1	-	NC_000002.12	protein-coding	REVIEWED	2	-	70209443	70248792	Reference GRCh38.p12 Primary Assembly
hsa-miR-10b-5p	NR_147222.1	2	1377.9	858.3	6.04e-06	0.000134	7	7	0	8.5	1	0	23	252	8	0	267.3	0	0	23	4960	1	23	3745	3767	23	23	0	read	NR_147222.1	9606	7072	TIA1	TIA-1|WDM	TIA1 cytotoxic granule associated RNA binding protein	nucleolysin TIA-1 isoform p40|nucleolysin TIA-1|T-cell-restricted intracellular antigen-1|p40-TIA-1 (containing p15-TIA-1)	NR_147222.1	-	NC_000002.12	protein-coding	REVIEWED	2	-	70209443	70248792	Reference GRCh38.p12 Primary Assembly
hsa-miR-10b-5p	NR_147221.1	2	1377.9	858.3	6.04e-06	0.000134	7	7	0	8.5	1	0	23	252	8	0	267.3	0	0	23	4965	1	23	3750	3772	23	23	0	read	NR_147221.1	9606	7072	TIA1	TIA-1|WDM	TIA1 cytotoxic granule associated RNA binding protein	nucleolysin TIA-1 isoform p40|nucleolysin TIA-1|T-cell-restricted intracellular antigen-1|p40-TIA-1 (containing p15-TIA-1)	NR_147221.1	-	NC_000002.12	protein-coding	REVIEWED	2	-	70209443	70248792	Reference GRCh38.p12 Primary Assembly
hsa-miR-10b-5p	NR_147220.1	2	1377.9	858.3	6.04e-06	0.000134	7	7	0	8.5	1	0	23	252	8	0	267.3	0	0	23	4894	1	23	3679	3701	23	23	0	read	NR_147220.1	9606	7072	TIA1	TIA-1|WDM	TIA1 cytotoxic granule associated RNA binding protein	nucleolysin TIA-1 isoform p40|nucleolysin TIA-1|T-cell-restricted intracellular antigen-1|p40-TIA-1 (containing p15-TIA-1)	NR_147220.1	-	NC_000002.12	protein-coding	REVIEWED	2	-	70209443	70248792	Reference GRCh38.p12 Primary Assembly
hsa-miR-10b-5p	NR_147219.1	2	1377.9	858.3	6.04e-06	0.000134	7	7	0	8.5	1	0	23	252	8	0	267.3	0	0	23	4908	1	23	3693	3715	23	23	0	read	NR_147219.1	9606	7072	TIA1	TIA-1|WDM	TIA1 cytotoxic granule associated RNA binding protein	nucleolysin TIA-1 isoform p40|nucleolysin TIA-1|T-cell-restricted intracellular antigen-1|p40-TIA-1 (containing p15-TIA-1)	NR_147219.1	-	NC_000002.12	protein-coding	REVIEWED	2	-	70209443	70248792	Reference GRCh38.p12 Primary Assembly
hsa-miR-10b-5p	NR_147218.1	2	1377.9	858.3	6.04e-06	0.000134	7	7	0	8.5	1	0	23	252	8	0	267.3	0	0	23	4671	1	23	3456	3478	23	23	0	read	NR_147218.1	9606	7072	TIA1	TIA-1|WDM	TIA1 cytotoxic granule associated RNA binding protein	nucleolysin TIA-1 isoform p40|nucleolysin TIA-1|T-cell-restricted intracellular antigen-1|p40-TIA-1 (containing p15-TIA-1)	NR_147218.1	-	NC_000002.12	protein-coding	REVIEWED	2	-	70209443	70248792	Reference GRCh38.p12 Primary Assembly
hsa-miR-10b-5p	NR_147217.1	2	1377.9	858.3	6.04e-06	0.000134	7	7	0	8.5	1	0	23	252	8	0	267.3	0	0	23	4674	1	23	3459	3481	23	23	0	read	NR_147217.1	9606	7072	TIA1	TIA-1|WDM	TIA1 cytotoxic granule associated RNA binding protein	nucleolysin TIA-1 isoform p40|nucleolysin TIA-1|T-cell-restricted intracellular antigen-1|p40-TIA-1 (containing p15-TIA-1)	NR_147217.1	-	NC_000002.12	protein-coding	REVIEWED	2	-	70209443	70248792	Reference GRCh38.p12 Primary Assembly
hsa-miR-10b-5p	NR_147216.1	2	1377.9	858.3	6.04e-06	0.000134	7	7	0	8.5	1	0	23	252	8	0	267.3	0	0	23	4793	1	23	3578	3600	23	23	0	read	NR_147216.1	9606	7072	TIA1	TIA-1|WDM	TIA1 cytotoxic granule associated RNA binding protein	nucleolysin TIA-1 isoform p40|nucleolysin TIA-1|T-cell-restricted intracellular antigen-1|p40-TIA-1 (containing p15-TIA-1)	NR_147216.1	-	NC_000002.12	protein-coding	REVIEWED	2	-	70209443	70248792	Reference GRCh38.p12 Primary Assembly
hsa-miR-10b-5p	NM_025160.6	3	1517.3	860	9.07e-06	0.000501	7	37	5.12e-05	15.5	1	0	8	244	0	0	298	0	0	23	6884	16	23	5872	5879	8	8	0	read	NM_025160.6	9606	80232	WDR26	CDW2|GID7|MIP2|SKDEAS	WD repeat domain 26	WD repeat-containing protein 26|CUL4- and DDB1-associated WDR protein 2|GID complex subunit 7 homolog|myocardial ischemic preconditioning upregulated protein 2	NM_025160.6	NP_079436.4	NC_000001.11	protein-coding	REVIEWED	1	-	224385142	224434766	Reference GRCh38.p12 Primary Assembly
hsa-miR-10b-5p	NM_001115113.2	3	1517.3	860	0.000241	0.00688	7	37	5.12e-05	15.5	1	0	8	244	0	0	298	0	0	23	6836	16	23	5824	5831	8	8	0	read	NM_001115113.2	9606	80232	WDR26	CDW2|GID7|MIP2|SKDEAS	WD repeat domain 26	WD repeat-containing protein 26|CUL4- and DDB1-associated WDR protein 2|GID complex subunit 7 homolog|myocardial ischemic preconditioning upregulated protein 2	NM_001115113.2	NP_001108585.2	NC_000001.11	protein-coding	REVIEWED	1	-	224385142	224434766	Reference GRCh38.p12 Primary Assembly
hsa-miR-10b-5p	NM_001252078.1	2	1562.7	933.5	6.46e-07	3.74e-05	7	7	0	10	1	0	16	320	0	0	278.5	0	0	23	8367	8	23	5631	5646	16	16	0	read	NM_001252078.1	9606	9958	USP15	UNPH-2|UNPH4	ubiquitin specific peptidase 15	ubiquitin carboxyl-terminal hydrolase 15|deubiquitinating enzyme 15|ubiquitin thioesterase 15|ubiquitin thiolesterase 15|ubiquitin-specific-processing protease 15	NM_001252078.1	NP_001239007.1	NC_000012.12	protein-coding	REVIEWED	12	+	62260339	62409720	Reference GRCh38.p12 Primary Assembly
hsa-miR-10b-5p	NM_080656.2	1	786.7	786.7	0.000185	0.00278	7	7	0	9.5	1	0	22	160	12	0	286.7	0	0	23	1270	1	22	773	794	22	22	0	read	NM_080656.2	9606	91368	CDKN2AIPNL	-	CDKN2A interacting protein N-terminal like	CDKN2AIP N-terminal-like protein|CDKN2A-interacting protein N-terminal-like protein	NM_080656.2	NP_542387.1	NC_000005.10	protein-coding	VALIDATED	5	-	134402064	134414624	Reference GRCh38.p12 Primary Assembly
hsa-miR-10b-5p	NM_006313.2	2	1562.7	933.5	8.31e-06	0.000332	7	7	0	10	1	0	16	320	0	0	278.5	0	0	23	8280	8	23	5544	5559	16	16	0	read	NM_006313.2	9606	9958	USP15	UNPH-2|UNPH4	ubiquitin specific peptidase 15	ubiquitin carboxyl-terminal hydrolase 15|deubiquitinating enzyme 15|ubiquitin thioesterase 15|ubiquitin thiolesterase 15|ubiquitin-specific-processing protease 15	NM_006313.2	NP_006304.1	NC_000012.12	protein-coding	REVIEWED	12	+	62260339	62409720	Reference GRCh38.p12 Primary Assembly
hsa-miR-10b-5p	NR_136736.1	1	834.7	834.7	0.000119	0.00461	7	8	0	15	1	0	8	312	0	0	202.7	0	0	23	5499	16	23	2844	2851	8	8	0	read	NR_136736.1	9606	8028	MLLT10	AF10	MLLT10, histone lysine methyltransferase DOT1L cofactor	protein AF-10|ALL1-fused gene from chromosome 10 protein|myeloid/lymphoid or mixed-lineage leukemia (trithorax homolog, Drosophila); translocated to, 10|myeloid/lymphoid or mixed-lineage leukemia; translocated to, 10|type I AF10 protein|type III AF10 protein|type IV AF10 protein	NR_136736.1	-	NC_000010.11	protein-coding	REVIEWED	10	+	21524615	21743629	Reference GRCh38.p12 Primary Assembly
hsa-miR-10b-5p	NR_147082.1	2	1562.7	933.5	0.000362	0.00971	7	7	0	10	1	0	16	320	0	0	278.5	0	0	23	8442	8	23	5706	5721	16	16	0	read	NR_147082.1	9606	9958	USP15	UNPH-2|UNPH4	ubiquitin specific peptidase 15	ubiquitin carboxyl-terminal hydrolase 15|deubiquitinating enzyme 15|ubiquitin thioesterase 15|ubiquitin thiolesterase 15|ubiquitin-specific-processing protease 15	NR_147082.1	-	NC_000012.12	protein-coding	REVIEWED	12	+	62260339	62409720	Reference GRCh38.p12 Primary Assembly
hsa-miR-10b-5p	NR_147081.1	2	1562.7	933.5	0.000362	0.00971	7	7	0	10	1	0	16	320	0	0	278.5	0	0	23	8296	8	23	5560	5575	16	16	0	read	NR_147081.1	9606	9958	USP15	UNPH-2|UNPH4	ubiquitin specific peptidase 15	ubiquitin carboxyl-terminal hydrolase 15|deubiquitinating enzyme 15|ubiquitin thioesterase 15|ubiquitin thiolesterase 15|ubiquitin-specific-processing protease 15	NR_147081.1	-	NC_000012.12	protein-coding	REVIEWED	12	+	62260339	62409720	Reference GRCh38.p12 Primary Assembly
hsa-miR-10b-5p	NR_147080.1	2	1562.7	933.5	0.000362	0.00971	7	7	0	10	1	0	16	320	0	0	278.5	0	0	23	8214	8	23	5478	5493	16	16	0	read	NR_147080.1	9606	9958	USP15	UNPH-2|UNPH4	ubiquitin specific peptidase 15	ubiquitin carboxyl-terminal hydrolase 15|deubiquitinating enzyme 15|ubiquitin thioesterase 15|ubiquitin thiolesterase 15|ubiquitin-specific-processing protease 15	NR_147080.1	-	NC_000012.12	protein-coding	REVIEWED	12	+	62260339	62409720	Reference GRCh38.p12 Primary Assembly
hsa-miR-10b-5p	NR_147079.1	2	1562.7	933.5	0.000362	0.00971	7	7	0	10	1	0	16	320	0	0	278.5	0	0	23	8383	8	23	5647	5662	16	16	0	read	NR_147079.1	9606	9958	USP15	UNPH-2|UNPH4	ubiquitin specific peptidase 15	ubiquitin carboxyl-terminal hydrolase 15|deubiquitinating enzyme 15|ubiquitin thioesterase 15|ubiquitin thiolesterase 15|ubiquitin-specific-processing protease 15	NR_147079.1	-	NC_000012.12	protein-coding	REVIEWED	12	+	62260339	62409720	Reference GRCh38.p12 Primary Assembly
hsa-miR-10b-5p	NR_147078.1	2	1562.7	933.5	0.000362	0.00971	7	7	0	10	1	0	16	320	0	0	278.5	0	0	23	8381	8	23	5645	5660	16	16	0	read	NR_147078.1	9606	9958	USP15	UNPH-2|UNPH4	ubiquitin specific peptidase 15	ubiquitin carboxyl-terminal hydrolase 15|deubiquitinating enzyme 15|ubiquitin thioesterase 15|ubiquitin thiolesterase 15|ubiquitin-specific-processing protease 15	NR_147078.1	-	NC_000012.12	protein-coding	REVIEWED	12	+	62260339	62409720	Reference GRCh38.p12 Primary Assembly
hsa-miR-10b-5p	NM_001351164.1	2	1562.7	933.5	0.000362	0.00971	7	7	0	10	1	0	16	320	0	0	278.5	0	0	23	8365	8	23	5629	5644	16	16	0	read	NM_001351164.1	9606	9958	USP15	UNPH-2|UNPH4	ubiquitin specific peptidase 15	ubiquitin carboxyl-terminal hydrolase 15|deubiquitinating enzyme 15|ubiquitin thioesterase 15|ubiquitin thiolesterase 15|ubiquitin-specific-processing protease 15	NM_001351164.1	NP_001338093.1	NC_000012.12	protein-coding	REVIEWED	12	+	62260339	62409720	Reference GRCh38.p12 Primary Assembly
hsa-miR-10b-5p	NM_001351159.1	2	1564.3	933.5	0.000362	0.00971	7	7	0	10	1	0	16	320	0	0	278.5	0	0	23	9753	8	23	7017	7032	16	16	0	read	NM_001351159.1	9606	9958	USP15	UNPH-2|UNPH4	ubiquitin specific peptidase 15	ubiquitin carboxyl-terminal hydrolase 15|deubiquitinating enzyme 15|ubiquitin thioesterase 15|ubiquitin thiolesterase 15|ubiquitin-specific-processing protease 15	NM_001351159.1	NP_001338088.1	NC_000012.12	protein-coding	REVIEWED	12	+	62260339	62409720	Reference GRCh38.p12 Primary Assembly
hsa-miR-10b-5p	NM_001324012.1	1	805.5	805.5	0.00222	0.0218	7	7	0	15	1	0	8	312	0	0	173.5	0	0	23	2568	16	23	1440	1447	8	8	0	read	NM_001324012.1	9606	1495	CTNNA1	CAP102|MDPT2	catenin alpha 1	catenin alpha-1|alpha-E-catenin|catenin (cadherin-associated protein), alpha 1, 102kDa|renal carcinoma antigen NY-REN-13	NM_001324012.1	NP_001310941.1	NC_000005.10	protein-coding	REVIEWED	5	+	138753385	138935033	Reference GRCh38.p12 Primary Assembly
hsa-miR-10b-5p	NM_001324011.1	1	805.5	805.5	0.00222	0.0218	7	7	0	15	1	0	8	312	0	0	173.5	0	0	23	2933	16	23	1805	1812	8	8	0	read	NM_001324011.1	9606	1495	CTNNA1	CAP102|MDPT2	catenin alpha 1	catenin alpha-1|alpha-E-catenin|catenin (cadherin-associated protein), alpha 1, 102kDa|renal carcinoma antigen NY-REN-13	NM_001324011.1	NP_001310940.1	NC_000005.10	protein-coding	REVIEWED	5	+	138753385	138935033	Reference GRCh38.p12 Primary Assembly
hsa-miR-10b-5p	NM_001324007.1	1	805.5	805.5	0.00222	0.0218	7	7	0	15	1	0	8	312	0	0	173.5	0	0	23	3320	16	23	2192	2199	8	8	0	read	NM_001324007.1	9606	1495	CTNNA1	CAP102|MDPT2	catenin alpha 1	catenin alpha-1|alpha-E-catenin|catenin (cadherin-associated protein), alpha 1, 102kDa|renal carcinoma antigen NY-REN-13	NM_001324007.1	NP_001310936.1	NC_000005.10	protein-coding	REVIEWED	5	+	138753385	138935033	Reference GRCh38.p12 Primary Assembly
hsa-miR-10b-5p	NM_001324006.1	1	805.5	805.5	0.00222	0.0218	7	7	0	15	1	0	8	312	0	0	173.5	0	0	23	3084	16	23	1956	1963	8	8	0	read	NM_001324006.1	9606	1495	CTNNA1	CAP102|MDPT2	catenin alpha 1	catenin alpha-1|alpha-E-catenin|catenin (cadherin-associated protein), alpha 1, 102kDa|renal carcinoma antigen NY-REN-13	NM_001324006.1	NP_001310935.1	NC_000005.10	protein-coding	REVIEWED	5	+	138753385	138935033	Reference GRCh38.p12 Primary Assembly
hsa-miR-10b-5p	NM_001324002.1	1	805.5	805.5	0.00222	0.0218	7	7	0	15	1	0	8	312	0	0	173.5	0	0	23	3184	16	23	2056	2063	8	8	0	read	NM_001324002.1	9606	1495	CTNNA1	CAP102|MDPT2	catenin alpha 1	catenin alpha-1|alpha-E-catenin|catenin (cadherin-associated protein), alpha 1, 102kDa|renal carcinoma antigen NY-REN-13	NM_001324002.1	NP_001310931.1	NC_000005.10	protein-coding	REVIEWED	5	+	138753385	138935033	Reference GRCh38.p12 Primary Assembly
hsa-miR-10b-5p	NM_001323999.1	1	805.5	805.5	0.00222	0.0218	7	7	0	15	1	0	8	312	0	0	173.5	0	0	23	3334	16	23	2206	2213	8	8	0	read	NM_001323999.1	9606	1495	CTNNA1	CAP102|MDPT2	catenin alpha 1	catenin alpha-1|alpha-E-catenin|catenin (cadherin-associated protein), alpha 1, 102kDa|renal carcinoma antigen NY-REN-13	NM_001323999.1	NP_001310928.1	NC_000005.10	protein-coding	REVIEWED	5	+	138753385	138935033	Reference GRCh38.p12 Primary Assembly
hsa-miR-10b-5p	NM_001323996.1	1	805.5	805.5	0.00222	0.0218	7	7	0	15	1	0	8	312	0	0	173.5	0	0	23	3361	16	23	2233	2240	8	8	0	read	NM_001323996.1	9606	1495	CTNNA1	CAP102|MDPT2	catenin alpha 1	catenin alpha-1|alpha-E-catenin|catenin (cadherin-associated protein), alpha 1, 102kDa|renal carcinoma antigen NY-REN-13	NM_001323996.1	NP_001310925.1	NC_000005.10	protein-coding	REVIEWED	5	+	138753385	138935033	Reference GRCh38.p12 Primary Assembly
hsa-miR-10b-5p	NM_001323995.1	1	805.5	805.5	0.00222	0.0218	7	7	0	15	1	0	8	312	0	0	173.5	0	0	23	3026	16	23	1898	1905	8	8	0	read	NM_001323995.1	9606	1495	CTNNA1	CAP102|MDPT2	catenin alpha 1	catenin alpha-1|alpha-E-catenin|catenin (cadherin-associated protein), alpha 1, 102kDa|renal carcinoma antigen NY-REN-13	NM_001323995.1	NP_001310924.1	NC_000005.10	protein-coding	REVIEWED	5	+	138753385	138935033	Reference GRCh38.p12 Primary Assembly
hsa-miR-10b-5p	NM_001323986.1	1	805.5	805.5	0.00222	0.0218	7	7	0	15	1	0	8	312	0	0	173.5	0	0	23	3700	16	23	2572	2579	8	8	0	read	NM_001323986.1	9606	1495	CTNNA1	CAP102|MDPT2	catenin alpha 1	catenin alpha-1|alpha-E-catenin|catenin (cadherin-associated protein), alpha 1, 102kDa|renal carcinoma antigen NY-REN-13	NM_001323986.1	NP_001310915.1	NC_000005.10	protein-coding	REVIEWED	5	+	138753385	138935033	Reference GRCh38.p12 Primary Assembly
hsa-miR-10b-5p	NM_001323985.1	1	805.5	805.5	0.00222	0.0218	7	7	0	15	1	0	8	312	0	0	173.5	0	0	23	3766	16	23	2638	2645	8	8	0	read	NM_001323985.1	9606	1495	CTNNA1	CAP102|MDPT2	catenin alpha 1	catenin alpha-1|alpha-E-catenin|catenin (cadherin-associated protein), alpha 1, 102kDa|renal carcinoma antigen NY-REN-13	NM_001323985.1	NP_001310914.1	NC_000005.10	protein-coding	REVIEWED	5	+	138753385	138935033	Reference GRCh38.p12 Primary Assembly
hsa-miR-10b-5p	NM_001323983.1	1	805.5	805.5	0.00222	0.0218	7	7	0	15	1	0	8	312	0	0	173.5	0	0	23	3945	16	23	2817	2824	8	8	0	read	NM_001323983.1	9606	1495	CTNNA1	CAP102|MDPT2	catenin alpha 1	catenin alpha-1|alpha-E-catenin|catenin (cadherin-associated protein), alpha 1, 102kDa|renal carcinoma antigen NY-REN-13	NM_001323983.1	NP_001310912.1	NC_000005.10	protein-coding	REVIEWED	5	+	138753385	138935033	Reference GRCh38.p12 Primary Assembly
hsa-miR-10b-5p	NM_001290312.1	1	805.5	805.5	0.00222	0.0218	7	7	0	15	1	0	8	312	0	0	173.5	0	0	23	3121	16	23	1985	1992	8	8	0	read	NM_001290312.1	9606	1495	CTNNA1	CAP102|MDPT2	catenin alpha 1	catenin alpha-1|alpha-E-catenin|catenin (cadherin-associated protein), alpha 1, 102kDa|renal carcinoma antigen NY-REN-13	NM_001290312.1	NP_001277241.1	NC_000005.10	protein-coding	REVIEWED	5	+	138753385	138935033	Reference GRCh38.p12 Primary Assembly
hsa-miR-10b-5p	NM_001290309.2	1	805.5	805.5	0.00222	0.0218	7	7	0	15	1	0	8	312	0	0	173.5	0	0	23	3605	16	23	2469	2476	8	8	0	read	NM_001290309.2	9606	1495	CTNNA1	CAP102|MDPT2	catenin alpha 1	catenin alpha-1|alpha-E-catenin|catenin (cadherin-associated protein), alpha 1, 102kDa|renal carcinoma antigen NY-REN-13	NM_001290309.2	NP_001277238.1	NC_000005.10	protein-coding	REVIEWED	5	+	138753385	138935033	Reference GRCh38.p12 Primary Assembly
hsa-miR-10b-5p	NM_001903.4	1	805.5	805.5	0.00639	0.0359	7	7	0	15	1	0	8	312	0	0	173.5	0	0	23	3801	16	23	2665	2672	8	8	0	read	NM_001903.4	9606	1495	CTNNA1	CAP102|MDPT2	catenin alpha 1	catenin alpha-1|alpha-E-catenin|catenin (cadherin-associated protein), alpha 1, 102kDa|renal carcinoma antigen NY-REN-13	NM_001903.4	NP_001894.2	NC_000005.10	protein-coding	REVIEWED	5	+	138753385	138935033	Reference GRCh38.p12 Primary Assembly
hsa-miR-10b-5p	NM_001351166.1	2	1562.7	933.5	0.00141	0.0194	7	7	0	10	1	0	16	320	0	0	278.5	0	0	23	8513	8	23	5777	5792	16	16	0	read	NM_001351166.1	9606	9958	USP15	UNPH-2|UNPH4	ubiquitin specific peptidase 15	ubiquitin carboxyl-terminal hydrolase 15|deubiquitinating enzyme 15|ubiquitin thioesterase 15|ubiquitin thiolesterase 15|ubiquitin-specific-processing protease 15	NM_001351166.1	NP_001338095.1	NC_000012.12	protein-coding	REVIEWED	12	+	62260339	62409720	Reference GRCh38.p12 Primary Assembly
hsa-miR-10b-5p	NM_001351165.1	2	1564.3	933.5	0.00141	0.0194	7	7	0	10	1	0	16	320	0	0	278.5	0	0	23	9899	8	23	7163	7178	16	16	0	read	NM_001351165.1	9606	9958	USP15	UNPH-2|UNPH4	ubiquitin specific peptidase 15	ubiquitin carboxyl-terminal hydrolase 15|deubiquitinating enzyme 15|ubiquitin thioesterase 15|ubiquitin thiolesterase 15|ubiquitin-specific-processing protease 15	NM_001351165.1	NP_001338094.1	NC_000012.12	protein-coding	REVIEWED	12	+	62260339	62409720	Reference GRCh38.p12 Primary Assembly
hsa-miR-10b-5p	NM_001351163.1	2	1562.7	933.5	0.00141	0.0194	7	7	0	10	1	0	16	320	0	0	278.5	0	0	23	8426	8	23	5690	5705	16	16	0	read	NM_001351163.1	9606	9958	USP15	UNPH-2|UNPH4	ubiquitin specific peptidase 15	ubiquitin carboxyl-terminal hydrolase 15|deubiquitinating enzyme 15|ubiquitin thioesterase 15|ubiquitin thiolesterase 15|ubiquitin-specific-processing protease 15	NM_001351163.1	NP_001338092.1	NC_000012.12	protein-coding	REVIEWED	12	+	62260339	62409720	Reference GRCh38.p12 Primary Assembly
hsa-miR-10b-5p	NM_001351160.1	2	1562.7	933.5	0.00141	0.0194	7	7	0	10	1	0	16	320	0	0	278.5	0	0	23	8218	8	23	5482	5497	16	16	0	read	NM_001351160.1	9606	9958	USP15	UNPH-2|UNPH4	ubiquitin specific peptidase 15	ubiquitin carboxyl-terminal hydrolase 15|deubiquitinating enzyme 15|ubiquitin thioesterase 15|ubiquitin thiolesterase 15|ubiquitin-specific-processing protease 15	NM_001351160.1	NP_001338089.1	NC_000012.12	protein-coding	REVIEWED	12	+	62260339	62409720	Reference GRCh38.p12 Primary Assembly
hsa-miR-10b-5p	NM_001324013.1	1	805.5	805.5	0.00639	0.0359	7	7	0	15	1	0	8	312	0	0	173.5	0	0	23	3142	16	23	2014	2021	8	8	0	read	NM_001324013.1	9606	1495	CTNNA1	CAP102|MDPT2	catenin alpha 1	catenin alpha-1|alpha-E-catenin|catenin (cadherin-associated protein), alpha 1, 102kDa|renal carcinoma antigen NY-REN-13	NM_001324013.1	NP_001310942.1	NC_000005.10	protein-coding	REVIEWED	5	+	138753385	138935033	Reference GRCh38.p12 Primary Assembly
hsa-miR-10b-5p	NM_001324010.1	1	805.5	805.5	0.00639	0.0359	7	7	0	15	1	0	8	312	0	0	173.5	0	0	23	2475	16	23	1347	1354	8	8	0	read	NM_001324010.1	9606	1495	CTNNA1	CAP102|MDPT2	catenin alpha 1	catenin alpha-1|alpha-E-catenin|catenin (cadherin-associated protein), alpha 1, 102kDa|renal carcinoma antigen NY-REN-13	NM_001324010.1	NP_001310939.1	NC_000005.10	protein-coding	REVIEWED	5	+	138753385	138935033	Reference GRCh38.p12 Primary Assembly
hsa-miR-10b-5p	NM_001324009.1	1	805.5	805.5	0.00639	0.0359	7	7	0	15	1	0	8	312	0	0	173.5	0	0	23	3171	16	23	2043	2050	8	8	0	read	NM_001324009.1	9606	1495	CTNNA1	CAP102|MDPT2	catenin alpha 1	catenin alpha-1|alpha-E-catenin|catenin (cadherin-associated protein), alpha 1, 102kDa|renal carcinoma antigen NY-REN-13	NM_001324009.1	NP_001310938.1	NC_000005.10	protein-coding	REVIEWED	5	+	138753385	138935033	Reference GRCh38.p12 Primary Assembly
hsa-miR-10b-5p	NM_001324008.1	1	805.5	805.5	0.00639	0.0359	7	7	0	15	1	0	8	312	0	0	173.5	0	0	23	2860	16	23	1732	1739	8	8	0	read	NM_001324008.1	9606	1495	CTNNA1	CAP102|MDPT2	catenin alpha 1	catenin alpha-1|alpha-E-catenin|catenin (cadherin-associated protein), alpha 1, 102kDa|renal carcinoma antigen NY-REN-13	NM_001324008.1	NP_001310937.1	NC_000005.10	protein-coding	REVIEWED	5	+	138753385	138935033	Reference GRCh38.p12 Primary Assembly
hsa-miR-10b-5p	NM_001324005.1	1	805.5	805.5	0.00639	0.0359	7	7	0	15	1	0	8	312	0	0	173.5	0	0	23	3408	16	23	2280	2287	8	8	0	read	NM_001324005.1	9606	1495	CTNNA1	CAP102|MDPT2	catenin alpha 1	catenin alpha-1|alpha-E-catenin|catenin (cadherin-associated protein), alpha 1, 102kDa|renal carcinoma antigen NY-REN-13	NM_001324005.1	NP_001310934.1	NC_000005.10	protein-coding	REVIEWED	5	+	138753385	138935033	Reference GRCh38.p12 Primary Assembly
hsa-miR-10b-5p	NM_001324004.1	1	805.5	805.5	0.00639	0.0359	7	7	0	15	1	0	8	312	0	0	173.5	0	0	23	2873	16	23	1745	1752	8	8	0	read	NM_001324004.1	9606	1495	CTNNA1	CAP102|MDPT2	catenin alpha 1	catenin alpha-1|alpha-E-catenin|catenin (cadherin-associated protein), alpha 1, 102kDa|renal carcinoma antigen NY-REN-13	NM_001324004.1	NP_001310933.1	NC_000005.10	protein-coding	REVIEWED	5	+	138753385	138935033	Reference GRCh38.p12 Primary Assembly
hsa-miR-10b-5p	NM_001324003.1	1	805.5	805.5	0.00639	0.0359	7	7	0	15	1	0	8	312	0	0	173.5	0	0	23	3333	16	23	2205	2212	8	8	0	read	NM_001324003.1	9606	1495	CTNNA1	CAP102|MDPT2	catenin alpha 1	catenin alpha-1|alpha-E-catenin|catenin (cadherin-associated protein), alpha 1, 102kDa|renal carcinoma antigen NY-REN-13	NM_001324003.1	NP_001310932.1	NC_000005.10	protein-coding	REVIEWED	5	+	138753385	138935033	Reference GRCh38.p12 Primary Assembly
hsa-miR-10b-5p	NM_001324001.1	1	805.5	805.5	0.00639	0.0359	7	7	0	15	1	0	8	312	0	0	173.5	0	0	23	2978	16	23	1850	1857	8	8	0	read	NM_001324001.1	9606	1495	CTNNA1	CAP102|MDPT2	catenin alpha 1	catenin alpha-1|alpha-E-catenin|catenin (cadherin-associated protein), alpha 1, 102kDa|renal carcinoma antigen NY-REN-13	NM_001324001.1	NP_001310930.1	NC_000005.10	protein-coding	REVIEWED	5	+	138753385	138935033	Reference GRCh38.p12 Primary Assembly
hsa-miR-10b-5p	NM_001324000.1	1	805.5	805.5	0.00639	0.0359	7	7	0	15	1	0	8	312	0	0	173.5	0	0	23	3206	16	23	2078	2085	8	8	0	read	NM_001324000.1	9606	1495	CTNNA1	CAP102|MDPT2	catenin alpha 1	catenin alpha-1|alpha-E-catenin|catenin (cadherin-associated protein), alpha 1, 102kDa|renal carcinoma antigen NY-REN-13	NM_001324000.1	NP_001310929.1	NC_000005.10	protein-coding	REVIEWED	5	+	138753385	138935033	Reference GRCh38.p12 Primary Assembly
hsa-miR-10b-5p	NM_001323998.1	1	805.5	805.5	0.00639	0.0359	7	7	0	15	1	0	8	312	0	0	173.5	0	0	23	3337	16	23	2209	2216	8	8	0	read	NM_001323998.1	9606	1495	CTNNA1	CAP102|MDPT2	catenin alpha 1	catenin alpha-1|alpha-E-catenin|catenin (cadherin-associated protein), alpha 1, 102kDa|renal carcinoma antigen NY-REN-13	NM_001323998.1	NP_001310927.1	NC_000005.10	protein-coding	REVIEWED	5	+	138753385	138935033	Reference GRCh38.p12 Primary Assembly
hsa-miR-10b-5p	NM_001323997.1	1	805.5	805.5	0.00639	0.0359	7	7	0	15	1	0	8	312	0	0	173.5	0	0	23	3045	16	23	1917	1924	8	8	0	read	NM_001323997.1	9606	1495	CTNNA1	CAP102|MDPT2	catenin alpha 1	catenin alpha-1|alpha-E-catenin|catenin (cadherin-associated protein), alpha 1, 102kDa|renal carcinoma antigen NY-REN-13	NM_001323997.1	NP_001310926.1	NC_000005.10	protein-coding	REVIEWED	5	+	138753385	138935033	Reference GRCh38.p12 Primary Assembly
hsa-miR-10b-5p	NM_001323994.1	1	805.5	805.5	0.00639	0.0359	7	7	0	15	1	0	8	312	0	0	173.5	0	0	23	2811	16	23	1683	1690	8	8	0	read	NM_001323994.1	9606	1495	CTNNA1	CAP102|MDPT2	catenin alpha 1	catenin alpha-1|alpha-E-catenin|catenin (cadherin-associated protein), alpha 1, 102kDa|renal carcinoma antigen NY-REN-13	NM_001323994.1	NP_001310923.1	NC_000005.10	protein-coding	REVIEWED	5	+	138753385	138935033	Reference GRCh38.p12 Primary Assembly
hsa-miR-10b-5p	NM_001323993.1	1	805.5	805.5	0.00639	0.0359	7	7	0	15	1	0	8	312	0	0	173.5	0	0	23	3356	16	23	2228	2235	8	8	0	read	NM_001323993.1	9606	1495	CTNNA1	CAP102|MDPT2	catenin alpha 1	catenin alpha-1|alpha-E-catenin|catenin (cadherin-associated protein), alpha 1, 102kDa|renal carcinoma antigen NY-REN-13	NM_001323993.1	NP_001310922.1	NC_000005.10	protein-coding	REVIEWED	5	+	138753385	138935033	Reference GRCh38.p12 Primary Assembly
hsa-miR-10b-5p	NM_001323992.1	1	805.5	805.5	0.00639	0.0359	7	7	0	15	1	0	8	312	0	0	173.5	0	0	23	3042	16	23	1914	1921	8	8	0	read	NM_001323992.1	9606	1495	CTNNA1	CAP102|MDPT2	catenin alpha 1	catenin alpha-1|alpha-E-catenin|catenin (cadherin-associated protein), alpha 1, 102kDa|renal carcinoma antigen NY-REN-13	NM_001323992.1	NP_001310921.1	NC_000005.10	protein-coding	REVIEWED	5	+	138753385	138935033	Reference GRCh38.p12 Primary Assembly
hsa-miR-10b-5p	NM_001323991.1	1	805.5	805.5	0.00639	0.0359	7	7	0	15	1	0	8	312	0	0	173.5	0	0	23	3209	16	23	2081	2088	8	8	0	read	NM_001323991.1	9606	1495	CTNNA1	CAP102|MDPT2	catenin alpha 1	catenin alpha-1|alpha-E-catenin|catenin (cadherin-associated protein), alpha 1, 102kDa|renal carcinoma antigen NY-REN-13	NM_001323991.1	NP_001310920.1	NC_000005.10	protein-coding	REVIEWED	5	+	138753385	138935033	Reference GRCh38.p12 Primary Assembly
hsa-miR-10b-5p	NM_001323990.1	1	805.5	805.5	0.00639	0.0359	7	7	0	15	1	0	8	312	0	0	173.5	0	0	23	3262	16	23	2134	2141	8	8	0	read	NM_001323990.1	9606	1495	CTNNA1	CAP102|MDPT2	catenin alpha 1	catenin alpha-1|alpha-E-catenin|catenin (cadherin-associated protein), alpha 1, 102kDa|renal carcinoma antigen NY-REN-13	NM_001323990.1	NP_001310919.1	NC_000005.10	protein-coding	REVIEWED	5	+	138753385	138935033	Reference GRCh38.p12 Primary Assembly
hsa-miR-10b-5p	NM_001323989.1	1	805.5	805.5	0.00639	0.0359	7	7	0	15	1	0	8	312	0	0	173.5	0	0	23	2898	16	23	1770	1777	8	8	0	read	NM_001323989.1	9606	1495	CTNNA1	CAP102|MDPT2	catenin alpha 1	catenin alpha-1|alpha-E-catenin|catenin (cadherin-associated protein), alpha 1, 102kDa|renal carcinoma antigen NY-REN-13	NM_001323989.1	NP_001310918.1	NC_000005.10	protein-coding	REVIEWED	5	+	138753385	138935033	Reference GRCh38.p12 Primary Assembly
hsa-miR-10b-5p	NM_001323988.1	1	805.5	805.5	0.00639	0.0359	7	7	0	15	1	0	8	312	0	0	173.5	0	0	23	3050	16	23	1922	1929	8	8	0	read	NM_001323988.1	9606	1495	CTNNA1	CAP102|MDPT2	catenin alpha 1	catenin alpha-1|alpha-E-catenin|catenin (cadherin-associated protein), alpha 1, 102kDa|renal carcinoma antigen NY-REN-13	NM_001323988.1	NP_001310917.1	NC_000005.10	protein-coding	REVIEWED	5	+	138753385	138935033	Reference GRCh38.p12 Primary Assembly
hsa-miR-10b-5p	NM_001323987.1	1	805.5	805.5	0.00639	0.0359	7	7	0	15	1	0	8	312	0	0	173.5	0	0	23	2802	16	23	1674	1681	8	8	0	read	NM_001323987.1	9606	1495	CTNNA1	CAP102|MDPT2	catenin alpha 1	catenin alpha-1|alpha-E-catenin|catenin (cadherin-associated protein), alpha 1, 102kDa|renal carcinoma antigen NY-REN-13	NM_001323987.1	NP_001310916.1	NC_000005.10	protein-coding	REVIEWED	5	+	138753385	138935033	Reference GRCh38.p12 Primary Assembly
hsa-miR-10b-5p	NM_001323984.1	1	805.5	805.5	0.00639	0.0359	7	7	0	15	1	0	8	312	0	0	173.5	0	0	23	3811	16	23	2683	2690	8	8	0	read	NM_001323984.1	9606	1495	CTNNA1	CAP102|MDPT2	catenin alpha 1	catenin alpha-1|alpha-E-catenin|catenin (cadherin-associated protein), alpha 1, 102kDa|renal carcinoma antigen NY-REN-13	NM_001323984.1	NP_001310913.1	NC_000005.10	protein-coding	REVIEWED	5	+	138753385	138935033	Reference GRCh38.p12 Primary Assembly
hsa-miR-10b-5p	NM_001323982.1	1	805.5	805.5	0.00639	0.0359	7	7	0	15	1	0	8	312	0	0	173.5	0	0	23	4263	16	23	3135	3142	8	8	0	read	NM_001323982.1	9606	1495	CTNNA1	CAP102|MDPT2	catenin alpha 1	catenin alpha-1|alpha-E-catenin|catenin (cadherin-associated protein), alpha 1, 102kDa|renal carcinoma antigen NY-REN-13	NM_001323982.1	NP_001310911.1	NC_000005.10	protein-coding	REVIEWED	5	+	138753385	138935033	Reference GRCh38.p12 Primary Assembly
hsa-miR-10b-5p	NM_001290310.2	1	805.5	805.5	0.00639	0.0359	7	7	0	15	1	0	8	312	0	0	173.5	0	0	23	3638	16	23	2502	2509	8	8	0	read	NM_001290310.2	9606	1495	CTNNA1	CAP102|MDPT2	catenin alpha 1	catenin alpha-1|alpha-E-catenin|catenin (cadherin-associated protein), alpha 1, 102kDa|renal carcinoma antigen NY-REN-13	NM_001290310.2	NP_001277239.1	NC_000005.10	protein-coding	REVIEWED	5	+	138753385	138935033	Reference GRCh38.p12 Primary Assembly
hsa-miR-10b-5p	NM_001290307.2	1	805.5	805.5	0.00639	0.0359	7	7	0	15	1	0	8	312	0	0	173.5	0	0	23	3872	16	23	2736	2743	8	8	0	read	NM_001290307.2	9606	1495	CTNNA1	CAP102|MDPT2	catenin alpha 1	catenin alpha-1|alpha-E-catenin|catenin (cadherin-associated protein), alpha 1, 102kDa|renal carcinoma antigen NY-REN-13	NM_001290307.2	NP_001277236.1	NC_000005.10	protein-coding	REVIEWED	5	+	138753385	138935033	Reference GRCh38.p12 Primary Assembly
hsa-miR-10b-5p	NM_001324297.1	1	834.7	834.7	0.000187	0.00552	7	8	0	15	1	0	8	312	0	0	202.7	0	0	23	5687	16	23	3032	3039	8	8	0	read	NM_001324297.1	9606	8028	MLLT10	AF10	MLLT10, histone lysine methyltransferase DOT1L cofactor	protein AF-10|ALL1-fused gene from chromosome 10 protein|myeloid/lymphoid or mixed-lineage leukemia (trithorax homolog, Drosophila); translocated to, 10|myeloid/lymphoid or mixed-lineage leukemia; translocated to, 10|type I AF10 protein|type III AF10 protein|type IV AF10 protein	NM_001324297.1	NP_001311226.1	NC_000010.11	protein-coding	REVIEWED	10	+	21524615	21743629	Reference GRCh38.p12 Primary Assembly
hsa-miR-10b-5p	NM_001679.3	1	801.7	801.7	0.000219	0.00505	7	7	0	13.5	1	0	11	252	0	0	226.7	0	0	23	1897	13	23	517	527	11	11	0	read	NM_001679.3	9606	483	ATP1B3	ATPB-3|CD298	ATPase Na+/K+ transporting subunit beta 3	sodium/potassium-transporting ATPase subunit beta-3|ATPase, Na+/K+ transporting, beta 3 polypeptide|Na, K-ATPase beta-3 polypeptide|sodium pump subunit beta-3|sodium-potassium ATPase subunit beta 3 (non-catalytic)|sodium/potassium-dependent ATPase subunit beta-3|sodium/potassium-transporting ATPase beta-3 chain	NM_001679.3	NP_001670.1	NC_000003.12	protein-coding	REVIEWED	3	+	141876591	141926547	Reference GRCh38.p12 Primary Assembly
hsa-miR-10b-5p	NM_012423.3	1	848.2	848.2	0.000143	0.00338	7	9	0	15	1	0	8	312	0	0	216.2	0	0	23	1196	16	23	1065	1072	8	8	0	read	NM_012423.3	9606	23521	RPL13A	L13A|TSTA1	ribosomal protein L13a	60S ribosomal protein L13a|23 kDa highly basic protein|large ribosomal subunit protein uL13|tissue specific transplantation antigen 1	NM_012423.3	NP_036555.1	NC_000019.10	protein-coding	REVIEWED	19	+	49487553	49492307	Reference GRCh38.p12 Primary Assembly
hsa-miR-10b-5p	NM_001270491.1	1	848.2	848.2	0.000143	0.00338	7	9	0	15	1	0	8	312	0	0	216.2	0	0	23	1120	16	23	989	996	8	8	0	read	NM_001270491.1	9606	23521	RPL13A	L13A|TSTA1	ribosomal protein L13a	60S ribosomal protein L13a|23 kDa highly basic protein|large ribosomal subunit protein uL13|tissue specific transplantation antigen 1	NM_001270491.1	NP_001257420.1	NC_000019.10	protein-coding	REVIEWED	19	+	49487553	49492307	Reference GRCh38.p12 Primary Assembly
hsa-miR-10b-5p	NM_004641.3	1	834.7	834.7	8.34e-05	0.00252	7	8	0	15	1	0	8	312	0	0	202.7	0	0	23	5137	16	23	2596	2603	8	8	0	read	NM_004641.3	9606	8028	MLLT10	AF10	MLLT10, histone lysine methyltransferase DOT1L cofactor	protein AF-10|ALL1-fused gene from chromosome 10 protein|myeloid/lymphoid or mixed-lineage leukemia (trithorax homolog, Drosophila); translocated to, 10|myeloid/lymphoid or mixed-lineage leukemia; translocated to, 10|type I AF10 protein|type III AF10 protein|type IV AF10 protein	NM_004641.3	NP_004632.1	NC_000010.11	protein-coding	REVIEWED	10	+	21524615	21743629	Reference GRCh38.p12 Primary Assembly
hsa-miR-10b-5p	NM_001195626.1	1	834.7	834.7	8.34e-05	0.00252	7	8	0	15	1	0	8	312	0	0	202.7	0	0	23	4864	16	23	2199	2206	8	8	0	read	NM_001195626.1	9606	8028	MLLT10	AF10	MLLT10, histone lysine methyltransferase DOT1L cofactor	protein AF-10|ALL1-fused gene from chromosome 10 protein|myeloid/lymphoid or mixed-lineage leukemia (trithorax homolog, Drosophila); translocated to, 10|myeloid/lymphoid or mixed-lineage leukemia; translocated to, 10|type I AF10 protein|type III AF10 protein|type IV AF10 protein	NM_001195626.1	NP_001182555.1	NC_000010.11	protein-coding	REVIEWED	10	+	21524615	21743629	Reference GRCh38.p12 Primary Assembly
hsa-miR-10b-5p	NR_135815.1	1	899.5	899.5	6.5e-08	2.89e-06	7	7	0	14	1	0	9	320	0	0	255.5	0	0	23	7873	15	23	6526	6534	9	9	0	read	NR_135815.1	9606	55088	CCDC186	C10orf118	coiled-coil domain containing 186	coiled-coil domain-containing protein 186|CTCL tumor antigen HD-CL-01/L14-2|CTCL tumor antigen L14-2	NR_135815.1	-	NC_000010.11	protein-coding	VALIDATED	10	-	114120861	114174254	Reference GRCh38.p12 Primary Assembly
hsa-miR-10b-5p	NM_153695.3	1	862.1	862.1	3.32e-06	0.000178	7	11	0	14	1	0	9	320	0	0	218.1	0	0	23	3714	15	23	1639	1647	9	9	0	read	NM_153695.3	9606	195828	ZNF367	AFF29|CDC14B|ZFF29	zinc finger protein 367	zinc finger protein 367|C2H2 zinc finger protein ZFF29|C2H2 zinc finger protein ZFF29a|CDC14 cell division cycle 14 homolog B	NM_153695.3	NP_710162.1	NC_000009.12	protein-coding	VALIDATED	9	-	96385940	96418638	Reference GRCh38.p12 Primary Assembly
hsa-miR-10b-5p	NM_004805.3	1	762.8	762.8	9.67e-05	0.00251	7	8	0	15	1	0	10	128	0	0	317.8	0	0	23	2338	14	23	826	835	10	10	0	read	NM_004805.3	9606	5433	POLR2D	HSRBP4|HSRPB4|RBP4|RPB16	RNA polymerase II subunit D	DNA-directed RNA polymerase II subunit RPB4|DNA-directed RNA polymerase II 16 kDa polypeptide|DNA-directed RNA polymerase II subunit D|RNA polymerase II 16 kDa subunit|RNA polymerase II subunit B4|RNA polymerase II subunit hsRBP4|polymerase (RNA) II (DNA directed) polypeptide D|polymerase (RNA) II subunit D	NM_004805.3	NP_004796.1	NC_000002.12	protein-coding	REVIEWED	2	-	127846265	127858154	Reference GRCh38.p12 Primary Assembly
hsa-miR-10b-5p	NM_000182.4	1	831.7	831.7	5.75e-07	2.91e-05	7	7	0	12.5	1	0	11	248	0	0	253.7	0	0	23	3048	12	22	214	224	11	11	0	read	NM_000182.4	9606	3030	HADHA	ECHA|GBP|HADH|LCEH|LCHAD|MTPA|TP-ALPHA	hydroxyacyl-CoA dehydrogenase trifunctional multienzyme complex subunit alpha	trifunctional enzyme subunit alpha, mitochondrial|3-ketoacyl-Coenzyme A (CoA) thiolase, alpha subunit|3-oxoacyl-CoA thiolase|78 kDa gastrin-binding protein|gastrin-binding protein|hydroxyacyl-CoA dehydrogenase/3-ketoacyl-CoA thiolase/enoyl-CoA hydratase (trifunctional protein), alpha subunit|hydroxyacyl-Coenzyme A dehydrogenase/3-ketoacyl-Coenzyme A thiolase/enoyl-Coenzyme A hydratase (trifunctio…	NM_000182.4	NP_000173.2	NC_000002.12	protein-coding	REVIEWED	2	-	26190634	26244725	Reference GRCh38.p12 Primary Assembly
hsa-miR-10b-5p	NM_015235.2	1	767	767	3.38e-11	3.06e-09	7	7	0	9.5	1	0	21	252	8	0	177	0	0	23	4127	3	23	1557	1577	21	21	0	read	NM_015235.2	9606	23283	CSTF2T	CstF-64T	cleavage stimulation factor subunit 2 tau variant	cleavage stimulation factor subunit 2 tau variant|CF-1 64 kDa subunit tau|CSTF 64 kDa subunit tau|cleavage stimulation factor 64 kDa subunit tau|cleavage stimulation factor subunit 2, tau|cleavage stimulation factor, 3' pre-RNA, subunit 2, 64kDa, tau|cleavage stimulation factor, 3' pre-RNA, subunit 2, tau|tauCstF-64	NM_015235.2	NP_056050.1	NC_000010.11	protein-coding	VALIDATED	10	-	51695485	51699594	Reference GRCh38.p12 Primary Assembly
hsa-miR-10b-5p	NM_001305038.1	1	774.1	774.1	0.00516	0.0226	6	6	0	9	1	0	22	248	8	0	233.1	0	0	23	6315	1	22	1975	1996	22	22	0	read	NM_001305038.1	9606	7582	ZNF33B	KOX2|KOX31|ZNF11B	zinc finger protein 33B	zinc finger protein 33B|zinc finger protein 11b (KOX 2)|zinc finger protein 33b (KOX 31)	NM_001305038.1	NP_001291967.1	NC_000010.11	protein-coding	REVIEWED	10	-	42574168	42638836	Reference GRCh38.p12 Primary Assembly
hsa-miR-10b-5p	NM_001305035.1	1	774.1	774.1	0.00516	0.0226	6	6	0	9	1	0	22	248	8	0	233.1	0	0	23	6368	1	22	2028	2049	22	22	0	read	NM_001305035.1	9606	7582	ZNF33B	KOX2|KOX31|ZNF11B	zinc finger protein 33B	zinc finger protein 33B|zinc finger protein 11b (KOX 2)|zinc finger protein 33b (KOX 31)	NM_001305035.1	NP_001291964.1	NC_000010.11	protein-coding	REVIEWED	10	-	42574168	42638836	Reference GRCh38.p12 Primary Assembly
hsa-miR-10b-5p	NM_001305033.1	1	774.1	774.1	0.00516	0.0226	6	6	0	9	1	0	22	248	8	0	233.1	0	0	23	6238	1	22	1898	1919	22	22	0	read	NM_001305033.1	9606	7582	ZNF33B	KOX2|KOX31|ZNF11B	zinc finger protein 33B	zinc finger protein 33B|zinc finger protein 11b (KOX 2)|zinc finger protein 33b (KOX 31)	NM_001305033.1	NP_001291962.1	NC_000010.11	protein-coding	REVIEWED	10	-	42574168	42638836	Reference GRCh38.p12 Primary Assembly
hsa-miR-10b-5p	NM_001143976.1	2	746.1	767.2	0.344	0.385	6	6	0	15	1	0	8	312	0	0	175.2	0	0	23	3234	16	23	1694	1701	8	8	0	read	NM_001143976.1	9606	7465	WEE1	WEE1A|WEE1hu	WEE1 G2 checkpoint kinase	wee1-like protein kinase|WEE1 homolog|WEE1+ homolog|wee1A kinase	NM_001143976.1	NP_001137448.1	NC_000011.10	protein-coding	REVIEWED	11	+	9573680	9589766	Reference GRCh38.p12 Primary Assembly
hsa-miR-10b-5p	NM_006988.4	1	713.8	713.8	0.000157	0.00548	6	6	0	9.5	1	0	21	240	16	0	171.8	0	0	23	4670	2	22	4251	4271	21	21	0	read	NM_006988.4	9606	9510	ADAMTS1	C3-C5|METH1	ADAM metallopeptidase with thrombospondin type 1 motif 1	A disintegrin and metalloproteinase with thrombospondin motifs 1|ADAM-TS 1|ADAM-TS1|ADAMTS-1|METH-1|a disintegrin-like and metalloprotease (reprolysin type) with thrombospondin type 1 motif, 1|human metalloproteinase with thrombospondin type 1 motifs	NM_006988.4	NP_008919.3	NC_000021.9	protein-coding	REVIEWED	21	-	26836286	26845408	Reference GRCh38.p12 Primary Assembly
hsa-miR-10b-5p	NM_003390.3	2	746.1	767.2	4.76e-05	0.0022	6	6	0	15	1	0	8	312	0	0	175.2	0	0	23	3374	16	23	1834	1841	8	8	0	read	NM_003390.3	9606	7465	WEE1	WEE1A|WEE1hu	WEE1 G2 checkpoint kinase	wee1-like protein kinase|WEE1 homolog|WEE1+ homolog|wee1A kinase	NM_003390.3	NP_003381.1	NC_000011.10	protein-coding	REVIEWED	11	+	9573680	9589766	Reference GRCh38.p12 Primary Assembly
hsa-miR-10b-5p	NM_177422.2	1	804.7	804.7	0.000769	0.0117	6	11	2.35e-14	10	1	0	18	320	12	0	183.7	0	0	23	3409	6	23	2348	2365	18	18	0	read	NM_177422.2	9606	192669	AGO3	EIF2C3	argonaute 3, RISC catalytic component	protein argonaute-3|argonaute RISC catalytic component 3|eukaryotic translation initiation factor 2C, 3|hAgo3	NM_177422.2	NP_803171.1	NC_000001.11	protein-coding	REVIEWED	1	+	35925682	36056469	Reference GRCh38.p12 Primary Assembly
hsa-miR-10b-5p	NM_024852.3	1	804.7	804.7	0.000769	0.0117	6	11	2.35e-14	10	1	0	18	320	12	0	183.7	0	0	23	3667	6	23	2606	2623	18	18	0	read	NM_024852.3	9606	192669	AGO3	EIF2C3	argonaute 3, RISC catalytic component	protein argonaute-3|argonaute RISC catalytic component 3|eukaryotic translation initiation factor 2C, 3|hAgo3	NM_024852.3	NP_079128.2	NC_000001.11	protein-coding	REVIEWED	1	+	35925682	36056469	Reference GRCh38.p12 Primary Assembly
hsa-miR-10b-5p	NM_006544.3	1	842.2	842.2	1.45e-05	0.00064	6	7	0	6	1	1	22	248	16	0	285.2	0	0	23	8522	1	22	6131	6151	22	21	0	read	NM_006544.3	9606	10640	EXOC5	HSEC10|PRO1912|SEC10|SEC10L1|SEC10P	exocyst complex component 5	exocyst complex component 5|SEC10-like 1|exocyst complex component Sec10	NM_006544.3	NP_006535.1	NC_000014.9	protein-coding	REVIEWED	14	-	57202475	57268898	Reference GRCh38.p12 Primary Assembly
hsa-miR-10b-5p	NM_001353374.1	2	1305.8	783.8	5.61e-05	0.00178	6	6	0	7.5	1	0	23	252	8	0	229.8	0	0	23	3657	1	23	3027	3049	23	23	0	read	NM_001353374.1	9606	345462	ZNF879	DKFZp686E2433	zinc finger protein 879	zinc finger protein 879	NM_001353374.1	NP_001340303.1	NC_000005.10	protein-coding	REVIEWED	5	+	179023751	179034386	Reference GRCh38.p12 Primary Assembly
hsa-miR-10b-5p	NM_001353373.1	2	1305.8	783.8	5.61e-05	0.00178	6	6	0	7.5	1	0	23	252	8	0	229.8	0	0	23	3315	1	23	2685	2707	23	23	0	read	NM_001353373.1	9606	345462	ZNF879	DKFZp686E2433	zinc finger protein 879	zinc finger protein 879	NM_001353373.1	NP_001340302.1	NC_000005.10	protein-coding	REVIEWED	5	+	179023751	179034386	Reference GRCh38.p12 Primary Assembly
hsa-miR-10b-5p	NM_001353372.1	2	1305.8	783.8	5.61e-05	0.00178	6	6	0	7.5	1	0	23	252	8	0	229.8	0	0	23	2657	1	23	2027	2049	23	23	0	read	NM_001353372.1	9606	345462	ZNF879	DKFZp686E2433	zinc finger protein 879	zinc finger protein 879	NM_001353372.1	NP_001340301.1	NC_000005.10	protein-coding	REVIEWED	5	+	179023751	179034386	Reference GRCh38.p12 Primary Assembly
hsa-miR-10b-5p	NM_001136116.2	2	1305.8	783.8	5.61e-05	0.00178	6	6	0	7.5	1	0	23	252	8	0	229.8	0	0	23	2644	1	23	2014	2036	23	23	0	read	NM_001136116.2	9606	345462	ZNF879	DKFZp686E2433	zinc finger protein 879	zinc finger protein 879	NM_001136116.2	NP_001129588.1	NC_000005.10	protein-coding	REVIEWED	5	+	179023751	179034386	Reference GRCh38.p12 Primary Assembly
hsa-miR-10b-5p	NM_001350392.1	1	796.4	796.4	0.000952	0.0126	6	14	4.04e-11	10	1	0	19	248	8	0	256.4	0	0	23	7369	4	22	4331	4349	19	19	0	read	NM_001350392.1	9606	9113	LATS1	WARTS|wts	large tumor suppressor kinase 1	serine/threonine-protein kinase LATS1|LATS (large tumor suppressor, Drosophila) homolog 1|LATS, large tumor suppressor, homolog 1|WARTS protein kinase|h-warts|large tumor suppressor homolog 1	NM_001350392.1	NP_001337321.1	NC_000006.12	protein-coding	REVIEWED	6	-	149658152	149718255	Reference GRCh38.p12 Primary Assembly
hsa-miR-10b-5p	NM_001350340.1	1	796.4	796.4	0.000952	0.0126	6	14	4.04e-11	10	1	0	19	248	8	0	256.4	0	0	23	7612	4	22	4574	4592	19	19	0	read	NM_001350340.1	9606	9113	LATS1	WARTS|wts	large tumor suppressor kinase 1	serine/threonine-protein kinase LATS1|LATS (large tumor suppressor, Drosophila) homolog 1|LATS, large tumor suppressor, homolog 1|WARTS protein kinase|h-warts|large tumor suppressor homolog 1	NM_001350340.1	NP_001337269.1	NC_000006.12	protein-coding	REVIEWED	6	-	149658152	149718255	Reference GRCh38.p12 Primary Assembly
hsa-miR-10b-5p	NM_001350339.1	1	796.4	796.4	0.000952	0.0126	6	14	4.04e-11	10	1	0	19	248	8	0	256.4	0	0	23	7711	4	22	4673	4691	19	19	0	read	NM_001350339.1	9606	9113	LATS1	WARTS|wts	large tumor suppressor kinase 1	serine/threonine-protein kinase LATS1|LATS (large tumor suppressor, Drosophila) homolog 1|LATS, large tumor suppressor, homolog 1|WARTS protein kinase|h-warts|large tumor suppressor homolog 1	NM_001350339.1	NP_001337268.1	NC_000006.12	protein-coding	REVIEWED	6	-	149658152	149718255	Reference GRCh38.p12 Primary Assembly
hsa-miR-10b-5p	NM_001348220.1	1	725.8	725.8	0.000184	0.00485	6	6	0	9	1	0	21	248	12	0	177.8	0	0	23	7942	2	22	577	597	21	21	0	read	NM_001348220.1	9606	6925	TCF4	E2-2|FECD3|ITF-2|ITF2|PTHS|SEF-2|SEF2|SEF2-1|SEF2-1A|SEF2-1B|SEF2-1D|TCF-4|bHLHb19	transcription factor 4	transcription factor 4|SL3-3 enhancer factor 2|class B basic helix-loop-helix protein 19|immunoglobulin transcription factor 2	NM_001348220.1	NP_001335149.1	NC_000018.10	protein-coding	REVIEWED	18	-	55222330	55635992	Reference GRCh38.p12 Primary Assembly
hsa-miR-10b-5p	NM_001348213.1	1	724.2	724.2	0.00019	0.00495	6	6	0	9	1	0	21	248	12	0	176.2	0	0	23	7717	2	22	337	357	21	21	0	read	NM_001348213.1	9606	6925	TCF4	E2-2|FECD3|ITF-2|ITF2|PTHS|SEF-2|SEF2|SEF2-1|SEF2-1A|SEF2-1B|SEF2-1D|TCF-4|bHLHb19	transcription factor 4	transcription factor 4|SL3-3 enhancer factor 2|class B basic helix-loop-helix protein 19|immunoglobulin transcription factor 2	NM_001348213.1	NP_001335142.1	NC_000018.10	protein-coding	REVIEWED	18	-	55222330	55635992	Reference GRCh38.p12 Primary Assembly
hsa-miR-10b-5p	NM_001330604.2	1	724.2	724.2	0.00019	0.00495	6	6	0	9	1	0	21	248	12	0	176.2	0	0	23	8329	2	22	952	972	21	21	0	read	NM_001330604.2	9606	6925	TCF4	E2-2|FECD3|ITF-2|ITF2|PTHS|SEF-2|SEF2|SEF2-1|SEF2-1A|SEF2-1B|SEF2-1D|TCF-4|bHLHb19	transcription factor 4	transcription factor 4|SL3-3 enhancer factor 2|class B basic helix-loop-helix protein 19|immunoglobulin transcription factor 2	NM_001330604.2	NP_001317533.1	NC_000018.10	protein-coding	REVIEWED	18	-	55222330	55635992	Reference GRCh38.p12 Primary Assembly
hsa-miR-10b-5p	NM_002997.4	1	794.1	794.1	0.000726	0.0133	6	6	0	12	1	0	13	312	0	0	192.1	0	0	23	3217	11	23	1977	1989	13	13	0	read	NM_002997.4	9606	6382	SDC1	CD138|SDC|SYND1|syndecan	syndecan 1	syndecan-1|CD138 antigen|heparan sulfate proteoglycan fibroblast growth factor receptor|syndecan proteoglycan 1	NM_002997.4	NP_002988.3	NC_000002.12	protein-coding	REVIEWED	2	-	20200796	20225432	Reference GRCh38.p12 Primary Assembly
hsa-miR-10b-5p	NM_001348219.1	1	724.2	724.2	0.00212	0.0222	6	6	0	9	1	0	21	248	12	0	176.2	0	0	23	7783	2	22	415	435	21	21	0	read	NM_001348219.1	9606	6925	TCF4	E2-2|FECD3|ITF-2|ITF2|PTHS|SEF-2|SEF2|SEF2-1|SEF2-1A|SEF2-1B|SEF2-1D|TCF-4|bHLHb19	transcription factor 4	transcription factor 4|SL3-3 enhancer factor 2|class B basic helix-loop-helix protein 19|immunoglobulin transcription factor 2	NM_001348219.1	NP_001335148.1	NC_000018.10	protein-coding	REVIEWED	18	-	55222330	55635992	Reference GRCh38.p12 Primary Assembly
hsa-miR-10b-5p	NM_001348218.1	1	724.2	724.2	0.00212	0.0222	6	6	0	9	1	0	21	248	12	0	176.2	0	0	23	7795	2	22	415	435	21	21	0	read	NM_001348218.1	9606	6925	TCF4	E2-2|FECD3|ITF-2|ITF2|PTHS|SEF-2|SEF2|SEF2-1|SEF2-1A|SEF2-1B|SEF2-1D|TCF-4|bHLHb19	transcription factor 4	transcription factor 4|SL3-3 enhancer factor 2|class B basic helix-loop-helix protein 19|immunoglobulin transcription factor 2	NM_001348218.1	NP_001335147.1	NC_000018.10	protein-coding	REVIEWED	18	-	55222330	55635992	Reference GRCh38.p12 Primary Assembly
hsa-miR-10b-5p	NM_001348212.1	1	725.8	725.8	0.00208	0.022	6	6	0	9	1	0	21	248	12	0	177.8	0	0	23	7702	2	22	337	357	21	21	0	read	NM_001348212.1	9606	6925	TCF4	E2-2|FECD3|ITF-2|ITF2|PTHS|SEF-2|SEF2|SEF2-1|SEF2-1A|SEF2-1B|SEF2-1D|TCF-4|bHLHb19	transcription factor 4	transcription factor 4|SL3-3 enhancer factor 2|class B basic helix-loop-helix protein 19|immunoglobulin transcription factor 2	NM_001348212.1	NP_001335141.1	NC_000018.10	protein-coding	REVIEWED	18	-	55222330	55635992	Reference GRCh38.p12 Primary Assembly
hsa-miR-10b-5p	NM_001348211.1	1	724.2	724.2	0.00212	0.0222	6	6	0	9	1	0	21	248	12	0	176.2	0	0	23	7766	2	22	386	406	21	21	0	read	NM_001348211.1	9606	6925	TCF4	E2-2|FECD3|ITF-2|ITF2|PTHS|SEF-2|SEF2|SEF2-1|SEF2-1A|SEF2-1B|SEF2-1D|TCF-4|bHLHb19	transcription factor 4	transcription factor 4|SL3-3 enhancer factor 2|class B basic helix-loop-helix protein 19|immunoglobulin transcription factor 2	NM_001348211.1	NP_001335140.1	NC_000018.10	protein-coding	REVIEWED	18	-	55222330	55635992	Reference GRCh38.p12 Primary Assembly
hsa-miR-10b-5p	NM_001006946.1	1	794.1	794.1	0.000726	0.0133	6	6	0	12	1	0	13	312	0	0	192.1	0	0	23	3309	11	23	2069	2081	13	13	0	read	NM_001006946.1	9606	6382	SDC1	CD138|SDC|SYND1|syndecan	syndecan 1	syndecan-1|CD138 antigen|heparan sulfate proteoglycan fibroblast growth factor receptor|syndecan proteoglycan 1	NM_001006946.1	NP_001006947.1	NC_000002.12	protein-coding	REVIEWED	2	-	20200796	20225432	Reference GRCh38.p12 Primary Assembly
hsa-miR-10b-5p	NM_001348217.1	1	724.2	724.2	8.9e-05	0.00249	6	6	0	9	1	0	21	248	12	0	176.2	0	0	23	7957	2	22	577	597	21	21	0	read	NM_001348217.1	9606	6925	TCF4	E2-2|FECD3|ITF-2|ITF2|PTHS|SEF-2|SEF2|SEF2-1|SEF2-1A|SEF2-1B|SEF2-1D|TCF-4|bHLHb19	transcription factor 4	transcription factor 4|SL3-3 enhancer factor 2|class B basic helix-loop-helix protein 19|immunoglobulin transcription factor 2	NM_001348217.1	NP_001335146.1	NC_000018.10	protein-coding	REVIEWED	18	-	55222330	55635992	Reference GRCh38.p12 Primary Assembly
hsa-miR-10b-5p	NM_001114974.1	1	793	793	7.89e-09	7.65e-07	6	10	7.77e-16	9.5	1	0	15	248	0	0	240	0	0	23	2285	8	22	1802	1816	15	15	0	read	NM_001114974.1	9606	342527	SMTNL2	-	smoothelin like 2	smoothelin-like protein 2	NM_001114974.1	NP_001108446.1	NC_000017.11	protein-coding	VALIDATED	17	+	4583980	4608318	Reference GRCh38.p12 Primary Assembly
hsa-miR-10b-5p	NM_198501.2	1	793	793	7.56e-07	3.55e-05	6	10	7.77e-16	9.5	1	0	15	248	0	0	240	0	0	23	1937	8	22	1454	1468	15	15	0	read	NM_198501.2	9606	342527	SMTNL2	-	smoothelin like 2	smoothelin-like protein 2	NM_198501.2	NP_940903.2	NC_000017.11	protein-coding	VALIDATED	17	+	4583980	4608318	Reference GRCh38.p12 Primary Assembly
hsa-miR-10b-5p	NM_172071.3	1	766.1	766.1	0.000399	0.00753	6	9	0	13.5	1	0	11	244	0	0	237.1	0	0	23	11126	13	23	1911	1921	11	11	0	read	NM_172071.3	9606	149041	RC3H1	RNF198|ROQUIN	ring finger and CCCH-type domains 1	roquin-1|RING finger and C3H zinc finger protein 1|RING finger and CCCH-type zinc finger domain-containing protein 1|RING finger protein 198|probable E3 ubiquitin-protein ligase Roquin	NM_172071.3	NP_742068.1	NC_000001.11	protein-coding	REVIEWED	1	-	173931083	173993071	Reference GRCh38.p12 Primary Assembly
hsa-miR-10b-5p	NM_001300852.1	1	766.1	766.1	0.000399	0.00753	6	9	0	13.5	1	0	11	244	0	0	237.1	0	0	23	11099	13	23	1911	1921	11	11	0	read	NM_001300852.1	9606	149041	RC3H1	RNF198|ROQUIN	ring finger and CCCH-type domains 1	roquin-1|RING finger and C3H zinc finger protein 1|RING finger and CCCH-type zinc finger domain-containing protein 1|RING finger protein 198|probable E3 ubiquitin-protein ligase Roquin	NM_001300852.1	NP_001287781.1	NC_000001.11	protein-coding	REVIEWED	1	-	173931083	173993071	Reference GRCh38.p12 Primary Assembly
hsa-miR-10b-5p	NM_001300851.1	1	766.1	766.1	0.000399	0.00753	6	9	0	13.5	1	0	11	244	0	0	237.1	0	0	23	11102	13	23	1911	1921	11	11	0	read	NM_001300851.1	9606	149041	RC3H1	RNF198|ROQUIN	ring finger and CCCH-type domains 1	roquin-1|RING finger and C3H zinc finger protein 1|RING finger and CCCH-type zinc finger domain-containing protein 1|RING finger protein 198|probable E3 ubiquitin-protein ligase Roquin	NM_001300851.1	NP_001287780.1	NC_000001.11	protein-coding	REVIEWED	1	-	173931083	173993071	Reference GRCh38.p12 Primary Assembly
hsa-miR-10b-5p	NM_001300850.1	1	766.1	766.1	0.000399	0.00753	6	9	0	13.5	1	0	11	244	0	0	237.1	0	0	23	11129	13	23	1911	1921	11	11	0	read	NM_001300850.1	9606	149041	RC3H1	RNF198|ROQUIN	ring finger and CCCH-type domains 1	roquin-1|RING finger and C3H zinc finger protein 1|RING finger and CCCH-type zinc finger domain-containing protein 1|RING finger protein 198|probable E3 ubiquitin-protein ligase Roquin	NM_001300850.1	NP_001287779.1	NC_000001.11	protein-coding	REVIEWED	1	-	173931083	173993071	Reference GRCh38.p12 Primary Assembly
hsa-miR-10b-5p	NM_017813.4	1	824.7	824.7	1.27e-05	0.000611	6	6	0	13.5	1	0	10	320	0	0	218.7	0	0	23	7242	14	23	1377	1386	10	10	0	read	NM_017813.4	9606	54928	IMPAD1	GPAPP|IMP 3|IMP-3|IMPA3	inositol monophosphatase domain containing 1	inositol monophosphatase 3|Golgi 3-prime phosphoadenosine 5-prime phosphate 3-prime phosphatase|IMPase 3|golgi-resident PAP phosphatase|golgi-resident nucleotide phosphatase|inositol monophosphatase domain-containing protein 1|inositol-1(or 4)-monophosphatase 3|myo-inositol monophosphatase A3	NM_017813.4	NP_060283.3	NC_000008.11	protein-coding	REVIEWED	8	-	56957928	56993873	Reference GRCh38.p12 Primary Assembly
hsa-miR-10b-5p	NM_003045.4	1	764.3	764.3	9.38e-05	0.00246	6	10	7.77e-16	13.5	1	0	12	244	0	0	240.3	0	0	23	7357	12	23	6662	6673	12	12	0	read	NM_003045.4	9606	6541	SLC7A1	ATRC1|CAT-1|ERR|HCAT1|REC1L	solute carrier family 7 member 1	high affinity cationic amino acid transporter 1|CAT1|amino acid transporter, cationic 1|ecotropic retroviral leukemia receptor homolog|ecotropic retroviral receptor|ecotropic retrovirus receptor homolog|solute carrier family 7 (cationic amino acid transporter, y+ system), member 1|system Y+ basic amino acid transporter	NM_003045.4	NP_003036.1	NC_000013.11	protein-coding	VALIDATED	13	-	29509409	29595687	Reference GRCh38.p12 Primary Assembly
hsa-miR-10b-5p	NM_002235.3	2	1341.7	846	1.52e-05	0.000645	6	6	0	12.5	1	0	11	320	0	0	236	0	0	23	5982	13	23	4073	4083	11	11	0	read	NM_002235.3	9606	3742	KCNA6	HBK2|KV1.6|PPP1R96	potassium voltage-gated channel subfamily A member 6	potassium voltage-gated channel subfamily A member 6|human brain potassium channel-2|potassium channel, voltage gated shaker related subfamily A, member 6|potassium voltage-gated channel, shaker-related subfamily, member 6|protein phosphatase 1, regulatory subunit 96|voltage-gated potassium channel HBK2|voltage-gated potassium channel protein Kv1.6|voltage-gated potassium channel subunit Kv1.6	NM_002235.3	NP_002226.1	NC_000012.12	protein-coding	REVIEWED	12	+	4806876	4851926	Reference GRCh38.p12 Primary Assembly
hsa-miR-10b-5p	NR_073024.1	1	808.2	808.2	0.00327	0.0167	6	8	0	15	1	0	8	312	0	0	216.2	0	0	23	1186	16	23	1055	1062	8	8	0	read	NR_073024.1	9606	23521	RPL13A	L13A|TSTA1	ribosomal protein L13a	60S ribosomal protein L13a|23 kDa highly basic protein|large ribosomal subunit protein uL13|tissue specific transplantation antigen 1	NR_073024.1	-	NC_000019.10	protein-coding	REVIEWED	19	+	49487553	49492307	Reference GRCh38.p12 Primary Assembly
hsa-miR-10b-5p	NM_006955.2	1	774.1	774.1	0.000224	0.00646	6	6	0	9	1	0	22	248	8	0	233.1	0	0	23	6291	1	22	1951	1972	22	22	0	read	NM_006955.2	9606	7582	ZNF33B	KOX2|KOX31|ZNF11B	zinc finger protein 33B	zinc finger protein 33B|zinc finger protein 11b (KOX 2)|zinc finger protein 33b (KOX 31)	NM_006955.2	NP_008886.1	NC_000010.11	protein-coding	REVIEWED	10	-	42574168	42638836	Reference GRCh38.p12 Primary Assembly
hsa-miR-10b-5p	NM_001305040.1	1	774.1	774.1	0.000224	0.00646	6	6	0	9	1	0	22	248	8	0	233.1	0	0	23	6449	1	22	2109	2130	22	22	0	read	NM_001305040.1	9606	7582	ZNF33B	KOX2|KOX31|ZNF11B	zinc finger protein 33B	zinc finger protein 33B|zinc finger protein 11b (KOX 2)|zinc finger protein 33b (KOX 31)	NM_001305040.1	NP_001291969.1	NC_000010.11	protein-coding	REVIEWED	10	-	42574168	42638836	Reference GRCh38.p12 Primary Assembly
hsa-miR-10b-5p	NM_001305039.1	1	774.1	774.1	0.000224	0.00646	6	6	0	9	1	0	22	248	8	0	233.1	0	0	23	6373	1	22	2033	2054	22	22	0	read	NM_001305039.1	9606	7582	ZNF33B	KOX2|KOX31|ZNF11B	zinc finger protein 33B	zinc finger protein 33B|zinc finger protein 11b (KOX 2)|zinc finger protein 33b (KOX 31)	NM_001305039.1	NP_001291968.1	NC_000010.11	protein-coding	REVIEWED	10	-	42574168	42638836	Reference GRCh38.p12 Primary Assembly
hsa-miR-10b-5p	NM_001305037.1	1	774.1	774.1	0.000224	0.00646	6	6	0	9	1	0	22	248	8	0	233.1	0	0	23	6223	1	22	1883	1904	22	22	0	read	NM_001305037.1	9606	7582	ZNF33B	KOX2|KOX31|ZNF11B	zinc finger protein 33B	zinc finger protein 33B|zinc finger protein 11b (KOX 2)|zinc finger protein 33b (KOX 31)	NM_001305037.1	NP_001291966.1	NC_000010.11	protein-coding	REVIEWED	10	-	42574168	42638836	Reference GRCh38.p12 Primary Assembly
hsa-miR-10b-5p	NM_001305036.1	1	774.1	774.1	0.000224	0.00646	6	6	0	9	1	0	22	248	8	0	233.1	0	0	23	6296	1	22	1956	1977	22	22	0	read	NM_001305036.1	9606	7582	ZNF33B	KOX2|KOX31|ZNF11B	zinc finger protein 33B	zinc finger protein 33B|zinc finger protein 11b (KOX 2)|zinc finger protein 33b (KOX 31)	NM_001305036.1	NP_001291965.1	NC_000010.11	protein-coding	REVIEWED	10	-	42574168	42638836	Reference GRCh38.p12 Primary Assembly
hsa-miR-10b-5p	NM_023929.4	1	732.1	732.1	0.00817	0.0265	5	5	0	12	1	0	12	252	0	0	229.1	0	0	23	9886	12	23	4404	4415	12	12	0	read	NM_023929.4	9606	65986	ZBTB10	RINZF	zinc finger and BTB domain containing 10	zinc finger and BTB domain-containing protein 10|zinc finger protein RIN ZF|zinc finger protein RINZF	NM_023929.4	NP_076418.3	NC_000008.11	protein-coding	VALIDATED	8	+	80485618	80526264	Reference GRCh38.p12 Primary Assembly
hsa-miR-10b-5p	NM_001105539.2	1	732.1	732.1	0.00817	0.0265	5	5	0	12	1	0	12	252	0	0	229.1	0	0	23	9958	12	23	4476	4487	12	12	0	read	NM_001105539.2	9606	65986	ZBTB10	RINZF	zinc finger and BTB domain containing 10	zinc finger and BTB domain-containing protein 10|zinc finger protein RIN ZF|zinc finger protein RINZF	NM_001105539.2	NP_001099009.1	NC_000008.11	protein-coding	VALIDATED	8	+	80485618	80526264	Reference GRCh38.p12 Primary Assembly
hsa-miR-10b-5p	NR_001564.2	2	1256.6	711.3	0.00107	0.0102	5	5	0	12.5	1	0	13	244	0	0	219.3	0	0	23	19296	11	23	8885	8897	13	13	0	read	NR_001564.2	9606	7503	XIST	DXS1089|DXS399E|LINC00001|NCRNA00001|SXI1|swd66	X inactive specific transcript	X inactive specific transcript (non-protein coding)|long intergenic non-protein coding RNA 1	NR_001564.2	-	NC_000023.11	ncRNA	REVIEWED	X	-	73820650	73852752	Reference GRCh38.p12 Primary Assembly
hsa-miR-10b-5p	NM_022103.3	1	684.3	684.3	0.00511	0.0275	5	13	1.55e-08	11.5	1	0	16	244	0	0	192.3	0	0	23	3877	8	23	2711	2726	16	16	0	read	NM_022103.3	9606	63934	ZNF667	MIPU1	zinc finger protein 667	zinc finger protein 667|myocardial ischemic preconditioning upregulated 1 ortholog	NM_022103.3	NP_071386.3	NC_000019.10	protein-coding	VALIDATED	19	-	56438511	56478064	Reference GRCh38.p12 Primary Assembly
hsa-miR-10b-5p	NM_021237.4	1	796.6	796.6	0.00105	0.0145	5	5	0	9	1	0	23	244	4	0	306.6	0	0	23	1109	1	23	1044	1066	23	23	0	read	NM_021237.4	9606	58515	SELENOK	HSPC030|HSPC297|SELK	selenoprotein K	selenoprotein K	NM_021237.4	NP_067060.2	NC_000003.12	protein-coding	REVIEWED	3	-	53884975	53892014	Reference GRCh38.p12 Primary Assembly
hsa-miR-10b-5p	NM_001321356.1	1	684.3	684.3	0.00511	0.0275	5	13	1.55e-08	11.5	1	0	16	244	0	0	192.3	0	0	23	4479	8	23	3313	3328	16	16	0	read	NM_001321356.1	9606	63934	ZNF667	MIPU1	zinc finger protein 667	zinc finger protein 667|myocardial ischemic preconditioning upregulated 1 ortholog	NM_001321356.1	NP_001308285.1	NC_000019.10	protein-coding	VALIDATED	19	-	56438511	56478064	Reference GRCh38.p12 Primary Assembly
hsa-miR-10b-5p	NM_001321355.1	1	684.3	684.3	0.00511	0.0275	5	13	1.55e-08	11.5	1	0	16	244	0	0	192.3	0	0	23	3978	8	23	2812	2827	16	16	0	read	NM_001321355.1	9606	63934	ZNF667	MIPU1	zinc finger protein 667	zinc finger protein 667|myocardial ischemic preconditioning upregulated 1 ortholog	NM_001321355.1	NP_001308284.1	NC_000019.10	protein-coding	VALIDATED	19	-	56438511	56478064	Reference GRCh38.p12 Primary Assembly
hsa-miR-10b-5p	NM_133433.3	2	1209.2	679.8	0.00863	0.0336	5	5	0	15	1	0	9	160	0	0	280.8	0	0	23	9841	14	22	9730	9738	9	9	0	read	NM_133433.3	9606	25836	NIPBL	CDLS|CDLS1|IDN3|IDN3-B|Scc2	NIPBL, cohesin loading factor	nipped-B-like protein|Nipped-B homolog|SCC2 homolog|delangin|sister chromatid cohesion 2 homolog	NM_133433.3	NP_597677.2	NC_000005.10	protein-coding	REVIEWED	5	+	36876758	37065818	Reference GRCh38.p12 Primary Assembly
hsa-miR-10b-5p	NM_015384.4	2	1209.2	679.8	0.00863	0.0336	5	5	0	15	1	0	9	160	0	0	280.8	0	0	23	10389	14	22	10278	10286	9	9	0	read	NM_015384.4	9606	25836	NIPBL	CDLS|CDLS1|IDN3|IDN3-B|Scc2	NIPBL, cohesin loading factor	nipped-B-like protein|Nipped-B homolog|SCC2 homolog|delangin|sister chromatid cohesion 2 homolog	NM_015384.4	NP_056199.2	NC_000005.10	protein-coding	REVIEWED	5	+	36876758	37065818	Reference GRCh38.p12 Primary Assembly
hsa-miR-10b-5p	NM_024835.4	1	813.4	813.4	3.83e-05	0.00124	5	5	0	14	1	0	9	320	0	0	249.4	0	0	23	2869	15	23	1353	1361	9	9	0	read	NM_024835.4	9606	79893	GGNBP2	DIF-3|DIF3|LCRG1|LZK1|ZFP403|ZNF403	gametogenetin binding protein 2	gametogenetin-binding protein 2|C3HC4-type zinc finger protein|laryngeal carcinoma related gene 1|laryngeal carcinoma-related protein 1|zinc finger protein 403	NM_024835.4	NP_079111.1	NC_000017.11	protein-coding	VALIDATED	17	+	36544887	36589847	Reference GRCh38.p12 Primary Assembly
hsa-miR-10b-5p	NM_001278196.1	1	754.4	754.4	0.000137	0.00295	5	5	0	15	1	0	8	312	0	0	202.4	0	0	23	3791	16	23	983	990	8	8	0	read	NM_001278196.1	9606	10472	ZBTB18	C2H2-171|MRD22|RP58|TAZ-1|ZNF238	zinc finger and BTB domain containing 18	zinc finger and BTB domain-containing protein 18|58 kDa repressor protein|transcriptional repressor RP58|translin-associated zinc finger protein 1|zinc finger protein 238|zinc finger protein C2H2-171	NM_001278196.1	NP_001265125.1	NC_000001.11	protein-coding	REVIEWED	1	+	244048938	244057475	Reference GRCh38.p12 Primary Assembly
hsa-miR-10b-5p	NM_006352.4	1	754.4	754.4	9.68e-05	0.00227	5	5	0	15	1	0	8	312	0	0	202.4	0	0	23	4319	16	23	1511	1518	8	8	0	read	NM_006352.4	9606	10472	ZBTB18	C2H2-171|MRD22|RP58|TAZ-1|ZNF238	zinc finger and BTB domain containing 18	zinc finger and BTB domain-containing protein 18|58 kDa repressor protein|transcriptional repressor RP58|translin-associated zinc finger protein 1|zinc finger protein 238|zinc finger protein C2H2-171	NM_006352.4	NP_006343.2	NC_000001.11	protein-coding	REVIEWED	1	+	244048938	244057475	Reference GRCh38.p12 Primary Assembly
hsa-miR-10b-5p	NM_004690.3	1	756.4	756.4	9.26e-05	0.0022	5	13	1.55e-08	10	1	0	19	248	8	0	256.4	0	0	23	7533	4	22	4479	4497	19	19	0	read	NM_004690.3	9606	9113	LATS1	WARTS|wts	large tumor suppressor kinase 1	serine/threonine-protein kinase LATS1|LATS (large tumor suppressor, Drosophila) homolog 1|LATS, large tumor suppressor, homolog 1|WARTS protein kinase|h-warts|large tumor suppressor homolog 1	NM_004690.3	NP_004681.1	NC_000006.12	protein-coding	REVIEWED	6	-	149658152	149718255	Reference GRCh38.p12 Primary Assembly
hsa-miR-10b-5p	NM_205768.2	1	754.4	754.4	4.25e-06	0.000271	5	5	0	15	1	0	8	312	0	0	202.4	0	0	23	3922	16	23	1114	1121	8	8	0	read	NM_205768.2	9606	10472	ZBTB18	C2H2-171|MRD22|RP58|TAZ-1|ZNF238	zinc finger and BTB domain containing 18	zinc finger and BTB domain-containing protein 18|58 kDa repressor protein|transcriptional repressor RP58|translin-associated zinc finger protein 1|zinc finger protein 238|zinc finger protein C2H2-171	NM_205768.2	NP_991331.1	NC_000001.11	protein-coding	REVIEWED	1	+	244048938	244057475	Reference GRCh38.p12 Primary Assembly
hsa-miR-10b-5p	NR_073033.1	1	756.4	756.4	6.73e-05	0.000769	5	13	1.55e-08	10	1	0	19	248	8	0	256.4	0	0	23	7439	4	22	4385	4403	19	19	0	read	NR_073033.1	9606	9113	LATS1	WARTS|wts	large tumor suppressor kinase 1	serine/threonine-protein kinase LATS1|LATS (large tumor suppressor, Drosophila) homolog 1|LATS, large tumor suppressor, homolog 1|WARTS protein kinase|h-warts|large tumor suppressor homolog 1	NR_073033.1	-	NC_000006.12	protein-coding	REVIEWED	6	-	149658152	149718255	Reference GRCh38.p12 Primary Assembly
hsa-miR-10b-5p	NM_001352102.1	1	699.3	699.3	0.000154	0.00362	5	5	0	10	1	0	18	240	16	0	193.3	0	0	23	4675	5	22	914	931	18	18	0	read	NM_001352102.1	9606	55591	VEZT	VEZATIN	vezatin, adherens junctions transmembrane protein	vezatin	NM_001352102.1	NP_001339031.1	NC_000012.12	protein-coding	REVIEWED	12	+	95217745	95302789	Reference GRCh38.p12 Primary Assembly
hsa-miR-10b-5p	NM_001352101.1	1	699.3	699.3	0.000154	0.00362	5	5	0	10	1	0	18	240	16	0	193.3	0	0	23	4308	5	22	547	564	18	18	0	read	NM_001352101.1	9606	55591	VEZT	VEZATIN	vezatin, adherens junctions transmembrane protein	vezatin	NM_001352101.1	NP_001339030.1	NC_000012.12	protein-coding	REVIEWED	12	+	95217745	95302789	Reference GRCh38.p12 Primary Assembly
hsa-miR-10b-5p	NM_001352099.1	1	699.3	699.3	0.000154	0.00362	5	5	0	10	1	0	18	240	16	0	193.3	0	0	23	4398	5	22	637	654	18	18	0	read	NM_001352099.1	9606	55591	VEZT	VEZATIN	vezatin, adherens junctions transmembrane protein	vezatin	NM_001352099.1	NP_001339028.1	NC_000012.12	protein-coding	REVIEWED	12	+	95217745	95302789	Reference GRCh38.p12 Primary Assembly
hsa-miR-10b-5p	NM_001352098.1	1	699.3	699.3	0.000154	0.00362	5	5	0	10	1	0	18	240	16	0	193.3	0	0	23	4289	5	22	813	830	18	18	0	read	NM_001352098.1	9606	55591	VEZT	VEZATIN	vezatin, adherens junctions transmembrane protein	vezatin	NM_001352098.1	NP_001339027.1	NC_000012.12	protein-coding	REVIEWED	12	+	95217745	95302789	Reference GRCh38.p12 Primary Assembly
hsa-miR-10b-5p	NM_001352097.1	1	699.3	699.3	0.000154	0.00362	5	5	0	10	1	0	18	240	16	0	193.3	0	0	23	4557	5	22	796	813	18	18	0	read	NM_001352097.1	9606	55591	VEZT	VEZATIN	vezatin, adherens junctions transmembrane protein	vezatin	NM_001352097.1	NP_001339026.1	NC_000012.12	protein-coding	REVIEWED	12	+	95217745	95302789	Reference GRCh38.p12 Primary Assembly
hsa-miR-10b-5p	NM_001352093.1	1	699.3	699.3	0.000154	0.00362	5	5	0	10	1	0	18	240	16	0	193.3	0	0	23	4647	5	22	886	903	18	18	0	read	NM_001352093.1	9606	55591	VEZT	VEZATIN	vezatin, adherens junctions transmembrane protein	vezatin	NM_001352093.1	NP_001339022.1	NC_000012.12	protein-coding	REVIEWED	12	+	95217745	95302789	Reference GRCh38.p12 Primary Assembly
hsa-miR-10b-5p	NM_001352092.1	1	699.3	699.3	0.000154	0.00362	5	5	0	10	1	0	18	240	16	0	193.3	0	0	23	5106	5	22	1345	1362	18	18	0	read	NM_001352092.1	9606	55591	VEZT	VEZATIN	vezatin, adherens junctions transmembrane protein	vezatin	NM_001352092.1	NP_001339021.1	NC_000012.12	protein-coding	REVIEWED	12	+	95217745	95302789	Reference GRCh38.p12 Primary Assembly
hsa-miR-10b-5p	NM_001352089.1	1	699.3	699.3	0.000154	0.00362	5	5	0	10	1	0	18	240	16	0	193.3	0	0	23	4574	5	22	813	830	18	18	0	read	NM_001352089.1	9606	55591	VEZT	VEZATIN	vezatin, adherens junctions transmembrane protein	vezatin	NM_001352089.1	NP_001339018.1	NC_000012.12	protein-coding	REVIEWED	12	+	95217745	95302789	Reference GRCh38.p12 Primary Assembly
hsa-miR-10b-5p	NM_001352088.1	1	699.3	699.3	0.000154	0.00362	5	5	0	10	1	0	18	240	16	0	193.3	0	0	23	4631	5	22	870	887	18	18	0	read	NM_001352088.1	9606	55591	VEZT	VEZATIN	vezatin, adherens junctions transmembrane protein	vezatin	NM_001352088.1	NP_001339017.1	NC_000012.12	protein-coding	REVIEWED	12	+	95217745	95302789	Reference GRCh38.p12 Primary Assembly
hsa-miR-10b-5p	NM_001164440.1	1	738.2	738.2	0.000459	0.00465	5	13	1.55e-08	7.5	1	0	21	244	60	0	171.2	0	0	23	9333	3	23	3020	3040	21	21	0	read	NM_001164440.1	9606	651746	ANKRD33B	-	ankyrin repeat domain 33B	ankyrin repeat domain-containing protein 33B|Ankyrin repeat domain-containing protein LOC651746	NM_001164440.1	NP_001157912.1	NC_000005.10	protein-coding	VALIDATED	5	+	10564322	10657815	Reference GRCh38.p12 Primary Assembly
hsa-miR-10b-5p	NM_152496.2	2	1228.8	695.6	1.46e-05	0.000398	5	5	0	10	1	0	20	240	8	0	202.6	0	0	23	2399	3	22	739	758	20	20	0	read	NM_152496.2	9606	149175	MANEAL	-	mannosidase endo-alpha like	glycoprotein endo-alpha-1,2-mannosidase-like protein	NM_152496.2	NP_689709.1	NC_000001.11	protein-coding	VALIDATED	1	+	37793815	37801605	Reference GRCh38.p12 Primary Assembly
hsa-miR-10b-5p	NM_001113482.1	2	1228.8	695.6	1.46e-05	0.000398	5	5	0	10	1	0	20	240	8	0	202.6	0	0	23	2858	3	22	1198	1217	20	20	0	read	NM_001113482.1	9606	149175	MANEAL	-	mannosidase endo-alpha like	glycoprotein endo-alpha-1,2-mannosidase-like protein	NM_001113482.1	NP_001106954.1	NC_000001.11	protein-coding	VALIDATED	1	+	37793815	37801605	Reference GRCh38.p12 Primary Assembly
hsa-miR-10b-5p	NM_001031740.2	2	1228.8	695.6	1.46e-05	0.000398	5	5	0	10	1	0	20	240	8	0	202.6	0	0	23	2581	3	22	921	940	20	20	0	read	NM_001031740.2	9606	149175	MANEAL	-	mannosidase endo-alpha like	glycoprotein endo-alpha-1,2-mannosidase-like protein	NM_001031740.2	NP_001026910.1	NC_000001.11	protein-coding	VALIDATED	1	+	37793815	37801605	Reference GRCh38.p12 Primary Assembly
hsa-miR-10b-5p	NM_014608.5	1	687.8	687.8	0.00929	0.0332	5	5	0	9	1	1	22	252	24	0	172.8	0	0	23	6925	3	23	2929	2950	21	22	0	read	NM_014608.5	9606	23191	CYFIP1	P140SRA-1|SHYC|SRA-1|SRA1	cytoplasmic FMR1 interacting protein 1	cytoplasmic FMR1-interacting protein 1|cytoplasmic FMRP interacting protein 1|selective hybridizing clone|specifically Rac1-associated protein 1	NM_014608.5	NP_055423.1	NC_000015.10	protein-coding	REVIEWED	15	-	22867051	22980905	Reference GRCh38.p12 Primary Assembly
hsa-miR-10b-5p	NM_001324126.2	1	687.8	687.8	0.00929	0.0332	5	5	0	9	1	1	22	252	24	0	172.8	0	0	23	6823	3	23	2827	2848	21	22	0	read	NM_001324126.2	9606	23191	CYFIP1	P140SRA-1|SHYC|SRA-1|SRA1	cytoplasmic FMR1 interacting protein 1	cytoplasmic FMR1-interacting protein 1|cytoplasmic FMRP interacting protein 1|selective hybridizing clone|specifically Rac1-associated protein 1	NM_001324126.2	NP_001311055.1	NC_000015.10	protein-coding	REVIEWED	15	-	22867051	22980905	Reference GRCh38.p12 Primary Assembly
hsa-miR-10b-5p	NM_001324125.2	1	687.8	687.8	0.00929	0.0332	5	5	0	9	1	1	22	252	24	0	172.8	0	0	23	6634	3	23	2638	2659	21	22	0	read	NM_001324125.2	9606	23191	CYFIP1	P140SRA-1|SHYC|SRA-1|SRA1	cytoplasmic FMR1 interacting protein 1	cytoplasmic FMR1-interacting protein 1|cytoplasmic FMRP interacting protein 1|selective hybridizing clone|specifically Rac1-associated protein 1	NM_001324125.2	NP_001311054.1	NC_000015.10	protein-coding	REVIEWED	15	-	22867051	22980905	Reference GRCh38.p12 Primary Assembly
hsa-miR-10b-5p	NM_001324124.2	1	687.8	687.8	0.00929	0.0332	5	5	0	9	1	1	22	252	24	0	172.8	0	0	23	6835	3	23	2839	2860	21	22	0	read	NM_001324124.2	9606	23191	CYFIP1	P140SRA-1|SHYC|SRA-1|SRA1	cytoplasmic FMR1 interacting protein 1	cytoplasmic FMR1-interacting protein 1|cytoplasmic FMRP interacting protein 1|selective hybridizing clone|specifically Rac1-associated protein 1	NM_001324124.2	NP_001311053.1	NC_000015.10	protein-coding	REVIEWED	15	-	22867051	22980905	Reference GRCh38.p12 Primary Assembly
hsa-miR-10b-5p	NM_001324123.2	1	687.8	687.8	0.00929	0.0332	5	5	0	9	1	1	22	252	24	0	172.8	0	0	23	6952	3	23	2956	2977	21	22	0	read	NM_001324123.2	9606	23191	CYFIP1	P140SRA-1|SHYC|SRA-1|SRA1	cytoplasmic FMR1 interacting protein 1	cytoplasmic FMR1-interacting protein 1|cytoplasmic FMRP interacting protein 1|selective hybridizing clone|specifically Rac1-associated protein 1	NM_001324123.2	NP_001311052.1	NC_000015.10	protein-coding	REVIEWED	15	-	22867051	22980905	Reference GRCh38.p12 Primary Assembly
hsa-miR-10b-5p	NM_001324122.2	1	687.8	687.8	0.00929	0.0332	5	5	0	9	1	1	22	252	24	0	172.8	0	0	23	7073	3	23	3077	3098	21	22	0	read	NM_001324122.2	9606	23191	CYFIP1	P140SRA-1|SHYC|SRA-1|SRA1	cytoplasmic FMR1 interacting protein 1	cytoplasmic FMR1-interacting protein 1|cytoplasmic FMRP interacting protein 1|selective hybridizing clone|specifically Rac1-associated protein 1	NM_001324122.2	NP_001311051.1	NC_000015.10	protein-coding	REVIEWED	15	-	22867051	22980905	Reference GRCh38.p12 Primary Assembly
hsa-miR-10b-5p	NM_001324120.2	1	687.8	687.8	0.00929	0.0332	5	5	0	9	1	1	22	252	24	0	172.8	0	0	23	7039	3	23	3043	3064	21	22	0	read	NM_001324120.2	9606	23191	CYFIP1	P140SRA-1|SHYC|SRA-1|SRA1	cytoplasmic FMR1 interacting protein 1	cytoplasmic FMR1-interacting protein 1|cytoplasmic FMRP interacting protein 1|selective hybridizing clone|specifically Rac1-associated protein 1	NM_001324120.2	NP_001311049.1	NC_000015.10	protein-coding	REVIEWED	15	-	22867051	22980905	Reference GRCh38.p12 Primary Assembly
hsa-miR-10b-5p	NM_001324119.2	1	687.8	687.8	0.00929	0.0332	5	5	0	9	1	1	22	252	24	0	172.8	0	0	23	6860	3	23	2864	2885	21	22	0	read	NM_001324119.2	9606	23191	CYFIP1	P140SRA-1|SHYC|SRA-1|SRA1	cytoplasmic FMR1 interacting protein 1	cytoplasmic FMR1-interacting protein 1|cytoplasmic FMRP interacting protein 1|selective hybridizing clone|specifically Rac1-associated protein 1	NM_001324119.2	NP_001311048.1	NC_000015.10	protein-coding	REVIEWED	15	-	22867051	22980905	Reference GRCh38.p12 Primary Assembly
hsa-miR-10b-5p	NM_001287810.3	1	687.8	687.8	0.00929	0.0332	5	5	0	9	1	1	22	252	24	0	172.8	0	0	23	7044	3	23	3048	3069	21	22	0	read	NM_001287810.3	9606	23191	CYFIP1	P140SRA-1|SHYC|SRA-1|SRA1	cytoplasmic FMR1 interacting protein 1	cytoplasmic FMR1-interacting protein 1|cytoplasmic FMRP interacting protein 1|selective hybridizing clone|specifically Rac1-associated protein 1	NM_001287810.3	NP_001274739.1	NC_000015.10	protein-coding	REVIEWED	15	-	22867051	22980905	Reference GRCh38.p12 Primary Assembly
hsa-miR-10b-5p	NM_001033028.2	1	687.8	687.8	0.00929	0.0332	5	5	0	9	1	1	22	252	24	0	172.8	0	0	23	5760	3	23	1764	1785	21	22	0	read	NM_001033028.2	9606	23191	CYFIP1	P140SRA-1|SHYC|SRA-1|SRA1	cytoplasmic FMR1 interacting protein 1	cytoplasmic FMR1-interacting protein 1|cytoplasmic FMRP interacting protein 1|selective hybridizing clone|specifically Rac1-associated protein 1	NM_001033028.2	NP_001028200.1	NC_000015.10	protein-coding	REVIEWED	15	-	22867051	22980905	Reference GRCh38.p12 Primary Assembly
hsa-miR-10b-5p	NM_014613.2	1	708.1	708.1	0.0173	0.0492	5	6	0	8.5	1	1	22	248	8	0	211.1	0	0	23	4515	2	22	694	715	21	22	0	read	NM_014613.2	9606	23197	FAF2	ETEA|UBXD8|UBXN3B	Fas associated factor family member 2	FAS-associated factor 2|UBX domain containing 8|UBX domain protein 3B|UBX domain-containing protein 3B|UBX domain-containing protein 8|expressed in T-cells and eosinophils in atopic dermatitis	NM_014613.2	NP_055428.1	NC_000005.10	protein-coding	REVIEWED	5	+	176448327	176510073	Reference GRCh38.p12 Primary Assembly
hsa-miR-10b-5p	NM_030627.3	1	677.1	677.1	0.00255	0.0213	5	5	0	14.5	1	0	10	160	0	0	278.1	0	0	23	8450	13	22	4216	4225	10	10	0	read	NM_030627.3	9606	80315	CPEB4	CPE-BP4|hCPEB-4	cytoplasmic polyadenylation element binding protein 4	cytoplasmic polyadenylation element-binding protein 4|CPE-binding protein 4	NM_030627.3	NP_085130.2	NC_000005.10	protein-coding	VALIDATED	5	+	173888327	173960990	Reference GRCh38.p12 Primary Assembly
hsa-miR-10b-5p	NM_001324309.1	1	717.4	717.4	0.00138	0.0167	5	7	3.33e-16	12	1	0	12	248	0	0	216.4	0	0	23	4968	11	22	3228	3239	12	12	0	read	NM_001324309.1	9606	9903	KLHL21	-	kelch like family member 21	kelch-like protein 21	NM_001324309.1	NP_001311238.1	NC_000001.11	protein-coding	VALIDATED	1	-	6590723	6602897	Reference GRCh38.p12 Primary Assembly
hsa-miR-10b-5p	NM_001319210.1	1	774.2	774.2	0.000542	0.0105	5	5	0	15	1	0	8	312	0	0	222.2	0	0	23	4411	16	23	3415	3422	8	8	0	read	NM_001319210.1	9606	8556	CDC14A	DFNB105|cdc14|hCDC14	cell division cycle 14A	dual specificity protein phosphatase CDC14A|CDC10 (cell division cycle 10, S. cerevisiae, homolog)|CDC14 cell division cycle 14 homolog A	NM_001319210.1	NP_001306139.1	NC_000001.11	protein-coding	REVIEWED	1	+	100345000	100520280	Reference GRCh38.p12 Primary Assembly
hsa-miR-10b-5p	NM_001308191.1	1	677.1	677.1	0.00255	0.0213	5	5	0	14.5	1	0	10	160	0	0	278.1	0	0	23	8375	13	22	4141	4150	10	10	0	read	NM_001308191.1	9606	80315	CPEB4	CPE-BP4|hCPEB-4	cytoplasmic polyadenylation element binding protein 4	cytoplasmic polyadenylation element-binding protein 4|CPE-binding protein 4	NM_001308191.1	NP_001295120.1	NC_000005.10	protein-coding	VALIDATED	5	+	173888327	173960990	Reference GRCh38.p12 Primary Assembly
hsa-miR-10b-5p	NM_001317805.1	1	760.7	760.7	0.00046	0.00792	5	5	0	13.5	1	0	12	252	0	0	268.7	0	0	23	3531	12	23	2213	2224	12	12	0	read	NM_001317805.1	9606	23471	TRAM1	PNAS8|TRAM|TRAMP	translocation associated membrane protein 1	translocating chain-associated membrane protein 1|translocating chain-associating membrane protein|translocation-associating membrane protein 1	NM_001317805.1	NP_001304734.1	NC_000008.11	protein-coding	REVIEWED	8	-	70573217	70608458	Reference GRCh38.p12 Primary Assembly
hsa-miR-10b-5p	NM_001317804.1	1	760.7	760.7	0.00046	0.00792	5	5	0	13.5	1	0	12	252	0	0	268.7	0	0	23	3016	12	23	1698	1709	12	12	0	read	NM_001317804.1	9606	23471	TRAM1	PNAS8|TRAM|TRAMP	translocation associated membrane protein 1	translocating chain-associated membrane protein 1|translocating chain-associating membrane protein|translocation-associating membrane protein 1	NM_001317804.1	NP_001304733.1	NC_000008.11	protein-coding	REVIEWED	8	-	70573217	70608458	Reference GRCh38.p12 Primary Assembly
hsa-miR-10b-5p	NR_147925.1	1	699.3	699.3	0.0147	0.0347	5	5	0	10	1	0	18	240	16	0	193.3	0	0	23	4304	5	22	547	564	18	18	0	read	NR_147925.1	9606	55591	VEZT	VEZATIN	vezatin, adherens junctions transmembrane protein	vezatin	NR_147925.1	-	NC_000012.12	protein-coding	REVIEWED	12	+	95217745	95302789	Reference GRCh38.p12 Primary Assembly
hsa-miR-10b-5p	NR_147921.1	1	699.3	699.3	0.0147	0.0347	5	5	0	10	1	0	18	240	16	0	193.3	0	0	23	5641	5	22	813	830	18	18	0	read	NR_147921.1	9606	55591	VEZT	VEZATIN	vezatin, adherens junctions transmembrane protein	vezatin	NR_147921.1	-	NC_000012.12	protein-coding	REVIEWED	12	+	95217745	95302789	Reference GRCh38.p12 Primary Assembly
hsa-miR-10b-5p	NR_147920.1	1	699.3	699.3	0.0147	0.0347	5	5	0	10	1	0	18	240	16	0	193.3	0	0	23	4643	5	22	886	903	18	18	0	read	NR_147920.1	9606	55591	VEZT	VEZATIN	vezatin, adherens junctions transmembrane protein	vezatin	NR_147920.1	-	NC_000012.12	protein-coding	REVIEWED	12	+	95217745	95302789	Reference GRCh38.p12 Primary Assembly
hsa-miR-10b-5p	NR_147919.1	1	699.3	699.3	0.0147	0.0347	5	5	0	10	1	0	18	240	16	0	193.3	0	0	23	4570	5	22	813	830	18	18	0	read	NR_147919.1	9606	55591	VEZT	VEZATIN	vezatin, adherens junctions transmembrane protein	vezatin	NR_147919.1	-	NC_000012.12	protein-coding	REVIEWED	12	+	95217745	95302789	Reference GRCh38.p12 Primary Assembly
hsa-miR-10b-5p	NR_147917.1	1	699.3	699.3	0.0147	0.0347	5	5	0	10	1	0	18	240	16	0	193.3	0	0	23	5286	5	22	1447	1464	18	18	0	read	NR_147917.1	9606	55591	VEZT	VEZATIN	vezatin, adherens junctions transmembrane protein	vezatin	NR_147917.1	-	NC_000012.12	protein-coding	REVIEWED	12	+	95217745	95302789	Reference GRCh38.p12 Primary Assembly
hsa-miR-10b-5p	NR_038242.1	1	699.3	699.3	0.0147	0.0347	5	5	0	10	1	0	18	240	16	0	193.3	0	0	23	4588	5	22	809	826	18	18	0	read	NR_038242.1	9606	55591	VEZT	VEZATIN	vezatin, adherens junctions transmembrane protein	vezatin	NR_038242.1	-	NC_000012.12	protein-coding	REVIEWED	12	+	95217745	95302789	Reference GRCh38.p12 Primary Assembly
hsa-miR-10b-5p	NM_001352117.1	1	699.3	699.3	0.0147	0.0347	5	5	0	10	1	0	18	240	16	0	193.3	0	0	23	6104	5	22	1272	1289	18	18	0	read	NM_001352117.1	9606	55591	VEZT	VEZATIN	vezatin, adherens junctions transmembrane protein	vezatin	NM_001352117.1	NP_001339046.1	NC_000012.12	protein-coding	REVIEWED	12	+	95217745	95302789	Reference GRCh38.p12 Primary Assembly
hsa-miR-10b-5p	NM_001352116.1	1	699.3	699.3	0.0147	0.0347	5	5	0	10	1	0	18	240	16	0	193.3	0	0	23	6036	5	22	1204	1221	18	18	0	read	NM_001352116.1	9606	55591	VEZT	VEZATIN	vezatin, adherens junctions transmembrane protein	vezatin	NM_001352116.1	NP_001339045.1	NC_000012.12	protein-coding	REVIEWED	12	+	95217745	95302789	Reference GRCh38.p12 Primary Assembly
hsa-miR-10b-5p	NM_001352115.1	1	699.3	699.3	0.0147	0.0347	5	5	0	10	1	0	18	240	16	0	193.3	0	0	23	5379	5	22	547	564	18	18	0	read	NM_001352115.1	9606	55591	VEZT	VEZATIN	vezatin, adherens junctions transmembrane protein	vezatin	NM_001352115.1	NP_001339044.1	NC_000012.12	protein-coding	REVIEWED	12	+	95217745	95302789	Reference GRCh38.p12 Primary Assembly
hsa-miR-10b-5p	NM_001352109.1	1	699.3	699.3	0.0147	0.0347	5	5	0	10	1	0	18	240	16	0	193.3	0	0	23	5645	5	22	813	830	18	18	0	read	NM_001352109.1	9606	55591	VEZT	VEZATIN	vezatin, adherens junctions transmembrane protein	vezatin	NM_001352109.1	NP_001339038.1	NC_000012.12	protein-coding	REVIEWED	12	+	95217745	95302789	Reference GRCh38.p12 Primary Assembly
hsa-miR-10b-5p	NM_001352108.1	1	699.3	699.3	0.0147	0.0347	5	5	0	10	1	0	18	240	16	0	193.3	0	0	23	4656	5	22	813	830	18	18	0	read	NM_001352108.1	9606	55591	VEZT	VEZATIN	vezatin, adherens junctions transmembrane protein	vezatin	NM_001352108.1	NP_001339037.1	NC_000012.12	protein-coding	REVIEWED	12	+	95217745	95302789	Reference GRCh38.p12 Primary Assembly
hsa-miR-10b-5p	NM_001308193.1	1	677.1	677.1	0.0182	0.0382	5	5	0	14.5	1	0	10	160	0	0	278.1	0	0	23	5977	13	22	1743	1752	10	10	0	read	NM_001308193.1	9606	80315	CPEB4	CPE-BP4|hCPEB-4	cytoplasmic polyadenylation element binding protein 4	cytoplasmic polyadenylation element-binding protein 4|CPE-binding protein 4	NM_001308193.1	NP_001295122.1	NC_000005.10	protein-coding	VALIDATED	5	+	173888327	173960990	Reference GRCh38.p12 Primary Assembly
hsa-miR-10b-5p	NM_001308189.1	1	677.1	677.1	0.0182	0.0382	5	5	0	14.5	1	0	10	160	0	0	278.1	0	0	23	8399	13	22	4165	4174	10	10	0	read	NM_001308189.1	9606	80315	CPEB4	CPE-BP4|hCPEB-4	cytoplasmic polyadenylation element binding protein 4	cytoplasmic polyadenylation element-binding protein 4|CPE-binding protein 4	NM_001308189.1	NP_001295118.1	NC_000005.10	protein-coding	VALIDATED	5	+	173888327	173960990	Reference GRCh38.p12 Primary Assembly
hsa-miR-10b-5p	NM_014851.3	1	717.4	717.4	0.000931	0.0117	5	7	3.33e-16	12	1	0	12	248	0	0	216.4	0	0	23	4533	11	22	2776	2787	12	12	0	read	NM_014851.3	9606	9903	KLHL21	-	kelch like family member 21	kelch-like protein 21	NM_014851.3	NP_055666.2	NC_000001.11	protein-coding	VALIDATED	1	-	6590723	6602897	Reference GRCh38.p12 Primary Assembly
hsa-miR-10b-5p	NM_001258375.1	1	709.7	709.7	9.07e-06	0.000444	5	5	0	12.5	1	0	15	240	0	0	227.7	0	0	23	2721	8	22	269	283	15	15	0	read	NM_001258375.1	9606	58513	EPS15L1	EPS15R	epidermal growth factor receptor pathway substrate 15 like 1	epidermal growth factor receptor substrate 15-like 1|epidermal growth factor receptor substrate EPS15R|eps15-related protein	NM_001258375.1	NP_001245304.1	NC_000019.10	protein-coding	VALIDATED	19	-	16355243	16472011	Reference GRCh38.p12 Primary Assembly
hsa-miR-10b-5p	NM_021235.2	1	709.7	709.7	0.00152	0.0126	5	5	0	12.5	1	0	15	240	0	0	227.7	0	0	23	2854	8	22	269	283	15	15	0	read	NM_021235.2	9606	58513	EPS15L1	EPS15R	epidermal growth factor receptor pathway substrate 15 like 1	epidermal growth factor receptor substrate 15-like 1|epidermal growth factor receptor substrate EPS15R|eps15-related protein	NM_021235.2	NP_067058.1	NC_000019.10	protein-coding	VALIDATED	19	-	16355243	16472011	Reference GRCh38.p12 Primary Assembly
hsa-miR-10b-5p	NM_001277145.1	1	732.1	732.1	0.00106	0.0107	5	5	0	12	1	0	12	252	0	0	229.1	0	0	23	8649	12	23	3167	3178	12	12	0	read	NM_001277145.1	9606	65986	ZBTB10	RINZF	zinc finger and BTB domain containing 10	zinc finger and BTB domain-containing protein 10|zinc finger protein RIN ZF|zinc finger protein RINZF	NM_001277145.1	NP_001264074.1	NC_000008.11	protein-coding	VALIDATED	8	+	80485618	80526264	Reference GRCh38.p12 Primary Assembly
hsa-miR-10b-5p	NM_001258374.1	1	709.7	709.7	0.00152	0.0126	5	5	0	12.5	1	0	15	240	0	0	227.7	0	0	23	3272	8	22	269	283	15	15	0	read	NM_001258374.1	9606	58513	EPS15L1	EPS15R	epidermal growth factor receptor pathway substrate 15 like 1	epidermal growth factor receptor substrate 15-like 1|epidermal growth factor receptor substrate EPS15R|eps15-related protein	NM_001258374.1	NP_001245303.1	NC_000019.10	protein-coding	VALIDATED	19	-	16355243	16472011	Reference GRCh38.p12 Primary Assembly
hsa-miR-10b-5p	NM_019001.4	1	825.6	825.6	0.00252	0.0141	5	5	0	12	1	0	11	320	0	0	251.6	0	0	23	10143	13	23	5996	6006	11	11	11	read	NM_019001.4	9606	54464	XRN1	2021-09-01	5'-3' exoribonuclease 1	5'-3' exoribonuclease 1|strand-exchange protein 1 homolog	NM_019001.4	NP_061874.3	NC_000003.12	protein-coding	REVIEWED	3	-	142306606	142448061	Reference GRCh38.p12 Primary Assembly
hsa-miR-10b-5p	NM_006626.5	1	836	836	0.00223	0.0133	5	5	0	8	1	0	19	248	16	0	313	0	0	23	4111	4	22	1924	1942	19	19	0	read	NM_006626.5	9606	10773	ZBTB6	ZID|ZNF482	zinc finger and BTB domain containing 6	zinc finger and BTB domain-containing protein 6|zinc finger protein 482|zinc finger protein with interaction domain	NM_006626.5	NP_006617.1	NC_000009.12	protein-coding	VALIDATED	9	-	122908055	122913327	Reference GRCh38.p12 Primary Assembly
hsa-miR-10b-5p	NM_001282857.1	1	825.6	825.6	0.00252	0.0141	5	5	0	12	1	0	11	320	0	0	251.6	0	0	23	10107	13	23	5960	5970	11	11	11	read	NM_001282857.1	9606	54464	XRN1	2021-09-01	5'-3' exoribonuclease 1	5'-3' exoribonuclease 1|strand-exchange protein 1 homolog	NM_001282857.1	NP_001269786.1	NC_000003.12	protein-coding	REVIEWED	3	-	142306606	142448061	Reference GRCh38.p12 Primary Assembly
hsa-miR-10b-5p	NM_001258376.1	1	709.7	709.7	0.00905	0.0243	5	5	0	12.5	1	0	15	240	0	0	227.7	0	0	23	3566	8	22	269	283	15	15	0	read	NM_001258376.1	9606	58513	EPS15L1	EPS15R	epidermal growth factor receptor pathway substrate 15 like 1	epidermal growth factor receptor substrate 15-like 1|epidermal growth factor receptor substrate EPS15R|eps15-related protein	NM_001258376.1	NP_001245305.1	NC_000019.10	protein-coding	VALIDATED	19	-	16355243	16472011	Reference GRCh38.p12 Primary Assembly
hsa-miR-10b-5p	NM_014294.5	1	760.7	760.7	6.25e-05	0.00144	5	5	0	13.5	1	0	12	252	0	0	268.7	0	0	23	3099	12	23	1781	1792	12	12	0	read	NM_014294.5	9606	23471	TRAM1	PNAS8|TRAM|TRAMP	translocation associated membrane protein 1	translocating chain-associated membrane protein 1|translocating chain-associating membrane protein|translocation-associating membrane protein 1	NM_014294.5	NP_055109.1	NC_000008.11	protein-coding	REVIEWED	8	-	70573217	70608458	Reference GRCh38.p12 Primary Assembly
hsa-miR-10b-5p	NR_047665.1	1	709.7	709.7	2.11e-05	0.000251	5	5	0	12.5	1	0	15	240	0	0	227.7	0	0	23	3139	8	22	269	283	15	15	0	read	NR_047665.1	9606	58513	EPS15L1	EPS15R	epidermal growth factor receptor pathway substrate 15 like 1	epidermal growth factor receptor substrate 15-like 1|epidermal growth factor receptor substrate EPS15R|eps15-related protein	NR_047665.1	-	NC_000019.10	protein-coding	VALIDATED	19	-	16355243	16472011	Reference GRCh38.p12 Primary Assembly
hsa-miR-10b-5p	NM_006055.2	2	987.4	803	4.05e-05	0.00135	5	5	0	10	1	0	22	240	12	0	309	0	0	23	4620	1	22	2711	2732	22	22	0	read	NM_006055.2	9606	10314	LANCL1	GPR69A|p40	LanC like 1	lanC-like protein 1|40 kDa erythrocyte membrane protein|G protein-coupled receptor 69A|LanC (bacterial lantibiotic synthetase component C)-like 1|LanC (bacterial lantibiotic synthetase component)|LanC lantibiotic synthetase component C-like 1	NM_006055.2	NP_006046.1	NC_000002.12	protein-coding	REVIEWED	2	-	210431248	210477617	Reference GRCh38.p12 Primary Assembly
hsa-miR-10b-5p	NM_001136575.1	2	987.4	803	4.05e-05	0.00135	5	5	0	10	1	0	22	240	12	0	309	0	0	23	4526	1	22	2617	2638	22	22	0	read	NM_001136575.1	9606	10314	LANCL1	GPR69A|p40	LanC like 1	lanC-like protein 1|40 kDa erythrocyte membrane protein|G protein-coupled receptor 69A|LanC (bacterial lantibiotic synthetase component C)-like 1|LanC (bacterial lantibiotic synthetase component)|LanC lantibiotic synthetase component C-like 1	NM_001136575.1	NP_001130047.1	NC_000002.12	protein-coding	REVIEWED	2	-	210431248	210477617	Reference GRCh38.p12 Primary Assembly
hsa-miR-10b-5p	NM_001136574.1	2	987.4	803	4.05e-05	0.00135	5	5	0	10	1	0	22	240	12	0	309	0	0	23	4531	1	22	2622	2643	22	22	0	read	NM_001136574.1	9606	10314	LANCL1	GPR69A|p40	LanC like 1	lanC-like protein 1|40 kDa erythrocyte membrane protein|G protein-coupled receptor 69A|LanC (bacterial lantibiotic synthetase component C)-like 1|LanC (bacterial lantibiotic synthetase component)|LanC lantibiotic synthetase component C-like 1	NM_001136574.1	NP_001130046.1	NC_000002.12	protein-coding	REVIEWED	2	-	210431248	210477617	Reference GRCh38.p12 Primary Assembly
hsa-miR-10b-5p	NM_003672.3	1	774.2	774.2	5.42e-06	0.000377	5	5	0	15	1	0	8	312	0	0	222.2	0	0	23	4287	16	23	3291	3298	8	8	0	read	NM_003672.3	9606	8556	CDC14A	DFNB105|cdc14|hCDC14	cell division cycle 14A	dual specificity protein phosphatase CDC14A|CDC10 (cell division cycle 10, S. cerevisiae, homolog)|CDC14 cell division cycle 14 homolog A	NM_003672.3	NP_003663.2	NC_000001.11	protein-coding	REVIEWED	1	+	100345000	100520280	Reference GRCh38.p12 Primary Assembly
hsa-miR-10b-5p	NM_005801.3	1	705.7	705.7	2.2e-05	0.000506	5	6	0	13.5	1	0	10	252	0	0	205.7	0	0	23	1326	14	23	417	426	10	10	0	read	NM_005801.3	9606	10209	EIF1	A121|EIF-1|EIF1A|ISO1|SUI1	eukaryotic translation initiation factor 1	eukaryotic translation initiation factor 1|protein translation factor SUI1 homolog|sui1iso1	NM_005801.3	NP_005792.1	NC_000017.11	protein-coding	VALIDATED	17	+	41688874	41691645	Reference GRCh38.p12 Primary Assembly
hsa-miR-10b-5p	NM_005431.1	1	759.7	759.7	5.16e-11	4.5e-09	5	5	0	5.5	1	1	24	252	12	0	238.7	0	0	23	3094	1	23	937	960	23	24	11	read	NM_005431.1	9606	7516	XRCC2	FANCU	X-ray repair cross complementing 2	DNA repair protein XRCC2|X-ray repair complementing defective repair in Chinese hamster cells 2|X-ray repair cross-complementing protein 2	NM_005431.1	NP_005422.1	NC_000007.14	protein-coding	REVIEWED	7	-	152646497	152676164	Reference GRCh38.p12 Primary Assembly
hsa-miR-10b-5p	NM_001308192.1	1	677.1	677.1	0.00129	0.0175	5	5	0	14.5	1	0	10	160	0	0	278.1	0	0	23	6028	13	22	1794	1803	10	10	0	read	NM_001308192.1	9606	80315	CPEB4	CPE-BP4|hCPEB-4	cytoplasmic polyadenylation element binding protein 4	cytoplasmic polyadenylation element-binding protein 4|CPE-binding protein 4	NM_001308192.1	NP_001295121.1	NC_000005.10	protein-coding	VALIDATED	5	+	173888327	173960990	Reference GRCh38.p12 Primary Assembly
hsa-miR-10b-5p	NM_015305.3	1	632.3	632.3	0.00228	0.0128	4	4	0	10	1	0	22	152	12	0	267.3	0	0	23	4131	1	22	2416	2437	22	22	0	read	NM_015305.3	9606	23357	ANGEL1	Ccr4e|KIAA0759	angel homolog 1	protein angel homolog 1	NM_015305.3	NP_056120.2	NC_000014.9	protein-coding	VALIDATED	14	-	76786472	76812939	Reference GRCh38.p12 Primary Assembly
hsa-miR-10b-5p	NM_001008707.1	1	651.5	651.5	0.00166	0.0111	4	4	0	12.5	1	0	12	244	0	0	198.5	0	0	23	4536	12	23	3199	3210	12	12	0	read	NM_001008707.1	9606	2009	EML1	BH|ELP79|EMAP|EMAPL|HuEMAP	echinoderm microtubule associated protein like 1	echinoderm microtubule-associated protein-like 1|EMAP-1|huEMAP-1	NM_001008707.1	NP_001008707.1	NC_000014.9	protein-coding	REVIEWED	14	+	99737698	99942059	Reference GRCh38.p12 Primary Assembly
hsa-miR-10b-5p	NM_015841.3	1	680.4	680.4	0.00176	0.0128	4	4	0	15.5	1	0	8	244	0	0	238.4	0	0	23	6557	16	23	1572	1579	8	8	0	read	NM_015841.3	9606	103	ADAR	ADAR1|AGS6|DRADA|DSH|DSRAD|G1P1|IFI-4|IFI4|K88DSRBP|P136	adenosine deaminase, RNA specific	double-stranded RNA-specific adenosine deaminase|136 kDa double-stranded RNA-binding protein|adenosine deaminase acting on RNA 1-A|dsRNA adenosine deaminase|dsRNA adeonosine deaminase|interferon-induced protein 4|interferon-inducible protein 4	NM_015841.3	NP_056656.2	NC_000001.11	protein-coding	REVIEWED	1	-	154582056	154631559	Reference GRCh38.p12 Primary Assembly
hsa-miR-10b-5p	NM_001193495.1	1	680.4	680.4	0.00176	0.0128	4	4	0	15.5	1	0	8	244	0	0	238.4	0	0	23	6730	16	23	1610	1617	8	8	0	read	NM_001193495.1	9606	103	ADAR	ADAR1|AGS6|DRADA|DSH|DSRAD|G1P1|IFI-4|IFI4|K88DSRBP|P136	adenosine deaminase, RNA specific	double-stranded RNA-specific adenosine deaminase|136 kDa double-stranded RNA-binding protein|adenosine deaminase acting on RNA 1-A|dsRNA adenosine deaminase|dsRNA adeonosine deaminase|interferon-induced protein 4|interferon-inducible protein 4	NM_001193495.1	NP_001180424.1	NC_000001.11	protein-coding	REVIEWED	1	-	154582056	154631559	Reference GRCh38.p12 Primary Assembly
hsa-miR-10b-5p	NM_001111.5	1	680.4	680.4	0.00176	0.0128	4	4	0	15.5	1	0	8	244	0	0	238.4	0	0	23	6692	16	23	1572	1579	8	8	0	read	NM_001111.5	9606	103	ADAR	ADAR1|AGS6|DRADA|DSH|DSRAD|G1P1|IFI-4|IFI4|K88DSRBP|P136	adenosine deaminase, RNA specific	double-stranded RNA-specific adenosine deaminase|136 kDa double-stranded RNA-binding protein|adenosine deaminase acting on RNA 1-A|dsRNA adenosine deaminase|dsRNA adeonosine deaminase|interferon-induced protein 4|interferon-inducible protein 4	NM_001111.5	NP_001102.3	NC_000001.11	protein-coding	REVIEWED	1	-	154582056	154631559	Reference GRCh38.p12 Primary Assembly
hsa-miR-10b-5p	NM_015840.3	1	680.4	680.4	0.00857	0.0335	4	4	0	15.5	1	0	8	244	0	0	238.4	0	0	23	6614	16	23	1572	1579	8	8	0	read	NM_015840.3	9606	103	ADAR	ADAR1|AGS6|DRADA|DSH|DSRAD|G1P1|IFI-4|IFI4|K88DSRBP|P136	adenosine deaminase, RNA specific	double-stranded RNA-specific adenosine deaminase|136 kDa double-stranded RNA-binding protein|adenosine deaminase acting on RNA 1-A|dsRNA adenosine deaminase|dsRNA adeonosine deaminase|interferon-induced protein 4|interferon-inducible protein 4	NM_015840.3	NP_056655.2	NC_000001.11	protein-coding	REVIEWED	1	-	154582056	154631559	Reference GRCh38.p12 Primary Assembly
hsa-miR-10b-5p	NM_001025107.2	1	680.4	680.4	0.00857	0.0335	4	4	0	15.5	1	0	8	244	0	0	238.4	0	0	23	6561	16	23	1441	1448	8	8	0	read	NM_001025107.2	9606	103	ADAR	ADAR1|AGS6|DRADA|DSH|DSRAD|G1P1|IFI-4|IFI4|K88DSRBP|P136	adenosine deaminase, RNA specific	double-stranded RNA-specific adenosine deaminase|136 kDa double-stranded RNA-binding protein|adenosine deaminase acting on RNA 1-A|dsRNA adenosine deaminase|dsRNA adeonosine deaminase|interferon-induced protein 4|interferon-inducible protein 4	NM_001025107.2	NP_001020278.1	NC_000001.11	protein-coding	REVIEWED	1	-	154582056	154631559	Reference GRCh38.p12 Primary Assembly
hsa-miR-10b-5p	NM_001348946.1	1	698.2	698.2	0.362	0.403	4	4	0	9.5	1	0	21	248	16	0	228.2	0	0	23	4363	2	22	427	447	21	21	0	read	NM_001348946.1	9606	5243	ABCB1	ABC20|CD243|CLCS|GP170|MDR1|P-GP|PGY1	ATP binding cassette subfamily B member 1	multidrug resistance protein 1|ATP-binding cassette, sub-family B (MDR/TAP), member 1|P glycoprotein|P-glycoprotein 1|colchicin sensitivity|doxorubicin resistance	NM_001348946.1	NP_001335875.1	NC_000007.14	protein-coding	REVIEWED	7	-	87503862	87713322	Reference GRCh38.p12 Primary Assembly
hsa-miR-10b-5p	NM_001348944.1	1	698.2	698.2	0.362	0.403	4	4	0	9.5	1	0	21	248	16	0	228.2	0	0	23	4569	2	22	633	653	21	21	0	read	NM_001348944.1	9606	5243	ABCB1	ABC20|CD243|CLCS|GP170|MDR1|P-GP|PGY1	ATP binding cassette subfamily B member 1	multidrug resistance protein 1|ATP-binding cassette, sub-family B (MDR/TAP), member 1|P glycoprotein|P-glycoprotein 1|colchicin sensitivity|doxorubicin resistance	NM_001348944.1	NP_001335873.1	NC_000007.14	protein-coding	REVIEWED	7	-	87503862	87713322	Reference GRCh38.p12 Primary Assembly
hsa-miR-10b-5p	NM_000927.4	1	698.2	698.2	0.362	0.403	4	4	0	9.5	1	0	21	248	16	0	228.2	0	0	23	4718	2	22	780	800	21	21	0	read	NM_000927.4	9606	5243	ABCB1	ABC20|CD243|CLCS|GP170|MDR1|P-GP|PGY1	ATP binding cassette subfamily B member 1	multidrug resistance protein 1|ATP-binding cassette, sub-family B (MDR/TAP), member 1|P glycoprotein|P-glycoprotein 1|colchicin sensitivity|doxorubicin resistance	NM_000927.4	NP_000918.2	NC_000007.14	protein-coding	REVIEWED	7	-	87503862	87713322	Reference GRCh38.p12 Primary Assembly
hsa-miR-10b-5p	NM_130398.3	1	755.1	755.1	6.29e-05	0.00273	4	4	0	6.5	1	1	24	312	28	0	202.1	0	0	23	3478	1	23	545	568	23	24	0	read	NM_130398.3	9606	9156	EXO1	HEX1|hExoI	exonuclease 1	exonuclease 1|rad2 nuclease family member, homolog of S. cerevisiae exonuclease 1	NM_130398.3	NP_569082.2	NC_000001.11	protein-coding	REVIEWED	1	+	241847966	241889938	Reference GRCh38.p12 Primary Assembly
hsa-miR-10b-5p	NM_005517.3	1	698.5	698.5	0.000217	0.00684	4	4	0	9	1	0	21	312	8	0	170.5	0	0	23	1989	3	23	1345	1365	21	21	0	read	NM_005517.3	9606	3151	HMGN2	HMG17	high mobility group nucleosomal binding domain 2	non-histone chromosomal protein HMG-17|high mobility group nucleosome-binding domain-containing protein 2|high mobility group protein N2|high-mobility group (nonhistone chromosomal) protein 17|nonhistone chromosomal protein HMG-17	NM_005517.3	NP_005508.1	NC_000001.11	protein-coding	REVIEWED	1	+	26472410	26476641	Reference GRCh38.p12 Primary Assembly
hsa-miR-10b-5p	NM_001348945.1	1	698.2	698.2	0.000219	0.00687	4	4	0	9.5	1	0	21	248	16	0	228.2	0	0	23	4768	2	22	832	852	21	21	0	read	NM_001348945.1	9606	5243	ABCB1	ABC20|CD243|CLCS|GP170|MDR1|P-GP|PGY1	ATP binding cassette subfamily B member 1	multidrug resistance protein 1|ATP-binding cassette, sub-family B (MDR/TAP), member 1|P glycoprotein|P-glycoprotein 1|colchicin sensitivity|doxorubicin resistance	NM_001348945.1	NP_001335874.1	NC_000007.14	protein-coding	REVIEWED	7	-	87503862	87713322	Reference GRCh38.p12 Primary Assembly
hsa-miR-10b-5p	NM_005722.3	1	652.4	652.4	0.00645	0.0292	4	6	2.09e-12	7.5	1	0	23	128	16	0	293.4	0	0	23	3929	1	23	3470	3492	23	23	0	read	NM_005722.3	9606	10097	ACTR2	ARP2	ARP2 actin related protein 2 homolog	actin-related protein 2|actin-like protein 2	NM_005722.3	NP_005713.1	NC_000002.12	protein-coding	REVIEWED	2	+	65227694	65271252	Reference GRCh38.p12 Primary Assembly
hsa-miR-10b-5p	NM_001005386.2	1	652.4	652.4	0.00645	0.0292	4	6	2.09e-12	7.5	1	0	23	128	16	0	293.4	0	0	23	3944	1	23	3485	3507	23	23	0	read	NM_001005386.2	9606	10097	ACTR2	ARP2	ARP2 actin related protein 2 homolog	actin-related protein 2|actin-like protein 2	NM_001005386.2	NP_001005386.1	NC_000002.12	protein-coding	REVIEWED	2	+	65227694	65271252	Reference GRCh38.p12 Primary Assembly
hsa-miR-10b-5p	NM_016312.2	1	717.4	717.4	0.000232	0.00458	4	4	0	8	1	1	22	252	28	0	240.4	0	0	23	2690	2	23	2169	2189	22	21	0	read	NM_016312.2	9606	51729	WBP11	NPWBP|PPP1R165|SIPP1|WBP-11	WW domain binding protein 11	WW domain-binding protein 11|Npw38-binding protein NpwBP|SH3 domain-binding protein SNP70|protein phosphatase 1, regulatory subunit 165|splicing factor that interacts with PQBP-1 and PP1|splicing factor, PQBP1 and PP1 interacting	NM_016312.2	NP_057396.1	NC_000012.12	protein-coding	REVIEWED	12	-	14786477	14803466	Reference GRCh38.p12 Primary Assembly
hsa-miR-10b-5p	NM_001319200.1	2	1195.1	632.3	0.00549	0.0162	4	4	0	10.5	1	0	18	152	12	0	263.3	0	0	23	3341	5	22	278	295	18	18	0	read	NM_001319200.1	9606	54536	EXOC6	EXOC6A|SEC15|SEC15L|SEC15L1|SEC15L3|Sec15p	exocyst complex component 6	exocyst complex component 6|SEC15-like 1|SEC15-like protein 3|exocyst complex component Sec15A|rsec15-like protein	NM_001319200.1	NP_001306129.1	NC_000010.11	protein-coding	REVIEWED	10	+	92826830	93059493	Reference GRCh38.p12 Primary Assembly
hsa-miR-10b-5p	NM_019053.5	2	1195.1	632.3	0.00889	0.031	4	4	0	10.5	1	0	18	152	12	0	263.3	0	0	23	3650	5	22	278	295	18	18	0	read	NM_019053.5	9606	54536	EXOC6	EXOC6A|SEC15|SEC15L|SEC15L1|SEC15L3|Sec15p	exocyst complex component 6	exocyst complex component 6|SEC15-like 1|SEC15-like protein 3|exocyst complex component Sec15A|rsec15-like protein	NM_019053.5	NP_061926.3	NC_000010.11	protein-coding	REVIEWED	10	+	92826830	93059493	Reference GRCh38.p12 Primary Assembly
hsa-miR-10b-5p	NM_001319195.1	2	1195.1	632.3	0.00889	0.031	4	4	0	10.5	1	0	18	152	12	0	263.3	0	0	23	3647	5	22	278	295	18	18	0	read	NM_001319195.1	9606	54536	EXOC6	EXOC6A|SEC15|SEC15L|SEC15L1|SEC15L3|Sec15p	exocyst complex component 6	exocyst complex component 6|SEC15-like 1|SEC15-like protein 3|exocyst complex component Sec15A|rsec15-like protein	NM_001319195.1	NP_001306124.1	NC_000010.11	protein-coding	REVIEWED	10	+	92826830	93059493	Reference GRCh38.p12 Primary Assembly
hsa-miR-10b-5p	NM_001319194.1	2	1195.1	632.3	0.00889	0.031	4	4	0	10.5	1	0	18	152	12	0	263.3	0	0	23	3762	5	22	390	407	18	18	0	read	NM_001319194.1	9606	54536	EXOC6	EXOC6A|SEC15|SEC15L|SEC15L1|SEC15L3|Sec15p	exocyst complex component 6	exocyst complex component 6|SEC15-like 1|SEC15-like protein 3|exocyst complex component Sec15A|rsec15-like protein	NM_001319194.1	NP_001306123.1	NC_000010.11	protein-coding	REVIEWED	10	+	92826830	93059493	Reference GRCh38.p12 Primary Assembly
hsa-miR-10b-5p	NM_001013848.3	2	1195.1	632.3	0.00889	0.031	4	4	0	10.5	1	0	18	152	12	0	263.3	0	0	23	3696	5	22	324	341	18	18	0	read	NM_001013848.3	9606	54536	EXOC6	EXOC6A|SEC15|SEC15L|SEC15L1|SEC15L3|Sec15p	exocyst complex component 6	exocyst complex component 6|SEC15-like 1|SEC15-like protein 3|exocyst complex component Sec15A|rsec15-like protein	NM_001013848.3	NP_001013870.1	NC_000010.11	protein-coding	REVIEWED	10	+	92826830	93059493	Reference GRCh38.p12 Primary Assembly
hsa-miR-10b-5p	NM_014865.3	1	642.5	642.5	9.14e-05	0.00297	4	4	0	13.5	1	0	11	252	0	0	187.5	0	0	23	4806	13	23	4274	4284	11	11	0	read	NM_014865.3	9606	9918	NCAPD2	CAP-D2|CNAP1|MCPH21|hCAP-D2	non-SMC condensin I complex subunit D2	condensin complex subunit 1|XCAP-D2 homolog|chromosome condensation-related SMC-associated protein 1|chromosome-associated protein D2	NM_014865.3	NP_055680.3	NC_000012.12	protein-coding	VALIDATED	12	+	6494131	6531965	Reference GRCh38.p12 Primary Assembly
hsa-miR-10b-5p	NR_003558.1	1	717.4	717.4	0.000156	0.00134	4	4	0	8	1	1	22	252	28	0	240.4	0	0	23	2986	2	23	2210	2230	22	21	0	read	NR_003558.1	9606	441818	WBP11P1	HsT3017	WW domain binding protein 11 pseudogene 1	-	NR_003558.1	-	NC_000018.10	pseudo	PROVISIONAL	18	+	32511662	32514633	Reference GRCh38.p12 Primary Assembly
hsa-miR-10b-5p	NR_033327.1	1	672.9	672.9	0.000526	0.00937	4	4	0	9.5	1	0	20	248	4	0	212.9	0	0	23	6853	3	22	3466	3485	20	20	0	read	NR_033327.1	9606	114327	EFHC1	EJM1|dJ304B14.2	EF-hand domain containing 1	EF-hand domain-containing protein 1|EF-hand domain (C-terminal) containing 1|myoclonin-1	NR_033327.1	-	NC_000006.12	protein-coding	REVIEWED	6	+	52420195	52495784	Reference GRCh38.p12 Primary Assembly
hsa-miR-10b-5p	NM_001321629.1	1	703.7	703.7	0.00014	0.0034	4	4	0	15	1	0	9	252	0	0	254.7	0	0	23	9391	15	23	3758	3766	9	9	0	read	NM_001321629.1	9606	285172	FAM126B	HYCC2	family with sequence similarity 126 member B	protein FAM126B	NM_001321629.1	NP_001308558.1	NC_000002.12	protein-coding	VALIDATED	2	-	200973717	201071670	Reference GRCh38.p12 Primary Assembly
hsa-miR-10b-5p	NM_001321628.1	1	703.7	703.7	0.00014	0.0034	4	4	0	15	1	0	9	252	0	0	254.7	0	0	23	9672	15	23	4039	4047	9	9	0	read	NM_001321628.1	9606	285172	FAM126B	HYCC2	family with sequence similarity 126 member B	protein FAM126B	NM_001321628.1	NP_001308557.1	NC_000002.12	protein-coding	VALIDATED	2	-	200973717	201071670	Reference GRCh38.p12 Primary Assembly
hsa-miR-10b-5p	NM_001321627.1	1	703.7	703.7	0.00014	0.0034	4	4	0	15	1	0	9	252	0	0	254.7	0	0	23	9559	15	23	3926	3934	9	9	0	read	NM_001321627.1	9606	285172	FAM126B	HYCC2	family with sequence similarity 126 member B	protein FAM126B	NM_001321627.1	NP_001308556.1	NC_000002.12	protein-coding	VALIDATED	2	-	200973717	201071670	Reference GRCh38.p12 Primary Assembly
hsa-miR-10b-5p	NM_175876.4	2	1194.1	659.6	0.00179	0.00804	4	4	0	8	1	1	22	160	16	0	285.6	0	0	23	5159	1	22	3497	3517	22	21	0	read	NM_175876.4	9606	149371	EXOC8	EXO84|Exo84p|SEC84	exocyst complex component 8	exocyst complex component 8|exocyst complex 84 kDa subunit	NM_175876.4	NP_787072.2	NC_000001.11	protein-coding	REVIEWED	1	-	231332730	231337871	Reference GRCh38.p12 Primary Assembly
hsa-miR-10b-5p	NM_173822.4	1	703.7	703.7	0.000861	0.00556	4	4	0	15	1	0	9	252	0	0	254.7	0	0	23	9350	15	23	3702	3710	9	9	0	read	NM_173822.4	9606	285172	FAM126B	HYCC2	family with sequence similarity 126 member B	protein FAM126B	NM_173822.4	NP_776183.1	NC_000002.12	protein-coding	VALIDATED	2	-	200973717	201071670	Reference GRCh38.p12 Primary Assembly
hsa-miR-10b-5p	NM_001321626.1	1	703.7	703.7	0.000861	0.00556	4	4	0	15	1	0	9	252	0	0	254.7	0	0	23	9636	15	23	4003	4011	9	9	0	read	NM_001321626.1	9606	285172	FAM126B	HYCC2	family with sequence similarity 126 member B	protein FAM126B	NM_001321626.1	NP_001308555.1	NC_000002.12	protein-coding	VALIDATED	2	-	200973717	201071670	Reference GRCh38.p12 Primary Assembly
hsa-miR-10b-5p	NM_001321625.1	1	703.7	703.7	0.000861	0.00556	4	4	0	15	1	0	9	252	0	0	254.7	0	0	23	9616	15	23	3983	3991	9	9	0	read	NM_001321625.1	9606	285172	FAM126B	HYCC2	family with sequence similarity 126 member B	protein FAM126B	NM_001321625.1	NP_001308554.1	NC_000002.12	protein-coding	VALIDATED	2	-	200973717	201071670	Reference GRCh38.p12 Primary Assembly
hsa-miR-10b-5p	NM_001321624.1	1	703.7	703.7	0.000861	0.00556	4	4	0	15	1	0	9	252	0	0	254.7	0	0	23	9405	15	23	3772	3780	9	9	0	read	NM_001321624.1	9606	285172	FAM126B	HYCC2	family with sequence similarity 126 member B	protein FAM126B	NM_001321624.1	NP_001308553.1	NC_000002.12	protein-coding	VALIDATED	2	-	200973717	201071670	Reference GRCh38.p12 Primary Assembly
hsa-miR-10b-5p	NM_001321623.1	1	703.7	703.7	0.000861	0.00556	4	4	0	15	1	0	9	252	0	0	254.7	0	0	23	9503	15	23	3870	3878	9	9	0	read	NM_001321623.1	9606	285172	FAM126B	HYCC2	family with sequence similarity 126 member B	protein FAM126B	NM_001321623.1	NP_001308552.1	NC_000002.12	protein-coding	VALIDATED	2	-	200973717	201071670	Reference GRCh38.p12 Primary Assembly
hsa-miR-10b-5p	NM_001321622.1	1	703.7	703.7	0.000861	0.00556	4	4	0	15	1	0	9	252	0	0	254.7	0	0	23	9566	15	23	3933	3941	9	9	0	read	NM_001321622.1	9606	285172	FAM126B	HYCC2	family with sequence similarity 126 member B	protein FAM126B	NM_001321622.1	NP_001308551.1	NC_000002.12	protein-coding	VALIDATED	2	-	200973717	201071670	Reference GRCh38.p12 Primary Assembly
hsa-miR-10b-5p	NM_001321621.1	1	703.7	703.7	0.000861	0.00556	4	4	0	15	1	0	9	252	0	0	254.7	0	0	23	9350	15	23	3717	3725	9	9	0	read	NM_001321621.1	9606	285172	FAM126B	HYCC2	family with sequence similarity 126 member B	protein FAM126B	NM_001321621.1	NP_001308550.1	NC_000002.12	protein-coding	VALIDATED	2	-	200973717	201071670	Reference GRCh38.p12 Primary Assembly
hsa-miR-10b-5p	NM_001321619.1	1	703.7	703.7	0.000861	0.00556	4	4	0	15	1	0	9	252	0	0	254.7	0	0	23	9448	15	23	3815	3823	9	9	0	read	NM_001321619.1	9606	285172	FAM126B	HYCC2	family with sequence similarity 126 member B	protein FAM126B	NM_001321619.1	NP_001308548.1	NC_000002.12	protein-coding	VALIDATED	2	-	200973717	201071670	Reference GRCh38.p12 Primary Assembly
hsa-miR-10b-5p	NM_001321618.1	1	703.7	703.7	0.000861	0.00556	4	4	0	15	1	0	9	252	0	0	254.7	0	0	23	9237	15	23	3604	3612	9	9	0	read	NM_001321618.1	9606	285172	FAM126B	HYCC2	family with sequence similarity 126 member B	protein FAM126B	NM_001321618.1	NP_001308547.1	NC_000002.12	protein-coding	VALIDATED	2	-	200973717	201071670	Reference GRCh38.p12 Primary Assembly
hsa-miR-10b-5p	NR_027949.2	1	663.8	663.8	0	0	4	5	7.11e-15	13	1	0	13	252	0	0	210.8	0	0	23	8520	11	23	3011	3023	13	13	0	read	NR_027949.2	9606	23085	ERC1	Cast2|ELKS|ERC-1|RAB6IP2	ELKS/RAB6-interacting/CAST family member 1	ELKS/Rab6-interacting/CAST family member 1|RAB6 interacting protein 2	NR_027949.2	-	NC_000012.12	protein-coding	REVIEWED	12	+	990029	1495932	Reference GRCh38.p12 Primary Assembly
hsa-miR-10b-5p	NR_027948.2	1	663.8	663.8	0	0	4	5	7.11e-15	13	1	0	13	252	0	0	210.8	0	0	23	9501	11	23	3992	4004	13	13	0	read	NR_027948.2	9606	23085	ERC1	Cast2|ELKS|ERC-1|RAB6IP2	ELKS/RAB6-interacting/CAST family member 1	ELKS/Rab6-interacting/CAST family member 1|RAB6 interacting protein 2	NR_027948.2	-	NC_000012.12	protein-coding	REVIEWED	12	+	990029	1495932	Reference GRCh38.p12 Primary Assembly
hsa-miR-10b-5p	NM_152716.2	2	1147.2	723.9	1.4e-07	1.03e-05	4	4	0	13	1	0	10	320	0	0	193.9	0	0	23	4142	14	23	3262	3271	10	10	0	read	NM_152716.2	9606	219988	PATL1	Pat1b|hPat1b	PAT1 homolog 1, processing body mRNA decay factor	protein PAT1 homolog 1|PAT1-like protein 1|protein PAT1 homolog b|protein associated with topoisomerase II homolog 1	NM_152716.2	NP_689929.2	NC_000011.10	protein-coding	VALIDATED	11	-	59636715	59669037	Reference GRCh38.p12 Primary Assembly
hsa-miR-10b-5p	NM_194285.2	1	635.3	635.3	0.00118	0.00628	4	4	0	13	1	0	12	128	0	0	302.3	0	0	23	5752	12	23	2445	2456	12	12	0	read	NM_194285.2	9606	144108	SPTY2D1	Spt2	SPT2 chromatin protein domain containing 1	protein SPT2 homolog|SPT2 domain-containing protein 1|SPT2, Suppressor of Ty, domain containing 1	NM_194285.2	NP_919261.2	NC_000011.10	protein-coding	VALIDATED	11	-	18606400	18634822	Reference GRCh38.p12 Primary Assembly
hsa-miR-10b-5p	NR_131012.1	1	797.2	797.2	8.51e-05	0.00346	4	4	0	14	1	0	9	320	0	0	273.2	0	0	23	22743	15	23	6307	6315	9	9	0	read	NR_131012.1	9606	283131	NEAT1	LINC00084|NCRNA00084|TncRNA|VINC	nuclear paraspeckle assembly transcript 1	MENepsilon/beta|long intergenic non-protein coding RNA 84|nuclear enriched abundant transcript 1|nuclear paraspeckle assembly transcript 1 (non-protein coding)|trophoblast MHC class II suppressor|trophoblast-derived noncoding RNA|virus inducible non-coding RNA	NR_131012.1	-	NC_000011.10	ncRNA	REVIEWED	11	+	65422797	65445539	Reference GRCh38.p12 Primary Assembly
hsa-miR-10b-5p	NM_001042549.1	3	1258.6	635.8	0.00181	0.0211	4	4	0	15.5	1	0	8	160	0	0	277.8	0	0	23	13233	15	22	1419	1426	8	8	0	read	NM_001042549.1	9606	25936	NSL1	C1orf48|DC8|MIS14	NSL1, MIS12 kinetochore complex component	kinetochore-associated protein NSL1 homolog|NSL1, MIND kinetochore complex component, homolog	NM_001042549.1	NP_001036014.1	NC_000001.11	protein-coding	REVIEWED	1	-	212726152	212798899	Reference GRCh38.p12 Primary Assembly
hsa-miR-10b-5p	NM_015471.3	3	1258.6	635.8	0.00463	0.0259	4	4	0	15.5	1	0	8	160	0	0	277.8	0	0	23	13148	15	22	1334	1341	8	8	0	read	NM_015471.3	9606	25936	NSL1	C1orf48|DC8|MIS14	NSL1, MIS12 kinetochore complex component	kinetochore-associated protein NSL1 homolog|NSL1, MIND kinetochore complex component, homolog	NM_015471.3	NP_056286.3	NC_000001.11	protein-coding	REVIEWED	1	-	212726152	212798899	Reference GRCh38.p12 Primary Assembly
hsa-miR-10b-5p	NM_001330390.1	1	714.2	714.2	0.00144	0.017	4	7	1.23e-10	9.5	1	0	21	252	24	0	233.2	0	0	23	882	3	23	152	172	21	21	0	read	NM_001330390.1	9606	51002	TPRKB	CGI-121|CGI121|GAMOS5	TP53RK binding protein	EKC/KEOPS complex subunit TPRKB|PRPK (p53-related protein kinase)-binding protein	NM_001330390.1	NP_001317319.1	NC_000002.12	protein-coding	VALIDATED	2	-	73729836	73737405	Reference GRCh38.p12 Primary Assembly
hsa-miR-10b-5p	NM_001330389.1	1	714.2	714.2	0.00144	0.017	4	7	1.23e-10	9.5	1	0	21	252	24	0	233.2	0	0	23	758	3	23	149	169	21	21	0	read	NM_001330389.1	9606	51002	TPRKB	CGI-121|CGI121|GAMOS5	TP53RK binding protein	EKC/KEOPS complex subunit TPRKB|PRPK (p53-related protein kinase)-binding protein	NM_001330389.1	NP_001317318.1	NC_000002.12	protein-coding	VALIDATED	2	-	73729836	73737405	Reference GRCh38.p12 Primary Assembly
hsa-miR-10b-5p	NM_001330387.1	1	714.2	714.2	0.00144	0.017	4	7	1.23e-10	9.5	1	0	21	252	24	0	233.2	0	0	23	875	3	23	149	169	21	21	0	read	NM_001330387.1	9606	51002	TPRKB	CGI-121|CGI121|GAMOS5	TP53RK binding protein	EKC/KEOPS complex subunit TPRKB|PRPK (p53-related protein kinase)-binding protein	NM_001330387.1	NP_001317316.1	NC_000002.12	protein-coding	VALIDATED	2	-	73729836	73737405	Reference GRCh38.p12 Primary Assembly
hsa-miR-10b-5p	NM_001330386.1	1	714.2	714.2	0.00144	0.017	4	7	1.23e-10	9.5	1	0	21	252	24	0	233.2	0	0	23	878	3	23	152	172	21	21	0	read	NM_001330386.1	9606	51002	TPRKB	CGI-121|CGI121|GAMOS5	TP53RK binding protein	EKC/KEOPS complex subunit TPRKB|PRPK (p53-related protein kinase)-binding protein	NM_001330386.1	NP_001317315.1	NC_000002.12	protein-coding	VALIDATED	2	-	73729836	73737405	Reference GRCh38.p12 Primary Assembly
hsa-miR-10b-5p	NM_001297736.1	3	1258.6	635.8	0.00463	0.0259	4	4	0	15.5	1	0	8	160	0	0	277.8	0	0	23	13025	15	22	1211	1218	8	8	0	read	NM_001297736.1	9606	25936	NSL1	C1orf48|DC8|MIS14	NSL1, MIS12 kinetochore complex component	kinetochore-associated protein NSL1 homolog|NSL1, MIND kinetochore complex component, homolog	NM_001297736.1	NP_001284665.1	NC_000001.11	protein-coding	REVIEWED	1	-	212726152	212798899	Reference GRCh38.p12 Primary Assembly
hsa-miR-10b-5p	NM_016058.3	1	714.2	714.2	0.00102	0.0122	4	7	1.23e-10	9.5	1	0	21	252	24	0	233.2	0	0	23	761	3	23	152	172	21	21	0	read	NM_016058.3	9606	51002	TPRKB	CGI-121|CGI121|GAMOS5	TP53RK binding protein	EKC/KEOPS complex subunit TPRKB|PRPK (p53-related protein kinase)-binding protein	NM_016058.3	NP_057142.1	NC_000002.12	protein-coding	VALIDATED	2	-	73729836	73737405	Reference GRCh38.p12 Primary Assembly
hsa-miR-10b-5p	NM_001330388.1	1	714.2	714.2	0.00102	0.0122	4	7	1.23e-10	9.5	1	0	21	252	24	0	233.2	0	0	23	842	3	23	233	253	21	21	0	read	NM_001330388.1	9606	51002	TPRKB	CGI-121|CGI121|GAMOS5	TP53RK binding protein	EKC/KEOPS complex subunit TPRKB|PRPK (p53-related protein kinase)-binding protein	NM_001330388.1	NP_001317317.1	NC_000002.12	protein-coding	VALIDATED	2	-	73729836	73737405	Reference GRCh38.p12 Primary Assembly
hsa-miR-10b-5p	NM_001297737.1	3	1258.6	635.8	0.00349	0.0219	4	4	0	15.5	1	0	8	160	0	0	277.8	0	0	23	13080	15	22	1266	1273	8	8	0	read	NM_001297737.1	9606	25936	NSL1	C1orf48|DC8|MIS14	NSL1, MIS12 kinetochore complex component	kinetochore-associated protein NSL1 homolog|NSL1, MIND kinetochore complex component, homolog	NM_001297737.1	NP_001284666.1	NC_000001.11	protein-coding	REVIEWED	1	-	212726152	212798899	Reference GRCh38.p12 Primary Assembly
hsa-miR-10b-5p	NM_001317936.1	1	688.3	688.3	0.0163	0.0363	4	4	0	10.5	1	0	19	312	8	0	164.3	0	0	23	2314	5	23	2000	2018	19	19	0	read	NM_001317936.1	9606	340385	ZNF517	-	zinc finger protein 517	zinc finger protein 517	NM_001317936.1	NP_001304865.1	NC_000008.11	protein-coding	VALIDATED	8	+	144798875	144813136	Reference GRCh38.p12 Primary Assembly
hsa-miR-10b-5p	NM_178039.3	1	663.8	663.8	0.00222	0.0173	4	5	7.11e-15	13	1	0	13	252	0	0	210.8	0	0	23	9259	11	23	3750	3762	13	13	0	read	NM_178039.3	9606	23085	ERC1	Cast2|ELKS|ERC-1|RAB6IP2	ELKS/RAB6-interacting/CAST family member 1	ELKS/Rab6-interacting/CAST family member 1|RAB6 interacting protein 2	NM_178039.3	NP_829883.1	NC_000012.12	protein-coding	REVIEWED	12	+	990029	1495932	Reference GRCh38.p12 Primary Assembly
hsa-miR-10b-5p	NM_178040.3	1	663.8	663.8	3.33e-05	0.00122	4	5	7.11e-15	13	1	0	13	252	0	0	210.8	0	0	23	9343	11	23	3834	3846	13	13	0	read	NM_178040.3	9606	23085	ERC1	Cast2|ELKS|ERC-1|RAB6IP2	ELKS/RAB6-interacting/CAST family member 1	ELKS/Rab6-interacting/CAST family member 1|RAB6 interacting protein 2	NM_178040.3	NP_829884.1	NC_000012.12	protein-coding	REVIEWED	12	+	990029	1495932	Reference GRCh38.p12 Primary Assembly
hsa-miR-10b-5p	NM_001301248.1	1	663.8	663.8	3.33e-05	0.00122	4	5	7.11e-15	13	1	0	13	252	0	0	210.8	0	0	23	9284	11	23	3775	3787	13	13	0	read	NM_001301248.1	9606	23085	ERC1	Cast2|ELKS|ERC-1|RAB6IP2	ELKS/RAB6-interacting/CAST family member 1	ELKS/Rab6-interacting/CAST family member 1|RAB6 interacting protein 2	NM_001301248.1	NP_001288177.1	NC_000012.12	protein-coding	REVIEWED	12	+	990029	1495932	Reference GRCh38.p12 Primary Assembly
hsa-miR-10b-5p	NM_001301084.1	1	793	793	6.81e-07	5.04e-05	4	4	0	13	1	0	10	320	0	0	263	0	0	23	9655	14	23	6873	6882	10	10	0	read	NM_001301084.1	9606	23365	ARHGEF12	LARG|PRO2792	Rho guanine nucleotide exchange factor 12	rho guanine nucleotide exchange factor 12|Rho guanine nucleotide exchange factor (GEF) 12|leukemia-associated RhoGEF|leukemia-associated rho guanine nucleotide exchange factor	NM_001301084.1	NP_001288013.1	NC_000011.10	protein-coding	REVIEWED	11	+	120336275	120489935	Reference GRCh38.p12 Primary Assembly
hsa-miR-10b-5p	NM_001286242.1	1	648.5	648.5	0.00377	0.0184	4	4	0	15	1	0	9	240	0	0	209.5	0	0	23	7049	14	22	2200	2208	9	9	0	read	NM_001286242.1	9606	2975	GTF3C1	TFIIIC|TFIIIC220|TFIIICalpha	general transcription factor IIIC subunit 1	general transcription factor 3C polypeptide 1|TF3C-alpha|TFIIIC 220 kDa subunit|TFIIIC box B-binding subunit|general transcription factor IIIC, polypeptide 1 (alpha subunit)|general transcription factor IIIC, polypeptide 1, alpha 220kDa|transcription factor IIIC 220 kDa subunit|transcription factor IIIC subunit alpha	NM_001286242.1	NP_001273171.1	NC_000016.10	protein-coding	VALIDATED	16	-	27460612	27549929	Reference GRCh38.p12 Primary Assembly
hsa-miR-10b-5p	NM_018210.3	1	708.6	708.6	0.000179	0.00384	4	4	0	13	1	0	12	252	0	0	252.6	0	0	23	2756	12	23	1842	1853	12	12	0	read	NM_018210.3	9606	55739	NAXD	CARKD|LP3298	NAD(P)HX dehydratase	ATP-dependent (S)-NAD(P)H-hydrate dehydratase|ATP-dependent NAD(P)H-hydrate dehydratase|ATP-dependent NAD(P)HX dehydratase|carbohydrate kinase domain containing|carbohydrate kinase domain-containing protein	NM_018210.3	NP_060680.2	NC_000013.11	protein-coding	VALIDATED	13	+	110615459	110639995	Reference GRCh38.p12 Primary Assembly
hsa-miR-10b-5p	NM_015313.2	1	793	793	2.72e-05	0.00108	4	4	0	13	1	0	10	320	0	0	263	0	0	23	9829	14	23	7047	7056	10	10	0	read	NM_015313.2	9606	23365	ARHGEF12	LARG|PRO2792	Rho guanine nucleotide exchange factor 12	rho guanine nucleotide exchange factor 12|Rho guanine nucleotide exchange factor (GEF) 12|leukemia-associated RhoGEF|leukemia-associated rho guanine nucleotide exchange factor	NM_015313.2	NP_056128.1	NC_000011.10	protein-coding	REVIEWED	11	+	120336275	120489935	Reference GRCh38.p12 Primary Assembly
hsa-miR-10b-5p	NM_001242956.1	1	668.2	668.2	0.000412	0.00634	4	4	0	9.5	1	0	21	244	8	0	208.2	0	0	23	4272	3	23	570	590	21	21	0	read	NM_001242956.1	9606	989	2021-09-07	CDC10|CDC3|NBLA02942|SEPT7A	septin 7	septin-7|CDC10 (cell division cycle 10, S. cerevisiae, homolog)|CDC10 protein homolog|septin 7 variant 4	NM_001242956.1	NP_001229885.1	NC_000007.14	protein-coding	REVIEWED	7	+	35800985	35915762	Reference GRCh38.p12 Primary Assembly
hsa-miR-10b-5p	NM_001242882.1	1	708.6	708.6	0.000179	0.00384	4	4	0	13	1	0	12	252	0	0	252.6	0	0	23	2617	12	23	1703	1714	12	12	0	read	NM_001242882.1	9606	55739	NAXD	CARKD|LP3298	NAD(P)HX dehydratase	ATP-dependent (S)-NAD(P)H-hydrate dehydratase|ATP-dependent NAD(P)H-hydrate dehydratase|ATP-dependent NAD(P)HX dehydratase|carbohydrate kinase domain containing|carbohydrate kinase domain-containing protein	NM_001242882.1	NP_001229811.1	NC_000013.11	protein-coding	VALIDATED	13	+	110615459	110639995	Reference GRCh38.p12 Primary Assembly
hsa-miR-10b-5p	NM_001788.5	1	668.2	668.2	0.0065	0.0239	4	4	0	9.5	1	0	21	244	8	0	208.2	0	0	23	4380	3	23	678	698	21	21	0	read	NM_001788.5	9606	989	2021-09-07	CDC10|CDC3|NBLA02942|SEPT7A	septin 7	septin-7|CDC10 (cell division cycle 10, S. cerevisiae, homolog)|CDC10 protein homolog|septin 7 variant 4	NM_001788.5	NP_001779.3	NC_000007.14	protein-coding	REVIEWED	7	+	35800985	35915762	Reference GRCh38.p12 Primary Assembly
hsa-miR-10b-5p	NM_001242883.1	1	708.6	708.6	0.00389	0.0197	4	4	0	13	1	0	12	252	0	0	252.6	0	0	23	2331	12	23	1417	1428	12	12	0	read	NM_001242883.1	9606	55739	NAXD	CARKD|LP3298	NAD(P)HX dehydratase	ATP-dependent (S)-NAD(P)H-hydrate dehydratase|ATP-dependent NAD(P)H-hydrate dehydratase|ATP-dependent NAD(P)HX dehydratase|carbohydrate kinase domain containing|carbohydrate kinase domain-containing protein	NM_001242883.1	NP_001229812.1	NC_000013.11	protein-coding	VALIDATED	13	+	110615459	110639995	Reference GRCh38.p12 Primary Assembly
hsa-miR-10b-5p	NM_001242881.1	1	708.6	708.6	0.00389	0.0197	4	4	0	13	1	0	12	252	0	0	252.6	0	0	23	2620	12	23	1706	1717	12	12	0	read	NM_001242881.1	9606	55739	NAXD	CARKD|LP3298	NAD(P)HX dehydratase	ATP-dependent (S)-NAD(P)H-hydrate dehydratase|ATP-dependent NAD(P)H-hydrate dehydratase|ATP-dependent NAD(P)HX dehydratase|carbohydrate kinase domain containing|carbohydrate kinase domain-containing protein	NM_001242881.1	NP_001229810.1	NC_000013.11	protein-coding	VALIDATED	13	+	110615459	110639995	Reference GRCh38.p12 Primary Assembly
hsa-miR-10b-5p	NM_001198665.1	1	793	793	0.00122	0.0123	4	4	0	13	1	0	10	320	0	0	263	0	0	23	9772	14	23	6990	6999	10	10	0	read	NM_001198665.1	9606	23365	ARHGEF12	LARG|PRO2792	Rho guanine nucleotide exchange factor 12	rho guanine nucleotide exchange factor 12|Rho guanine nucleotide exchange factor (GEF) 12|leukemia-associated RhoGEF|leukemia-associated rho guanine nucleotide exchange factor	NM_001198665.1	NP_001185594.1	NC_000011.10	protein-coding	REVIEWED	11	+	120336275	120489935	Reference GRCh38.p12 Primary Assembly
hsa-miR-10b-5p	NM_001011553.3	1	668.2	668.2	0.0065	0.0239	4	4	0	9.5	1	0	21	244	8	0	208.2	0	0	23	4377	3	23	675	695	21	21	0	read	NM_001011553.3	9606	989	2021-09-07	CDC10|CDC3|NBLA02942|SEPT7A	septin 7	septin-7|CDC10 (cell division cycle 10, S. cerevisiae, homolog)|CDC10 protein homolog|septin 7 variant 4	NM_001011553.3	NP_001011553.2	NC_000007.14	protein-coding	REVIEWED	7	+	35800985	35915762	Reference GRCh38.p12 Primary Assembly
hsa-miR-10b-5p	NM_183353.2	1	721.9	721.9	0.000667	0.00913	4	4	0	8.5	1	0	17	252	28	0	215.9	0	0	23	10652	7	23	4285	4301	17	17	0	read	NM_183353.2	9606	51132	RLIM	MRX61|NY-REN-43|RNF12	ring finger protein, LIM domain interacting	E3 ubiquitin-protein ligase RLIM|E3 ubiquitin-protein ligase RNF12|LIM domain-interacting RING finger protein|R-LIM|RING finger LIM domain-binding protein|RING-type E3 ubiquitin transferase RLIM|renal carcinoma antigen NY-REN-43|ring finger protein 12|ring zinc finger LIM domain binding protein|ring zinc finger protein NY-REN-43antigen	NM_183353.2	NP_899196.1	NC_000023.11	protein-coding	REVIEWED	X	-	74582975	74614625	Reference GRCh38.p12 Primary Assembly
hsa-miR-10b-5p	NM_016120.3	1	721.9	721.9	0.000667	0.00913	4	4	0	8.5	1	0	17	252	28	0	215.9	0	0	23	10590	7	23	4223	4239	17	17	0	read	NM_016120.3	9606	51132	RLIM	MRX61|NY-REN-43|RNF12	ring finger protein, LIM domain interacting	E3 ubiquitin-protein ligase RLIM|E3 ubiquitin-protein ligase RNF12|LIM domain-interacting RING finger protein|R-LIM|RING finger LIM domain-binding protein|RING-type E3 ubiquitin transferase RLIM|renal carcinoma antigen NY-REN-43|ring finger protein 12|ring zinc finger LIM domain binding protein|ring zinc finger protein NY-REN-43antigen	NM_016120.3	NP_057204.2	NC_000023.11	protein-coding	REVIEWED	X	-	74582975	74614625	Reference GRCh38.p12 Primary Assembly
hsa-miR-10b-5p	NM_001177304.1	1	792.6	792.6	0.000188	0.00434	4	4	0	8	1	0	21	252	24	0	301.6	0	0	23	3014	3	23	2440	2460	21	21	0	read	NM_001177304.1	9606	57088	PLSCR4	TRA1	phospholipid scramblase 4	phospholipid scramblase 4|Ca(2+)-dependent phospholipid scramblase 4|PL scramblase 4|cell growth inhibiting protein 43	NM_001177304.1	NP_001170775.1	NC_000003.12	protein-coding	VALIDATED	3	-	146192334	146251178	Reference GRCh38.p12 Primary Assembly
hsa-miR-10b-5p	NM_001172420.1	1	672.9	672.9	0.00151	0.0136	4	4	0	9.5	1	0	20	248	4	0	212.9	0	0	23	5508	3	22	2121	2140	20	20	0	read	NM_001172420.1	9606	114327	EFHC1	EJM1|dJ304B14.2	EF-hand domain containing 1	EF-hand domain-containing protein 1|EF-hand domain (C-terminal) containing 1|myoclonin-1	NM_001172420.1	NP_001165891.1	NC_000006.12	protein-coding	REVIEWED	6	+	52420195	52495784	Reference GRCh38.p12 Primary Assembly
hsa-miR-10b-5p	NR_040103.1	1	708.6	708.6	2.17e-05	0.000256	4	4	0	13	1	0	12	252	0	0	252.6	0	0	23	2612	12	23	1698	1709	12	12	0	read	NR_040103.1	9606	55739	NAXD	CARKD|LP3298	NAD(P)HX dehydratase	ATP-dependent (S)-NAD(P)H-hydrate dehydratase|ATP-dependent NAD(P)H-hydrate dehydratase|ATP-dependent NAD(P)HX dehydratase|carbohydrate kinase domain containing|carbohydrate kinase domain-containing protein	NR_040103.1	-	NC_000013.11	protein-coding	VALIDATED	13	+	110615459	110639995	Reference GRCh38.p12 Primary Assembly
hsa-miR-10b-5p	NR_026659.1	1	655.6	655.6	8.57e-05	0.000648	4	4	0	9	1	0	20	160	16	0	263.6	0	0	23	3412	3	22	1178	1197	20	20	0	read	NR_026659.1	9606	727896	LOC727896	-	cysteine and histidine rich domain containing 1 pseudogene	cysteine and histidine-rich domain (CHORD) containing 1 pseudogene	NR_026659.1	-	NC_000018.10	pseudo	VALIDATED	18	-	2943211	2946622	Reference GRCh38.p12 Primary Assembly
hsa-miR-10b-5p	NR_027946.2	1	663.8	663.8	0.000307	0.00279	4	5	7.11e-15	13	1	0	13	252	0	0	210.8	0	0	23	9369	11	23	3860	3872	13	13	0	read	NR_027946.2	9606	23085	ERC1	Cast2|ELKS|ERC-1|RAB6IP2	ELKS/RAB6-interacting/CAST family member 1	ELKS/Rab6-interacting/CAST family member 1|RAB6 interacting protein 2	NR_027946.2	-	NC_000012.12	protein-coding	REVIEWED	12	+	990029	1495932	Reference GRCh38.p12 Primary Assembly
hsa-miR-10b-5p	NM_012124.2	1	655.6	655.6	0.000421	0.00576	4	4	0	9	1	0	20	160	16	0	263.6	0	0	23	3400	3	22	1510	1529	20	20	0	read	NM_012124.2	9606	26973	CHORDC1	CHP1	cysteine and histidine rich domain containing 1	cysteine and histidine-rich domain-containing protein 1|CHORD-containing protein 1|CHP-1|chord domain-containing protein 1|cysteine and histidine-rich domain (CHORD) containing 1|cysteine and histidine-rich domain (CHORD)-containing, zinc-binding protein 1|morgana|protein morgana	NM_012124.2	NP_036256.2	NC_000011.10	protein-coding	VALIDATED	11	-	90200428	90223363	Reference GRCh38.p12 Primary Assembly
hsa-miR-10b-5p	NM_001137551.1	2	1322.8	771.5	3.26e-05	0.0011	4	4	0	6.5	1	0	23	252	12	0	286.5	0	0	23	3599	1	23	2103	2125	23	23	0	read	NM_001137551.1	9606	9208	LRRFIP1	FLAP-1|FLAP1|FLIIAP1|GCF-2|GCF2|HUFI-1|TRIP	LRR binding FLII interacting protein 1	leucine-rich repeat flightless-interacting protein 1|GC-binding factor 2|LRR FLII-interacting protein 1|NEDD8-conjugating enzyme|TAR RNA-interacting protein|leucine rich repeat (in FLII) interacting protein 1	NM_001137551.1	NP_001131023.1	NC_000002.12	protein-coding	VALIDATED	2	+	237627575	237781646	Reference GRCh38.p12 Primary Assembly
hsa-miR-10b-5p	NM_001128305.1	1	792.6	792.6	1.96e-05	0.00075	4	4	0	8	1	0	21	252	24	0	301.6	0	0	23	3400	3	23	2826	2846	21	21	0	read	NM_001128305.1	9606	57088	PLSCR4	TRA1	phospholipid scramblase 4	phospholipid scramblase 4|Ca(2+)-dependent phospholipid scramblase 4|PL scramblase 4|cell growth inhibiting protein 43	NM_001128305.1	NP_001121777.1	NC_000003.12	protein-coding	VALIDATED	3	-	146192334	146251178	Reference GRCh38.p12 Primary Assembly
hsa-miR-10b-5p	NM_020353.2	1	792.6	792.6	5.1e-05	0.00159	4	4	0	8	1	0	21	252	24	0	301.6	0	0	23	3312	3	23	2738	2758	21	21	0	read	NM_020353.2	9606	57088	PLSCR4	TRA1	phospholipid scramblase 4	phospholipid scramblase 4|Ca(2+)-dependent phospholipid scramblase 4|PL scramblase 4|cell growth inhibiting protein 43	NM_020353.2	NP_065086.2	NC_000003.12	protein-coding	VALIDATED	3	-	146192334	146251178	Reference GRCh38.p12 Primary Assembly
hsa-miR-10b-5p	NM_001520.3	1	648.5	648.5	0.000905	0.00937	4	4	0	15	1	0	9	240	0	0	209.5	0	0	23	7124	14	22	2200	2208	9	9	0	read	NM_001520.3	9606	2975	GTF3C1	TFIIIC|TFIIIC220|TFIIICalpha	general transcription factor IIIC subunit 1	general transcription factor 3C polypeptide 1|TF3C-alpha|TFIIIC 220 kDa subunit|TFIIIC box B-binding subunit|general transcription factor IIIC, polypeptide 1 (alpha subunit)|general transcription factor IIIC, polypeptide 1, alpha 220kDa|transcription factor IIIC 220 kDa subunit|transcription factor IIIC subunit alpha	NM_001520.3	NP_001511.2	NC_000016.10	protein-coding	VALIDATED	16	-	27460612	27549929	Reference GRCh38.p12 Primary Assembly
hsa-miR-10b-5p	NM_001144073.1	1	655.6	655.6	0.000795	0.0088	4	4	0	9	1	0	20	160	16	0	263.6	0	0	23	3343	3	22	1453	1472	20	20	0	read	NM_001144073.1	9606	26973	CHORDC1	CHP1	cysteine and histidine rich domain containing 1	cysteine and histidine-rich domain-containing protein 1|CHORD-containing protein 1|CHP-1|chord domain-containing protein 1|cysteine and histidine-rich domain (CHORD) containing 1|cysteine and histidine-rich domain (CHORD)-containing, zinc-binding protein 1|morgana|protein morgana	NM_001144073.1	NP_001137545.1	NC_000011.10	protein-coding	VALIDATED	11	-	90200428	90223363	Reference GRCh38.p12 Primary Assembly
hsa-miR-10b-5p	NM_001137550.1	2	1322.8	771.5	8.04e-05	0.00221	4	4	0	6.5	1	0	23	252	12	0	286.5	0	0	23	4109	1	23	2613	2635	23	23	0	read	NM_001137550.1	9606	9208	LRRFIP1	FLAP-1|FLAP1|FLIIAP1|GCF-2|GCF2|HUFI-1|TRIP	LRR binding FLII interacting protein 1	leucine-rich repeat flightless-interacting protein 1|GC-binding factor 2|LRR FLII-interacting protein 1|NEDD8-conjugating enzyme|TAR RNA-interacting protein|leucine rich repeat (in FLII) interacting protein 1	NM_001137550.1	NP_001131022.1	NC_000002.12	protein-coding	VALIDATED	2	+	237627575	237781646	Reference GRCh38.p12 Primary Assembly
hsa-miR-10b-5p	NM_001128306.1	1	792.6	792.6	5.1e-05	0.00159	4	4	0	8	1	0	21	252	24	0	301.6	0	0	23	3042	3	23	2468	2488	21	21	0	read	NM_001128306.1	9606	57088	PLSCR4	TRA1	phospholipid scramblase 4	phospholipid scramblase 4|Ca(2+)-dependent phospholipid scramblase 4|PL scramblase 4|cell growth inhibiting protein 43	NM_001128306.1	NP_001121778.1	NC_000003.12	protein-coding	VALIDATED	3	-	146192334	146251178	Reference GRCh38.p12 Primary Assembly
hsa-miR-10b-5p	NM_001128304.1	1	792.6	792.6	5.1e-05	0.00159	4	4	0	8	1	0	21	252	24	0	301.6	0	0	23	3438	3	23	2864	2884	21	21	0	read	NM_001128304.1	9606	57088	PLSCR4	TRA1	phospholipid scramblase 4	phospholipid scramblase 4|Ca(2+)-dependent phospholipid scramblase 4|PL scramblase 4|cell growth inhibiting protein 43	NM_001128304.1	NP_001121776.1	NC_000003.12	protein-coding	VALIDATED	3	-	146192334	146251178	Reference GRCh38.p12 Primary Assembly
hsa-miR-10b-5p	NM_213605.2	1	688.3	688.3	0.00084	0.00933	4	4	0	10.5	1	0	19	312	8	0	164.3	0	0	23	2335	5	23	2021	2039	19	19	0	read	NM_213605.2	9606	340385	ZNF517	-	zinc finger protein 517	zinc finger protein 517	NM_213605.2	NP_998770.2	NC_000008.11	protein-coding	VALIDATED	8	+	144798875	144813136	Reference GRCh38.p12 Primary Assembly
hsa-miR-10b-5p	NM_018100.3	1	672.9	672.9	0.0011	0.0105	4	4	0	9.5	1	0	20	248	4	0	212.9	0	0	23	5596	3	22	2209	2228	20	20	0	read	NM_018100.3	9606	114327	EFHC1	EJM1|dJ304B14.2	EF-hand domain containing 1	EF-hand domain-containing protein 1|EF-hand domain (C-terminal) containing 1|myoclonin-1	NM_018100.3	NP_060570.2	NC_000006.12	protein-coding	REVIEWED	6	+	52420195	52495784	Reference GRCh38.p12 Primary Assembly
hsa-miR-10b-5p	NR_040104.1	1	708.6	708.6	3.21e-05	0.00148	4	4	0	13	1	0	12	252	0	0	252.6	0	0	23	2528	12	23	1614	1625	12	12	0	read	NR_040104.1	9606	55739	NAXD	CARKD|LP3298	NAD(P)HX dehydratase	ATP-dependent (S)-NAD(P)H-hydrate dehydratase|ATP-dependent NAD(P)H-hydrate dehydratase|ATP-dependent NAD(P)HX dehydratase|carbohydrate kinase domain containing|carbohydrate kinase domain-containing protein	NR_040104.1	-	NC_000013.11	protein-coding	VALIDATED	13	+	110615459	110639995	Reference GRCh38.p12 Primary Assembly
hsa-miR-10b-5p	NM_002148.3	1	737.1	737.1	0.02	0.03	4	4	0	12.5	1	0	13	252	0	0	279.1	0	0	23	1814	11	23	1363	1375	13	13	0	read	NM_002148.3	9606	3236	HOXD10	HOX4|HOX4D|HOX4E|Hox-4.4	homeobox D10	homeobox protein Hox-D10|homeo box 4D|homeo box D10|homeobox protein Hox-4D|homeobox protein Hox-4E	NM_002148.3	NP_002139.2	NC_000002.12	protein-coding	REVIEWED	2	+	176116763	176119941	Reference GRCh38.p12 Primary Assembly
hsa-miR-10b-5p	NM_001145206.1	2	1140.9	633.3	0.0417	0.0533	4	4	0	8	1	0	23	252	4	0	164.3	0	0	23	10517	1	23	2995	3017	23	23	0	read	NM_001145206.1	9606	85379	KIAA1671	-	KIAA1671	uncharacterized protein KIAA1671|CTA-221G9.5	NM_001145206.1	NP_001138678.1	NC_000022.11	protein-coding	VALIDATED	22	+	24952687	25197447	Reference GRCh38.p12 Primary Assembly
hsa-miR-10b-5p	NM_004434.2	1	651.5	651.5	0.000679	0.00697	4	4	0	12.5	1	0	12	244	0	0	198.5	0	0	23	4479	12	23	3142	3153	12	12	0	read	NM_004434.2	9606	2009	EML1	BH|ELP79|EMAP|EMAPL|HuEMAP	echinoderm microtubule associated protein like 1	echinoderm microtubule-associated protein-like 1|EMAP-1|huEMAP-1	NM_004434.2	NP_004425.2	NC_000014.9	protein-coding	REVIEWED	14	+	99737698	99942059	Reference GRCh38.p12 Primary Assembly
hsa-miR-10b-5p	NM_001321560.1	1	658.4	658.4	0.00148	0.0105	3	3	2.18e-14	13	1	0	10	320	0	0	168.4	0	0	23	7432	14	23	1610	1619	10	10	0	read	NM_001321560.1	9606	9703	KIAA0100	BCOX|BCOX1|CT101|FMP27	KIAA0100	protein KIAA0100|U937-associated antigen|antigen MLAA-22|breast cancer overexpressed gene 1|breast cancer-overexpressed gene 1 protein|cancer/testis antigen 101	NM_001321560.1	NP_001308489.1	NC_000017.11	protein-coding	REVIEWED	17	-	28614439	28645158	Reference GRCh38.p12 Primary Assembly
hsa-miR-10b-5p	NR_110524.1	1	665.2	665.2	0.00224	0.0142	3	3	2.18e-14	7.5	1	0	22	252	16	0	221.2	0	0	23	5375	2	23	3269	3290	22	22	0	read	NR_110524.1	9606	9975	NR1D2	BD73|EAR-1R|REVERBB|REVERBbeta|RVR	nuclear receptor subfamily 1 group D member 2	nuclear receptor subfamily 1 group D member 2|V-erbA-related protein 1-related|nuclear receptor Rev-ErbA beta variant 1|nuclear receptor Rev-ErbA beta variant 2|orphan nuclear hormone receptor BD73|rev-erb alpha-related receptor|rev-erb-beta|rev-erba-alpha-related receptor	NR_110524.1	-	NC_000003.12	protein-coding	REVIEWED	3	+	23945259	23980617	Reference GRCh38.p12 Primary Assembly
hsa-miR-10b-5p	NR_046172.1	2	1172.1	627	0.00397	0.0178	3	3	2.18e-14	13.5	1	0	13	244	0	0	224	0	0	23	4941	11	23	372	384	13	13	0	read	NR_046172.1	9606	22931	RAB18	RAB18LI1|WARBM3	RAB18, member RAS oncogene family	ras-related protein Rab-18|RAB18 small GTPase	NR_046172.1	-	NC_000010.11	protein-coding	REVIEWED	10	+	27504173	27542236	Reference GRCh38.p12 Primary Assembly
hsa-miR-10b-5p	NM_001320570.1	1	603	603	0.0056	0.0205	3	3	2.18e-14	15	1	0	8	248	0	0	195	0	0	23	4941	15	22	2178	2185	8	8	0	read	NM_001320570.1	9606	102	ADAM10	AD10|AD18|CD156c|CDw156|HsT18717|MADM|RAK|kuz	ADAM metallopeptidase domain 10	disintegrin and metalloproteinase domain-containing protein 10|a disintegrin and metalloprotease domain 10|kuzbanian protein homolog|mammalian disintegrin-metalloprotease	NM_001320570.1	NP_001307499.1	NC_000015.10	protein-coding	REVIEWED	15	-	58595203	58749977	Reference GRCh38.p12 Primary Assembly
hsa-miR-10b-5p	NM_001145425.1	1	665.2	665.2	0.00224	0.0142	3	3	2.18e-14	7.5	1	0	22	252	16	0	221.2	0	0	23	5066	2	23	2960	2981	22	22	0	read	NM_001145425.1	9606	9975	NR1D2	BD73|EAR-1R|REVERBB|REVERBbeta|RVR	nuclear receptor subfamily 1 group D member 2	nuclear receptor subfamily 1 group D member 2|V-erbA-related protein 1-related|nuclear receptor Rev-ErbA beta variant 1|nuclear receptor Rev-ErbA beta variant 2|orphan nuclear hormone receptor BD73|rev-erb alpha-related receptor|rev-erb-beta|rev-erba-alpha-related receptor	NM_001145425.1	NP_001138897.1	NC_000003.12	protein-coding	REVIEWED	3	+	23945259	23980617	Reference GRCh38.p12 Primary Assembly
hsa-miR-10b-5p	NM_001110.3	1	603	603	0.0056	0.0205	3	3	2.18e-14	15	1	0	8	248	0	0	195	0	0	23	5050	15	22	2271	2278	8	8	0	read	NM_001110.3	9606	102	ADAM10	AD10|AD18|CD156c|CDw156|HsT18717|MADM|RAK|kuz	ADAM metallopeptidase domain 10	disintegrin and metalloproteinase domain-containing protein 10|a disintegrin and metalloprotease domain 10|kuzbanian protein homolog|mammalian disintegrin-metalloprotease	NM_001110.3	NP_001101.1	NC_000015.10	protein-coding	REVIEWED	15	-	58595203	58749977	Reference GRCh38.p12 Primary Assembly
hsa-miR-10b-5p	NM_021252.4	2	1172.1	627	0.0104	0.0345	3	3	2.18e-14	13.5	1	0	13	244	0	0	224	0	0	23	5003	11	23	434	446	13	13	0	read	NM_021252.4	9606	22931	RAB18	RAB18LI1|WARBM3	RAB18, member RAS oncogene family	ras-related protein Rab-18|RAB18 small GTPase	NM_021252.4	NP_067075.1	NC_000010.11	protein-coding	REVIEWED	10	+	27504173	27542236	Reference GRCh38.p12 Primary Assembly
hsa-miR-10b-5p	NM_020475.2	2	1216.9	697.6	0.00429	0.026	3	3	2.18e-14	14	1	0	9	320	0	0	213.6	0	0	23	8165	15	23	6005	6013	9	9	0	read	NM_020475.2	9606	286	ANK1	ANK|SPH1|SPH2	ankyrin 1	ankyrin-1|ANK-1|ankyrin 1, erythrocytic|ankyrin-R|erythrocyte ankyrin	NM_020475.2	NP_065208.2	NC_000008.11	protein-coding	REVIEWED	8	-	41653224	41896761	Reference GRCh38.p12 Primary Assembly
hsa-miR-10b-5p	NM_004593.2	1	675.9	675.9	0.00569	0.0284	3	3	2.18e-14	15	1	0	9	252	0	0	266.9	0	0	23	4290	15	23	1452	1460	9	9	0	read	NM_004593.2	9606	6434	TRA2B	Htra2-beta|PPP1R156|SFRS10|SRFS10|TRA2-BETA|TRAN2B	transformer 2 beta homolog	transformer-2 protein homolog beta|TRA-2 beta|protein phosphatase 1, regulatory subunit 156|splicing factor, arginine/serine-rich 10 (transformer 2 homolog, Drosophila)|transformer-2 protein homolog B	NM_004593.2	NP_004584.1	NC_000003.12	protein-coding	REVIEWED	3	-	185914567	185938135	Reference GRCh38.p12 Primary Assembly
hsa-miR-10b-5p	NM_001256415.1	2	1172.1	627	0.0104	0.0345	3	3	2.18e-14	13.5	1	0	13	244	0	0	224	0	0	23	4931	11	23	362	374	13	13	0	read	NM_001256415.1	9606	22931	RAB18	RAB18LI1|WARBM3	RAB18, member RAS oncogene family	ras-related protein Rab-18|RAB18 small GTPase	NM_001256415.1	NP_001243344.1	NC_000010.11	protein-coding	REVIEWED	10	+	27504173	27542236	Reference GRCh38.p12 Primary Assembly
hsa-miR-10b-5p	NM_001256410.1	2	1172.1	627	0.0104	0.0345	3	3	2.18e-14	13.5	1	0	13	244	0	0	224	0	0	23	5090	11	23	521	533	13	13	0	read	NM_001256410.1	9606	22931	RAB18	RAB18LI1|WARBM3	RAB18, member RAS oncogene family	ras-related protein Rab-18|RAB18 small GTPase	NM_001256410.1	NP_001243339.1	NC_000010.11	protein-coding	REVIEWED	10	+	27504173	27542236	Reference GRCh38.p12 Primary Assembly
hsa-miR-10b-5p	NM_001243879.1	1	675.9	675.9	0.00569	0.0284	3	3	2.18e-14	15	1	0	9	252	0	0	266.9	0	0	23	4156	15	23	1318	1326	9	9	0	read	NM_001243879.1	9606	6434	TRA2B	Htra2-beta|PPP1R156|SFRS10|SRFS10|TRA2-BETA|TRAN2B	transformer 2 beta homolog	transformer-2 protein homolog beta|TRA-2 beta|protein phosphatase 1, regulatory subunit 156|splicing factor, arginine/serine-rich 10 (transformer 2 homolog, Drosophila)|transformer-2 protein homolog B	NM_001243879.1	NP_001230808.1	NC_000003.12	protein-coding	REVIEWED	3	-	185914567	185938135	Reference GRCh38.p12 Primary Assembly
hsa-miR-10b-5p	NM_020480.4	1	697.6	697.6	0.00704	0.0318	3	3	2.18e-14	14	1	0	9	320	0	0	213.6	0	0	23	3103	15	23	943	951	9	9	0	read	NM_020480.4	9606	286	ANK1	ANK|SPH1|SPH2	ankyrin 1	ankyrin-1|ANK-1|ankyrin 1, erythrocytic|ankyrin-R|erythrocyte ankyrin	NM_020480.4	NP_065213.2	NC_000008.11	protein-coding	REVIEWED	8	-	41653224	41896761	Reference GRCh38.p12 Primary Assembly
hsa-miR-10b-5p	NM_020478.4	1	697.6	697.6	0.00704	0.0318	3	3	2.18e-14	14	1	0	9	320	0	0	213.6	0	0	23	3304	15	23	1144	1152	9	9	0	read	NM_020478.4	9606	286	ANK1	ANK|SPH1|SPH2	ankyrin 1	ankyrin-1|ANK-1|ankyrin 1, erythrocytic|ankyrin-R|erythrocyte ankyrin	NM_020478.4	NP_065211.2	NC_000008.11	protein-coding	REVIEWED	8	-	41653224	41896761	Reference GRCh38.p12 Primary Assembly
hsa-miR-10b-5p	NM_020477.2	2	1216.9	697.6	0.00704	0.0318	3	3	2.18e-14	14	1	0	9	320	0	0	213.6	0	0	23	7754	15	23	5594	5602	9	9	0	read	NM_020477.2	9606	286	ANK1	ANK|SPH1|SPH2	ankyrin 1	ankyrin-1|ANK-1|ankyrin 1, erythrocytic|ankyrin-R|erythrocyte ankyrin	NM_020477.2	NP_065210.2	NC_000008.11	protein-coding	REVIEWED	8	-	41653224	41896761	Reference GRCh38.p12 Primary Assembly
hsa-miR-10b-5p	NM_020476.2	2	1216.9	697.6	0.00704	0.0318	3	3	2.18e-14	14	1	0	9	320	0	0	213.6	0	0	23	8240	15	23	6080	6088	9	9	0	read	NM_020476.2	9606	286	ANK1	ANK|SPH1|SPH2	ankyrin 1	ankyrin-1|ANK-1|ankyrin 1, erythrocytic|ankyrin-R|erythrocyte ankyrin	NM_020476.2	NP_065209.2	NC_000008.11	protein-coding	REVIEWED	8	-	41653224	41896761	Reference GRCh38.p12 Primary Assembly
hsa-miR-10b-5p	NM_005126.4	1	665.2	665.2	0.0102	0.0351	3	3	2.18e-14	7.5	1	0	22	252	16	0	221.2	0	0	23	5268	2	23	3162	3183	22	22	0	read	NM_005126.4	9606	9975	NR1D2	BD73|EAR-1R|REVERBB|REVERBbeta|RVR	nuclear receptor subfamily 1 group D member 2	nuclear receptor subfamily 1 group D member 2|V-erbA-related protein 1-related|nuclear receptor Rev-ErbA beta variant 1|nuclear receptor Rev-ErbA beta variant 2|orphan nuclear hormone receptor BD73|rev-erb alpha-related receptor|rev-erb-beta|rev-erba-alpha-related receptor	NM_005126.4	NP_005117.3	NC_000003.12	protein-coding	REVIEWED	3	+	23945259	23980617	Reference GRCh38.p12 Primary Assembly
hsa-miR-10b-5p	NM_001256411.1	2	1172.1	627	0.0154	0.0395	3	3	2.18e-14	13.5	1	0	13	244	0	0	224	0	0	23	4936	11	23	434	446	13	13	0	read	NM_001256411.1	9606	22931	RAB18	RAB18LI1|WARBM3	RAB18, member RAS oncogene family	ras-related protein Rab-18|RAB18 small GTPase	NM_001256411.1	NP_001243340.1	NC_000010.11	protein-coding	REVIEWED	10	+	27504173	27542236	Reference GRCh38.p12 Primary Assembly
hsa-miR-10b-5p	NM_001142446.1	2	1216.9	697.6	0.00704	0.0318	3	3	2.18e-14	14	1	0	9	320	0	0	213.6	0	0	23	8486	15	23	6326	6334	9	9	0	read	NM_001142446.1	9606	286	ANK1	ANK|SPH1|SPH2	ankyrin 1	ankyrin-1|ANK-1|ankyrin 1, erythrocytic|ankyrin-R|erythrocyte ankyrin	NM_001142446.1	NP_001135918.1	NC_000008.11	protein-coding	REVIEWED	8	-	41653224	41896761	Reference GRCh38.p12 Primary Assembly
hsa-miR-10b-5p	NM_001142445.1	1	697.6	697.6	0.00704	0.0318	3	3	2.18e-14	14	1	0	9	320	0	0	213.6	0	0	23	3244	15	23	1084	1092	9	9	0	read	NM_001142445.1	9606	286	ANK1	ANK|SPH1|SPH2	ankyrin 1	ankyrin-1|ANK-1|ankyrin 1, erythrocytic|ankyrin-R|erythrocyte ankyrin	NM_001142445.1	NP_001135917.1	NC_000008.11	protein-coding	REVIEWED	8	-	41653224	41896761	Reference GRCh38.p12 Primary Assembly
hsa-miR-10b-5p	NM_000037.3	2	1216.9	697.6	0.00704	0.0318	3	3	2.18e-14	14	1	0	9	320	0	0	213.6	0	0	23	8300	15	23	6140	6148	9	9	0	read	NM_000037.3	9606	286	ANK1	ANK|SPH1|SPH2	ankyrin 1	ankyrin-1|ANK-1|ankyrin 1, erythrocytic|ankyrin-R|erythrocyte ankyrin	NM_000037.3	NP_000028.3	NC_000008.11	protein-coding	REVIEWED	8	-	41653224	41896761	Reference GRCh38.p12 Primary Assembly
hsa-miR-10b-5p	NM_001349194.1	1	698	698	0.000488	0.00171	3	3	2.18e-14	8	1	1	22	252	12	0	271	0	0	23	2300	3	23	1063	1084	21	22	0	read	NM_001349194.1	9606	10180	RBM6	3G2|DEF-3|DEF3|HLC-11|NY-LU-12|g16	RNA binding motif protein 6	RNA-binding protein 6|RNA-binding protein DEF-3|lung cancer antigen NY-LU-12|lung cancer protooncogene 11	NM_001349194.1	NP_001336123.1	NC_000003.12	protein-coding	VALIDATED	3	+	49940040	50077251	Reference GRCh38.p12 Primary Assembly
hsa-miR-10b-5p	NM_001349193.1	1	698	698	0.000488	0.00171	3	3	2.18e-14	8	1	1	22	252	12	0	271	0	0	23	3906	3	23	2669	2690	21	22	0	read	NM_001349193.1	9606	10180	RBM6	3G2|DEF-3|DEF3|HLC-11|NY-LU-12|g16	RNA binding motif protein 6	RNA-binding protein 6|RNA-binding protein DEF-3|lung cancer antigen NY-LU-12|lung cancer protooncogene 11	NM_001349193.1	NP_001336122.1	NC_000003.12	protein-coding	VALIDATED	3	+	49940040	50077251	Reference GRCh38.p12 Primary Assembly
hsa-miR-10b-5p	NM_001349192.1	1	698	698	0.000488	0.00171	3	3	2.18e-14	8	1	1	22	252	12	0	271	0	0	23	4296	3	23	3059	3080	21	22	0	read	NM_001349192.1	9606	10180	RBM6	3G2|DEF-3|DEF3|HLC-11|NY-LU-12|g16	RNA binding motif protein 6	RNA-binding protein 6|RNA-binding protein DEF-3|lung cancer antigen NY-LU-12|lung cancer protooncogene 11	NM_001349192.1	NP_001336121.1	NC_000003.12	protein-coding	VALIDATED	3	+	49940040	50077251	Reference GRCh38.p12 Primary Assembly
hsa-miR-10b-5p	NM_001349191.1	1	698	698	0.000488	0.00171	3	3	2.18e-14	8	1	1	22	252	12	0	271	0	0	23	3665	3	23	2428	2449	21	22	0	read	NM_001349191.1	9606	10180	RBM6	3G2|DEF-3|DEF3|HLC-11|NY-LU-12|g16	RNA binding motif protein 6	RNA-binding protein 6|RNA-binding protein DEF-3|lung cancer antigen NY-LU-12|lung cancer protooncogene 11	NM_001349191.1	NP_001336120.1	NC_000003.12	protein-coding	VALIDATED	3	+	49940040	50077251	Reference GRCh38.p12 Primary Assembly
hsa-miR-10b-5p	NM_001349190.1	1	698	698	0.000488	0.00171	3	3	2.18e-14	8	1	1	22	252	12	0	271	0	0	23	2386	3	23	1149	1170	21	22	0	read	NM_001349190.1	9606	10180	RBM6	3G2|DEF-3|DEF3|HLC-11|NY-LU-12|g16	RNA binding motif protein 6	RNA-binding protein 6|RNA-binding protein DEF-3|lung cancer antigen NY-LU-12|lung cancer protooncogene 11	NM_001349190.1	NP_001336119.1	NC_000003.12	protein-coding	VALIDATED	3	+	49940040	50077251	Reference GRCh38.p12 Primary Assembly
hsa-miR-10b-5p	NM_012234.6	1	669.4	669.4	0.000396	0.0101	3	3	2.18e-14	10	1	0	23	244	8	0	259.4	0	0	23	4678	1	23	886	908	23	23	0	read	NM_012234.6	9606	23429	RYBP	AAP1|APAP-1|DEDAF|YEAF1	RING1 and YY1 binding protein	RING1 and YY1-binding protein|DED-associated factor|YY1 and E4TF1 associated factor 1|apoptin-associating protein 1|death effector domain-associated factor|ring1 interactor RYBP	NM_012234.6	NP_036366.3	NC_000003.12	protein-coding	VALIDATED	3	-	72374592	72446622	Reference GRCh38.p12 Primary Assembly
hsa-miR-10b-5p	NM_001042492.2	2	1096.8	648.8	0.00675	0.0296	3	5	8.36e-09	15.5	1	0	8	244	0	0	246.8	0	0	23	12444	16	23	9816	9823	8	8	0	read	NM_001042492.2	9606	4763	NF1	NFNS|VRNF|WSS	neurofibromin 1	neurofibromin|neurofibromatosis 1|neurofibromatosis-related protein NF-1|truncated neurofibromin 1	NM_001042492.2	NP_001035957.1	NC_000017.11	protein-coding	REVIEWED	17	+	31094926	31377676	Reference GRCh38.p12 Primary Assembly
hsa-miR-10b-5p	NM_000267.3	2	1096.8	648.8	0.00675	0.0296	3	5	8.36e-09	15.5	1	0	8	244	0	0	246.8	0	0	23	12381	16	23	9753	9760	8	8	0	read	NM_000267.3	9606	4763	NF1	NFNS|VRNF|WSS	neurofibromin 1	neurofibromin|neurofibromatosis 1|neurofibromatosis-related protein NF-1|truncated neurofibromin 1	NM_000267.3	NP_000258.1	NC_000017.11	protein-coding	REVIEWED	17	+	31094926	31377676	Reference GRCh38.p12 Primary Assembly
hsa-miR-10b-5p	NM_021629.3	1	624.2	624.2	0.00139	0.0128	3	3	2.18e-14	12	1	0	14	312	0	0	145.2	0	0	23	6428	10	23	701	714	14	14	0	read	NM_021629.3	9606	59345	GNB4	CMTD1F	G protein subunit beta 4	guanine nucleotide-binding protein subunit beta-4|G protein beta-4 subunit|guanine nucleotide binding protein (G protein), beta polypeptide 4|transducin beta chain 4	NM_021629.3	NP_067642.1	NC_000003.12	protein-coding	REVIEWED	3	-	179396087	179451582	Reference GRCh38.p12 Primary Assembly
hsa-miR-10b-5p	NR_030267.1	1	637.4	637.4	0.00512	0.0156	3	120	1	9.5	1	0	22	248	8	0	219.4	0	0	23	84	1	22	42	63	22	22	0	read	NR_030267.1	9606	664616	MIR487B	MIRN487B|mir-487b	microRNA 487b	hsa-mir-487b	NR_030267.1	-	NC_000014.9	ncRNA	PROVISIONAL	14	+	101046454	101046537	Reference GRCh38.p12 Primary Assembly
hsa-miR-10b-5p	NM_016376.4	1	645.3	645.3	0.00459	0.0148	3	3	2.18e-14	10	1	0	19	240	4	0	236.3	0	0	23	7541	4	22	4137	4155	19	19	0	read	NM_016376.4	9606	51479	ANKFY1	ANKHZN|BTBD23|ZFYVE14	ankyrin repeat and FYVE domain containing 1	rabankyrin-5|Rabankyrin-5|ankyrin repeat and FYVE domain-containing protein 1|ankyrin repeat hooked to zinc finger motif|ankyrin repeats hooked to a zinc finger motif|rank-5	NM_016376.4	NP_057460.3	NC_000017.11	protein-coding	REVIEWED	17	-	4163817	4263994	Reference GRCh38.p12 Primary Assembly
hsa-miR-10b-5p	NM_001297602.2	1	624	624	0.00615	0.0171	3	3	2.18e-14	9	1	0	23	312	8	0	139	0	0	23	1733	1	23	1324	1346	23	23	0	read	NM_001297602.2	9606	83461	CDCA3	GRCC8|TOME-1	cell division cycle associated 3	cell division cycle-associated protein 3|gene-rich cluster protein C8|trigger of mitotic entry protein 1	NM_001297602.2	NP_001284531.1	NC_000012.12	protein-coding	VALIDATED	12	-	6844794	6852078	Reference GRCh38.p12 Primary Assembly
hsa-miR-10b-5p	NM_001257999.2	1	645.3	645.3	0.00459	0.0148	3	3	2.18e-14	10	1	0	19	240	4	0	236.3	0	0	23	7727	4	22	4323	4341	19	19	0	read	NM_001257999.2	9606	51479	ANKFY1	ANKHZN|BTBD23|ZFYVE14	ankyrin repeat and FYVE domain containing 1	rabankyrin-5|Rabankyrin-5|ankyrin repeat and FYVE domain-containing protein 1|ankyrin repeat hooked to zinc finger motif|ankyrin repeats hooked to a zinc finger motif|rank-5	NM_001257999.2	NP_001244928.1	NC_000017.11	protein-coding	REVIEWED	17	-	4163817	4263994	Reference GRCh38.p12 Primary Assembly
hsa-miR-10b-5p	NM_031299.6	1	624	624	0.00982	0.0321	3	3	2.18e-14	9	1	0	23	312	8	0	139	0	0	23	1808	1	23	1399	1421	23	23	0	read	NM_031299.6	9606	83461	CDCA3	GRCC8|TOME-1	cell division cycle associated 3	cell division cycle-associated protein 3|gene-rich cluster protein C8|trigger of mitotic entry protein 1	NM_031299.6	NP_112589.1	NC_000012.12	protein-coding	VALIDATED	12	-	6844794	6852078	Reference GRCh38.p12 Primary Assembly
hsa-miR-10b-5p	NM_001330063.1	1	645.3	645.3	0.00758	0.0293	3	3	2.18e-14	10	1	0	19	240	4	0	236.3	0	0	23	7538	4	22	4134	4152	19	19	0	read	NM_001330063.1	9606	51479	ANKFY1	ANKHZN|BTBD23|ZFYVE14	ankyrin repeat and FYVE domain containing 1	rabankyrin-5|Rabankyrin-5|ankyrin repeat and FYVE domain-containing protein 1|ankyrin repeat hooked to zinc finger motif|ankyrin repeats hooked to a zinc finger motif|rank-5	NM_001330063.1	NP_001316992.1	NC_000017.11	protein-coding	REVIEWED	17	-	4163817	4263994	Reference GRCh38.p12 Primary Assembly
hsa-miR-10b-5p	NM_001322257.1	1	606.5	606.5	0.0121	0.0345	3	3	2.18e-14	13	1	0	12	244	0	0	198.5	0	0	23	9849	12	23	5576	5587	12	12	0	read	NM_001322257.1	9606	23132	RAD54L2	ARIP4|HSPC325|SRISNF2L	RAD54 like 2	helicase ARIP4|AR interacting protein 4|RAD54-like protein 2|androgen receptor-interacting protein 4	NM_001322257.1	NP_001309186.1	NC_000003.12	protein-coding	VALIDATED	3	+	51538682	51668659	Reference GRCh38.p12 Primary Assembly
hsa-miR-10b-5p	NM_014346.3	2	1120.4	603.9	0.00228	0.0136	3	3	2.18e-14	16	1	0	8	160	0	0	290.9	0	0	23	3797	15	22	3243	3250	8	8	0	read	NM_014346.3	9606	25771	TBC1D22A	C22orf4|HSC79E021	TBC1 domain family member 22A	TBC1 domain family member 22A|putative GTPase activator	NM_014346.3	NP_055161.1	NC_000022.11	protein-coding	VALIDATED	22	+	46762616	47224974	Reference GRCh38.p12 Primary Assembly
hsa-miR-10b-5p	NM_001286276.1	1	643.9	643.9	0.00115	0.00986	3	3	2.18e-14	14.5	1	0	10	244	0	0	238.9	0	0	23	2894	14	23	365	374	10	10	0	read	NM_001286276.1	9606	57691	KIAA1586	-	KIAA1586	E3 SUMO-protein ligase KIAA1586	NM_001286276.1	NP_001273205.1	NC_000006.12	protein-coding	VALIDATED	6	+	57046531	57055738	Reference GRCh38.p12 Primary Assembly
hsa-miR-10b-5p	NM_001286275.1	1	643.9	643.9	0.00115	0.00986	3	3	2.18e-14	14.5	1	0	10	244	0	0	238.9	0	0	23	2942	14	23	413	422	10	10	0	read	NM_001286275.1	9606	57691	KIAA1586	-	KIAA1586	E3 SUMO-protein ligase KIAA1586	NM_001286275.1	NP_001273204.1	NC_000006.12	protein-coding	VALIDATED	6	+	57046531	57055738	Reference GRCh38.p12 Primary Assembly
hsa-miR-10b-5p	NM_001284305.1	2	1120.4	603.9	0.00228	0.0136	3	3	2.18e-14	16	1	0	8	160	0	0	290.9	0	0	23	3874	15	22	3320	3327	8	8	0	read	NM_001284305.1	9606	25771	TBC1D22A	C22orf4|HSC79E021	TBC1 domain family member 22A	TBC1 domain family member 22A|putative GTPase activator	NM_001284305.1	NP_001271234.1	NC_000022.11	protein-coding	VALIDATED	22	+	46762616	47224974	Reference GRCh38.p12 Primary Assembly
hsa-miR-10b-5p	NM_001284304.1	2	1120.4	603.9	0.00228	0.0136	3	3	2.18e-14	16	1	0	8	160	0	0	290.9	0	0	23	3934	15	22	3380	3387	8	8	0	read	NM_001284304.1	9606	25771	TBC1D22A	C22orf4|HSC79E021	TBC1 domain family member 22A	TBC1 domain family member 22A|putative GTPase activator	NM_001284304.1	NP_001271233.1	NC_000022.11	protein-coding	VALIDATED	22	+	46762616	47224974	Reference GRCh38.p12 Primary Assembly
hsa-miR-10b-5p	NM_001284303.1	2	1120.4	603.9	0.00228	0.0136	3	3	2.18e-14	16	1	0	8	160	0	0	290.9	0	0	23	3563	15	22	3009	3016	8	8	0	read	NM_001284303.1	9606	25771	TBC1D22A	C22orf4|HSC79E021	TBC1 domain family member 22A	TBC1 domain family member 22A|putative GTPase activator	NM_001284303.1	NP_001271232.1	NC_000022.11	protein-coding	VALIDATED	22	+	46762616	47224974	Reference GRCh38.p12 Primary Assembly
hsa-miR-10b-5p	NM_020931.3	1	643.9	643.9	0.000884	0.00843	3	3	2.18e-14	14.5	1	0	10	244	0	0	238.9	0	0	23	2964	14	23	435	444	10	10	0	read	NM_020931.3	9606	57691	KIAA1586	-	KIAA1586	E3 SUMO-protein ligase KIAA1586	NM_020931.3	NP_065982.1	NC_000006.12	protein-coding	VALIDATED	6	+	57046531	57055738	Reference GRCh38.p12 Primary Assembly
hsa-miR-10b-5p	NM_001286274.1	1	642.4	642.4	0.000909	0.00854	3	3	2.18e-14	14.5	1	0	10	244	0	0	237.4	0	0	23	2883	14	23	354	363	10	10	0	read	NM_001286274.1	9606	57691	KIAA1586	-	KIAA1586	E3 SUMO-protein ligase KIAA1586	NM_001286274.1	NP_001273203.1	NC_000006.12	protein-coding	VALIDATED	6	+	57046531	57055738	Reference GRCh38.p12 Primary Assembly
hsa-miR-10b-5p	NM_001004722.3	1	616.5	616.5	0.00145	0.0107	3	3	2.18e-14	13.5	1	0	11	160	0	0	293.5	0	0	23	1795	12	22	1571	1581	11	11	0	read	NM_001004722.3	9606	8440	NCK2	GRB4|NCKbeta	NCK adaptor protein 2	cytoplasmic protein NCK2|SH2/SH3 adaptor protein NCK-beta|growth factor receptor-bound protein 4|noncatalytic region of tyrosine kinase, beta	NM_001004722.3	NP_001004722.1	NC_000002.12	protein-coding	REVIEWED	2	+	105744648	105894273	Reference GRCh38.p12 Primary Assembly
hsa-miR-10b-5p	NM_001004720.2	1	616.5	616.5	0.00145	0.0107	3	3	2.18e-14	13.5	1	0	11	160	0	0	293.5	0	0	23	2417	12	22	2183	2193	11	11	0	read	NM_001004720.2	9606	8440	NCK2	GRB4|NCKbeta	NCK adaptor protein 2	cytoplasmic protein NCK2|SH2/SH3 adaptor protein NCK-beta|growth factor receptor-bound protein 4|noncatalytic region of tyrosine kinase, beta	NM_001004720.2	NP_001004720.1	NC_000002.12	protein-coding	REVIEWED	2	+	105744648	105894273	Reference GRCh38.p12 Primary Assembly
hsa-miR-10b-5p	NM_153719.3	1	622	622	0.000647	0.00898	3	5	8.36e-09	13	1	0	11	248	0	0	207	0	0	23	3435	12	22	522	532	11	11	0	read	NM_153719.3	9606	23636	NUP62	IBSN|SNDI|p62	nucleoporin 62	nuclear pore glycoprotein p62|62 kDa nucleoporin|nucleoporin 62kD|nucleoporin 62kDa|nucleoporin Nup62	NM_153719.3	NP_714941.1	NC_000019.10	protein-coding	REVIEWED	19	-	49906824	49929730	Reference GRCh38.p12 Primary Assembly
hsa-miR-10b-5p	NM_153718.3	1	622	622	0.000647	0.00898	3	5	8.36e-09	13	1	0	11	248	0	0	207	0	0	23	3280	12	22	367	377	11	11	0	read	NM_153718.3	9606	23636	NUP62	IBSN|SNDI|p62	nucleoporin 62	nuclear pore glycoprotein p62|62 kDa nucleoporin|nucleoporin 62kD|nucleoporin 62kDa|nucleoporin Nup62	NM_153718.3	NP_714940.1	NC_000019.10	protein-coding	REVIEWED	19	-	49906824	49929730	Reference GRCh38.p12 Primary Assembly
hsa-miR-10b-5p	NM_016553.4	1	622	622	0.000647	0.00898	3	5	8.36e-09	13	1	0	11	248	0	0	207	0	0	23	3602	12	22	689	699	11	11	0	read	NM_016553.4	9606	23636	NUP62	IBSN|SNDI|p62	nucleoporin 62	nuclear pore glycoprotein p62|62 kDa nucleoporin|nucleoporin 62kD|nucleoporin 62kDa|nucleoporin Nup62	NM_016553.4	NP_057637.2	NC_000019.10	protein-coding	REVIEWED	19	-	49906824	49929730	Reference GRCh38.p12 Primary Assembly
hsa-miR-10b-5p	NM_012346.4	1	622	622	0.000647	0.00898	3	5	8.36e-09	13	1	0	11	248	0	0	207	0	0	23	3241	12	22	328	338	11	11	0	read	NM_012346.4	9606	23636	NUP62	IBSN|SNDI|p62	nucleoporin 62	nuclear pore glycoprotein p62|62 kDa nucleoporin|nucleoporin 62kD|nucleoporin 62kDa|nucleoporin Nup62	NM_012346.4	NP_036478.2	NC_000019.10	protein-coding	REVIEWED	19	-	49906824	49929730	Reference GRCh38.p12 Primary Assembly
hsa-miR-10b-5p	NM_001193357.1	1	622	622	0.000647	0.00898	3	5	8.36e-09	13	1	0	11	248	0	0	207	0	0	23	3200	12	22	287	297	11	11	0	read	NM_001193357.1	9606	23636	NUP62	IBSN|SNDI|p62	nucleoporin 62	nuclear pore glycoprotein p62|62 kDa nucleoporin|nucleoporin 62kD|nucleoporin 62kDa|nucleoporin Nup62	NM_001193357.1	NP_001180286.1	NC_000019.10	protein-coding	REVIEWED	19	-	49906824	49929730	Reference GRCh38.p12 Primary Assembly
hsa-miR-10b-5p	NM_003581.4	1	616.5	616.5	0.000174	0.00458	3	3	2.18e-14	13.5	1	0	11	160	0	0	293.5	0	0	23	2517	12	22	2293	2303	11	11	0	read	NM_003581.4	9606	8440	NCK2	GRB4|NCKbeta	NCK adaptor protein 2	cytoplasmic protein NCK2|SH2/SH3 adaptor protein NCK-beta|growth factor receptor-bound protein 4|noncatalytic region of tyrosine kinase, beta	NM_003581.4	NP_003572.2	NC_000002.12	protein-coding	REVIEWED	2	+	105744648	105894273	Reference GRCh38.p12 Primary Assembly
hsa-miR-10b-5p	NR_138531.1	1	624	624	1.76e-05	4.39e-05	3	3	2.18e-14	9	1	0	23	312	8	0	139	0	0	23	1615	1	23	1206	1228	23	23	0	read	NR_138531.1	9606	83461	CDCA3	GRCC8|TOME-1	cell division cycle associated 3	cell division cycle-associated protein 3|gene-rich cluster protein C8|trigger of mitotic entry protein 1	NR_138531.1	-	NC_000012.12	protein-coding	VALIDATED	12	-	6844794	6852078	Reference GRCh38.p12 Primary Assembly
hsa-miR-10b-5p	NR_123727.2	1	624	624	1.76e-05	4.39e-05	3	3	2.18e-14	9	1	0	23	312	8	0	139	0	0	23	1792	1	23	1383	1405	23	23	0	read	NR_123727.2	9606	83461	CDCA3	GRCC8|TOME-1	cell division cycle associated 3	cell division cycle-associated protein 3|gene-rich cluster protein C8|trigger of mitotic entry protein 1	NR_123727.2	-	NC_000012.12	protein-coding	VALIDATED	12	-	6844794	6852078	Reference GRCh38.p12 Primary Assembly
hsa-miR-10b-5p	NR_125398.1	1	693.9	693.9	0.000296	0.00168	3	3	2.18e-14	14.5	1	0	10	244	0	0	288.9	0	0	23	2358	14	23	1498	1507	10	10	0	read	NR_125398.1	9606	101927167	GATA2-AS1	-	GATA2 antisense RNA 1	-	NR_125398.1	-	NC_000003.12	ncRNA	VALIDATED	3	+	128489202	128503206	Reference GRCh38.p12 Primary Assembly
hsa-miR-10b-5p	NR_047571.2	1	645.3	645.3	0.000665	0.00332	3	3	2.18e-14	10	1	0	19	240	4	0	236.3	0	0	23	7422	4	22	4018	4036	19	19	0	read	NR_047571.2	9606	51479	ANKFY1	ANKHZN|BTBD23|ZFYVE14	ankyrin repeat and FYVE domain containing 1	rabankyrin-5|Rabankyrin-5|ankyrin repeat and FYVE domain-containing protein 1|ankyrin repeat hooked to zinc finger motif|ankyrin repeats hooked to a zinc finger motif|rank-5	NR_047571.2	-	NC_000017.11	protein-coding	REVIEWED	17	-	4163817	4263994	Reference GRCh38.p12 Primary Assembly
hsa-miR-10b-5p	NR_037916.1	2	845.2	722.1	0.000142	0.00127	3	3	2.18e-14	10	1	0	16	252	0	0	294.1	0	0	23	7551	8	23	911	926	16	16	0	read	NR_037916.1	9606	331	XIAP	API3|BIRC4|IAP-3|ILP1|MIHA|XLP2|hIAP-3|hIAP3	X-linked inhibitor of apoptosis	E3 ubiquitin-protein ligase XIAP|IAP-like protein|RING-type E3 ubiquitin transferase XIAP|X-linked IAP|X-linked inhibitor of apoptosis, E3 ubiquitin protein ligase|baculoviral IAP repeat-containing protein 4|inhibitor of apoptosis protein 3	NR_037916.1	-	NC_000023.11	protein-coding	REVIEWED	X	+	123859811	123913978	Reference GRCh38.p12 Primary Assembly
hsa-miR-10b-5p	NM_001412.3	1	714.1	714.1	0.000234	0.00569	3	7	2.16e-06	15	1	0	8	312	0	0	242.1	0	0	23	4431	16	23	2002	2009	8	8	0	read	NM_001412.3	9606	1964	EIF1AX	EIF1A|EIF1AP1|EIF4C|eIF-1A|eIF-4C	eukaryotic translation initiation factor 1A X-linked	eukaryotic translation initiation factor 1A, X-chromosomal|Putative eukaryotic translation initiation factor 1A|eIF-1A X isoform|eukaryotic translation initiation factor 1A, X chromosome|eukaryotic translation initiation factor 4C	NM_001412.3	NP_001403.1	NC_000023.11	protein-coding	REVIEWED	X	-	20124517	20141847	Reference GRCh38.p12 Primary Assembly
hsa-miR-10b-5p	NM_001167.3	2	845.2	722.1	0.00219	0.0226	3	3	2.18e-14	10	1	0	16	252	0	0	294.1	0	0	23	8460	8	23	1820	1835	16	16	0	read	NM_001167.3	9606	331	XIAP	API3|BIRC4|IAP-3|ILP1|MIHA|XLP2|hIAP-3|hIAP3	X-linked inhibitor of apoptosis	E3 ubiquitin-protein ligase XIAP|IAP-like protein|RING-type E3 ubiquitin transferase XIAP|X-linked IAP|X-linked inhibitor of apoptosis, E3 ubiquitin protein ligase|baculoviral IAP repeat-containing protein 4|inhibitor of apoptosis protein 3	NM_001167.3	NP_001158.2	NC_000023.11	protein-coding	REVIEWED	X	+	123859811	123913978	Reference GRCh38.p12 Primary Assembly
hsa-miR-10b-5p	NM_001308133.1	1	621.2	621.2	0.000753	0.0091	3	3	2.18e-14	9	1	0	22	240	12	0	198.2	0	0	23	7060	1	22	583	604	22	22	0	read	NM_001308133.1	9606	57697	FANCM	FAAP250|KIAA1596	FA complementation group M	Fanconi anemia group M protein|ATP-dependent RNA helicase FANCM|Fanconi anemia complementation group M|fanconi anemia-associated polypeptide of 250 kDa|protein Hef ortholog	NM_001308133.1	NP_001295062.1	NC_000014.9	protein-coding	REVIEWED	14	+	45135938	45200889	Reference GRCh38.p12 Primary Assembly
hsa-miR-10b-5p	NM_001204401.1	2	845.2	722.1	9.32e-05	0.00257	3	3	2.18e-14	10	1	0	16	252	0	0	294.1	0	0	23	8427	8	23	1787	1802	16	16	0	read	NM_001204401.1	9606	331	XIAP	API3|BIRC4|IAP-3|ILP1|MIHA|XLP2|hIAP-3|hIAP3	X-linked inhibitor of apoptosis	E3 ubiquitin-protein ligase XIAP|IAP-like protein|RING-type E3 ubiquitin transferase XIAP|X-linked IAP|X-linked inhibitor of apoptosis, E3 ubiquitin protein ligase|baculoviral IAP repeat-containing protein 4|inhibitor of apoptosis protein 3	NM_001204401.1	NP_001191330.1	NC_000023.11	protein-coding	REVIEWED	X	+	123859811	123913978	Reference GRCh38.p12 Primary Assembly
hsa-miR-10b-5p	NM_020937.3	1	621.2	621.2	0.00327	0.0109	3	3	2.18e-14	9	1	0	22	240	12	0	198.2	0	0	23	7138	1	22	583	604	22	22	0	read	NM_020937.3	9606	57697	FANCM	FAAP250|KIAA1596	FA complementation group M	Fanconi anemia group M protein|ATP-dependent RNA helicase FANCM|Fanconi anemia complementation group M|fanconi anemia-associated polypeptide of 250 kDa|protein Hef ortholog	NM_020937.3	NP_065988.1	NC_000014.9	protein-coding	REVIEWED	14	+	45135938	45200889	Reference GRCh38.p12 Primary Assembly
hsa-miR-10b-5p	NM_001308257.1	1	604.7	604.7	0.00418	0.0123	3	4	6.65e-11	9.5	1	0	19	152	16	0	267.7	0	0	23	1814	4	22	1398	1416	19	19	0	read	NM_001308257.1	9606	171586	ABHD3	LABH3	abhydrolase domain containing 3	phospholipase ABHD3|abhydrolase domain-containing protein 3|alpha/beta hydrolase domain containing protein 3|lung alpha/beta hydrolase 3	NM_001308257.1	NP_001295186.1	NC_000018.10	protein-coding	REVIEWED	18	-	21650896	21704804	Reference GRCh38.p12 Primary Assembly
hsa-miR-10b-5p	NM_001308256.1	1	604.7	604.7	0.00418	0.0123	3	4	6.65e-11	9.5	1	0	19	152	16	0	267.7	0	0	23	1926	4	22	1510	1528	19	19	0	read	NM_001308256.1	9606	171586	ABHD3	LABH3	abhydrolase domain containing 3	phospholipase ABHD3|abhydrolase domain-containing protein 3|alpha/beta hydrolase domain containing protein 3|lung alpha/beta hydrolase 3	NM_001308256.1	NP_001295185.1	NC_000018.10	protein-coding	REVIEWED	18	-	21650896	21704804	Reference GRCh38.p12 Primary Assembly
hsa-miR-10b-5p	NM_001308134.1	1	621.2	621.2	0.00327	0.0109	3	3	2.18e-14	9	1	0	22	240	12	0	198.2	0	0	23	2139	1	22	583	604	22	22	0	read	NM_001308134.1	9606	57697	FANCM	FAAP250|KIAA1596	FA complementation group M	Fanconi anemia group M protein|ATP-dependent RNA helicase FANCM|Fanconi anemia complementation group M|fanconi anemia-associated polypeptide of 250 kDa|protein Hef ortholog	NM_001308134.1	NP_001295063.1	NC_000014.9	protein-coding	REVIEWED	14	+	45135938	45200889	Reference GRCh38.p12 Primary Assembly
hsa-miR-10b-5p	NM_001255995.1	1	607.3	607.3	0.00402	0.0135	3	3	2.18e-14	7.5	1	1	23	252	12	0	184.3	0	0	23	911	1	23	515	536	23	22	0	read	NM_001255995.1	9606	112752	IFT43	C14orf179|CED3|RP81|SRTD18	intraflagellar transport 43	intraflagellar transport protein 43 homolog|IFT complex A subunit|intraflagellar transport 43 homolog	NM_001255995.1	NP_001242924.1	NC_000014.9	protein-coding	REVIEWED	14	+	75985752	76084072	Reference GRCh38.p12 Primary Assembly
hsa-miR-10b-5p	NM_203462.2	1	626.1	626.1	5.28e-06	0.00023	3	3	2.18e-14	10	1	0	17	244	20	0	188.1	0	0	23	1604	7	23	1420	1436	17	17	0	read	NM_203462.2	9606	114932	MRFAP1L1	PP784	Morf4 family associated protein 1 like 1	MORF4 family-associated protein 1-like 1	NM_203462.2	NP_982287.1	NC_000004.12	protein-coding	VALIDATED	4	-	6707700	6709878	Reference GRCh38.p12 Primary Assembly
hsa-miR-10b-5p	NM_152446.4	2	1195.7	611.6	0.000139	0.00199	3	3	2.18e-14	15	1	0	8	248	0	0	203.6	0	0	23	4461	15	22	3175	3182	8	8	0	read	NM_152446.4	9606	145508	CEP128	C14orf145|C14orf61|LEDP/132	centrosomal protein 128	centrosomal protein of 128 kDa|centrosomal protein 128kDa|lens epithelium-derived protein	NM_152446.4	NP_689659.2	NC_000014.9	protein-coding	VALIDATED	14	-	80478320	80959500	Reference GRCh38.p12 Primary Assembly
hsa-miR-10b-5p	NM_138340.4	1	604.7	604.7	0.000165	0.00223	3	4	6.65e-11	9.5	1	0	19	152	16	0	267.7	0	0	23	2085	4	22	1669	1687	19	19	0	read	NM_138340.4	9606	171586	ABHD3	LABH3	abhydrolase domain containing 3	phospholipase ABHD3|abhydrolase domain-containing protein 3|alpha/beta hydrolase domain containing protein 3|lung alpha/beta hydrolase 3	NM_138340.4	NP_612213.2	NC_000018.10	protein-coding	REVIEWED	18	-	21650896	21704804	Reference GRCh38.p12 Primary Assembly
hsa-miR-10b-5p	NM_015097.2	2	1179	627.8	0.00393	0.0272	3	3	2.18e-14	14	1	0	11	160	0	0	306.8	0	0	23	7155	12	22	5520	5530	11	11	0	read	NM_015097.2	9606	23122	CLASP2	-	cytoplasmic linker associated protein 2	CLIP-associating protein 2|CLIP-associating protein CLASP2|multiple asters (Mast)-like homolog 2|protein Orbit homolog 2	NM_015097.2	NP_055912.2	NC_000003.12	protein-coding	VALIDATED	3	-	33496244	33718355	Reference GRCh38.p12 Primary Assembly
hsa-miR-10b-5p	NM_001207044.1	2	1179	627.8	0.00393	0.0272	3	3	2.18e-14	14	1	0	11	160	0	0	306.8	0	0	23	6733	12	22	5098	5108	11	11	0	read	NM_001207044.1	9606	23122	CLASP2	-	cytoplasmic linker associated protein 2	CLIP-associating protein 2|CLIP-associating protein CLASP2|multiple asters (Mast)-like homolog 2|protein Orbit homolog 2	NM_001207044.1	NP_001193973.1	NC_000003.12	protein-coding	VALIDATED	3	-	33496244	33718355	Reference GRCh38.p12 Primary Assembly
hsa-miR-10b-5p	NM_001348083.1	2	1144.9	647.3	0.0303	0.0594	3	3	2.18e-14	7.5	1	0	22	240	16	0	208.3	0	0	23	5777	1	22	4145	4166	22	22	0	read	NM_001348083.1	9606	10395	DLC1	ARHGAP7|HP|STARD12|p122-RhoGAP	DLC1 Rho GTPase activating protein	rho GTPase-activating protein 7|Rho-GTPase-activating protein 7|START domain-containing protein 12|StAR-related lipid transfer (START) domain containing 12|deleted in liver cancer 1 protein|deleted in liver cancer 1 variant 2|deleted in liver cancer variant 4|rho-type GTPase-activating protein 7	NM_001348083.1	NP_001335012.1	NC_000008.11	protein-coding	REVIEWED	8	-	13083360	13604615	Reference GRCh38.p12 Primary Assembly
hsa-miR-10b-5p	NM_001348081.1	2	1144.9	647.3	0.0303	0.0594	3	3	2.18e-14	7.5	1	0	22	240	16	0	208.3	0	0	23	7240	1	22	5608	5629	22	22	0	read	NM_001348081.1	9606	10395	DLC1	ARHGAP7|HP|STARD12|p122-RhoGAP	DLC1 Rho GTPase activating protein	rho GTPase-activating protein 7|Rho-GTPase-activating protein 7|START domain-containing protein 12|StAR-related lipid transfer (START) domain containing 12|deleted in liver cancer 1 protein|deleted in liver cancer 1 variant 2|deleted in liver cancer variant 4|rho-type GTPase-activating protein 7	NM_001348081.1	NP_001335010.1	NC_000008.11	protein-coding	REVIEWED	8	-	13083360	13604615	Reference GRCh38.p12 Primary Assembly
hsa-miR-10b-5p	NR_137633.1	1	613.8	613.8	0.0026	0.0244	3	3	2.18e-14	7.5	1	1	23	160	12	0	280.8	0	0	23	8051	1	22	1524	1546	22	23	0	read	NR_137633.1	9606	85465	SELENOI	EPT1|SELI|SEPI	selenoprotein I	ethanolaminephosphotransferase 1|ethanolaminephosphotransferase 1 (CDP-ethanolamine-specific)|hEPT1	NR_137633.1	-	NC_000002.12	protein-coding	REVIEWED	2	+	26346085	26395890	Reference GRCh38.p12 Primary Assembly
hsa-miR-10b-5p	NM_001348084.1	2	1144.9	647.3	0.00148	0.0193	3	3	2.18e-14	7.5	1	0	22	240	16	0	208.3	0	0	23	5962	1	22	4330	4351	22	22	0	read	NM_001348084.1	9606	10395	DLC1	ARHGAP7|HP|STARD12|p122-RhoGAP	DLC1 Rho GTPase activating protein	rho GTPase-activating protein 7|Rho-GTPase-activating protein 7|START domain-containing protein 12|StAR-related lipid transfer (START) domain containing 12|deleted in liver cancer 1 protein|deleted in liver cancer 1 variant 2|deleted in liver cancer variant 4|rho-type GTPase-activating protein 7	NM_001348084.1	NP_001335013.1	NC_000008.11	protein-coding	REVIEWED	8	-	13083360	13604615	Reference GRCh38.p12 Primary Assembly
hsa-miR-10b-5p	NM_001348082.1	2	1144.9	647.3	0.00148	0.0193	3	3	2.18e-14	7.5	1	0	22	240	16	0	208.3	0	0	23	7158	1	22	5526	5547	22	22	0	read	NM_001348082.1	9606	10395	DLC1	ARHGAP7|HP|STARD12|p122-RhoGAP	DLC1 Rho GTPase activating protein	rho GTPase-activating protein 7|Rho-GTPase-activating protein 7|START domain-containing protein 12|StAR-related lipid transfer (START) domain containing 12|deleted in liver cancer 1 protein|deleted in liver cancer 1 variant 2|deleted in liver cancer variant 4|rho-type GTPase-activating protein 7	NM_001348082.1	NP_001335011.1	NC_000008.11	protein-coding	REVIEWED	8	-	13083360	13604615	Reference GRCh38.p12 Primary Assembly
hsa-miR-10b-5p	NM_033505.3	1	613.8	613.8	0.00627	0.0285	3	3	2.18e-14	7.5	1	1	23	160	12	0	280.8	0	0	23	8143	1	22	1616	1638	22	23	0	read	NM_033505.3	9606	85465	SELENOI	EPT1|SELI|SEPI	selenoprotein I	ethanolaminephosphotransferase 1|ethanolaminephosphotransferase 1 (CDP-ethanolamine-specific)|hEPT1	NM_033505.3	NP_277040.1	NC_000002.12	protein-coding	REVIEWED	2	+	26346085	26395890	Reference GRCh38.p12 Primary Assembly
hsa-miR-10b-5p	NM_013309.5	3	1743.8	671.6	0.00202	0.0172	3	3	2.18e-14	12	1	0	13	248	0	0	253.6	0	0	23	7173	10	22	2206	2218	13	13	0	read	NM_013309.5	9606	7782	SLC30A4	ZNT4|znT-4	solute carrier family 30 member 4	zinc transporter 4|solute carrier family 30 (zinc transporter), member 4	NM_013309.5	NP_037441.2	NC_000015.10	protein-coding	VALIDATED	15	-	45479612	45523754	Reference GRCh38.p12 Primary Assembly
hsa-miR-10b-5p	NR_104292.1	2	1120.4	603.9	4.59e-07	1.49e-05	3	3	2.18e-14	16	1	0	8	160	0	0	290.9	0	0	23	4243	15	22	3689	3696	8	8	0	read	NR_104292.1	9606	25771	TBC1D22A	C22orf4|HSC79E021	TBC1 domain family member 22A	TBC1 domain family member 22A|putative GTPase activator	NR_104292.1	-	NC_000022.11	protein-coding	VALIDATED	22	+	46762616	47224974	Reference GRCh38.p12 Primary Assembly
hsa-miR-10b-5p	NM_025134.5	1	635.9	635.9	0.0264	0.0458	3	3	2.18e-14	12	1	0	16	244	0	0	230.9	0	0	23	11519	8	23	1276	1291	16	16	0	read	NM_025134.5	9606	80205	CHD9	AD013|CHD-9|CReMM|KISH2|PRIC320	chromodomain helicase DNA binding protein 9	chromodomain-helicase-DNA-binding protein 9|ATP-dependent helicase CHD9|PPAR-alpha-interacting complex protein 320 kDa|PPAR{gamma}-interacting cofactor 320 kDa|chromatin remodeling factor CHROM1|chromatin-related mesenchymal modulator|ciprofibrate bound protein p240|kismet homolog 2|peroxisomal proliferator-activated receptor A-interacting complex 320 kDa protein|proteinx0008	NM_025134.5	NP_079410.4	NC_000016.10	protein-coding	VALIDATED	16	+	53054981	53327501	Reference GRCh38.p12 Primary Assembly
hsa-miR-10b-5p	NM_001352127.1	1	635.9	635.9	0.0264	0.0458	3	3	2.18e-14	12	1	0	16	244	0	0	230.9	0	0	23	11745	8	23	1502	1517	16	16	0	read	NM_001352127.1	9606	80205	CHD9	AD013|CHD-9|CReMM|KISH2|PRIC320	chromodomain helicase DNA binding protein 9	chromodomain-helicase-DNA-binding protein 9|ATP-dependent helicase CHD9|PPAR-alpha-interacting complex protein 320 kDa|PPAR{gamma}-interacting cofactor 320 kDa|chromatin remodeling factor CHROM1|chromatin-related mesenchymal modulator|ciprofibrate bound protein p240|kismet homolog 2|peroxisomal proliferator-activated receptor A-interacting complex 320 kDa protein|proteinx0008	NM_001352127.1	NP_001339056.1	NC_000016.10	protein-coding	VALIDATED	16	+	53054981	53327501	Reference GRCh38.p12 Primary Assembly
hsa-miR-10b-5p	NM_001316668.1	2	1144.9	647.3	0.0238	0.0434	3	3	2.18e-14	7.5	1	0	22	240	16	0	208.3	0	0	23	5974	1	22	4342	4363	22	22	0	read	NM_001316668.1	9606	10395	DLC1	ARHGAP7|HP|STARD12|p122-RhoGAP	DLC1 Rho GTPase activating protein	rho GTPase-activating protein 7|Rho-GTPase-activating protein 7|START domain-containing protein 12|StAR-related lipid transfer (START) domain containing 12|deleted in liver cancer 1 protein|deleted in liver cancer 1 variant 2|deleted in liver cancer variant 4|rho-type GTPase-activating protein 7	NM_001316668.1	NP_001303597.1	NC_000008.11	protein-coding	REVIEWED	8	-	13083360	13604615	Reference GRCh38.p12 Primary Assembly
hsa-miR-10b-5p	NM_001308319.1	1	635.9	635.9	0.0264	0.0458	3	3	2.18e-14	12	1	0	16	244	0	0	230.9	0	0	23	11482	8	23	1191	1206	16	16	0	read	NM_001308319.1	9606	80205	CHD9	AD013|CHD-9|CReMM|KISH2|PRIC320	chromodomain helicase DNA binding protein 9	chromodomain-helicase-DNA-binding protein 9|ATP-dependent helicase CHD9|PPAR-alpha-interacting complex protein 320 kDa|PPAR{gamma}-interacting cofactor 320 kDa|chromatin remodeling factor CHROM1|chromatin-related mesenchymal modulator|ciprofibrate bound protein p240|kismet homolog 2|peroxisomal proliferator-activated receptor A-interacting complex 320 kDa protein|proteinx0008	NM_001308319.1	NP_001295248.1	NC_000016.10	protein-coding	VALIDATED	16	+	53054981	53327501	Reference GRCh38.p12 Primary Assembly
hsa-miR-10b-5p	NM_001294282.1	1	636.7	636.7	0.00335	0.0203	3	3	2.18e-14	13.5	1	0	11	252	0	0	221.7	0	0	23	5009	13	23	3257	3267	11	11	0	read	NM_001294282.1	9606	4603	MYBL1	A-MYB|AMYB	MYB proto-oncogene like 1	myb-related protein A|myb-like protein 1|v-myb avian myeloblastosis viral oncogene homolog-like 1	NM_001294282.1	NP_001281211.1	NC_000008.11	protein-coding	VALIDATED	8	-	66562174	66613248	Reference GRCh38.p12 Primary Assembly
hsa-miR-10b-5p	NM_001144755.2	1	636.7	636.7	0.00335	0.0203	3	3	2.18e-14	13.5	1	0	11	252	0	0	221.7	0	0	23	5012	13	23	3260	3270	11	11	0	read	NM_001144755.2	9606	4603	MYBL1	A-MYB|AMYB	MYB proto-oncogene like 1	myb-related protein A|myb-like protein 1|v-myb avian myeloblastosis viral oncogene homolog-like 1	NM_001144755.2	NP_001138227.1	NC_000008.11	protein-coding	VALIDATED	8	-	66562174	66613248	Reference GRCh38.p12 Primary Assembly
hsa-miR-10b-5p	NM_001286045.1	1	166.5	166.5	0.229	0.265	3	3	2.18e-14	9.5	1	0	15	-52	-10	0	49.5	0	0	23	3750	4	18	621	635	15	15	11.5	read	NM_001286045.1	9606	10179	RBM7	-	RNA binding motif protein 7	RNA-binding protein 7	NM_001286045.1	NP_001272974.1	NC_000011.10	protein-coding	VALIDATED	11	+	114400528	114410609	Reference GRCh38.p12 Primary Assembly
hsa-miR-10b-5p	NM_001080416.3	1	636.7	636.7	6.93e-05	0.00207	3	3	2.18e-14	13.5	1	0	11	252	0	0	221.7	0	0	23	5192	13	23	3440	3450	11	11	0	read	NM_001080416.3	9606	4603	MYBL1	A-MYB|AMYB	MYB proto-oncogene like 1	myb-related protein A|myb-like protein 1|v-myb avian myeloblastosis viral oncogene homolog-like 1	NM_001080416.3	NP_001073885.1	NC_000008.11	protein-coding	VALIDATED	8	-	66562174	66613248	Reference GRCh38.p12 Primary Assembly
hsa-miR-10b-5p	NM_016106.3	1	681.4	681.4	0.000643	0.0074	3	3	2.18e-14	12	1	0	16	240	0	0	282.4	0	0	23	2233	7	22	945	960	16	16	0	read	NM_016106.3	9606	23256	SCFD1	C14orf163|RA410|SLY1|SLY1P|STXBP1L2	sec1 family domain containing 1	sec1 family domain-containing protein 1|syntaxin-binding protein 1-like 2|vesicle transport-related protein	NM_016106.3	NP_057190.2	NC_000014.9	protein-coding	VALIDATED	14	+	30622253	30735827	Reference GRCh38.p12 Primary Assembly
hsa-miR-10b-5p	NM_016090.3	1	166.5	166.5	0.31	0.352	3	3	2.18e-14	9.5	1	0	15	-52	-10	0	49.5	0	0	23	3747	4	18	618	632	15	15	11.5	read	NM_016090.3	9606	10179	RBM7	-	RNA binding motif protein 7	RNA-binding protein 7	NM_016090.3	NP_057174.1	NC_000011.10	protein-coding	VALIDATED	11	+	114400528	114410609	Reference GRCh38.p12 Primary Assembly
hsa-miR-10b-5p	NM_001286048.1	1	166.5	166.5	0.31	0.352	3	3	2.18e-14	9.5	1	0	15	-52	-10	0	49.5	0	0	23	3499	4	18	370	384	15	15	11.5	read	NM_001286048.1	9606	10179	RBM7	-	RNA binding motif protein 7	RNA-binding protein 7	NM_001286048.1	NP_001272977.1	NC_000011.10	protein-coding	VALIDATED	11	+	114400528	114410609	Reference GRCh38.p12 Primary Assembly
hsa-miR-10b-5p	NM_001283032.1	1	681.4	681.4	0.000643	0.0074	3	3	2.18e-14	12	1	0	16	240	0	0	282.4	0	0	23	2144	7	22	856	871	16	16	0	read	NM_001283032.1	9606	23256	SCFD1	C14orf163|RA410|SLY1|SLY1P|STXBP1L2	sec1 family domain containing 1	sec1 family domain-containing protein 1|syntaxin-binding protein 1-like 2|vesicle transport-related protein	NM_001283032.1	NP_001269961.1	NC_000014.9	protein-coding	VALIDATED	14	+	30622253	30735827	Reference GRCh38.p12 Primary Assembly
hsa-miR-10b-5p	NM_182835.2	1	681.4	681.4	0.00233	0.0151	3	3	2.18e-14	12	1	0	16	240	0	0	282.4	0	0	23	2162	7	22	874	889	16	16	0	read	NM_182835.2	9606	23256	SCFD1	C14orf163|RA410|SLY1|SLY1P|STXBP1L2	sec1 family domain containing 1	sec1 family domain-containing protein 1|syntaxin-binding protein 1-like 2|vesicle transport-related protein	NM_182835.2	NP_878255.1	NC_000014.9	protein-coding	VALIDATED	14	+	30622253	30735827	Reference GRCh38.p12 Primary Assembly
hsa-miR-10b-5p	NM_006912.5	1	600.2	600.2	0.00733	0.024	3	3	2.18e-14	15.5	1	0	9	160	0	0	285.2	0	0	23	3455	14	22	1583	1591	9	9	0	read	NM_006912.5	9606	6016	RIT1	NS8|RIBB|RIT|ROC1	Ras like without CAAX 1	GTP-binding protein Rit1|GTP-binding protein Roc1|Ric-like, expressed in many tissues|ras-like protein expressed in many tissues|ras-like without CAAX protein 1	NM_006912.5	NP_008843.1	NC_000001.11	protein-coding	REVIEWED	1	-	155897807	155911401	Reference GRCh38.p12 Primary Assembly
hsa-miR-10b-5p	NM_001286046.1	1	166.5	166.5	0.358	0.398	3	3	2.18e-14	9.5	1	0	15	-52	-10	0	49.5	0	0	23	3746	4	18	617	631	15	15	11.5	read	NM_001286046.1	9606	10179	RBM7	-	RNA binding motif protein 7	RNA-binding protein 7	NM_001286046.1	NP_001272975.1	NC_000011.10	protein-coding	VALIDATED	11	+	114400528	114410609	Reference GRCh38.p12 Primary Assembly
hsa-miR-10b-5p	NM_001283033.1	1	681.4	681.4	0.00233	0.0151	3	3	2.18e-14	12	1	0	16	240	0	0	282.4	0	0	23	1931	7	22	643	658	16	16	0	read	NM_001283033.1	9606	23256	SCFD1	C14orf163|RA410|SLY1|SLY1P|STXBP1L2	sec1 family domain containing 1	sec1 family domain-containing protein 1|syntaxin-binding protein 1-like 2|vesicle transport-related protein	NM_001283033.1	NP_001269962.1	NC_000014.9	protein-coding	VALIDATED	14	+	30622253	30735827	Reference GRCh38.p12 Primary Assembly
hsa-miR-10b-5p	NM_001283031.1	1	681.4	681.4	0.00233	0.0151	3	3	2.18e-14	12	1	0	16	240	0	0	282.4	0	0	23	2145	7	22	857	872	16	16	0	read	NM_001283031.1	9606	23256	SCFD1	C14orf163|RA410|SLY1|SLY1P|STXBP1L2	sec1 family domain containing 1	sec1 family domain-containing protein 1|syntaxin-binding protein 1-like 2|vesicle transport-related protein	NM_001283031.1	NP_001269960.1	NC_000014.9	protein-coding	VALIDATED	14	+	30622253	30735827	Reference GRCh38.p12 Primary Assembly
hsa-miR-10b-5p	NM_001282880.1	2	1207.7	723.2	0.00123	0.0114	3	3	2.18e-14	9.5	1	0	18	320	16	0	213.2	0	0	23	3407	6	23	2197	2214	18	18	0	read	NM_001282880.1	9606	91392	ZNF502	-	zinc finger protein 502	zinc finger protein 502	NM_001282880.1	NP_001269809.1	NC_000003.12	protein-coding	VALIDATED	3	+	44712642	44723830	Reference GRCh38.p12 Primary Assembly
hsa-miR-10b-5p	NM_001256821.1	1	600.2	600.2	0.00733	0.024	3	3	2.18e-14	15.5	1	0	9	160	0	0	285.2	0	0	23	3333	14	22	1461	1469	9	9	0	read	NM_001256821.1	9606	6016	RIT1	NS8|RIBB|RIT|ROC1	Ras like without CAAX 1	GTP-binding protein Rit1|GTP-binding protein Roc1|Ric-like, expressed in many tissues|ras-like protein expressed in many tissues|ras-like without CAAX protein 1	NM_001256821.1	NP_001243750.1	NC_000001.11	protein-coding	REVIEWED	1	-	155897807	155911401	Reference GRCh38.p12 Primary Assembly
hsa-miR-10b-5p	NM_001256820.1	1	600.2	600.2	0.00733	0.024	3	3	2.18e-14	15.5	1	0	9	160	0	0	285.2	0	0	23	3306	14	22	1434	1442	9	9	0	read	NM_001256820.1	9606	6016	RIT1	NS8|RIBB|RIT|ROC1	Ras like without CAAX 1	GTP-binding protein Rit1|GTP-binding protein Roc1|Ric-like, expressed in many tissues|ras-like protein expressed in many tissues|ras-like without CAAX protein 1	NM_001256820.1	NP_001243749.1	NC_000001.11	protein-coding	REVIEWED	1	-	155897807	155911401	Reference GRCh38.p12 Primary Assembly
hsa-miR-10b-5p	NM_182643.2	2	1144.9	647.3	0.0167	0.0322	3	3	2.18e-14	7.5	1	0	22	240	16	0	208.3	0	0	23	7479	1	22	5847	5868	22	22	0	read	NM_182643.2	9606	10395	DLC1	ARHGAP7|HP|STARD12|p122-RhoGAP	DLC1 Rho GTPase activating protein	rho GTPase-activating protein 7|Rho-GTPase-activating protein 7|START domain-containing protein 12|StAR-related lipid transfer (START) domain containing 12|deleted in liver cancer 1 protein|deleted in liver cancer 1 variant 2|deleted in liver cancer variant 4|rho-type GTPase-activating protein 7	NM_182643.2	NP_872584.2	NC_000008.11	protein-coding	REVIEWED	8	-	13083360	13604615	Reference GRCh38.p12 Primary Assembly
hsa-miR-10b-5p	NM_001286047.1	1	166.5	166.5	0.383	0.419	3	3	2.18e-14	9.5	1	0	15	-52	-10	0	49.5	0	0	23	3587	4	18	458	472	15	15	11.5	read	NM_001286047.1	9606	10179	RBM7	-	RNA binding motif protein 7	RNA-binding protein 7	NM_001286047.1	NP_001272976.1	NC_000011.10	protein-coding	VALIDATED	11	+	114400528	114410609	Reference GRCh38.p12 Primary Assembly
hsa-miR-10b-5p	NM_001257376.1	1	681.4	681.4	0.012	0.0275	3	3	2.18e-14	12	1	0	16	240	0	0	282.4	0	0	23	2071	7	22	783	798	16	16	0	read	NM_001257376.1	9606	23256	SCFD1	C14orf163|RA410|SLY1|SLY1P|STXBP1L2	sec1 family domain containing 1	sec1 family domain-containing protein 1|syntaxin-binding protein 1-like 2|vesicle transport-related protein	NM_001257376.1	NP_001244305.1	NC_000014.9	protein-coding	VALIDATED	14	+	30622253	30735827	Reference GRCh38.p12 Primary Assembly
hsa-miR-10b-5p	NM_014680.4	1	658.4	658.4	0.000499	0.0071	3	3	2.18e-14	13	1	0	10	320	0	0	168.4	0	0	23	7452	14	23	1610	1619	10	10	0	read	NM_014680.4	9606	9703	KIAA0100	BCOX|BCOX1|CT101|FMP27	KIAA0100	protein KIAA0100|U937-associated antigen|antigen MLAA-22|breast cancer overexpressed gene 1|breast cancer-overexpressed gene 1 protein|cancer/testis antigen 101	NM_014680.4	NP_055495.2	NC_000017.11	protein-coding	REVIEWED	17	-	28614439	28645158	Reference GRCh38.p12 Primary Assembly
hsa-miR-10b-5p	NM_006094.4	2	1144.9	647.3	0.00837	0.0264	3	3	2.18e-14	7.5	1	0	22	240	16	0	208.3	0	0	23	6044	1	22	4412	4433	22	22	0	read	NM_006094.4	9606	10395	DLC1	ARHGAP7|HP|STARD12|p122-RhoGAP	DLC1 Rho GTPase activating protein	rho GTPase-activating protein 7|Rho-GTPase-activating protein 7|START domain-containing protein 12|StAR-related lipid transfer (START) domain containing 12|deleted in liver cancer 1 protein|deleted in liver cancer 1 variant 2|deleted in liver cancer variant 4|rho-type GTPase-activating protein 7	NM_006094.4	NP_006085.2	NC_000008.11	protein-coding	REVIEWED	8	-	13083360	13604615	Reference GRCh38.p12 Primary Assembly
hsa-miR-10b-5p	NM_001164271.1	2	1144.9	647.3	0.00837	0.0264	3	3	2.18e-14	7.5	1	0	22	240	16	0	208.3	0	0	23	5786	1	22	4154	4175	22	22	0	read	NM_001164271.1	9606	10395	DLC1	ARHGAP7|HP|STARD12|p122-RhoGAP	DLC1 Rho GTPase activating protein	rho GTPase-activating protein 7|Rho-GTPase-activating protein 7|START domain-containing protein 12|StAR-related lipid transfer (START) domain containing 12|deleted in liver cancer 1 protein|deleted in liver cancer 1 variant 2|deleted in liver cancer variant 4|rho-type GTPase-activating protein 7	NM_001164271.1	NP_001157743.1	NC_000008.11	protein-coding	REVIEWED	8	-	13083360	13604615	Reference GRCh38.p12 Primary Assembly
hsa-miR-10b-5p	NR_146071.1	1	698	698	0.000242	0.00349	3	3	2.18e-14	8	1	1	22	252	12	0	271	0	0	23	2170	3	23	914	935	21	22	0	read	NR_146071.1	9606	10180	RBM6	3G2|DEF-3|DEF3|HLC-11|NY-LU-12|g16	RNA binding motif protein 6	RNA-binding protein 6|RNA-binding protein DEF-3|lung cancer antigen NY-LU-12|lung cancer protooncogene 11	NR_146071.1	-	NC_000003.12	protein-coding	VALIDATED	3	+	49940040	50077251	Reference GRCh38.p12 Primary Assembly
hsa-miR-10b-5p	NM_001184835.1	1	678.9	678.9	0.000357	0.00443	3	3	2.18e-14	14	1	0	10	248	0	0	269.9	0	0	23	4781	13	22	4448	4457	10	10	0	read	NM_001184835.1	9606	10149	ADGRG2	CBAVDX|EDDM6|GPR64|HE6|TM7LN2	adhesion G protein-coupled receptor G2	adhesion G-protein coupled receptor G2|G protein-coupled receptor 64|G protein-coupled receptor, epididymis-specific (seven transmembrane family)|epididymal protein 6|human epididymis-specific protein 6	NM_001184835.1	NP_001171764.1	NC_000023.11	protein-coding	REVIEWED	X	-	18989306	19122955	Reference GRCh38.p12 Primary Assembly
hsa-miR-10b-5p	NM_001079860.2	1	678.9	678.9	0.000357	0.00443	3	3	2.18e-14	14	1	0	10	248	0	0	269.9	0	0	23	4829	13	22	4496	4505	10	10	0	read	NM_001079860.2	9606	10149	ADGRG2	CBAVDX|EDDM6|GPR64|HE6|TM7LN2	adhesion G protein-coupled receptor G2	adhesion G-protein coupled receptor G2|G protein-coupled receptor 64|G protein-coupled receptor, epididymis-specific (seven transmembrane family)|epididymal protein 6|human epididymis-specific protein 6	NM_001079860.2	NP_001073329.1	NC_000023.11	protein-coding	REVIEWED	X	-	18989306	19122955	Reference GRCh38.p12 Primary Assembly
hsa-miR-10b-5p	NM_005777.2	1	698	698	0.000999	0.0112	3	3	2.18e-14	8	1	1	22	252	12	0	271	0	0	23	3758	3	23	2502	2523	21	22	0	read	NM_005777.2	9606	10180	RBM6	3G2|DEF-3|DEF3|HLC-11|NY-LU-12|g16	RNA binding motif protein 6	RNA-binding protein 6|RNA-binding protein DEF-3|lung cancer antigen NY-LU-12|lung cancer protooncogene 11	NM_005777.2	NP_005768.1	NC_000003.12	protein-coding	VALIDATED	3	+	49940040	50077251	Reference GRCh38.p12 Primary Assembly
hsa-miR-10b-5p	NM_005756.3	1	678.9	678.9	0.00137	0.013	3	3	2.18e-14	14	1	0	10	248	0	0	269.9	0	0	23	4886	13	22	4553	4562	10	10	0	read	NM_005756.3	9606	10149	ADGRG2	CBAVDX|EDDM6|GPR64|HE6|TM7LN2	adhesion G protein-coupled receptor G2	adhesion G-protein coupled receptor G2|G protein-coupled receptor 64|G protein-coupled receptor, epididymis-specific (seven transmembrane family)|epididymal protein 6|human epididymis-specific protein 6	NM_005756.3	NP_005747.2	NC_000023.11	protein-coding	REVIEWED	X	-	18989306	19122955	Reference GRCh38.p12 Primary Assembly
hsa-miR-10b-5p	NM_001184837.1	1	678.9	678.9	0.00137	0.013	3	3	2.18e-14	14	1	0	10	248	0	0	269.9	0	0	23	4805	13	22	4472	4481	10	10	0	read	NM_001184837.1	9606	10149	ADGRG2	CBAVDX|EDDM6|GPR64|HE6|TM7LN2	adhesion G protein-coupled receptor G2	adhesion G-protein coupled receptor G2|G protein-coupled receptor 64|G protein-coupled receptor, epididymis-specific (seven transmembrane family)|epididymal protein 6|human epididymis-specific protein 6	NM_001184837.1	NP_001171766.1	NC_000023.11	protein-coding	REVIEWED	X	-	18989306	19122955	Reference GRCh38.p12 Primary Assembly
hsa-miR-10b-5p	NM_001184836.1	1	678.9	678.9	0.00137	0.013	3	3	2.18e-14	14	1	0	10	248	0	0	269.9	0	0	23	4823	13	22	4490	4499	10	10	0	read	NM_001184836.1	9606	10149	ADGRG2	CBAVDX|EDDM6|GPR64|HE6|TM7LN2	adhesion G protein-coupled receptor G2	adhesion G-protein coupled receptor G2|G protein-coupled receptor 64|G protein-coupled receptor, epididymis-specific (seven transmembrane family)|epididymal protein 6|human epididymis-specific protein 6	NM_001184836.1	NP_001171765.1	NC_000023.11	protein-coding	REVIEWED	X	-	18989306	19122955	Reference GRCh38.p12 Primary Assembly
hsa-miR-10b-5p	NM_001184834.1	1	678.9	678.9	0.00137	0.013	3	3	2.18e-14	14	1	0	10	248	0	0	269.9	0	0	23	4742	13	22	4409	4418	10	10	0	read	NM_001184834.1	9606	10149	ADGRG2	CBAVDX|EDDM6|GPR64|HE6|TM7LN2	adhesion G protein-coupled receptor G2	adhesion G-protein coupled receptor G2|G protein-coupled receptor 64|G protein-coupled receptor, epididymis-specific (seven transmembrane family)|epididymal protein 6|human epididymis-specific protein 6	NM_001184834.1	NP_001171763.1	NC_000023.11	protein-coding	REVIEWED	X	-	18989306	19122955	Reference GRCh38.p12 Primary Assembly
hsa-miR-10b-5p	NM_001184833.1	1	678.9	678.9	0.00137	0.013	3	3	2.18e-14	14	1	0	10	248	0	0	269.9	0	0	23	4847	13	22	4514	4523	10	10	0	read	NM_001184833.1	9606	10149	ADGRG2	CBAVDX|EDDM6|GPR64|HE6|TM7LN2	adhesion G protein-coupled receptor G2	adhesion G-protein coupled receptor G2|G protein-coupled receptor 64|G protein-coupled receptor, epididymis-specific (seven transmembrane family)|epididymal protein 6|human epididymis-specific protein 6	NM_001184833.1	NP_001171762.1	NC_000023.11	protein-coding	REVIEWED	X	-	18989306	19122955	Reference GRCh38.p12 Primary Assembly
hsa-miR-10b-5p	NM_001167582.1	1	698	698	0.000999	0.0112	3	3	2.18e-14	8	1	1	22	252	12	0	271	0	0	23	2245	3	23	989	1010	21	22	0	read	NM_001167582.1	9606	10180	RBM6	3G2|DEF-3|DEF3|HLC-11|NY-LU-12|g16	RNA binding motif protein 6	RNA-binding protein 6|RNA-binding protein DEF-3|lung cancer antigen NY-LU-12|lung cancer protooncogene 11	NM_001167582.1	NP_001161054.1	NC_000003.12	protein-coding	VALIDATED	3	+	49940040	50077251	Reference GRCh38.p12 Primary Assembly
hsa-miR-10b-5p	NM_001079859.2	1	678.9	678.9	0.00137	0.013	3	3	2.18e-14	14	1	0	10	248	0	0	269.9	0	0	23	4853	13	22	4520	4529	10	10	0	read	NM_001079859.2	9606	10149	ADGRG2	CBAVDX|EDDM6|GPR64|HE6|TM7LN2	adhesion G protein-coupled receptor G2	adhesion G-protein coupled receptor G2|G protein-coupled receptor 64|G protein-coupled receptor, epididymis-specific (seven transmembrane family)|epididymal protein 6|human epididymis-specific protein 6	NM_001079859.2	NP_001073328.1	NC_000023.11	protein-coding	REVIEWED	X	-	18989306	19122955	Reference GRCh38.p12 Primary Assembly
hsa-miR-10b-5p	NM_001079858.2	1	678.9	678.9	0.00137	0.013	3	3	2.18e-14	14	1	0	10	248	0	0	269.9	0	0	23	4895	13	22	4562	4571	10	10	0	read	NM_001079858.2	9606	10149	ADGRG2	CBAVDX|EDDM6|GPR64|HE6|TM7LN2	adhesion G protein-coupled receptor G2	adhesion G-protein coupled receptor G2|G protein-coupled receptor 64|G protein-coupled receptor, epididymis-specific (seven transmembrane family)|epididymal protein 6|human epididymis-specific protein 6	NM_001079858.2	NP_001073327.1	NC_000023.11	protein-coding	REVIEWED	X	-	18989306	19122955	Reference GRCh38.p12 Primary Assembly
hsa-miR-10b-5p	NM_017666.4	1	631.4	631.4	0.000601	0.00406	3	3	2.18e-14	14	1	0	11	252	0	0	221.4	0	0	23	4695	13	23	2877	2887	11	11	0	read	NM_017666.4	9606	55609	ZNF280C	SUHW3|ZNF633	zinc finger protein 280C	zinc finger protein 280C|suppressor of hairy wing homolog 3|zinc finger protein 633	NM_017666.4	NP_060136.1	NC_000023.11	protein-coding	VALIDATED	X	-	130202698	130268947	Reference GRCh38.p12 Primary Assembly
hsa-miR-10b-5p	NM_001159772.1	1	673.1	673.1	0.000294	0.00472	3	3	2.18e-14	8.5	1	0	22	252	8	0	245.1	0	0	23	3489	2	23	2127	2148	22	22	0	read	NM_001159772.1	9606	124583	CANT1	DBQD|DBQD1|EDM7|SCAN-1|SCAN1|SHAPY	calcium activated nucleotidase 1	soluble calcium-activated nucleotidase 1|Ca2+-dependent endoplasmic reticulum nucleoside diphosphatase|apyrase homolog|micromelic dwarfism with vertebral and metaphyseal abnormalities and advanced carpotarsal ossification|putative MAPK-activating protein PM09|putative NF-kappa-B-activating protein 107|soluble Ca-activated nucleotidase, isozyme 1|soluble calcium-activated nucleotidase SCAN-1	NM_001159772.1	NP_001153244.1	NC_000017.11	protein-coding	REVIEWED	17	-	78991715	79009816	Reference GRCh38.p12 Primary Assembly
hsa-miR-10b-5p	NM_001134440.1	1	723.2	723.2	9.96e-05	0.00245	3	3	2.18e-14	9.5	1	0	18	320	16	0	213.2	0	0	23	3284	6	23	2074	2091	18	18	0	read	NM_001134440.1	9606	91392	ZNF502	-	zinc finger protein 502	zinc finger protein 502	NM_001134440.1	NP_001127912.1	NC_000003.12	protein-coding	VALIDATED	3	+	44712642	44723830	Reference GRCh38.p12 Primary Assembly
hsa-miR-10b-5p	NM_138793.3	1	673.1	673.1	0.000576	0.00748	3	3	2.18e-14	8.5	1	0	22	252	8	0	245.1	0	0	23	3545	2	23	2183	2204	22	22	0	read	NM_138793.3	9606	124583	CANT1	DBQD|DBQD1|EDM7|SCAN-1|SCAN1|SHAPY	calcium activated nucleotidase 1	soluble calcium-activated nucleotidase 1|Ca2+-dependent endoplasmic reticulum nucleoside diphosphatase|apyrase homolog|micromelic dwarfism with vertebral and metaphyseal abnormalities and advanced carpotarsal ossification|putative MAPK-activating protein PM09|putative NF-kappa-B-activating protein 107|soluble Ca-activated nucleotidase, isozyme 1|soluble calcium-activated nucleotidase SCAN-1	NM_138793.3	NP_620148.1	NC_000017.11	protein-coding	REVIEWED	17	-	78991715	79009816	Reference GRCh38.p12 Primary Assembly
hsa-miR-10b-5p	NM_033210.4	1	723.2	723.2	0.000218	0.00429	3	3	2.18e-14	9.5	1	0	18	320	16	0	213.2	0	0	23	3288	6	23	2078	2095	18	18	0	read	NM_033210.4	9606	91392	ZNF502	-	zinc finger protein 502	zinc finger protein 502	NM_033210.4	NP_149987.2	NC_000003.12	protein-coding	VALIDATED	3	+	44712642	44723830	Reference GRCh38.p12 Primary Assembly
hsa-miR-10b-5p	NM_001159773.1	1	673.1	673.1	0.000576	0.00748	3	3	2.18e-14	8.5	1	0	22	252	8	0	245.1	0	0	23	3350	2	23	1988	2009	22	22	0	read	NM_001159773.1	9606	124583	CANT1	DBQD|DBQD1|EDM7|SCAN-1|SCAN1|SHAPY	calcium activated nucleotidase 1	soluble calcium-activated nucleotidase 1|Ca2+-dependent endoplasmic reticulum nucleoside diphosphatase|apyrase homolog|micromelic dwarfism with vertebral and metaphyseal abnormalities and advanced carpotarsal ossification|putative MAPK-activating protein PM09|putative NF-kappa-B-activating protein 107|soluble Ca-activated nucleotidase, isozyme 1|soluble calcium-activated nucleotidase SCAN-1	NM_001159773.1	NP_001153245.1	NC_000017.11	protein-coding	REVIEWED	17	-	78991715	79009816	Reference GRCh38.p12 Primary Assembly
hsa-miR-10b-5p	NM_001134442.1	1	723.2	723.2	0.000218	0.00429	3	3	2.18e-14	9.5	1	0	18	320	16	0	213.2	0	0	23	3186	6	23	1976	1993	18	18	0	read	NM_001134442.1	9606	91392	ZNF502	-	zinc finger protein 502	zinc finger protein 502	NM_001134442.1	NP_001127914.1	NC_000003.12	protein-coding	VALIDATED	3	+	44712642	44723830	Reference GRCh38.p12 Primary Assembly
hsa-miR-10b-5p	NM_001134441.1	1	723.2	723.2	0.000218	0.00429	3	3	2.18e-14	9.5	1	0	18	320	16	0	213.2	0	0	23	3190	6	23	1980	1997	18	18	0	read	NM_001134441.1	9606	91392	ZNF502	-	zinc finger protein 502	zinc finger protein 502	NM_001134441.1	NP_001127913.1	NC_000003.12	protein-coding	VALIDATED	3	+	44712642	44723830	Reference GRCh38.p12 Primary Assembly
hsa-miR-10b-5p	NM_006425.4	1	630.5	630.5	0.000219	0.00541	3	3	2.18e-14	15.5	1	0	8	244	0	0	228.5	0	0	23	3570	16	23	3471	3478	8	8	0	read	NM_006425.4	9606	10569	SLU7	9G8|hSlu7	SLU7 homolog, splicing factor	pre-mRNA-splicing factor SLU7|SLU7 splicing factor homolog|splicing factor|step II splicing factor SLU7|zinc knuckle motif containing	NM_006425.4	NP_006416.3	NC_000005.10	protein-coding	REVIEWED	5	-	160401640	160419160	Reference GRCh38.p12 Primary Assembly
hsa-miR-10b-5p	NM_015106.3	1	606.5	606.5	0.00037	0.00527	3	3	2.18e-14	13	1	0	12	244	0	0	198.5	0	0	23	10009	12	23	5736	5747	12	12	0	read	NM_015106.3	9606	23132	RAD54L2	ARIP4|HSPC325|SRISNF2L	RAD54 like 2	helicase ARIP4|AR interacting protein 4|RAD54-like protein 2|androgen receptor-interacting protein 4	NM_015106.3	NP_055921.2	NC_000003.12	protein-coding	VALIDATED	3	+	51538682	51668659	Reference GRCh38.p12 Primary Assembly
hsa-miR-10b-5p	NM_001322256.1	1	606.5	606.5	0.00037	0.00527	3	3	2.18e-14	13	1	0	12	244	0	0	198.5	0	0	23	9947	12	23	5674	5685	12	12	0	read	NM_001322256.1	9606	23132	RAD54L2	ARIP4|HSPC325|SRISNF2L	RAD54 like 2	helicase ARIP4|AR interacting protein 4|RAD54-like protein 2|androgen receptor-interacting protein 4	NM_001322256.1	NP_001309185.1	NC_000003.12	protein-coding	VALIDATED	3	+	51538682	51668659	Reference GRCh38.p12 Primary Assembly
hsa-miR-10b-5p	NM_001322253.1	1	606.5	606.5	0.00037	0.00527	3	3	2.18e-14	13	1	0	12	244	0	0	198.5	0	0	23	10057	12	23	5784	5795	12	12	0	read	NM_001322253.1	9606	23132	RAD54L2	ARIP4|HSPC325|SRISNF2L	RAD54 like 2	helicase ARIP4|AR interacting protein 4|RAD54-like protein 2|androgen receptor-interacting protein 4	NM_001322253.1	NP_001309182.1	NC_000003.12	protein-coding	VALIDATED	3	+	51538682	51668659	Reference GRCh38.p12 Primary Assembly
hsa-miR-10b-5p	NR_003227.1	1	643.3	643.3	0.000792	0.00755	3	3	2.18e-14	13	1	0	12	312	0	0	169.3	0	0	23	2947	12	23	2765	2776	12	12	0	read	NR_003227.1	9606	172	AFG3L1P	AFG3|AFG3L1	AFG3 like matrix AAA peptidase subunit 1, pseudogene	AFG3 (ATPase family gene 3, yeast)-like 1|AFG3 ATPase family gene 3-like 1, pseudogene|AFG3 ATPase family member 3-like 1, pseudogene|AFG3 like AAA ATPase 1, pseudogene	NR_003227.1	-	NC_000016.10	pseudo	VALIDATED	16	+	89972579	90000786	Reference GRCh38.p12 Primary Assembly
hsa-miR-10b-5p	NR_003226.1	1	643.3	643.3	0.000792	0.00755	3	3	2.18e-14	13	1	0	12	312	0	0	169.3	0	0	23	3186	12	23	3004	3015	12	12	0	read	NR_003226.1	9606	172	AFG3L1P	AFG3|AFG3L1	AFG3 like matrix AAA peptidase subunit 1, pseudogene	AFG3 (ATPase family gene 3, yeast)-like 1|AFG3 ATPase family gene 3-like 1, pseudogene|AFG3 ATPase family member 3-like 1, pseudogene|AFG3 like AAA ATPase 1, pseudogene	NR_003226.1	-	NC_000016.10	pseudo	VALIDATED	16	+	89972579	90000786	Reference GRCh38.p12 Primary Assembly
hsa-miR-10b-5p	NM_001330399.1	2	1301.3	665.4	0.00156	0.0191	3	3	2.18e-14	10	1	0	19	248	8	0	244.4	0	0	23	3080	4	22	1857	1875	19	19	0	read	NM_001330399.1	9606	348235	SKA2	FAM33A	spindle and kinetochore associated complex subunit 2	spindle and kinetochore-associated protein 2|family with sequence similarity 33, member A|spindle and KT (kinetochore) associated 2	NM_001330399.1	NP_001317328.1	NC_000017.11	protein-coding	VALIDATED	17	-	59109858	59155438	Reference GRCh38.p12 Primary Assembly
hsa-miR-10b-5p	NM_001177387.1	2	1119.8	562.5	0.041	0.0572	2	2	3.54e-10	12	1	0	14	252	0	0	183.5	0	0	23	6866	10	23	1229	1242	14	14	0	read	NM_001177387.1	9606	6314	ATXN7	ADCAII|OPCA3|SCA7	ataxin 7	ataxin-7|spinocerebellar ataxia type 7 protein	NM_001177387.1	NP_001170858.1	NC_000003.12	protein-coding	REVIEWED	3	+	63864556	64003461	Reference GRCh38.p12 Primary Assembly
hsa-miR-10b-5p	NM_001023563.3	1	637.6	637.6	0.0211	0.0391	2	2	3.54e-10	14.5	1	0	10	244	0	0	272.6	0	0	23	10126	14	23	8948	8957	10	10	0	read	NM_001023563.3	9606	390980	ZNF805	-	zinc finger protein 805	zinc finger protein 805|CTC-444N24.8	NM_001023563.3	NP_001018857.2	NC_000019.10	protein-coding	VALIDATED	19	+	57240684	57262737	Reference GRCh38.p12 Primary Assembly
hsa-miR-10b-5p	NM_001348661.1	1	623.7	623.7	0.00261	0.0136	2	2	3.54e-10	12	1	0	11	248	0	0	241.7	0	0	23	6996	12	22	414	424	11	11	11	read	NM_001348661.1	9606	388272	C16orf87	-	chromosome 16 open reading frame 87	UPF0547 protein C16orf87	NM_001348661.1	NP_001335590.1	NC_000016.10	protein-coding	VALIDATED	16	-	46796606	46831470	Reference GRCh38.p12 Primary Assembly
hsa-miR-10b-5p	NM_001330216.1	1	591.5	591.5	0.00431	0.017	2	9	0.00888	10	1	0	22	244	8	0	216.5	0	0	23	5328	2	23	2151	2172	22	22	0	read	NM_001330216.1	9606	1267	CNP	CNP1	2',3'-cyclic nucleotide 3' phosphodiesterase	2',3'-cyclic-nucleotide 3'-phosphodiesterase|2', 3' cyclic nucleotide 3' phosphohydrolase|CNPase	NM_001330216.1	NP_001317145.1	NC_000017.11	protein-coding	VALIDATED	17	+	41966740	41977739	Reference GRCh38.p12 Primary Assembly
hsa-miR-10b-5p	NR_045636.1	2	734.9	599.9	0.000456	0.00147	2	2	3.54e-10	15.5	1	0	8	244	0	0	237.9	0	0	23	4064	16	23	885	892	8	8	0	read	NR_045636.1	9606	100507171	BOLA3-AS1	-	BOLA3 divergent transcript	BOLA3 antisense RNA 1 (head to head)|BOLA3 antisense RNA 1 (non-protein coding)	NR_045636.1	-	NC_000002.12	ncRNA	VALIDATED	2	+	74147980	74152388	Reference GRCh38.p12 Primary Assembly
hsa-miR-10b-5p	NR_045634.1	2	734.9	599.9	0.000456	0.00147	2	2	3.54e-10	15.5	1	0	8	244	0	0	237.9	0	0	23	4190	16	23	1011	1018	8	8	0	read	NR_045634.1	9606	100507171	BOLA3-AS1	-	BOLA3 divergent transcript	BOLA3 antisense RNA 1 (head to head)|BOLA3 antisense RNA 1 (non-protein coding)	NR_045634.1	-	NC_000002.12	ncRNA	VALIDATED	2	+	74147980	74152388	Reference GRCh38.p12 Primary Assembly
hsa-miR-10b-5p	NM_001353820.1	1	732.5	732.5	0.00307	0.0458	2	2	3.54e-10	7	1	0	23	312	24	0	257.5	0	0	23	4774	1	23	1195	1217	23	23	0	read	NM_001353820.1	9606	55713	ZNF334	-	zinc finger protein 334	zinc finger protein 334	NM_001353820.1	NP_001340749.1	NC_000020.11	protein-coding	REVIEWED	20	-	46463659	46513571	Reference GRCh38.p12 Primary Assembly
hsa-miR-10b-5p	NM_001353825.1	1	732.5	732.5	2.17e-05	0.000204	2	2	3.54e-10	7	1	0	23	312	24	0	257.5	0	0	23	4175	1	23	596	618	23	23	0	read	NM_001353825.1	9606	55713	ZNF334	-	zinc finger protein 334	zinc finger protein 334	NM_001353825.1	NP_001340754.1	NC_000020.11	protein-coding	REVIEWED	20	-	46463659	46513571	Reference GRCh38.p12 Primary Assembly
hsa-miR-10b-5p	NR_024447.1	1	608.8	608.8	0.00516	0.0198	2	2	3.54e-10	12	1	0	15	252	0	0	229.8	0	0	23	2129	9	23	473	487	15	15	0	read	NR_024447.1	9606	100128288	LOC100128288	-	uncharacterized LOC100128288	-	NR_024447.1	-	NC_000017.11	ncRNA	VALIDATED	17	-	8358412	8360540	Reference GRCh38.p12 Primary Assembly
hsa-miR-10b-5p	NM_018566.3	1	642.5	642.5	0.00316	0.0163	2	3	4.77e-07	12.5	1	0	13	244	0	0	272.5	0	0	23	6265	11	23	1965	1977	13	13	0	read	NM_018566.3	9606	55432	YOD1	DUBA8|OTUD2|PRO0907	YOD1 deubiquitinase	ubiquitin thioesterase OTU1|DUBA-8|HIN-7|HIV-1-induced protease 7|OTU domain containing 2|OTU domain-containing protein 2|YOD1 OTU deubiquinating enzyme 1 homolog ( yeast)|hsHIN7	NM_018566.3	NP_061036.3	NC_000001.11	protein-coding	VALIDATED	1	-	207043848	207052979	Reference GRCh38.p12 Primary Assembly
hsa-miR-10b-5p	NM_004193.2	2	1052.9	571	0.00869	0.0244	2	2	3.54e-10	12.5	1	0	12	252	0	0	190	0	0	23	6450	12	23	4928	4939	12	12	0	read	NM_004193.2	9606	8729	GBF1	ARF1GEF	golgi brefeldin A resistant guanine nucleotide exchange factor 1	Golgi-specific brefeldin A-resistance guanine nucleotide exchange factor 1|BFA-resistant GEF 1	NM_004193.2	NP_004184.1	NC_000010.11	protein-coding	REVIEWED	10	+	102245497	102382898	Reference GRCh38.p12 Primary Assembly
hsa-miR-10b-5p	NM_001276320.1	1	642.5	642.5	0.00316	0.0163	2	3	4.77e-07	12.5	1	0	13	244	0	0	272.5	0	0	23	6291	11	23	1991	2003	13	13	0	read	NM_001276320.1	9606	55432	YOD1	DUBA8|OTUD2|PRO0907	YOD1 deubiquitinase	ubiquitin thioesterase OTU1|DUBA-8|HIN-7|HIV-1-induced protease 7|OTU domain containing 2|OTU domain-containing protein 2|YOD1 OTU deubiquinating enzyme 1 homolog ( yeast)|hsHIN7	NM_001276320.1	NP_001263249.1	NC_000001.11	protein-coding	VALIDATED	1	-	207043848	207052979	Reference GRCh38.p12 Primary Assembly
hsa-miR-10b-5p	NM_001199379.1	2	1052.9	571	0.0198	0.0436	2	2	3.54e-10	12.5	1	0	12	252	0	0	190	0	0	23	6438	12	23	4916	4927	12	12	0	read	NM_001199379.1	9606	8729	GBF1	ARF1GEF	golgi brefeldin A resistant guanine nucleotide exchange factor 1	Golgi-specific brefeldin A-resistance guanine nucleotide exchange factor 1|BFA-resistant GEF 1	NM_001199379.1	NP_001186308.1	NC_000010.11	protein-coding	REVIEWED	10	+	102245497	102382898	Reference GRCh38.p12 Primary Assembly
hsa-miR-10b-5p	NM_001199378.1	2	1052.9	571	0.0198	0.0436	2	2	3.54e-10	12.5	1	0	12	252	0	0	190	0	0	23	6441	12	23	4919	4930	12	12	0	read	NM_001199378.1	9606	8729	GBF1	ARF1GEF	golgi brefeldin A resistant guanine nucleotide exchange factor 1	Golgi-specific brefeldin A-resistance guanine nucleotide exchange factor 1|BFA-resistant GEF 1	NM_001199378.1	NP_001186307.1	NC_000010.11	protein-coding	REVIEWED	10	+	102245497	102382898	Reference GRCh38.p12 Primary Assembly
hsa-miR-10b-5p	NM_020699.3	2	1093.5	612.6	0.0179	0.0417	2	2	3.54e-10	14.5	1	0	9	248	0	0	242.6	0	0	23	7312	14	22	968	976	9	9	0	read	NM_020699.3	9606	57459	GATAD2B	MRD18|P66beta|p68	GATA zinc finger domain containing 2B	transcriptional repressor p66-beta|GATA zinc finger domain-containing protein 2B|transcription repressor p66 beta component of the MeCP1 complex	NM_020699.3	NP_065750.1	NC_000001.11	protein-coding	REVIEWED	1	-	153804906	153923952	Reference GRCh38.p12 Primary Assembly
hsa-miR-10b-5p	NM_001163418.1	1	156.6	156.6	0.423	0.457	2	2	3.54e-10	12	1	0	12	-32	-10	0	66.6	0	0	23	4404	8	19	2744	2755	12	12	11	read	NM_001163418.1	9606	83989	FAM172A	C5orf21	family with sequence similarity 172 member A	protein FAM172A	NM_001163418.1	NP_001156890.1	NC_000005.10	protein-coding	VALIDATED	5	-	93615129	94111698	Reference GRCh38.p12 Primary Assembly
hsa-miR-10b-5p	NR_134469.1	2	1139.2	654.8	0.374	0.415	2	2	3.54e-10	12	1	0	15	312	0	0	216.8	0	0	23	10587	9	23	3379	3393	15	15	0	read	NR_134469.1	9606	7204	TRIO	ARHGEF23|MEBAS|MRD44|tgat	trio Rho guanine nucleotide exchange factor	triple functional domain protein|PTPRF-interacting protein|triple functional domain (PTPRF interacting)	NR_134469.1	-	NC_000005.10	protein-coding	REVIEWED	5	+	14143349	14510203	Reference GRCh38.p12 Primary Assembly
hsa-miR-10b-5p	NR_028080.1	1	156.6	156.6	0.518	0.542	2	2	3.54e-10	12	1	0	12	-32	-10	0	66.6	0	0	23	4427	8	19	2767	2778	12	12	11	read	NR_028080.1	9606	83989	FAM172A	C5orf21	family with sequence similarity 172 member A	protein FAM172A	NR_028080.1	-	NC_000005.10	protein-coding	VALIDATED	5	-	93615129	94111698	Reference GRCh38.p12 Primary Assembly
hsa-miR-10b-5p	NR_002305.1	1	674	674	0.000761	0.00229	2	4	1.82e-05	12.5	1	0	15	312	0	0	240	0	0	23	2099	9	23	1098	1112	15	15	0	read	NR_002305.1	9606	171423	PDIA3P1	ERp60|GRP58P|PDIA3P	protein disulfide isomerase family A member 3 pseudogene 1	ER-60 protein processed pseudogene|glucose regulated protein, 58kDa pseudogene|protein disulfide isomerase family A, member 3 pseudogene|protein disulfide isomerase-associated 3 pseudogene	NR_002305.1	-	NC_000001.11	pseudo	VALIDATED	1	+	147177850	147179948	Reference GRCh38.p12 Primary Assembly
hsa-miR-10b-5p	NM_032042.5	1	156.6	156.6	0.314	0.356	2	2	3.54e-10	12	1	0	12	-32	-10	0	66.6	0	0	23	4720	8	19	3060	3071	12	12	11	read	NM_032042.5	9606	83989	FAM172A	C5orf21	family with sequence similarity 172 member A	protein FAM172A	NM_032042.5	NP_114431.2	NC_000005.10	protein-coding	VALIDATED	5	-	93615129	94111698	Reference GRCh38.p12 Primary Assembly
hsa-miR-10b-5p	NM_004620.3	1	579	579	0.00219	0.0247	2	2	3.54e-10	11.5	1	0	17	252	16	0	190	0	0	23	7947	7	23	1557	1573	17	17	0	read	NM_004620.3	9606	7189	TRAF6	MGC:3310|RNF85	TNF receptor associated factor 6	TNF receptor-associated factor 6|E3 ubiquitin-protein ligase TRAF6|RING finger protein 85|RING-type E3 ubiquitin transferase TRAF6|TNF receptor-associated factor 6, E3 ubiquitin protein ligase|interleukin-1 signal transducer	NM_004620.3	NP_004611.1	NC_000011.10	protein-coding	REVIEWED	11	-	36483766	36510312	Reference GRCh38.p12 Primary Assembly
hsa-miR-10b-5p	NM_001163417.1	1	156.6	156.6	0.314	0.356	2	2	3.54e-10	12	1	0	12	-32	-10	0	66.6	0	0	23	4596	8	19	2936	2947	12	12	11	read	NM_001163417.1	9606	83989	FAM172A	C5orf21	family with sequence similarity 172 member A	protein FAM172A	NM_001163417.1	NP_001156889.1	NC_000005.10	protein-coding	VALIDATED	5	-	93615129	94111698	Reference GRCh38.p12 Primary Assembly
hsa-miR-10b-5p	NM_177983.2	1	575.1	575.1	0.0194	0.0433	2	2	3.54e-10	12.5	1	0	14	252	0	0	200.1	0	0	23	2302	10	23	1732	1745	14	14	0	read	NM_177983.2	9606	5496	PPM1G	PP2CG|PP2CGAMMA|PPP2CG	protein phosphatase, Mg2+/Mn2+ dependent 1G	protein phosphatase 1G|PP2C-gamma|protein phosphatase 1C|protein phosphatase 1G (formerly 2C), magnesium-dependent, gamma isoform|protein phosphatase 2, catalytic subunit, gamma isoform|protein phosphatase 2C gamma isoform|protein phosphatase 2C isoform gamma|protein phosphatase magnesium-dependent 1 gamma	NM_177983.2	NP_817092.1	NC_000002.12	protein-coding	REVIEWED	2	-	27381198	27409682	Reference GRCh38.p12 Primary Assembly
hsa-miR-10b-5p	NM_007118.3	2	1139.2	654.8	0.00769	0.0306	2	2	3.54e-10	12	1	0	15	312	0	0	216.8	0	0	23	11117	9	23	3379	3393	15	15	0	read	NM_007118.3	9606	7204	TRIO	ARHGEF23|MEBAS|MRD44|tgat	trio Rho guanine nucleotide exchange factor	triple functional domain protein|PTPRF-interacting protein|triple functional domain (PTPRF interacting)	NM_007118.3	NP_009049.2	NC_000005.10	protein-coding	REVIEWED	5	+	14143349	14510203	Reference GRCh38.p12 Primary Assembly
hsa-miR-10b-5p	NM_001287340.1	1	574.4	574.4	0.0195	0.0434	2	2	3.54e-10	14.5	1	0	10	240	0	0	215.4	0	0	23	3630	13	22	701	710	10	10	0	read	NM_001287340.1	9606	133686	NADK2	C5orf33|DECRD|MNADK|NADKD1	NAD kinase 2, mitochondrial	NAD kinase 2, mitochondrial|NAD kinase domain-containing protein 1, mitochondrial	NM_001287340.1	NP_001274269.1	NC_000005.10	protein-coding	REVIEWED	5	-	36192588	36242278	Reference GRCh38.p12 Primary Assembly
hsa-miR-10b-5p	NM_153013.4	1	574.4	574.4	0.0163	0.0405	2	2	3.54e-10	14.5	1	0	10	240	0	0	215.4	0	0	23	3781	13	22	852	861	10	10	0	read	NM_153013.4	9606	133686	NADK2	C5orf33|DECRD|MNADK|NADKD1	NAD kinase 2, mitochondrial	NAD kinase 2, mitochondrial|NAD kinase domain-containing protein 1, mitochondrial	NM_153013.4	NP_694558.1	NC_000005.10	protein-coding	REVIEWED	5	-	36192588	36242278	Reference GRCh38.p12 Primary Assembly
hsa-miR-10b-5p	NM_005633.3	1	145.7	145.7	0.412	0.45	2	2	3.54e-10	12	1	0	12	-32	-10	0	55.7	0	0	23	8331	8	19	1256	1267	12	12	11	read	NM_005633.3	9606	6654	SOS1	GF1|GGF1|GINGF|HGF|NS4|SOS-1	SOS Ras/Rac guanine nucleotide exchange factor 1	son of sevenless homolog 1|gingival fibromatosis, hereditary, 1|guanine nucleotide exchange factor	NM_005633.3	NP_005624.2	NC_000002.12	protein-coding	REVIEWED	2	-	38981548	39124958	Reference GRCh38.p12 Primary Assembly
hsa-miR-10b-5p	NM_001457.3	2	1038.4	565	0.018	0.0421	2	2	3.54e-10	15.5	1	0	8	244	0	0	203	0	0	23	9467	16	23	3026	3033	8	8	0	read	NM_001457.3	9606	2317	FLNB	ABP-278|ABP-280|AOI|FH1|FLN-B|FLN1L|LRS1|SCT|TABP|TAP	filamin B	filamin-B|ABP-280 homolog|Larsen syndrome 1 (autosomal dominant)|actin binding protein 278|actin-binding-like protein|beta-filamin|filamin B, beta|filamin homolog 1|filamin-3|thyroid autoantigen	NM_001457.3	NP_001448.2	NC_000003.12	protein-coding	REVIEWED	3	+	58008399	58172254	Reference GRCh38.p12 Primary Assembly
hsa-miR-10b-5p	NM_001287341.1	1	574.4	574.4	0.0163	0.0405	2	2	3.54e-10	14.5	1	0	10	240	0	0	215.4	0	0	23	3847	13	22	918	927	10	10	0	read	NM_001287341.1	9606	133686	NADK2	C5orf33|DECRD|MNADK|NADKD1	NAD kinase 2, mitochondrial	NAD kinase 2, mitochondrial|NAD kinase domain-containing protein 1, mitochondrial	NM_001287341.1	NP_001274270.1	NC_000005.10	protein-coding	REVIEWED	5	-	36192588	36242278	Reference GRCh38.p12 Primary Assembly
hsa-miR-10b-5p	NM_001256469.1	2	1096.7	592	0.0133	0.0375	2	2	3.54e-10	15	1	0	8	248	0	0	224	0	0	23	7633	15	22	1215	1222	8	8	0	read	NM_001256469.1	9606	23522	KAT6B	GTPTS|MORF|MOZ2|MYST4|ZC2HC6B|qkf|querkopf	lysine acetyltransferase 6B	histone acetyltransferase KAT6B|K(lysine) acetyltransferase 6B|MOZ, YBF2/SAS3, SAS2 and TIP60 protein 4|MOZ-related factor|MYST histone acetyltransferase (monocytic leukemia) 4|MYST-4|histone acetyltransferase MORF|histone acetyltransferase MOZ2|histone acetyltransferase MYST4|monocytic leukemia zinc finger protein-related factor	NM_001256469.1	NP_001243398.1	NC_000010.11	protein-coding	REVIEWED	10	+	74824926	75032622	Reference GRCh38.p12 Primary Assembly
hsa-miR-10b-5p	NM_001256468.1	2	1096.7	592	0.0133	0.0375	2	2	3.54e-10	15	1	0	8	248	0	0	224	0	0	23	7960	15	22	1215	1222	8	8	0	read	NM_001256468.1	9606	23522	KAT6B	GTPTS|MORF|MOZ2|MYST4|ZC2HC6B|qkf|querkopf	lysine acetyltransferase 6B	histone acetyltransferase KAT6B|K(lysine) acetyltransferase 6B|MOZ, YBF2/SAS3, SAS2 and TIP60 protein 4|MOZ-related factor|MYST histone acetyltransferase (monocytic leukemia) 4|MYST-4|histone acetyltransferase MORF|histone acetyltransferase MOZ2|histone acetyltransferase MYST4|monocytic leukemia zinc finger protein-related factor	NM_001256468.1	NP_001243397.1	NC_000010.11	protein-coding	REVIEWED	10	+	74824926	75032622	Reference GRCh38.p12 Primary Assembly
hsa-miR-10b-5p	NM_001164317.1	2	1038.4	565	0.018	0.0421	2	2	3.54e-10	15.5	1	0	8	244	0	0	203	0	0	23	9560	16	23	3026	3033	8	8	0	read	NM_001164317.1	9606	2317	FLNB	ABP-278|ABP-280|AOI|FH1|FLN-B|FLN1L|LRS1|SCT|TABP|TAP	filamin B	filamin-B|ABP-280 homolog|Larsen syndrome 1 (autosomal dominant)|actin binding protein 278|actin-binding-like protein|beta-filamin|filamin B, beta|filamin homolog 1|filamin-3|thyroid autoantigen	NM_001164317.1	NP_001157789.1	NC_000003.12	protein-coding	REVIEWED	3	+	58008399	58172254	Reference GRCh38.p12 Primary Assembly
hsa-miR-10b-5p	NM_001085411.2	1	574.4	574.4	0.0163	0.0405	2	2	3.54e-10	14.5	1	0	10	240	0	0	215.4	0	0	23	3897	13	22	968	977	10	10	0	read	NM_001085411.2	9606	133686	NADK2	C5orf33|DECRD|MNADK|NADKD1	NAD kinase 2, mitochondrial	NAD kinase 2, mitochondrial|NAD kinase domain-containing protein 1, mitochondrial	NM_001085411.2	NP_001078880.1	NC_000005.10	protein-coding	REVIEWED	5	-	36192588	36242278	Reference GRCh38.p12 Primary Assembly
hsa-miR-10b-5p	NM_001042603.2	1	663.2	663.2	0.00563	0.0277	2	2	3.54e-10	11.5	1	0	17	244	12	0	286.2	0	0	23	10836	7	23	9643	9659	17	17	0	read	NM_001042603.2	9606	5927	KDM5A	RBBP-2|RBBP2|RBP2	lysine demethylase 5A	lysine-specific demethylase 5A|Jumonji, AT rich interactive domain 1A (RBP2-like)|histone demethylase JARID1A|jumonji/ARID domain-containing protein 1A|lysine (K)-specific demethylase 5A|retinoblastoma binding protein 2	NM_001042603.2	NP_001036068.1	NC_000012.12	protein-coding	REVIEWED	12	-	280056	389454	Reference GRCh38.p12 Primary Assembly
hsa-miR-10b-5p	NM_174911.4	1	669.7	669.7	0.000597	0.0081	2	2	3.54e-10	5.5	1	0	22	320	16	0	181.7	0	0	23	5503	2	23	4152	4173	22	22	12	read	NM_174911.4	9606	157638	FAM84B	BCMP101|NSE2	family with sequence similarity 84 member B	protein FAM84B|breast cancer membrane protein 101|breast cancer membrane-associated protein 101|neurological/sensory 2	NM_174911.4	NP_777571.1	NC_000008.11	protein-coding	VALIDATED	8	-	126552437	126558497	Reference GRCh38.p12 Primary Assembly
hsa-miR-10b-5p	NM_001164319.1	2	1038.4	565	0.00381	0.0201	2	2	3.54e-10	15.5	1	0	8	244	0	0	203	0	0	23	9395	16	23	3026	3033	8	8	0	read	NM_001164319.1	9606	2317	FLNB	ABP-278|ABP-280|AOI|FH1|FLN-B|FLN1L|LRS1|SCT|TABP|TAP	filamin B	filamin-B|ABP-280 homolog|Larsen syndrome 1 (autosomal dominant)|actin binding protein 278|actin-binding-like protein|beta-filamin|filamin B, beta|filamin homolog 1|filamin-3|thyroid autoantigen	NM_001164319.1	NP_001157791.1	NC_000003.12	protein-coding	REVIEWED	3	+	58008399	58172254	Reference GRCh38.p12 Primary Assembly
hsa-miR-10b-5p	NM_001164318.1	2	1038.4	565	0.00381	0.0201	2	2	3.54e-10	15.5	1	0	8	244	0	0	203	0	0	23	9434	16	23	3026	3033	8	8	0	read	NM_001164318.1	9606	2317	FLNB	ABP-278|ABP-280|AOI|FH1|FLN-B|FLN1L|LRS1|SCT|TABP|TAP	filamin B	filamin-B|ABP-280 homolog|Larsen syndrome 1 (autosomal dominant)|actin binding protein 278|actin-binding-like protein|beta-filamin|filamin B, beta|filamin homolog 1|filamin-3|thyroid autoantigen	NM_001164318.1	NP_001157790.1	NC_000003.12	protein-coding	REVIEWED	3	+	58008399	58172254	Reference GRCh38.p12 Primary Assembly
hsa-miR-10b-5p	NM_145803.2	1	579	579	0.011	0.023	2	2	3.54e-10	11.5	1	0	17	252	16	0	190	0	0	23	8040	7	23	1650	1666	17	17	0	read	NM_145803.2	9606	7189	TRAF6	MGC:3310|RNF85	TNF receptor associated factor 6	TNF receptor-associated factor 6|E3 ubiquitin-protein ligase TRAF6|RING finger protein 85|RING-type E3 ubiquitin transferase TRAF6|TNF receptor-associated factor 6, E3 ubiquitin protein ligase|interleukin-1 signal transducer	NM_145803.2	NP_665802.1	NC_000011.10	protein-coding	REVIEWED	11	-	36483766	36510312	Reference GRCh38.p12 Primary Assembly
hsa-miR-10b-5p	NM_012330.3	2	1096.7	592	0.00935	0.0211	2	2	3.54e-10	15	1	0	8	248	0	0	224	0	0	23	8509	15	22	1215	1222	8	8	0	read	NM_012330.3	9606	23522	KAT6B	GTPTS|MORF|MOZ2|MYST4|ZC2HC6B|qkf|querkopf	lysine acetyltransferase 6B	histone acetyltransferase KAT6B|K(lysine) acetyltransferase 6B|MOZ, YBF2/SAS3, SAS2 and TIP60 protein 4|MOZ-related factor|MYST histone acetyltransferase (monocytic leukemia) 4|MYST-4|histone acetyltransferase MORF|histone acetyltransferase MOZ2|histone acetyltransferase MYST4|monocytic leukemia zinc finger protein-related factor	NM_012330.3	NP_036462.2	NC_000010.11	protein-coding	REVIEWED	10	+	74824926	75032622	Reference GRCh38.p12 Primary Assembly
hsa-miR-10b-5p	NM_001030001.3	3	1703	612.6	0.0112	0.0335	2	2	3.54e-10	12	1	0	13	248	0	0	234.6	0	0	23	7102	10	22	2057	2069	13	13	0	read	NM_001030001.3	9606	6235	RPS29	DBA13|S29|uS14	ribosomal protein S29	40S ribosomal protein S29|small ribosomal subunit protein uS14	NM_001030001.3	NP_001025172.1	NC_000014.9	protein-coding	REVIEWED	14	-	49570983	49598709	Reference GRCh38.p12 Primary Assembly
hsa-miR-10b-5p	NM_001267041.2	1	570.4	570.4	0.00395	0.0172	2	2	3.54e-10	12.5	1	0	13	160	0	0	284.4	0	0	23	4746	10	22	2687	2699	13	13	0	read	NM_001267041.2	9606	25852	ARMC8	GID5|HSPC056|S863-2|VID28	armadillo repeat containing 8	armadillo repeat-containing protein 8|GID complex subunit 5, VID28 homolog	NM_001267041.2	NP_001253970.1	NC_000003.12	protein-coding	VALIDATED	3	+	138187247	138298388	Reference GRCh38.p12 Primary Assembly
hsa-miR-10b-5p	NM_015396.5	1	570.4	570.4	0.0032	0.0153	2	2	3.54e-10	12.5	1	0	13	160	0	0	284.4	0	0	23	4915	10	22	2856	2868	13	13	0	read	NM_015396.5	9606	25852	ARMC8	GID5|HSPC056|S863-2|VID28	armadillo repeat containing 8	armadillo repeat-containing protein 8|GID complex subunit 5, VID28 homolog	NM_015396.5	NP_056211.2	NC_000003.12	protein-coding	VALIDATED	3	+	138187247	138298388	Reference GRCh38.p12 Primary Assembly
hsa-miR-10b-5p	NM_001282342.1	1	570.4	570.4	0.0032	0.0153	2	2	3.54e-10	12.5	1	0	13	160	0	0	284.4	0	0	23	4669	10	22	2610	2622	13	13	0	read	NM_001282342.1	9606	25852	ARMC8	GID5|HSPC056|S863-2|VID28	armadillo repeat containing 8	armadillo repeat-containing protein 8|GID complex subunit 5, VID28 homolog	NM_001282342.1	NP_001269271.1	NC_000003.12	protein-coding	VALIDATED	3	+	138187247	138298388	Reference GRCh38.p12 Primary Assembly
hsa-miR-10b-5p	NM_001267042.2	1	570.4	570.4	0.0032	0.0153	2	2	3.54e-10	12.5	1	0	13	160	0	0	284.4	0	0	23	4638	10	22	2579	2591	13	13	0	read	NM_001267042.2	9606	25852	ARMC8	GID5|HSPC056|S863-2|VID28	armadillo repeat containing 8	armadillo repeat-containing protein 8|GID complex subunit 5, VID28 homolog	NM_001267042.2	NP_001253971.1	NC_000003.12	protein-coding	VALIDATED	3	+	138187247	138298388	Reference GRCh38.p12 Primary Assembly
hsa-miR-10b-5p	NM_033656.3	4	1912.6	595.9	0.00108	0.0118	2	2	3.54e-10	9.5	1	0	22	244	12	0	217.9	0	0	23	17906	2	23	7004	7025	22	22	0	read	NM_033656.3	9606	54014	BRWD1	C21orf107|DCAF19|N143|WDR9|WRD9	bromodomain and WD repeat domain containing 1	bromodomain and WD repeat-containing protein 1|WD repeat protein WDR9-form2|WD repeat-containing protein 9|transcriptional unit N143	NM_033656.3	NP_387505.1	NC_000021.9	protein-coding	REVIEWED	21	-	39184175	39321594	Reference GRCh38.p12 Primary Assembly
hsa-miR-10b-5p	NM_022733.2	1	625.1	625.1	0.000608	0.00868	2	2	3.54e-10	9.5	1	0	23	252	8	0	242.1	0	0	23	2946	1	23	588	610	23	23	0	read	NM_022733.2	9606	64744	SMAP2	SMAP1L	small ArfGAP2	stromal membrane-associated protein 2|stromal membrane-associated GTPase-activating protein 2	NM_022733.2	NP_073570.1	NC_000001.11	protein-coding	VALIDATED	1	+	40373671	40423325	Reference GRCh38.p12 Primary Assembly
[truncated: 625 more rows]
