# Supplementary material for: MicroRNA editing patterns in Huntington’s disease
Source: Sci Rep. 2022 Feb 24;12:3173. doi: 10.1038/s41598-022-06970-6 (PMC8873361; doi:10.1038/s41598-022-06970-6)
Supplement: Supplementary file 2 — Supplementary Information 2. [file 41598_2022_6970_MOESM2_ESM.zip › SupplementaryTables-r2/Table S11.xlsx]

## Sheet: Table S11
Table S11. The MicPAR result of has-mir-10b-26_A_c.
Query	Ref	Total_Hits	Total_Score	Max_Score	Score_PValue	Corrected_Score_PValue	U-to-C_Reads	Total_Reads	Variation_PValue	Total_Mismatches	Mismatch_PValue	Total_Extension	Total_Matched_Length	Seed_Score	12-17nt_Score	Close_Hit_Score	AU_Content_Score	Position_Score	FirstA_Score	Query_Len	Ref_Len	Query_Start	Query_End	Ref_Start	Ref_End	Query_Paired	Ref_Paired	Centered_Pair	Site_Type	Ref.	#tax_id	GeneID	Symbol	Synonyms	description	Other_designations	RNA_nucleotide_accession.version	protein_accession.version	genomic_nucleotide_accession.version	type_of_gene	status	chromosome	orientation	start_position_on_the_genomic_accession	end_position_on_the_genomic_accession	assembly
hsa-mir-10b_26_A_c	NR_030358.1	1	47969.8	47969.8	0	0	1187	1943	0	14	1	0	12	160	0	0	287.8	0	0	24	95	12	23	36	47	12	12	0	read	NR_030358.1	9606	693213	MIR628	MIRN628|hsa-mir-628|mir-628	microRNA 628	-	NR_030358.1	-	NC_000015.10	ncRNA	PROVISIONAL	15	-	55372939	55373033	Reference GRCh38.p12 Primary Assembly
hsa-mir-10b_26_A_c	NR_029681.1	1	40688.4	40688.4	0	0	1003	1003	0	13	1	0	13	320	0	0	198.4	0	0	24	100	12	24	62	74	13	13	0	read	NR_029681.1	9606	406932	MIR140	MIRN140|miRNA140|mir-140	microRNA 140	hsa-mir-140	NR_029681.1	-	NC_000016.10	ncRNA	PROVISIONAL	16	+	69933080	69933179	Reference GRCh38.p12 Primary Assembly
hsa-mir-10b_26_A_c	NM_006815.3	1	12731.8	12731.8	0	0	306	306	0	15	1	0	11	240	0	0	213.8	0	0	24	2126	13	23	1618	1628	11	11	0	read	NM_006815.3	9606	10959	TMED2	P24A|RNP24|p24|p24b1|p24beta1	transmembrane p24 trafficking protein 2	transmembrane emp24 domain-containing protein 2|coated vesicle membrane protein|membrane protein p24A|p24 family protein beta-1|transmembrane emp24 domain trafficking protein 2	NM_006815.3	NP_006806.1	NC_000012.12	protein-coding	VALIDATED	12	+	123584528	123598143	Reference GRCh38.p12 Primary Assembly
hsa-mir-10b_26_A_c	NM_001321445.1	1	12691.8	12691.8	0	0	305	305	0	15	1	0	11	240	0	0	213.8	0	0	24	2164	13	23	1637	1647	11	11	0	read	NM_001321445.1	9606	10959	TMED2	P24A|RNP24|p24|p24b1|p24beta1	transmembrane p24 trafficking protein 2	transmembrane emp24 domain-containing protein 2|coated vesicle membrane protein|membrane protein p24A|p24 family protein beta-1|transmembrane emp24 domain trafficking protein 2	NM_001321445.1	NP_001308374.1	NC_000012.12	protein-coding	VALIDATED	12	+	123584528	123598143	Reference GRCh38.p12 Primary Assembly
hsa-mir-10b_26_A_c	NM_134260.2	2	12729.6	12213.4	0	0	291	310	0	13.5	1	0	12	248	0	0	278.4	0	0	24	10998	12	23	2362	2373	12	12	0	read	NM_134260.2	9606	6095	RORA	NR1F1|ROR1|ROR2|ROR3|RZR-ALPHA|RZRA	RAR related orphan receptor A	nuclear receptor ROR-alpha|ROR-alpha|nuclear receptor RZR-alpha|nuclear receptor subfamily 1 group F member 1|retinoic acid receptor-related orphan receptor alpha|retinoid-related orphan receptor alpha|thyroid hormone nuclear receptor alpha variant 4|transcription factor RZR-alpha	NM_134260.2	NP_599022.1	NC_000015.10	protein-coding	REVIEWED	15	-	60488283	61229302	Reference GRCh38.p12 Primary Assembly
hsa-mir-10b_26_A_c	NM_134262.2	2	12729.6	12213.4	0	0	291	310	0	13.5	1	0	12	248	0	0	278.4	0	0	24	10669	12	23	2033	2044	12	12	0	read	NM_134262.2	9606	6095	RORA	NR1F1|ROR1|ROR2|ROR3|RZR-ALPHA|RZRA	RAR related orphan receptor A	nuclear receptor ROR-alpha|ROR-alpha|nuclear receptor RZR-alpha|nuclear receptor subfamily 1 group F member 1|retinoic acid receptor-related orphan receptor alpha|retinoid-related orphan receptor alpha|thyroid hormone nuclear receptor alpha variant 4|transcription factor RZR-alpha	NM_134262.2	NP_599024.1	NC_000015.10	protein-coding	REVIEWED	15	-	60488283	61229302	Reference GRCh38.p12 Primary Assembly
hsa-mir-10b_26_A_c	NM_134261.2	2	12729.6	12213.4	0	0	291	310	0	13.5	1	0	12	248	0	0	278.4	0	0	24	10828	12	23	2192	2203	12	12	0	read	NM_134261.2	9606	6095	RORA	NR1F1|ROR1|ROR2|ROR3|RZR-ALPHA|RZRA	RAR related orphan receptor A	nuclear receptor ROR-alpha|ROR-alpha|nuclear receptor RZR-alpha|nuclear receptor subfamily 1 group F member 1|retinoic acid receptor-related orphan receptor alpha|retinoid-related orphan receptor alpha|thyroid hormone nuclear receptor alpha variant 4|transcription factor RZR-alpha	NM_134261.2	NP_599023.1	NC_000015.10	protein-coding	REVIEWED	15	-	60488283	61229302	Reference GRCh38.p12 Primary Assembly
hsa-mir-10b_26_A_c	NM_002943.3	2	12729.6	12213.4	0	0	291	310	0	13.5	1	0	12	248	0	0	278.4	0	0	24	10974	12	23	2338	2349	12	12	0	read	NM_002943.3	9606	6095	RORA	NR1F1|ROR1|ROR2|ROR3|RZR-ALPHA|RZRA	RAR related orphan receptor A	nuclear receptor ROR-alpha|ROR-alpha|nuclear receptor RZR-alpha|nuclear receptor subfamily 1 group F member 1|retinoic acid receptor-related orphan receptor alpha|retinoid-related orphan receptor alpha|thyroid hormone nuclear receptor alpha variant 4|transcription factor RZR-alpha	NM_002943.3	NP_002934.1	NC_000015.10	protein-coding	REVIEWED	15	-	60488283	61229302	Reference GRCh38.p12 Primary Assembly
hsa-mir-10b_26_A_c	NM_203394.2	2	13031.9	11210.2	0	0	267	303	0	13.5	1	0	12	240	0	0	243.2	0	0	24	5742	12	23	3513	3524	12	12	0	read	NM_203394.2	9606	144455	E2F7	-	E2F transcription factor 7	transcription factor E2F7|E2F-7	NM_203394.2	NP_976328.2	NC_000012.12	protein-coding	VALIDATED	12	-	77021245	77065579	Reference GRCh38.p12 Primary Assembly
hsa-mir-10b_26_A_c	NM_003794.3	1	5921.8	5921.8	0	0	134	134	0	10.5	1	0	21	240	12	0	261.8	0	0	24	2534	3	23	2166	2186	21	21	0	read	NM_003794.3	9606	8723	SNX4	ATG24B	sorting nexin 4	sorting nexin-4	NM_003794.3	NP_003785.1	NC_000003.12	protein-coding	REVIEWED	3	-	125446643	125520213	Reference GRCh38.p12 Primary Assembly
hsa-mir-10b_26_A_c	NR_073435.1	1	5921.8	5921.8	0	0	134	134	0	10.5	1	0	21	240	12	0	261.8	0	0	24	2412	3	23	2044	2064	21	21	0	read	NR_073435.1	9606	8723	SNX4	ATG24B	sorting nexin 4	sorting nexin-4	NR_073435.1	-	NC_000003.12	protein-coding	REVIEWED	3	-	125446643	125520213	Reference GRCh38.p12 Primary Assembly
hsa-mir-10b_26_A_c	NM_001330323.1	2	6194.2	5635.7	0	0	127	129	0	16	1	0	8	248	0	0	267.7	0	0	24	2706	16	23	2093	2100	8	8	0	read	NM_001330323.1	9606	3213	HOXB3	HOX2|HOX2G|Hox-2.7	homeobox B3	homeobox protein Hox-B3|homeo box 2G|homeobox protein Hox-2.7|homeobox protein Hox-2G	NM_001330323.1	NP_001317252.1	NC_000017.11	protein-coding	REVIEWED	17	-	48548869	48590271	Reference GRCh38.p12 Primary Assembly
hsa-mir-10b_26_A_c	NM_001330322.1	2	6194.2	5635.7	0	0	127	129	0	16	1	0	8	248	0	0	267.7	0	0	24	3252	16	23	2639	2646	8	8	0	read	NM_001330322.1	9606	3213	HOXB3	HOX2|HOX2G|Hox-2.7	homeobox B3	homeobox protein Hox-B3|homeo box 2G|homeobox protein Hox-2.7|homeobox protein Hox-2G	NM_001330322.1	NP_001317251.1	NC_000017.11	protein-coding	REVIEWED	17	-	48548869	48590271	Reference GRCh38.p12 Primary Assembly
hsa-mir-10b_26_A_c	NM_002146.4	2	6194.2	5635.7	0	0	127	128	0	16	1	0	8	248	0	0	267.7	0	0	24	3627	16	23	3014	3021	8	8	0	read	NM_002146.4	9606	3213	HOXB3	HOX2|HOX2G|Hox-2.7	homeobox B3	homeobox protein Hox-B3|homeo box 2G|homeobox protein Hox-2.7|homeobox protein Hox-2G	NM_002146.4	NP_002137.4	NC_000017.11	protein-coding	REVIEWED	17	-	48548869	48590271	Reference GRCh38.p12 Primary Assembly
hsa-mir-10b_26_A_c	NM_198150.2	1	5543.6	5543.6	0	0	124	124	0	14	1	0	11	248	0	0	290.6	0	0	24	3345	13	23	2550	2560	11	11	0	read	NM_198150.2	9606	153642	ARSK	TSULF	arylsulfatase family member K	arylsulfatase K|ASK|telethon sulfatase	NM_198150.2	NP_937793.1	NC_000005.10	protein-coding	VALIDATED	5	+	95555107	95605101	Reference GRCh38.p12 Primary Assembly
hsa-mir-10b_26_A_c	NM_003298.4	1	4365.4	4365.4	0	0	95	95	0	9	1	0	23	240	8	0	265.4	0	0	24	8485	1	23	2593	2615	23	23	0	read	NM_003298.4	9606	7182	NR2C2	TAK1|TR4	nuclear receptor subfamily 2 group C member 2	nuclear receptor subfamily 2 group C member 2|Nuclear hormone receptor TR4|orphan nuclear receptor TAK1|orphan nuclear receptor TR4|orphan receptor TR4|testicular nuclear receptor 4	NM_003298.4	NP_003289.2	NC_000003.12	protein-coding	REVIEWED	3	+	14947583	15049278	Reference GRCh38.p12 Primary Assembly
hsa-mir-10b_26_A_c	NM_001291694.1	1	4365.4	4365.4	0	0	95	95	0	9	1	0	23	240	8	0	265.4	0	0	24	8428	1	23	2536	2558	23	23	0	read	NM_001291694.1	9606	7182	NR2C2	TAK1|TR4	nuclear receptor subfamily 2 group C member 2	nuclear receptor subfamily 2 group C member 2|Nuclear hormone receptor TR4|orphan nuclear receptor TAK1|orphan nuclear receptor TR4|orphan receptor TR4|testicular nuclear receptor 4	NM_001291694.1	NP_001278623.1	NC_000003.12	protein-coding	REVIEWED	3	+	14947583	15049278	Reference GRCh38.p12 Primary Assembly
hsa-mir-10b_26_A_c	NR_031565.1	1	4086.2	4086.2	0	0	88	133	0	9	1	0	21	252	16	0	241.2	0	0	24	88	4	24	51	71	21	21	0	read	NR_031565.1	9606	100302135	MIR320C1	MIR320C-1|MIRN320C1|hsa-mir-320c-1|mir-320c-1	microRNA 320c-1	-	NR_031565.1	-	NC_000018.10	ncRNA	PROVISIONAL	18	+	21683509	21683596	Reference GRCh38.p12 Primary Assembly
hsa-mir-10b_26_A_c	NM_001271592.1	1	4053.8	4053.8	0	0	86	88	0	13.5	1	0	11	320	0	0	241.8	0	0	24	4840	14	24	1314	1324	11	11	0	read	NM_001271592.1	9606	100129361	SMIM10L1	-	small integral membrane protein 10 like 1	small integral membrane protein 10-like protein 1|Small integral membrane protein 10-like protein 1|chromosome X open reading frame 69-like	NM_001271592.1	NP_001258521.1	NC_000012.12	protein-coding	VALIDATED	12	+	11171180	11176019	Reference GRCh38.p12 Primary Assembly
hsa-mir-10b_26_A_c	NM_016052.3	1	4014.6	4014.6	0	0	86	86	0	9.5	1	0	24	312	12	0	201.6	0	0	24	7782	1	24	6606	6629	24	24	0	read	NM_016052.3	9606	51018	RRP15	CGI-115|KIAA0507	ribosomal RNA processing 15 homolog	RRP15-like protein|ribosomal RNA-processing protein 15	NM_016052.3	NP_057136.2	NC_000001.11	protein-coding	REVIEWED	1	+	218285286	218337982	Reference GRCh38.p12 Primary Assembly
hsa-mir-10b_26_A_c	NM_003222.3	2	4338	3830.8	0	0	81	81	0	14	1	0	11	248	0	0	297.8	0	0	24	2895	13	23	2609	2619	11	11	0	read	NM_003222.3	9606	7022	TFAP2C	AP2-GAMMA|ERF1|TFAP2G|hAP-2g	transcription factor AP-2 gamma	transcription factor AP-2 gamma|activating enhancer-binding protein 2 gamma|estrogen receptor factor 1|transcription factor ERF-1	NM_003222.3	NP_003213.1	NC_000020.11	protein-coding	REVIEWED	20	+	56629301	56639282	Reference GRCh38.p12 Primary Assembly
hsa-mir-10b_26_A_c	NR_029427.2	1	2791.8	2791.8	0	0	62	62	0	4	1	1	24	168	16	0	55.8	0	0	24	2130	2	24	1621	1644	23	24	11.5	read	NR_029427.2	9606	64743	WDR13	MG21	WD repeat domain 13	WD repeat-containing protein 13	NR_029427.2	-	NC_000023.11	protein-coding	REVIEWED	X	+	48590052	48605193	Reference GRCh38.p12 Primary Assembly
hsa-mir-10b_26_A_c	NM_015271.4	1	3001.1	3001.1	0	0	62	62	0	14	1	0	11	248	0	0	228.1	0	0	24	6789	13	23	5613	5623	11	11	0	read	NM_015271.4	9606	23321	TRIM2	CMT2R|RNF86	tripartite motif containing 2	tripartite motif-containing protein 2|E3 ubiquitin-protein ligase TRIM2|RING finger protein 86|RING-type E3 ubiquitin transferase TRIM2|tripartite motif protein TRIM2	NM_015271.4	NP_056086.2	NC_000004.12	protein-coding	REVIEWED	4	+	153152280	153339321	Reference GRCh38.p12 Primary Assembly
hsa-mir-10b_26_A_c	NM_001130067.1	1	3001.1	3001.1	0	0	62	62	0	14	1	0	11	248	0	0	228.1	0	0	24	6792	13	23	5616	5626	11	11	0	read	NM_001130067.1	9606	23321	TRIM2	CMT2R|RNF86	tripartite motif containing 2	tripartite motif-containing protein 2|E3 ubiquitin-protein ligase TRIM2|RING finger protein 86|RING-type E3 ubiquitin transferase TRIM2|tripartite motif protein TRIM2	NM_001130067.1	NP_001123539.1	NC_000004.12	protein-coding	REVIEWED	4	+	153152280	153339321	Reference GRCh38.p12 Primary Assembly
hsa-mir-10b_26_A_c	NM_001351057.1	1	3001.1	3001.1	0	0	62	62	0	14	1	0	11	248	0	0	228.1	0	0	24	6905	13	23	5714	5724	11	11	0	read	NM_001351057.1	9606	23321	TRIM2	CMT2R|RNF86	tripartite motif containing 2	tripartite motif-containing protein 2|E3 ubiquitin-protein ligase TRIM2|RING finger protein 86|RING-type E3 ubiquitin transferase TRIM2|tripartite motif protein TRIM2	NM_001351057.1	NP_001337986.1	NC_000004.12	protein-coding	REVIEWED	4	+	153152280	153339321	Reference GRCh38.p12 Primary Assembly
hsa-mir-10b_26_A_c	NM_001351056.1	1	3001.1	3001.1	0	0	62	62	0	14	1	0	11	248	0	0	228.1	0	0	24	6937	13	23	5746	5756	11	11	0	read	NM_001351056.1	9606	23321	TRIM2	CMT2R|RNF86	tripartite motif containing 2	tripartite motif-containing protein 2|E3 ubiquitin-protein ligase TRIM2|RING finger protein 86|RING-type E3 ubiquitin transferase TRIM2|tripartite motif protein TRIM2	NM_001351056.1	NP_001337985.1	NC_000004.12	protein-coding	REVIEWED	4	+	153152280	153339321	Reference GRCh38.p12 Primary Assembly
hsa-mir-10b_26_A_c	NM_001351055.1	1	3001.1	3001.1	0	0	62	62	0	14	1	0	11	248	0	0	228.1	0	0	24	6915	13	23	5724	5734	11	11	0	read	NM_001351055.1	9606	23321	TRIM2	CMT2R|RNF86	tripartite motif containing 2	tripartite motif-containing protein 2|E3 ubiquitin-protein ligase TRIM2|RING finger protein 86|RING-type E3 ubiquitin transferase TRIM2|tripartite motif protein TRIM2	NM_001351055.1	NP_001337984.1	NC_000004.12	protein-coding	REVIEWED	4	+	153152280	153339321	Reference GRCh38.p12 Primary Assembly
hsa-mir-10b_26_A_c	NM_001351054.1	1	3001.1	3001.1	0	0	62	62	0	14	1	0	11	248	0	0	228.1	0	0	24	6918	13	23	5727	5737	11	11	0	read	NM_001351054.1	9606	23321	TRIM2	CMT2R|RNF86	tripartite motif containing 2	tripartite motif-containing protein 2|E3 ubiquitin-protein ligase TRIM2|RING finger protein 86|RING-type E3 ubiquitin transferase TRIM2|tripartite motif protein TRIM2	NM_001351054.1	NP_001337983.1	NC_000004.12	protein-coding	REVIEWED	4	+	153152280	153339321	Reference GRCh38.p12 Primary Assembly
hsa-mir-10b_26_A_c	NM_017883.5	1	2791.8	2791.8	0	0	62	62	0	4	1	1	24	168	16	0	55.8	0	0	24	2164	2	24	1655	1678	23	24	11.5	read	NM_017883.5	9606	64743	WDR13	MG21	WD repeat domain 13	WD repeat-containing protein 13	NM_017883.5	NP_060353.2	NC_000023.11	protein-coding	REVIEWED	X	+	48590052	48605193	Reference GRCh38.p12 Primary Assembly
hsa-mir-10b_26_A_c	NM_001347219.1	1	2791.8	2791.8	0	0	62	62	0	4	1	1	24	168	16	0	55.8	0	0	24	1787	2	24	1278	1301	23	24	11.5	read	NM_001347219.1	9606	64743	WDR13	MG21	WD repeat domain 13	WD repeat-containing protein 13	NM_001347219.1	NP_001334148.1	NC_000023.11	protein-coding	REVIEWED	X	+	48590052	48605193	Reference GRCh38.p12 Primary Assembly
hsa-mir-10b_26_A_c	NM_001347217.1	1	2791.8	2791.8	0	0	62	62	0	4	1	1	24	168	16	0	55.8	0	0	24	1821	2	24	1312	1335	23	24	11.5	read	NM_001347217.1	9606	64743	WDR13	MG21	WD repeat domain 13	WD repeat-containing protein 13	NM_001347217.1	NP_001334146.1	NC_000023.11	protein-coding	REVIEWED	X	+	48590052	48605193	Reference GRCh38.p12 Primary Assembly
hsa-mir-10b_26_A_c	NM_001166426.2	1	2791.8	2791.8	0	0	62	62	0	4	1	1	24	168	16	0	55.8	0	0	24	2512	2	24	2003	2026	23	24	11.5	read	NM_001166426.2	9606	64743	WDR13	MG21	WD repeat domain 13	WD repeat-containing protein 13	NM_001166426.2	NP_001159898.1	NC_000023.11	protein-coding	REVIEWED	X	+	48590052	48605193	Reference GRCh38.p12 Primary Assembly
hsa-mir-10b_26_A_c	NM_016823.3	2	3420.2	2911.3	0	0	60	60	0	11	1	0	19	240	8	0	221.3	0	0	24	3225	5	23	1228	1246	19	19	0	read	NM_016823.3	9606	1398	CRK	CRKII|p38	CRK proto-oncogene, adaptor protein	adapter molecule crk|proto-oncogene c-Crk|v-crk avian sarcoma virus CT10 oncogene homolog|v-crk sarcoma virus CT10 oncogene-like protein	NM_016823.3	NP_058431.2	NC_000017.11	protein-coding	REVIEWED	17	-	1421352	1456266	Reference GRCh38.p12 Primary Assembly
hsa-mir-10b_26_A_c	NM_005206.4	2	3420.2	2911.3	0	0	60	60	0	11	1	0	19	240	8	0	221.3	0	0	24	3055	5	23	1058	1076	19	19	0	read	NM_005206.4	9606	1398	CRK	CRKII|p38	CRK proto-oncogene, adaptor protein	adapter molecule crk|proto-oncogene c-Crk|v-crk avian sarcoma virus CT10 oncogene homolog|v-crk sarcoma virus CT10 oncogene-like protein	NM_005206.4	NP_005197.3	NC_000017.11	protein-coding	REVIEWED	17	-	1421352	1456266	Reference GRCh38.p12 Primary Assembly
hsa-mir-10b_26_A_c	NM_001616.4	1	2919.7	2919.7	0	0	59	59	0	8.5	1	0	20	240	16	0	242.7	0	0	24	5263	4	23	4070	4089	20	20	11	read	NM_001616.4	9606	92	ACVR2A	ACTRII|ACVR2	activin A receptor type 2A	activin receptor type-2A|activin A receptor, type IIA	NM_001616.4	NP_001607.1	NC_000002.12	protein-coding	REVIEWED	2	+	147844516	147930826	Reference GRCh38.p12 Primary Assembly
hsa-mir-10b_26_A_c	NM_001278580.1	1	2919.7	2919.7	0	0	59	59	0	8.5	1	0	20	240	16	0	242.7	0	0	24	5177	4	23	3984	4003	20	20	11	read	NM_001278580.1	9606	92	ACVR2A	ACTRII|ACVR2	activin A receptor type 2A	activin receptor type-2A|activin A receptor, type IIA	NM_001278580.1	NP_001265509.1	NC_000002.12	protein-coding	REVIEWED	2	+	147844516	147930826	Reference GRCh38.p12 Primary Assembly
hsa-mir-10b_26_A_c	NM_001278579.1	1	2919.7	2919.7	0	0	59	59	0	8.5	1	0	20	240	16	0	242.7	0	0	24	5374	4	23	4181	4200	20	20	11	read	NM_001278579.1	9606	92	ACVR2A	ACTRII|ACVR2	activin A receptor type 2A	activin receptor type-2A|activin A receptor, type IIA	NM_001278579.1	NP_001265508.1	NC_000002.12	protein-coding	REVIEWED	2	+	147844516	147930826	Reference GRCh38.p12 Primary Assembly
hsa-mir-10b_26_A_c	NM_014810.4	2	3536.5	2865.4	0	0	58	58	0	15	1	0	9	248	0	12	241.4	0	0	24	13473	15	23	12534	12542	9	9	0	read	NM_014810.4	9606	9857	CEP350	CAP350|GM133	centrosomal protein 350	centrosome-associated protein 350|centrosomal protein 350kDa	NM_014810.4	NP_055625.4	NC_000001.11	protein-coding	REVIEWED	1	+	179954772	180114879	Reference GRCh38.p12 Primary Assembly
hsa-mir-10b_26_A_c	NR_037618.1	1	2637.6	2637.6	0	0	51	51	0	8	1	0	22	248	12	0	278.6	0	0	24	2992	2	23	385	406	22	22	0	read	NR_037618.1	9606	100526837	EEF1E1-BLOC1S5	EEF1E1-MUTED	EEF1E1-BLOC1S5 readthrough (NMD candidate)	EEF1E1-MUTED readthrough	NR_037618.1	-	NC_000006.12	ncRNA	VALIDATED	6	-	8013566	8102594	Reference GRCh38.p12 Primary Assembly
hsa-mir-10b_26_A_c	NM_004280.4	1	2637.6	2637.6	0	0	51	51	0	8	1	0	22	248	12	0	278.6	0	0	24	1103	2	23	385	406	22	22	0	read	NM_004280.4	9606	9521	EEF1E1	AIMP3|P18	eukaryotic translation elongation factor 1 epsilon 1	eukaryotic translation elongation factor 1 epsilon-1|ARS-interacting multifunctional protein 3|aminoacyl tRNA synthetase complex-interacting multifunctional protein 3|multisynthase complex auxiliary component p18|p18 component of aminoacyl-tRNA synthetase complex	NM_004280.4	NP_004271.1	NC_000006.12	protein-coding	REVIEWED	6	-	8073359	8102594	Reference GRCh38.p12 Primary Assembly
hsa-mir-10b_26_A_c	NM_001135650.1	1	2637.6	2637.6	0	0	51	51	0	8	1	0	22	248	12	0	278.6	0	0	24	609	2	23	385	406	22	22	0	read	NM_001135650.1	9606	9521	EEF1E1	AIMP3|P18	eukaryotic translation elongation factor 1 epsilon 1	eukaryotic translation elongation factor 1 epsilon-1|ARS-interacting multifunctional protein 3|aminoacyl tRNA synthetase complex-interacting multifunctional protein 3|multisynthase complex auxiliary component p18|p18 component of aminoacyl-tRNA synthetase complex	NM_001135650.1	NP_001129122.1	NC_000006.12	protein-coding	REVIEWED	6	-	8073359	8102594	Reference GRCh38.p12 Primary Assembly
hsa-mir-10b_26_A_c	NM_001323527.1	1	2533.4	2533.4	0	0	48	48	0	10	1	1	19	240	24	0	306.4	0	0	24	6906	6	23	4676	4694	18	19	0	read	NM_001323527.1	9606	140890	SREK1	SFRS12|SRrp508|SRrp86	splicing regulatory glutamic acid and lysine rich protein 1	splicing regulatory glutamine/lysine-rich protein 1|serine-arginine-rich splicing regulatory protein 508|serine/arginine-rich-splicing regulatory protein 86|splicing factor, arginine/serine-rich 12|splicing regulatory glutamic acid/lysine-rich protein 1	NM_001323527.1	NP_001310456.1	NC_000005.10	protein-coding	REVIEWED	5	+	66144217	66183615	Reference GRCh38.p12 Primary Assembly
hsa-mir-10b_26_A_c	NM_001323535.1	1	2533.4	2533.4	0	0	48	48	0	10	1	1	19	240	24	0	306.4	0	0	24	6670	6	23	4440	4458	18	19	0	read	NM_001323535.1	9606	140890	SREK1	SFRS12|SRrp508|SRrp86	splicing regulatory glutamic acid and lysine rich protein 1	splicing regulatory glutamine/lysine-rich protein 1|serine-arginine-rich splicing regulatory protein 508|serine/arginine-rich-splicing regulatory protein 86|splicing factor, arginine/serine-rich 12|splicing regulatory glutamic acid/lysine-rich protein 1	NM_001323535.1	NP_001310464.1	NC_000005.10	protein-coding	REVIEWED	5	+	66144217	66183615	Reference GRCh38.p12 Primary Assembly
hsa-mir-10b_26_A_c	NM_001323534.1	1	2533.4	2533.4	0	0	48	48	0	10	1	1	19	240	24	0	306.4	0	0	24	6797	6	23	4567	4585	18	19	0	read	NM_001323534.1	9606	140890	SREK1	SFRS12|SRrp508|SRrp86	splicing regulatory glutamic acid and lysine rich protein 1	splicing regulatory glutamine/lysine-rich protein 1|serine-arginine-rich splicing regulatory protein 508|serine/arginine-rich-splicing regulatory protein 86|splicing factor, arginine/serine-rich 12|splicing regulatory glutamic acid/lysine-rich protein 1	NM_001323534.1	NP_001310463.1	NC_000005.10	protein-coding	REVIEWED	5	+	66144217	66183615	Reference GRCh38.p12 Primary Assembly
hsa-mir-10b_26_A_c	NM_001323529.1	1	2533.4	2533.4	0	0	48	48	0	10	1	1	19	240	24	0	306.4	0	0	24	6779	6	23	4549	4567	18	19	0	read	NM_001323529.1	9606	140890	SREK1	SFRS12|SRrp508|SRrp86	splicing regulatory glutamic acid and lysine rich protein 1	splicing regulatory glutamine/lysine-rich protein 1|serine-arginine-rich splicing regulatory protein 508|serine/arginine-rich-splicing regulatory protein 86|splicing factor, arginine/serine-rich 12|splicing regulatory glutamic acid/lysine-rich protein 1	NM_001323529.1	NP_001310458.1	NC_000005.10	protein-coding	REVIEWED	5	+	66144217	66183615	Reference GRCh38.p12 Primary Assembly
hsa-mir-10b_26_A_c	NM_001323533.1	1	2533.4	2533.4	0	0	48	48	0	10	1	1	19	240	24	0	306.4	0	0	24	6637	6	23	4407	4425	18	19	0	read	NM_001323533.1	9606	140890	SREK1	SFRS12|SRrp508|SRrp86	splicing regulatory glutamic acid and lysine rich protein 1	splicing regulatory glutamine/lysine-rich protein 1|serine-arginine-rich splicing regulatory protein 508|serine/arginine-rich-splicing regulatory protein 86|splicing factor, arginine/serine-rich 12|splicing regulatory glutamic acid/lysine-rich protein 1	NM_001323533.1	NP_001310462.1	NC_000005.10	protein-coding	REVIEWED	5	+	66144217	66183615	Reference GRCh38.p12 Primary Assembly
hsa-mir-10b_26_A_c	NM_139168.3	1	2533.4	2533.4	0	0	48	48	0	10	1	1	19	240	24	0	306.4	0	0	24	6935	6	23	4705	4723	18	19	0	read	NM_139168.3	9606	140890	SREK1	SFRS12|SRrp508|SRrp86	splicing regulatory glutamic acid and lysine rich protein 1	splicing regulatory glutamine/lysine-rich protein 1|serine-arginine-rich splicing regulatory protein 508|serine/arginine-rich-splicing regulatory protein 86|splicing factor, arginine/serine-rich 12|splicing regulatory glutamic acid/lysine-rich protein 1	NM_139168.3	NP_631907.1	NC_000005.10	protein-coding	REVIEWED	5	+	66144217	66183615	Reference GRCh38.p12 Primary Assembly
hsa-mir-10b_26_A_c	NM_001077199.2	1	2533.4	2533.4	0	0	48	48	0	10	1	1	19	240	24	0	306.4	0	0	24	6782	6	23	4552	4570	18	19	0	read	NM_001077199.2	9606	140890	SREK1	SFRS12|SRrp508|SRrp86	splicing regulatory glutamic acid and lysine rich protein 1	splicing regulatory glutamine/lysine-rich protein 1|serine-arginine-rich splicing regulatory protein 508|serine/arginine-rich-splicing regulatory protein 86|splicing factor, arginine/serine-rich 12|splicing regulatory glutamic acid/lysine-rich protein 1	NM_001077199.2	NP_001070667.1	NC_000005.10	protein-coding	REVIEWED	5	+	66144217	66183615	Reference GRCh38.p12 Primary Assembly
hsa-mir-10b_26_A_c	NM_001270492.1	1	2533.4	2533.4	0	0	48	48	0	10	1	1	19	240	24	0	306.4	0	0	24	6903	6	23	4673	4691	18	19	0	read	NM_001270492.1	9606	140890	SREK1	SFRS12|SRrp508|SRrp86	splicing regulatory glutamic acid and lysine rich protein 1	splicing regulatory glutamine/lysine-rich protein 1|serine-arginine-rich splicing regulatory protein 508|serine/arginine-rich-splicing regulatory protein 86|splicing factor, arginine/serine-rich 12|splicing regulatory glutamic acid/lysine-rich protein 1	NM_001270492.1	NP_001257421.1	NC_000005.10	protein-coding	REVIEWED	5	+	66144217	66183615	Reference GRCh38.p12 Primary Assembly
hsa-mir-10b_26_A_c	NM_033107.3	1	2352.6	2352.6	0	0	46	46	0	16	1	0	9	252	0	0	223.6	0	0	24	7550	16	24	4079	4087	9	9	0	read	NM_033107.3	9606	85865	GTPBP10	ObgH2|UG0751c10	GTP binding protein 10	GTP-binding protein 10|GTP binding protein 10 (putative)|protein obg homolog 2	NM_033107.3	NP_149098.2	NC_000007.14	protein-coding	VALIDATED	7	+	90346664	90391454	Reference GRCh38.p12 Primary Assembly
hsa-mir-10b_26_A_c	NM_001042717.2	1	2352.6	2352.6	0	0	46	46	0	16	1	0	9	252	0	0	223.6	0	0	24	7313	16	24	3842	3850	9	9	0	read	NM_001042717.2	9606	85865	GTPBP10	ObgH2|UG0751c10	GTP binding protein 10	GTP-binding protein 10|GTP binding protein 10 (putative)|protein obg homolog 2	NM_001042717.2	NP_001036182.1	NC_000007.14	protein-coding	VALIDATED	7	+	90346664	90391454	Reference GRCh38.p12 Primary Assembly
hsa-mir-10b_26_A_c	NM_001312648.1	2	2913.8	2340.3	0	0	45	45	0	10	1	0	23	240	4	0	251.3	0	0	24	5165	1	23	4160	4182	23	23	0	read	NM_001312648.1	9606	3093	UBE2K	E2-25K|HIP2|HYPG|LIG|UBC1	ubiquitin conjugating enzyme E2 K	ubiquitin-conjugating enzyme E2 K|E2 ubiquitin-conjugating enzyme K|E2(25K)|HIP-2|huntingtin-interacting protein 2|ubiquitin carrier protein|ubiquitin conjugating enzyme E2K|ubiquitin-conjugating enzyme E2(25K)|ubiquitin-conjugating enzyme E2-25 KDA|ubiquitin-conjugating enzyme E2K (UBC1 homolog, yeast)|ubiquitin-protein ligase	NM_001312648.1	NP_001299577.1	NC_000004.12	protein-coding	REVIEWED	4	+	39698043	39782791	Reference GRCh38.p12 Primary Assembly
hsa-mir-10b_26_A_c	NM_001312647.1	2	2913.8	2340.3	0	0	45	45	0	10	1	0	23	240	4	0	251.3	0	0	24	5171	1	23	4166	4188	23	23	0	read	NM_001312647.1	9606	3093	UBE2K	E2-25K|HIP2|HYPG|LIG|UBC1	ubiquitin conjugating enzyme E2 K	ubiquitin-conjugating enzyme E2 K|E2 ubiquitin-conjugating enzyme K|E2(25K)|HIP-2|huntingtin-interacting protein 2|ubiquitin carrier protein|ubiquitin conjugating enzyme E2K|ubiquitin-conjugating enzyme E2(25K)|ubiquitin-conjugating enzyme E2-25 KDA|ubiquitin-conjugating enzyme E2K (UBC1 homolog, yeast)|ubiquitin-protein ligase	NM_001312647.1	NP_001299576.1	NC_000004.12	protein-coding	REVIEWED	4	+	39698043	39782791	Reference GRCh38.p12 Primary Assembly
hsa-mir-10b_26_A_c	NM_001312646.1	2	2913.8	2340.3	0	0	45	45	0	10	1	0	23	240	4	0	251.3	0	0	24	5076	1	23	4071	4093	23	23	0	read	NM_001312646.1	9606	3093	UBE2K	E2-25K|HIP2|HYPG|LIG|UBC1	ubiquitin conjugating enzyme E2 K	ubiquitin-conjugating enzyme E2 K|E2 ubiquitin-conjugating enzyme K|E2(25K)|HIP-2|huntingtin-interacting protein 2|ubiquitin carrier protein|ubiquitin conjugating enzyme E2K|ubiquitin-conjugating enzyme E2(25K)|ubiquitin-conjugating enzyme E2-25 KDA|ubiquitin-conjugating enzyme E2K (UBC1 homolog, yeast)|ubiquitin-protein ligase	NM_001312646.1	NP_001299575.1	NC_000004.12	protein-coding	REVIEWED	4	+	39698043	39782791	Reference GRCh38.p12 Primary Assembly
hsa-mir-10b_26_A_c	NM_005339.4	2	2913.8	2340.3	0	0	45	45	0	10	1	0	23	240	4	0	251.3	0	0	24	5259	1	23	4254	4276	23	23	0	read	NM_005339.4	9606	3093	UBE2K	E2-25K|HIP2|HYPG|LIG|UBC1	ubiquitin conjugating enzyme E2 K	ubiquitin-conjugating enzyme E2 K|E2 ubiquitin-conjugating enzyme K|E2(25K)|HIP-2|huntingtin-interacting protein 2|ubiquitin carrier protein|ubiquitin conjugating enzyme E2K|ubiquitin-conjugating enzyme E2(25K)|ubiquitin-conjugating enzyme E2-25 KDA|ubiquitin-conjugating enzyme E2K (UBC1 homolog, yeast)|ubiquitin-protein ligase	NM_005339.4	NP_005330.1	NC_000004.12	protein-coding	REVIEWED	4	+	39698043	39782791	Reference GRCh38.p12 Primary Assembly
hsa-mir-10b_26_A_c	NM_001111113.1	2	2913.8	2340.3	0	0	45	45	0	10	1	0	23	240	4	0	251.3	0	0	24	5106	1	23	4101	4123	23	23	0	read	NM_001111113.1	9606	3093	UBE2K	E2-25K|HIP2|HYPG|LIG|UBC1	ubiquitin conjugating enzyme E2 K	ubiquitin-conjugating enzyme E2 K|E2 ubiquitin-conjugating enzyme K|E2(25K)|HIP-2|huntingtin-interacting protein 2|ubiquitin carrier protein|ubiquitin conjugating enzyme E2K|ubiquitin-conjugating enzyme E2(25K)|ubiquitin-conjugating enzyme E2-25 KDA|ubiquitin-conjugating enzyme E2K (UBC1 homolog, yeast)|ubiquitin-protein ligase	NM_001111113.1	NP_001104583.1	NC_000004.12	protein-coding	REVIEWED	4	+	39698043	39782791	Reference GRCh38.p12 Primary Assembly
hsa-mir-10b_26_A_c	NM_001111112.1	2	2913.8	2340.3	0	0	45	45	0	10	1	0	23	240	4	0	251.3	0	0	24	5130	1	23	4125	4147	23	23	0	read	NM_001111112.1	9606	3093	UBE2K	E2-25K|HIP2|HYPG|LIG|UBC1	ubiquitin conjugating enzyme E2 K	ubiquitin-conjugating enzyme E2 K|E2 ubiquitin-conjugating enzyme K|E2(25K)|HIP-2|huntingtin-interacting protein 2|ubiquitin carrier protein|ubiquitin conjugating enzyme E2K|ubiquitin-conjugating enzyme E2(25K)|ubiquitin-conjugating enzyme E2-25 KDA|ubiquitin-conjugating enzyme E2K (UBC1 homolog, yeast)|ubiquitin-protein ligase	NM_001111112.1	NP_001104582.1	NC_000004.12	protein-coding	REVIEWED	4	+	39698043	39782791	Reference GRCh38.p12 Primary Assembly
hsa-mir-10b_26_A_c	NM_001300907.1	1	2250.4	2250.4	0	0	44	44	0	15.5	1	0	10	240	0	0	211.4	0	0	24	5835	14	23	1654	1663	10	10	0	read	NM_001300907.1	9606	51111	KMT5B	CGI-85|CGI85|MRD51|SUV420H1	lysine methyltransferase 5B	histone-lysine N-methyltransferase KMT5B|histone-lysine N-methyltransferase SUV420H1|lysine (K)-specific methyltransferase 5B|lysine N-methyltransferase 5B|lysine-specific methyltransferase 5B|su(var)4-20 homolog 1|suppressor of variegation 4-20 homolog 1	NM_001300907.1	NP_001287836.1	NC_000011.10	protein-coding	REVIEWED	11	-	68154862	68213898	Reference GRCh38.p12 Primary Assembly
hsa-mir-10b_26_A_c	NM_017635.4	1	2250.4	2250.4	0	0	44	44	0	15.5	1	0	10	240	0	0	211.4	0	0	24	5767	14	23	1586	1595	10	10	0	read	NM_017635.4	9606	51111	KMT5B	CGI-85|CGI85|MRD51|SUV420H1	lysine methyltransferase 5B	histone-lysine N-methyltransferase KMT5B|histone-lysine N-methyltransferase SUV420H1|lysine (K)-specific methyltransferase 5B|lysine N-methyltransferase 5B|lysine-specific methyltransferase 5B|su(var)4-20 homolog 1|suppressor of variegation 4-20 homolog 1	NM_017635.4	NP_060105.3	NC_000011.10	protein-coding	REVIEWED	11	-	68154862	68213898	Reference GRCh38.p12 Primary Assembly
hsa-mir-10b_26_A_c	NM_001300908.1	1	2250.4	2250.4	0	0	44	44	0	15.5	1	0	10	240	0	0	211.4	0	0	24	5802	14	23	1621	1630	10	10	0	read	NM_001300908.1	9606	51111	KMT5B	CGI-85|CGI85|MRD51|SUV420H1	lysine methyltransferase 5B	histone-lysine N-methyltransferase KMT5B|histone-lysine N-methyltransferase SUV420H1|lysine (K)-specific methyltransferase 5B|lysine N-methyltransferase 5B|lysine-specific methyltransferase 5B|su(var)4-20 homolog 1|suppressor of variegation 4-20 homolog 1	NM_001300908.1	NP_001287837.1	NC_000011.10	protein-coding	REVIEWED	11	-	68154862	68213898	Reference GRCh38.p12 Primary Assembly
hsa-mir-10b_26_A_c	NM_003290.2	1	1999.5	1999.5	0	0	38	48	0	14.5	1	0	13	240	0	0	200.5	0	0	24	2645	11	23	1244	1256	13	13	0	read	NM_003290.2	9606	7171	TPM4	HEL-S-108	tropomyosin 4	tropomyosin alpha-4 chain|TM30p1|epididymis secretory protein Li 108	NM_003290.2	NP_003281.1	NC_000019.10	protein-coding	REVIEWED	19	+	16067506	16103004	Reference GRCh38.p12 Primary Assembly
hsa-mir-10b_26_A_c	NM_001145160.1	1	1999.5	1999.5	0	0	38	48	0	14.5	1	0	13	240	0	0	200.5	0	0	24	2630	11	23	1229	1241	13	13	0	read	NM_001145160.1	9606	7171	TPM4	HEL-S-108	tropomyosin 4	tropomyosin alpha-4 chain|TM30p1|epididymis secretory protein Li 108	NM_001145160.1	NP_001138632.1	NC_000019.10	protein-coding	REVIEWED	19	+	16067506	16103004	Reference GRCh38.p12 Primary Assembly
hsa-mir-10b_26_A_c	NM_032970.3	2	2558.4	2065.4	0	0	38	38	0	14	1	0	11	240	0	0	257.4	0	0	24	6416	13	23	1827	1837	11	11	0	read	NM_032970.3	9606	9117	SEC22C	SEC22L3	SEC22 homolog C, vesicle trafficking protein	vesicle-trafficking protein SEC22c|SEC22 vesicle trafficking protein homolog C|SEC22 vesicle trafficking protein-like 3|SEC22 vesicle trafficking protein-like protein C|secretion deficient 22C	NM_032970.3	NP_116752.1	NC_000003.12	protein-coding	REVIEWED	3	-	42547966	42603126	Reference GRCh38.p12 Primary Assembly
hsa-mir-10b_26_A_c	NM_017770.3	1	2000.6	2000.6	0	0	36	36	0	15	1	0	9	248	0	0	268.6	0	0	24	4079	15	23	1457	1465	9	9	0	read	NM_017770.3	9606	54898	ELOVL2	SSC2	ELOVL fatty acid elongase 2	elongation of very long chain fatty acids protein 2|3-keto acyl-CoA synthase ELOVL2|ELOVL FA elongase 2|elongation of very long chain fatty acids (FEN1/Elo2, SUR4/Elo3, yeast)-like 2|very long chain 3-ketoacyl-CoA synthase 2|very long chain 3-oxoacyl-CoA synthase 2	NM_017770.3	NP_060240.3	NC_000006.12	protein-coding	VALIDATED	6	-	10980758	11044390	Reference GRCh38.p12 Primary Assembly
hsa-mir-10b_26_A_c	NM_024604.2	1	1743.5	1743.5	2.78e-15	4.24e-14	31	31	0	15	1	0	10	240	0	0	219.5	0	0	24	3687	14	23	2580	2589	10	10	0	read	NM_024604.2	9606	79657	RPAP3	Tah1|hSpagh	RNA polymerase II associated protein 3	RNA polymerase II-associated protein 3	NM_024604.2	NP_078880.2	NC_000012.12	protein-coding	REVIEWED	12	-	47661931	47706060	Reference GRCh38.p12 Primary Assembly
hsa-mir-10b_26_A_c	NM_001146076.1	1	1743.5	1743.5	2.78e-15	4.24e-14	31	31	0	15	1	0	10	240	0	0	219.5	0	0	24	3528	14	23	2421	2430	10	10	0	read	NM_001146076.1	9606	79657	RPAP3	Tah1|hSpagh	RNA polymerase II associated protein 3	RNA polymerase II-associated protein 3	NM_001146076.1	NP_001139548.1	NC_000012.12	protein-coding	REVIEWED	12	-	47661931	47706060	Reference GRCh38.p12 Primary Assembly
hsa-mir-10b_26_A_c	NM_001146075.1	1	1743.5	1743.5	2.78e-15	4.24e-14	31	31	0	15	1	0	10	240	0	0	219.5	0	0	24	3585	14	23	2478	2487	10	10	0	read	NM_001146075.1	9606	79657	RPAP3	Tah1|hSpagh	RNA polymerase II associated protein 3	RNA polymerase II-associated protein 3	NM_001146075.1	NP_001139547.1	NC_000012.12	protein-coding	REVIEWED	12	-	47661931	47706060	Reference GRCh38.p12 Primary Assembly
hsa-mir-10b_26_A_c	NM_016072.4	1	1726.5	1726.5	0	0	31	33	0	17	1	0	8	160	0	0	295.5	0	0	24	3272	16	23	3009	3016	8	8	0	read	NM_016072.4	9606	51026	GOLT1B	CGI-141|GCT2|GOT1|GOT1B|YMR292W	golgi transport 1B	vesicle transport protein GOT1B|germ cell tumor 2|hGOT1a|putative NF-kappa-B-activating protein 470	NM_016072.4	NP_057156.1	NC_000012.12	protein-coding	VALIDATED	12	+	21501175	21518402	Reference GRCh38.p12 Primary Assembly
hsa-mir-10b_26_A_c	NR_144311.1	1	1598.6	1598.6	2.68e-13	2.84e-11	27	27	0	10.5	1	0	15	248	0	0	207.6	0	0	24	5955	9	23	2307	2321	15	15	12	read	NR_144311.1	9606	26507	CNNM1	ACDP1|CLP-1	cyclin and CBS domain divalent metal cation transport mediator 1	metal transporter CNNM1|ancient conserved domain-containing protein 1|cyclin-M1	NR_144311.1	-	NC_000010.11	protein-coding	REVIEWED	10	+	99329098	99394329	Reference GRCh38.p12 Primary Assembly
hsa-mir-10b_26_A_c	NM_001345889.1	1	1598.6	1598.6	1.39e-12	5.98e-11	27	27	0	10.5	1	0	15	248	0	0	207.6	0	0	24	5872	9	23	2307	2321	15	15	12	read	NM_001345889.1	9606	26507	CNNM1	ACDP1|CLP-1	cyclin and CBS domain divalent metal cation transport mediator 1	metal transporter CNNM1|ancient conserved domain-containing protein 1|cyclin-M1	NM_001345889.1	NP_001332818.1	NC_000010.11	protein-coding	REVIEWED	10	+	99329098	99394329	Reference GRCh38.p12 Primary Assembly
hsa-mir-10b_26_A_c	NM_001345888.1	1	1598.6	1598.6	1.39e-12	5.98e-11	27	27	0	10.5	1	0	15	248	0	0	207.6	0	0	24	5809	9	23	2307	2321	15	15	12	read	NM_001345888.1	9606	26507	CNNM1	ACDP1|CLP-1	cyclin and CBS domain divalent metal cation transport mediator 1	metal transporter CNNM1|ancient conserved domain-containing protein 1|cyclin-M1	NM_001345888.1	NP_001332817.1	NC_000010.11	protein-coding	REVIEWED	10	+	99329098	99394329	Reference GRCh38.p12 Primary Assembly
hsa-mir-10b_26_A_c	NM_001345887.1	1	1598.6	1598.6	1.39e-12	5.98e-11	27	27	0	10.5	1	0	15	248	0	0	207.6	0	0	24	6022	9	23	2307	2321	15	15	12	read	NM_001345887.1	9606	26507	CNNM1	ACDP1|CLP-1	cyclin and CBS domain divalent metal cation transport mediator 1	metal transporter CNNM1|ancient conserved domain-containing protein 1|cyclin-M1	NM_001345887.1	NP_001332816.1	NC_000010.11	protein-coding	REVIEWED	10	+	99329098	99394329	Reference GRCh38.p12 Primary Assembly
hsa-mir-10b_26_A_c	NM_001172173.1	4	3162.5	1589.9	2.22e-16	9.21e-15	25	25	0	9	1	0	23	248	4	0	290.9	0	0	24	11788	1	23	8037	8059	23	23	0	read	NM_001172173.1	9606	80034	CSRNP3	FAM130A2|PPP1R73|TAIP-2|TAIP2	cysteine and serine rich nuclear protein 3	cysteine/serine-rich nuclear protein 3|TGF-beta induced apoptosis protein 2|family with sequence similarity 130, member A2|protein phosphatase 1, regulatory subunit 73	NM_001172173.1	NP_001165644.1	NC_000002.12	protein-coding	VALIDATED	2	+	165469646	165689406	Reference GRCh38.p12 Primary Assembly
hsa-mir-10b_26_A_c	NM_024969.3	4	3162.5	1589.9	3.42e-12	1.35e-10	25	25	0	9	1	0	23	248	4	0	290.9	0	0	24	11687	1	23	7936	7958	23	23	0	read	NM_024969.3	9606	80034	CSRNP3	FAM130A2|PPP1R73|TAIP-2|TAIP2	cysteine and serine rich nuclear protein 3	cysteine/serine-rich nuclear protein 3|TGF-beta induced apoptosis protein 2|family with sequence similarity 130, member A2|protein phosphatase 1, regulatory subunit 73	NM_024969.3	NP_079245.2	NC_000002.12	protein-coding	VALIDATED	2	+	165469646	165689406	Reference GRCh38.p12 Primary Assembly
hsa-mir-10b_26_A_c	NM_004733.3	1	1460.2	1460.2	0	0	24	24	0	11	1	0	17	240	16	0	192.2	0	0	24	3811	7	23	705	721	17	17	0	read	NM_004733.3	9606	9197	SLC33A1	ACATN|AT-1|AT1|CCHLND|SPG42	solute carrier family 33 member 1	acetyl-coenzyme A transporter 1|solute carrier family 33 (acetyl-CoA transporter), member 1	NM_004733.3	NP_004724.1	NC_000003.12	protein-coding	REVIEWED	3	-	155826510	155855357	Reference GRCh38.p12 Primary Assembly
hsa-mir-10b_26_A_c	NM_001190992.1	1	1460.2	1460.2	0	0	24	24	0	11	1	0	17	240	16	0	192.2	0	0	24	2449	7	23	705	721	17	17	0	read	NM_001190992.1	9606	9197	SLC33A1	ACATN|AT-1|AT1|CCHLND|SPG42	solute carrier family 33 member 1	acetyl-coenzyme A transporter 1|solute carrier family 33 (acetyl-CoA transporter), member 1	NM_001190992.1	NP_001177921.1	NC_000003.12	protein-coding	REVIEWED	3	-	155826510	155855357	Reference GRCh38.p12 Primary Assembly
hsa-mir-10b_26_A_c	NM_153631.2	1	1520.2	1520.2	0	0	24	24	0	16	1	0	8	248	0	0	272.2	0	0	24	3396	16	23	1971	1978	8	8	0	read	NM_153631.2	9606	3200	HOXA3	HOX1|HOX1E	homeobox A3	homeobox protein Hox-A3|Hox-1.5-like protein|homeo box 1E|homeo box A3|homeobox protein Hox-1E	NM_153631.2	NP_705895.1	NC_000007.14	protein-coding	REVIEWED	7	-	27106189	27153237	Reference GRCh38.p12 Primary Assembly
hsa-mir-10b_26_A_c	NM_030661.4	1	1520.2	1520.2	0	0	24	24	0	16	1	0	8	248	0	0	272.2	0	0	24	3257	16	23	1832	1839	8	8	0	read	NM_030661.4	9606	3200	HOXA3	HOX1|HOX1E	homeobox A3	homeobox protein Hox-A3|Hox-1.5-like protein|homeo box 1E|homeo box A3|homeobox protein Hox-1E	NM_030661.4	NP_109377.1	NC_000007.14	protein-coding	REVIEWED	7	-	27106189	27153237	Reference GRCh38.p12 Primary Assembly
hsa-mir-10b_26_A_c	NM_001167830.1	1	1407.2	1407.2	0	0	22	25	0	16.5	1	0	8	240	0	0	249.2	0	0	24	6132	16	23	3108	3115	8	8	0	read	NM_001167830.1	9606	50999	TMED5	CGI-100|p24g2|p28	transmembrane p24 trafficking protein 5	transmembrane emp24 domain-containing protein 5|p24 family protein gamma-2|p24gamma2|transmembrane emp24 protein transport domain containing 5	NM_001167830.1	NP_001161302.1	NC_000001.11	protein-coding	VALIDATED	1	-	93149741	93180688	Reference GRCh38.p12 Primary Assembly
hsa-mir-10b_26_A_c	NM_016040.4	1	1407.2	1407.2	9.99e-16	5.99e-14	22	25	0	16.5	1	0	8	240	0	0	249.2	0	0	24	6083	16	23	3059	3066	8	8	0	read	NM_016040.4	9606	50999	TMED5	CGI-100|p24g2|p28	transmembrane p24 trafficking protein 5	transmembrane emp24 domain-containing protein 5|p24 family protein gamma-2|p24gamma2|transmembrane emp24 protein transport domain containing 5	NM_016040.4	NP_057124.3	NC_000001.11	protein-coding	VALIDATED	1	-	93149741	93180688	Reference GRCh38.p12 Primary Assembly
hsa-mir-10b_26_A_c	NM_001300795.1	1	1508.5	1508.5	1.17e-11	5.32e-10	22	22	0	7.5	1	0	24	312	8	0	247.5	0	0	24	3669	1	24	2518	2541	24	24	0	read	NM_001300795.1	9606	7323	UBE2D3	E2(17)KB3|UBC4/5|UBCH5C	ubiquitin conjugating enzyme E2 D3	ubiquitin-conjugating enzyme E2 D3|(E3-independent) E2 ubiquitin-conjugating enzyme D3|E2 ubiquitin-conjugating enzyme D3|ubiquitin carrier protein D3|ubiquitin conjugating enzyme E2D 3|ubiquitin-conjugating enzyme E2(17)KB 3|ubiquitin-conjugating enzyme E2-17 kDa 3|ubiquitin-conjugating enzyme E2D 3 (UBC4/5 homolog, yeast)|ubiquitin-conjugating enzyme E2D 3 (homologous to yeast UBC4/5)|ubiquitin…	NM_001300795.1	NP_001287724.1	NC_000004.12	protein-coding	REVIEWED	4	-	102794382	102868892	Reference GRCh38.p12 Primary Assembly
hsa-mir-10b_26_A_c	NM_181889.2	1	1508.5	1508.5	1.79e-11	1.01e-09	22	22	0	7.5	1	0	24	312	8	0	247.5	0	0	24	3856	1	24	2705	2728	24	24	0	read	NM_181889.2	9606	7323	UBE2D3	E2(17)KB3|UBC4/5|UBCH5C	ubiquitin conjugating enzyme E2 D3	ubiquitin-conjugating enzyme E2 D3|(E3-independent) E2 ubiquitin-conjugating enzyme D3|E2 ubiquitin-conjugating enzyme D3|ubiquitin carrier protein D3|ubiquitin conjugating enzyme E2D 3|ubiquitin-conjugating enzyme E2(17)KB 3|ubiquitin-conjugating enzyme E2-17 kDa 3|ubiquitin-conjugating enzyme E2D 3 (UBC4/5 homolog, yeast)|ubiquitin-conjugating enzyme E2D 3 (homologous to yeast UBC4/5)|ubiquitin…	NM_181889.2	NP_871618.1	NC_000004.12	protein-coding	REVIEWED	4	-	102794382	102868892	Reference GRCh38.p12 Primary Assembly
hsa-mir-10b_26_A_c	NM_181887.2	1	1508.5	1508.5	1.79e-11	1.01e-09	22	22	0	7.5	1	0	24	312	8	0	247.5	0	0	24	3954	1	24	2803	2826	24	24	0	read	NM_181887.2	9606	7323	UBE2D3	E2(17)KB3|UBC4/5|UBCH5C	ubiquitin conjugating enzyme E2 D3	ubiquitin-conjugating enzyme E2 D3|(E3-independent) E2 ubiquitin-conjugating enzyme D3|E2 ubiquitin-conjugating enzyme D3|ubiquitin carrier protein D3|ubiquitin conjugating enzyme E2D 3|ubiquitin-conjugating enzyme E2(17)KB 3|ubiquitin-conjugating enzyme E2-17 kDa 3|ubiquitin-conjugating enzyme E2D 3 (UBC4/5 homolog, yeast)|ubiquitin-conjugating enzyme E2D 3 (homologous to yeast UBC4/5)|ubiquitin…	NM_181887.2	NP_871616.1	NC_000004.12	protein-coding	REVIEWED	4	-	102794382	102868892	Reference GRCh38.p12 Primary Assembly
hsa-mir-10b_26_A_c	NM_181886.3	1	1508.5	1508.5	2.23e-10	8.1e-09	22	22	0	7.5	1	0	24	312	8	0	247.5	0	0	24	4184	1	24	3033	3056	24	24	0	read	NM_181886.3	9606	7323	UBE2D3	E2(17)KB3|UBC4/5|UBCH5C	ubiquitin conjugating enzyme E2 D3	ubiquitin-conjugating enzyme E2 D3|(E3-independent) E2 ubiquitin-conjugating enzyme D3|E2 ubiquitin-conjugating enzyme D3|ubiquitin carrier protein D3|ubiquitin conjugating enzyme E2D 3|ubiquitin-conjugating enzyme E2(17)KB 3|ubiquitin-conjugating enzyme E2-17 kDa 3|ubiquitin-conjugating enzyme E2D 3 (UBC4/5 homolog, yeast)|ubiquitin-conjugating enzyme E2D 3 (homologous to yeast UBC4/5)|ubiquitin…	NM_181886.3	NP_871615.1	NC_000004.12	protein-coding	REVIEWED	4	-	102794382	102868892	Reference GRCh38.p12 Primary Assembly
hsa-mir-10b_26_A_c	NM_003340.6	1	1508.5	1508.5	2.23e-10	8.1e-09	22	22	0	7.5	1	0	24	312	8	0	247.5	0	0	24	3976	1	24	2825	2848	24	24	0	read	NM_003340.6	9606	7323	UBE2D3	E2(17)KB3|UBC4/5|UBCH5C	ubiquitin conjugating enzyme E2 D3	ubiquitin-conjugating enzyme E2 D3|(E3-independent) E2 ubiquitin-conjugating enzyme D3|E2 ubiquitin-conjugating enzyme D3|ubiquitin carrier protein D3|ubiquitin conjugating enzyme E2D 3|ubiquitin-conjugating enzyme E2(17)KB 3|ubiquitin-conjugating enzyme E2-17 kDa 3|ubiquitin-conjugating enzyme E2D 3 (UBC4/5 homolog, yeast)|ubiquitin-conjugating enzyme E2D 3 (homologous to yeast UBC4/5)|ubiquitin…	NM_003340.6	NP_003331.1	NC_000004.12	protein-coding	REVIEWED	4	-	102794382	102868892	Reference GRCh38.p12 Primary Assembly
hsa-mir-10b_26_A_c	NM_181893.2	1	1508.5	1508.5	4.44e-16	1.32e-14	22	22	0	7.5	1	0	24	312	8	0	247.5	0	0	24	3646	1	24	2495	2518	24	24	0	read	NM_181893.2	9606	7323	UBE2D3	E2(17)KB3|UBC4/5|UBCH5C	ubiquitin conjugating enzyme E2 D3	ubiquitin-conjugating enzyme E2 D3|(E3-independent) E2 ubiquitin-conjugating enzyme D3|E2 ubiquitin-conjugating enzyme D3|ubiquitin carrier protein D3|ubiquitin conjugating enzyme E2D 3|ubiquitin-conjugating enzyme E2(17)KB 3|ubiquitin-conjugating enzyme E2-17 kDa 3|ubiquitin-conjugating enzyme E2D 3 (UBC4/5 homolog, yeast)|ubiquitin-conjugating enzyme E2D 3 (homologous to yeast UBC4/5)|ubiquitin…	NM_181893.2	NP_871622.1	NC_000004.12	protein-coding	REVIEWED	4	-	102794382	102868892	Reference GRCh38.p12 Primary Assembly
hsa-mir-10b_26_A_c	NM_181890.2	1	1508.5	1508.5	4.44e-16	1.32e-14	22	22	0	7.5	1	0	24	312	8	0	247.5	0	0	24	3798	1	24	2647	2670	24	24	0	read	NM_181890.2	9606	7323	UBE2D3	E2(17)KB3|UBC4/5|UBCH5C	ubiquitin conjugating enzyme E2 D3	ubiquitin-conjugating enzyme E2 D3|(E3-independent) E2 ubiquitin-conjugating enzyme D3|E2 ubiquitin-conjugating enzyme D3|ubiquitin carrier protein D3|ubiquitin conjugating enzyme E2D 3|ubiquitin-conjugating enzyme E2(17)KB 3|ubiquitin-conjugating enzyme E2-17 kDa 3|ubiquitin-conjugating enzyme E2D 3 (UBC4/5 homolog, yeast)|ubiquitin-conjugating enzyme E2D 3 (homologous to yeast UBC4/5)|ubiquitin…	NM_181890.2	NP_871619.1	NC_000004.12	protein-coding	REVIEWED	4	-	102794382	102868892	Reference GRCh38.p12 Primary Assembly
hsa-mir-10b_26_A_c	NM_181892.3	1	1508.5	1508.5	0	0	22	22	0	7.5	1	0	24	312	8	0	247.5	0	0	24	4216	1	24	3065	3088	24	24	0	read	NM_181892.3	9606	7323	UBE2D3	E2(17)KB3|UBC4/5|UBCH5C	ubiquitin conjugating enzyme E2 D3	ubiquitin-conjugating enzyme E2 D3|(E3-independent) E2 ubiquitin-conjugating enzyme D3|E2 ubiquitin-conjugating enzyme D3|ubiquitin carrier protein D3|ubiquitin conjugating enzyme E2D 3|ubiquitin-conjugating enzyme E2(17)KB 3|ubiquitin-conjugating enzyme E2-17 kDa 3|ubiquitin-conjugating enzyme E2D 3 (UBC4/5 homolog, yeast)|ubiquitin-conjugating enzyme E2D 3 (homologous to yeast UBC4/5)|ubiquitin…	NM_181892.3	NP_871621.1	NC_000004.12	protein-coding	REVIEWED	4	-	102794382	102868892	Reference GRCh38.p12 Primary Assembly
hsa-mir-10b_26_A_c	NM_181891.2	1	1508.5	1508.5	0	0	22	22	0	7.5	1	0	24	312	8	0	247.5	0	0	24	4141	1	24	2990	3013	24	24	0	read	NM_181891.2	9606	7323	UBE2D3	E2(17)KB3|UBC4/5|UBCH5C	ubiquitin conjugating enzyme E2 D3	ubiquitin-conjugating enzyme E2 D3|(E3-independent) E2 ubiquitin-conjugating enzyme D3|E2 ubiquitin-conjugating enzyme D3|ubiquitin carrier protein D3|ubiquitin conjugating enzyme E2D 3|ubiquitin-conjugating enzyme E2(17)KB 3|ubiquitin-conjugating enzyme E2-17 kDa 3|ubiquitin-conjugating enzyme E2D 3 (UBC4/5 homolog, yeast)|ubiquitin-conjugating enzyme E2D 3 (homologous to yeast UBC4/5)|ubiquitin…	NM_181891.2	NP_871620.1	NC_000004.12	protein-coding	REVIEWED	4	-	102794382	102868892	Reference GRCh38.p12 Primary Assembly
hsa-mir-10b_26_A_c	NM_181888.3	1	1508.5	1508.5	0	0	22	22	0	7.5	1	0	24	312	8	0	247.5	0	0	24	3833	1	24	2682	2705	24	24	0	read	NM_181888.3	9606	7323	UBE2D3	E2(17)KB3|UBC4/5|UBCH5C	ubiquitin conjugating enzyme E2 D3	ubiquitin-conjugating enzyme E2 D3|(E3-independent) E2 ubiquitin-conjugating enzyme D3|E2 ubiquitin-conjugating enzyme D3|ubiquitin carrier protein D3|ubiquitin conjugating enzyme E2D 3|ubiquitin-conjugating enzyme E2(17)KB 3|ubiquitin-conjugating enzyme E2-17 kDa 3|ubiquitin-conjugating enzyme E2D 3 (UBC4/5 homolog, yeast)|ubiquitin-conjugating enzyme E2D 3 (homologous to yeast UBC4/5)|ubiquitin…	NM_181888.3	NP_871617.1	NC_000004.12	protein-coding	REVIEWED	4	-	102794382	102868892	Reference GRCh38.p12 Primary Assembly
hsa-mir-10b_26_A_c	NR_030761.1	1	1407.2	1407.2	0	0	22	25	0	16.5	1	0	8	240	0	0	249.2	0	0	24	6154	16	23	3130	3137	8	8	0	read	NR_030761.1	9606	50999	TMED5	CGI-100|p24g2|p28	transmembrane p24 trafficking protein 5	transmembrane emp24 domain-containing protein 5|p24 family protein gamma-2|p24gamma2|transmembrane emp24 protein transport domain containing 5	NR_030761.1	-	NC_000001.11	protein-coding	VALIDATED	1	-	93149741	93180688	Reference GRCh38.p12 Primary Assembly
hsa-mir-10b_26_A_c	NM_001076786.2	1	1314.8	1314.8	0	0	21	21	0	15	1	0	11	240	0	0	194.8	0	0	24	9350	13	23	1143	1153	11	11	0	read	NM_001076786.2	9606	79832	QSER1	-	glutamine and serine rich 1	glutamine and serine-rich protein 1	NM_001076786.2	NP_001070254.1	NC_000011.10	protein-coding	VALIDATED	11	+	32892825	32980269	Reference GRCh38.p12 Primary Assembly
hsa-mir-10b_26_A_c	NM_020348.2	1	1318.6	1318.6	1.31e-08	6.81e-07	20	20	0	10.5	1	0	15	248	0	0	207.6	0	0	24	5988	9	23	2307	2321	15	15	12	read	NM_020348.2	9606	26507	CNNM1	ACDP1|CLP-1	cyclin and CBS domain divalent metal cation transport mediator 1	metal transporter CNNM1|ancient conserved domain-containing protein 1|cyclin-M1	NM_020348.2	NP_065081.2	NC_000010.11	protein-coding	REVIEWED	10	+	99329098	99394329	Reference GRCh38.p12 Primary Assembly
hsa-mir-10b_26_A_c	NM_003582.2	2	1569.7	1000.5	8.02e-07	2.75e-05	19	20	0	8.5	1	0	19	4	116	0	51.5	0	0	24	2207	3	21	1279	1297	19	19	12	read	NM_003582.2	9606	8444	DYRK3	DYRK5|RED|REDK|hYAK3-2	dual specificity tyrosine phosphorylation regulated kinase 3	dual specificity tyrosine-phosphorylation-regulated kinase 3|dual specificity tyrosine-(Y)-phosphorylation regulated kinase 3|dual-specificity tyrosine-(Y)-phosphorylation regulated kinase 5|protein kinase Dyrk3|regulatory erythroid kinase	NM_003582.2	NP_003573.2	NC_000001.11	protein-coding	REVIEWED	1	+	206635535	206655157	Reference GRCh38.p12 Primary Assembly
hsa-mir-10b_26_A_c	NM_001004023.1	2	1569.7	1000.5	7.3e-08	2.73e-06	19	20	0	8.5	1	0	19	4	116	0	51.5	0	0	24	2301	3	21	1373	1391	19	19	12	read	NM_001004023.1	9606	8444	DYRK3	DYRK5|RED|REDK|hYAK3-2	dual specificity tyrosine phosphorylation regulated kinase 3	dual specificity tyrosine-phosphorylation-regulated kinase 3|dual specificity tyrosine-(Y)-phosphorylation regulated kinase 3|dual-specificity tyrosine-(Y)-phosphorylation regulated kinase 5|protein kinase Dyrk3|regulatory erythroid kinase	NM_001004023.1	NP_001004023.1	NC_000001.11	protein-coding	REVIEWED	1	+	206635535	206655157	Reference GRCh38.p12 Primary Assembly
hsa-mir-10b_26_A_c	NM_003276.2	1	1267.9	1267.9	5.46e-13	2.18e-11	18	20	0	13.5	1	0	12	240	0	0	260.9	0	0	24	3690	12	23	948	959	12	12	0	read	NM_003276.2	9606	7112	TMPO	CMD1T|LAP2|LEMD4|PRO0868|TP	thymopoietin	thymopoietin|LEM domain containing 4|TP alpha|TP beta/gamma|lamina-associated polypeptide 2|thymopoietin beta|thymopoietin-related peptide isoform alpha|thymopoietin-related peptide isoforms beta/gamma	NM_003276.2	NP_003267.1	NC_000012.12	protein-coding	REVIEWED	12	+	98515572	98550378	Reference GRCh38.p12 Primary Assembly
hsa-mir-10b_26_A_c	NM_001693.3	1	1250.9	1250.9	3.28e-09	1.41e-07	18	19	0	14.5	1	0	11	240	0	0	247.9	0	0	24	3054	13	23	2721	2731	11	11	0	read	NM_001693.3	9606	526	ATP6V1B2	ATP6B1B2|ATP6B2|DOOD|HO57|VATB|VPP3|Vma2|ZLS2	ATPase H+ transporting V1 subunit B2	V-type proton ATPase subunit B, brain isoform|ATPase, H+ transporting, lysosomal 56/58kDa, V1 subunit B2|H+ transporting two-sector ATPase|V-ATPase B2 subunit|V-ATPase subunit B 2|endomembrane proton pump 58 kDa subunit|testicular secretory protein Li 65|vacuolar H+-ATPase 56,000 subunit|vacuolar proton pump subunit B 2	NM_001693.3	NP_001684.2	NC_000008.11	protein-coding	REVIEWED	8	+	20197192	20226851	Reference GRCh38.p12 Primary Assembly
hsa-mir-10b_26_A_c	NM_153713.2	1	1223.6	1223.6	3.49e-10	9.66e-09	18	21	0	16	1	0	8	248	0	0	215.6	0	0	24	3992	16	23	1514	1521	8	8	0	read	NM_153713.2	9606	128077	LIX1L	-	limb and CNS expressed 1 like	LIX1-like protein|Lix1 homolog-like	NM_153713.2	NP_714924.1	NC_000001.11	protein-coding	VALIDATED	1	-	145933422	145958037	Reference GRCh38.p12 Primary Assembly
hsa-mir-10b_26_A_c	NM_015986.3	1	1301.4	1301.4	9.71e-11	5e-09	18	18	0	12.5	1	0	12	248	0	0	279.4	0	0	24	2954	12	23	2391	2402	12	12	11.5	read	NM_015986.3	9606	51379	CRLF3	CREME-9|CREME9|CRLM9|CYTOR4|FRWS|p48.2	cytokine receptor like factor 3	cytokine receptor-like factor 3|cytokine receptor-like molecule 9|cytokine receptor-related protein 4|type I cytokine receptor-like factor p48	NM_015986.3	NP_057070.3	NC_000017.11	protein-coding	REVIEWED	17	-	30782683	30824759	Reference GRCh38.p12 Primary Assembly
hsa-mir-10b_26_A_c	NM_152838.3	2	1840.8	1329.1	1.79e-14	1.93e-12	18	19	0	8	1	0	22	252	12	0	286.1	0	0	24	6692	3	24	3077	3098	22	22	12	read	NM_152838.3	9606	10137	RBM12	HRIHFB2091|SCZD19|SWAN	RNA binding motif protein 12	RNA-binding protein 12|SH3/WW domain anchor protein in the nucleus	NM_152838.3	NP_690051.1	NC_000020.11	protein-coding	REVIEWED	20	-	35648924	35664955	Reference GRCh38.p12 Primary Assembly
hsa-mir-10b_26_A_c	NR_073118.1	1	1301.4	1301.4	3.5e-10	1.04e-08	18	18	0	12.5	1	0	12	248	0	0	279.4	0	0	24	2746	12	23	2183	2194	12	12	11.5	read	NR_073118.1	9606	51379	CRLF3	CREME-9|CREME9|CRLM9|CYTOR4|FRWS|p48.2	cytokine receptor like factor 3	cytokine receptor-like factor 3|cytokine receptor-like molecule 9|cytokine receptor-related protein 4|type I cytokine receptor-like factor p48	NR_073118.1	-	NC_000017.11	protein-coding	REVIEWED	17	-	30782683	30824759	Reference GRCh38.p12 Primary Assembly
hsa-mir-10b_26_A_c	NM_019593.3	1	1229	1229	2.23e-10	8.18e-09	17	22	0	13.5	1	0	12	240	0	0	260	0	0	24	5478	12	23	2888	2899	12	12	0	read	NM_019593.3	9606	56261	GPCPD1	EDI3|GDE5|GDPD6|PREI4	glycerophosphocholine phosphodiesterase 1	glycerophosphocholine phosphodiesterase GPCPD1|endometrial differential 3|glycerophosphocholine phosphodiesterase GDE1 homolog|glycerophosphodiester phosphodiesterase 5|preimplantation protein 4|putative glycerophosphocholine phosphodiesterase GPCPD1|putative glycerophosphodiester phosphodiesterase 5	NM_019593.3	NP_062539.1	NC_000020.11	protein-coding	VALIDATED	20	-	5544433	5611045	Reference GRCh38.p12 Primary Assembly
hsa-mir-10b_26_A_c	NM_015350.2	2	1782.1	1170.9	8.94e-08	2.26e-06	16	16	0	15	1	0	12	240	0	0	253.9	0	0	24	7823	12	23	6180	6191	12	12	0	read	NM_015350.2	9606	23507	LRRC8B	TA-LRRP|TALRRP	leucine rich repeat containing 8 VRAC subunit B	volume-regulated anion channel subunit LRRC8B|T-cell activation leucine repeat-rich protein|leucine rich repeat containing 8 family member B|leucine-rich repeat-containing protein 8B	NM_015350.2	NP_056165.1	NC_000001.11	protein-coding	VALIDATED	1	+	89522625	89597860	Reference GRCh38.p12 Primary Assembly
hsa-mir-10b_26_A_c	NM_001134476.1	2	1782.1	1170.9	6.05e-08	1.43e-06	16	16	0	15	1	0	12	240	0	0	253.9	0	0	24	7766	12	23	6123	6134	12	12	0	read	NM_001134476.1	9606	23507	LRRC8B	TA-LRRP|TALRRP	leucine rich repeat containing 8 VRAC subunit B	volume-regulated anion channel subunit LRRC8B|T-cell activation leucine repeat-rich protein|leucine rich repeat containing 8 family member B|leucine-rich repeat-containing protein 8B	NM_001134476.1	NP_001127948.1	NC_000001.11	protein-coding	VALIDATED	1	+	89522625	89597860	Reference GRCh38.p12 Primary Assembly
hsa-mir-10b_26_A_c	NM_001320965.1	1	1097.4	1097.4	5.35e-13	1.6e-11	15	15	0	10	1	0	22	248	4	0	200.4	0	0	24	6442	2	23	3589	3610	22	22	0	read	NM_001320965.1	9606	3069	HDLBP	HBP|PRO2900|VGL	high density lipoprotein binding protein	vigilin|HDL-binding protein	NM_001320965.1	NP_001307894.1	NC_000002.12	protein-coding	REVIEWED	2	-	241227263	241315841	Reference GRCh38.p12 Primary Assembly
hsa-mir-10b_26_A_c	NM_203346.4	1	1097.4	1097.4	2.39e-06	4.88e-05	15	15	0	10	1	0	22	248	4	0	200.4	0	0	24	6377	2	23	3524	3545	22	22	0	read	NM_203346.4	9606	3069	HDLBP	HBP|PRO2900|VGL	high density lipoprotein binding protein	vigilin|HDL-binding protein	NM_203346.4	NP_976221.1	NC_000002.12	protein-coding	REVIEWED	2	-	241227263	241315841	Reference GRCh38.p12 Primary Assembly
hsa-mir-10b_26_A_c	NM_001320966.1	1	1097.4	1097.4	2.39e-06	4.88e-05	15	15	0	10	1	0	22	248	4	0	200.4	0	0	24	6300	2	23	3447	3468	22	22	0	read	NM_001320966.1	9606	3069	HDLBP	HBP|PRO2900|VGL	high density lipoprotein binding protein	vigilin|HDL-binding protein	NM_001320966.1	NP_001307895.1	NC_000002.12	protein-coding	REVIEWED	2	-	241227263	241315841	Reference GRCh38.p12 Primary Assembly
hsa-mir-10b_26_A_c	NM_001243900.2	1	1097.4	1097.4	2.39e-06	4.88e-05	15	15	0	10	1	0	22	248	4	0	200.4	0	0	24	6301	2	23	3448	3469	22	22	0	read	NM_001243900.2	9606	3069	HDLBP	HBP|PRO2900|VGL	high density lipoprotein binding protein	vigilin|HDL-binding protein	NM_001243900.2	NP_001230829.1	NC_000002.12	protein-coding	REVIEWED	2	-	241227263	241315841	Reference GRCh38.p12 Primary Assembly
hsa-mir-10b_26_A_c	NM_005336.5	1	1097.4	1097.4	3.21e-09	1.8e-07	15	15	0	10	1	0	22	248	4	0	200.4	0	0	24	6524	2	23	3671	3692	22	22	0	read	NM_005336.5	9606	3069	HDLBP	HBP|PRO2900|VGL	high density lipoprotein binding protein	vigilin|HDL-binding protein	NM_005336.5	NP_005327.1	NC_000002.12	protein-coding	REVIEWED	2	-	241227263	241315841	Reference GRCh38.p12 Primary Assembly
hsa-mir-10b_26_A_c	NM_000059.3	1	1101.9	1101.9	1.77e-05	0.0017	14	14	0	10.5	1	0	22	240	12	0	243.9	0	0	24	11386	2	23	1707	1728	22	22	0	read	NM_000059.3	9606	675	BRCA2	BRCC2|BROVCA2|FACD|FAD|FAD1|FANCD|FANCD1|GLM3|PNCA2|XRCC11	BRCA2, DNA repair associated	breast cancer type 2 susceptibility protein|BRCA1/BRCA2-containing complex, subunit 2|Fanconi anemia group D1 protein|breast and ovarian cancer susceptibility gene, early onset|breast and ovarian cancer susceptibility protein 2|breast cancer 2 tumor suppressor|breast cancer 2, early onset|mutant BRCA2|truncated breast cancer 2	NM_000059.3	NP_000050.2	NC_000013.11	protein-coding	REVIEWED	13	+	32315479	32399671	Reference GRCh38.p12 Primary Assembly
hsa-mir-10b_26_A_c	NM_181714.3	1	1146.7	1146.7	7.25e-07	1.71e-05	14	14	0	14.5	1	0	10	248	0	0	292.7	0	0	24	4729	14	23	4637	4646	10	10	0	read	NM_181714.3	9606	167691	LCA5	C6orf152	LCA5, lebercilin	lebercilin|leber congenital amaurosis 5 protein	NM_181714.3	NP_859065.2	NC_000006.12	protein-coding	REVIEWED	6	-	79484990	79537429	Reference GRCh38.p12 Primary Assembly
hsa-mir-10b_26_A_c	NM_032840.2	1	1096.4	1096.4	2.26e-06	4.44e-05	14	14	0	9	1	0	23	252	16	0	219.4	0	0	24	2949	2	24	1775	1797	23	23	0	read	NM_032840.2	9606	84926	SPRYD3	-	SPRY domain containing 3	SPRY domain-containing protein 3	NM_032840.2	NP_116229.1	NC_000012.12	protein-coding	VALIDATED	12	-	53064315	53079419	Reference GRCh38.p12 Primary Assembly
hsa-mir-10b_26_A_c	NM_001122769.2	1	1146.7	1146.7	7.25e-07	1.71e-05	14	14	0	14.5	1	0	10	248	0	0	292.7	0	0	24	4574	14	23	4482	4491	10	10	0	read	NM_001122769.2	9606	167691	LCA5	C6orf152	LCA5, lebercilin	lebercilin|leber congenital amaurosis 5 protein	NM_001122769.2	NP_001116241.1	NC_000006.12	protein-coding	REVIEWED	6	-	79484990	79537429	Reference GRCh38.p12 Primary Assembly
hsa-mir-10b_26_A_c	NM_001320967.1	1	1057.4	1057.4	4.12e-07	9.17e-06	14	14	0	10	1	0	22	248	4	0	200.4	0	0	24	5100	2	23	3524	3545	22	22	0	read	NM_001320967.1	9606	3069	HDLBP	HBP|PRO2900|VGL	high density lipoprotein binding protein	vigilin|HDL-binding protein	NM_001320967.1	NP_001307896.1	NC_000002.12	protein-coding	REVIEWED	2	-	241227263	241315841	Reference GRCh38.p12 Primary Assembly
hsa-mir-10b_26_A_c	NM_018229.3	2	1664	1018.4	1.18e-05	0.000199	13	13	0	12	1	0	15	240	0	0	202.4	0	0	24	3110	9	23	165	179	15	15	0	read	NM_018229.3	9606	55745	AP5M1	C14orf108|MUDENG|Mu5|MuD	adaptor related protein complex 5 subunit mu 1	AP-5 complex subunit mu-1|AP-5 complex subunit mu|MHD domain-containing death-inducing protein|MU-2/AP1M2 domain containing, death-inducing|Mu-2 related death-inducing|adapter-related protein complex 5 mu subunit|adapter-related protein complex 5 subunit mu-1|adaptor related protein complex 5 mu 1 subunit|mu-2-related death-inducing protein|putative HIV-1 infection-related protein	NM_018229.3	NP_060699.3	NC_000014.9	protein-coding	VALIDATED	14	+	57268887	57298741	Reference GRCh38.p12 Primary Assembly
hsa-mir-10b_26_A_c	NM_015012.3	1	1009.5	1009.5	1.42e-05	0.000209	13	13	0	9	1	0	24	244	8	0	193.5	0	0	24	3973	1	24	1440	1463	24	24	0	read	NM_015012.3	9606	440026	TMEM41B	-	transmembrane protein 41B	transmembrane protein 41B	NM_015012.3	NP_055827.1	NC_000011.10	protein-coding	VALIDATED	11	-	9280653	9314767	Reference GRCh38.p12 Primary Assembly
hsa-mir-10b_26_A_c	NM_032772.5	1	993.6	993.6	1.43e-05	0.00117	13	13	0	10.5	1	0	22	152	4	0	279.6	0	0	24	3353	2	23	2820	2841	22	22	0	read	NM_032772.5	9606	84858	ZNF503	NOLZ-1|NOLZ1|Nlz2	zinc finger protein 503	zinc finger protein 503	NM_032772.5	NP_116161.2	NC_000010.11	protein-coding	VALIDATED	10	-	75279725	75401893	Reference GRCh38.p12 Primary Assembly
hsa-mir-10b_26_A_c	NM_001277155.2	1	1044.3	1044.3	1.54e-05	0.00042	13	13	0	15	1	0	11	240	0	0	246.3	0	0	24	1946	13	23	1186	1196	11	11	0	read	NM_001277155.2	9606	148789	B3GALNT2	B3GalNAc-T2|MDDGA11	beta-1,3-N-acetylgalactosaminyltransferase 2	UDP-GalNAc:beta-1,3-N-acetylgalactosaminyltransferase 2|UDP-GalNAc:betaGlcNAc beta-1,3-galactosaminyltransferase, polypeptide 2|beta-1,3-GalNAc-T2	NM_001277155.2	NP_001264084.1	NC_000001.11	protein-coding	REVIEWED	1	-	235440653	235504480	Reference GRCh38.p12 Primary Assembly
hsa-mir-10b_26_A_c	NR_026895.1	1	1018.4	1018.4	3.59e-07	2.55e-05	13	13	0	12	1	0	15	240	0	0	202.4	0	0	24	2464	9	23	165	179	15	15	0	read	NR_026895.1	9606	55745	AP5M1	C14orf108|MUDENG|Mu5|MuD	adaptor related protein complex 5 subunit mu 1	AP-5 complex subunit mu-1|AP-5 complex subunit mu|MHD domain-containing death-inducing protein|MU-2/AP1M2 domain containing, death-inducing|Mu-2 related death-inducing|adapter-related protein complex 5 mu subunit|adapter-related protein complex 5 subunit mu-1|adaptor related protein complex 5 mu 1 subunit|mu-2-related death-inducing protein|putative HIV-1 infection-related protein	NR_026895.1	-	NC_000014.9	protein-coding	VALIDATED	14	+	57268887	57298741	Reference GRCh38.p12 Primary Assembly
hsa-mir-10b_26_A_c	NM_021021.3	1	598.1	598.1	0.00645	0.0314	13	13	0	12	1	0	13	-32	-10	0	63.1	0	0	24	4975	8	20	3841	3853	13	13	11	read	NM_021021.3	9606	6641	SNTB1	59-DAP|A1B|BSYN2|DAPA1B|SNT2|SNT2B1|TIP-43	syntrophin beta 1	beta-1-syntrophin|59 kDa dystrophin-associated protein A1 basic component 1|dystrophin-associated protein A1, 59kD, basic component 1|syntrophin, beta 1 (dystrophin-associated protein A1, 59kDa, basic component 1)|syntrophin-2|tax interaction protein 43	NM_021021.3	NP_066301.1	NC_000008.11	protein-coding	REVIEWED	8	-	120535744	120812068	Reference GRCh38.p12 Primary Assembly
hsa-mir-10b_26_A_c	NM_177422.2	1	989	989	1.04e-05	0.000127	12	12	0	11	1	0	18	248	8	0	204	0	0	24	3409	6	23	2348	2365	18	18	0	read	NM_177422.2	9606	192669	AGO3	EIF2C3	argonaute 3, RISC catalytic component	protein argonaute-3|argonaute RISC catalytic component 3|eukaryotic translation initiation factor 2C, 3|hAgo3	NM_177422.2	NP_803171.1	NC_000001.11	protein-coding	REVIEWED	1	+	35925682	36056469	Reference GRCh38.p12 Primary Assembly
hsa-mir-10b_26_A_c	NM_024852.3	1	989	989	1.04e-05	0.000127	12	12	0	11	1	0	18	248	8	0	204	0	0	24	3667	6	23	2606	2623	18	18	0	read	NM_024852.3	9606	192669	AGO3	EIF2C3	argonaute 3, RISC catalytic component	protein argonaute-3|argonaute RISC catalytic component 3|eukaryotic translation initiation factor 2C, 3|hAgo3	NM_024852.3	NP_079128.2	NC_000001.11	protein-coding	REVIEWED	1	+	35925682	36056469	Reference GRCh38.p12 Primary Assembly
hsa-mir-10b_26_A_c	NM_001318765.1	1	671.9	671.9	0.000615	0.00467	12	12	0	13	1	0	11	84	-10	0	61.9	0	0	24	2278	11	21	2071	2081	11	11	11	read	NM_001318765.1	9606	84064	HDHD2	3110052N05Rik|HEL-S-301	haloacid dehalogenase like hydrolase domain containing 2	haloacid dehalogenase-like hydrolase domain-containing protein 2|epididymis secretory protein Li 301	NM_001318765.1	NP_001305694.1	NC_000018.10	protein-coding	VALIDATED	18	-	47107401	47150519	Reference GRCh38.p12 Primary Assembly
hsa-mir-10b_26_A_c	NM_032124.4	1	671.9	671.9	0.000154	0.00205	12	12	0	13	1	0	11	84	-10	0	61.9	0	0	24	2245	11	21	2014	2024	11	11	11	read	NM_032124.4	9606	84064	HDHD2	3110052N05Rik|HEL-S-301	haloacid dehalogenase like hydrolase domain containing 2	haloacid dehalogenase-like hydrolase domain-containing protein 2|epididymis secretory protein Li 301	NM_032124.4	NP_115500.1	NC_000018.10	protein-coding	VALIDATED	18	-	47107401	47150519	Reference GRCh38.p12 Primary Assembly
hsa-mir-10b_26_A_c	NM_147233.2	1	1020.6	1020.6	1.58e-06	4.53e-05	12	12	0	9	1	0	23	248	8	0	231.6	0	0	24	6892	1	23	1866	1888	23	23	0	read	NM_147233.2	9606	8648	NCOA1	F-SRC-1|KAT13A|RIP160|SRC1|bHLHe42|bHLHe74	nuclear receptor coactivator 1	nuclear receptor coactivator 1|Hin-2 protein|class E basic helix-loop-helix protein 74|renal carcinoma antigen NY-REN-52|steroid receptor coactivator-1	NM_147233.2	NP_671766.1	NC_000002.12	protein-coding	REVIEWED	2	+	24492049	24770701	Reference GRCh38.p12 Primary Assembly
hsa-mir-10b_26_A_c	NM_002893.3	1	969.6	969.6	1.9e-07	9.6e-06	12	14	0	16.5	1	0	8	240	0	0	211.6	0	0	24	2021	16	23	1873	1880	8	8	0	read	NM_002893.3	9606	5931	RBBP7	RbAp46	RB binding protein 7, chromatin remodeling factor	histone-binding protein RBBP7|G1/S transition control protein-binding protein RbAp46|RBBP-7|histone acetyltransferase type B subunit 2|nucleosome-remodeling factor subunit RBAP46|retinoblastoma-binding protein 7|retinoblastoma-binding protein RbAp46|retinoblastoma-binding protein p46	NM_002893.3	NP_002884.1	NC_000023.11	protein-coding	REVIEWED	X	-	16844649	16870410	Reference GRCh38.p12 Primary Assembly
hsa-mir-10b_26_A_c	NM_001198719.1	1	969.6	969.6	1.9e-07	9.6e-06	12	14	0	16.5	1	0	8	240	0	0	211.6	0	0	24	2009	16	23	1861	1868	8	8	0	read	NM_001198719.1	9606	5931	RBBP7	RbAp46	RB binding protein 7, chromatin remodeling factor	histone-binding protein RBBP7|G1/S transition control protein-binding protein RbAp46|RBBP-7|histone acetyltransferase type B subunit 2|nucleosome-remodeling factor subunit RBAP46|retinoblastoma-binding protein 7|retinoblastoma-binding protein RbAp46|retinoblastoma-binding protein p46	NM_001198719.1	NP_001185648.1	NC_000023.11	protein-coding	REVIEWED	X	-	16844649	16870410	Reference GRCh38.p12 Primary Assembly
hsa-mir-10b_26_A_c	NM_003743.4	1	1020.6	1020.6	4.05e-11	2.53e-09	12	12	0	9	1	0	23	248	8	0	231.6	0	0	24	6895	1	23	1866	1888	23	23	0	read	NM_003743.4
hsa-mir-10b_26_A_c	NM_147223.2	1	1020.6	1020.6	9.34e-08	4.27e-06	12	12	0	9	1	0	23	248	8	0	231.6	0	0	24	6952	1	23	1866	1888	23	23	0	read	NM_147223.2
hsa-mir-10b_26_A_c	NM_003253.3	1	975.2	975.2	4.93e-14	2.1e-13	11	11	0	16	1	0	8	248	0	0	247.2	0	0	24	7308	16	23	6521	6528	8	8	0	read	NM_003253.3	9606	7074	TIAM1	TIAM-1	T cell lymphoma invasion and metastasis 1	T-lymphoma invasion and metastasis-inducing protein 1|human T-lymphoma invasion and metastasis inducing TIAM1 protein	NM_003253.3	NP_003244.2	NC_000021.9	protein-coding	REVIEWED	21	-	31118417	31559976	Reference GRCh38.p12 Primary Assembly
hsa-mir-10b_26_A_c	NM_001353694.1	1	975.2	975.2	4.93e-14	2.1e-13	11	11	0	16	1	0	8	248	0	0	247.2	0	0	24	7311	16	23	6524	6531	8	8	0	read	NM_001353694.1	9606	7074	TIAM1	TIAM-1	T cell lymphoma invasion and metastasis 1	T-lymphoma invasion and metastasis-inducing protein 1|human T-lymphoma invasion and metastasis inducing TIAM1 protein	NM_001353694.1	NP_001340623.1	NC_000021.9	protein-coding	REVIEWED	21	-	31118417	31559976	Reference GRCh38.p12 Primary Assembly
hsa-mir-10b_26_A_c	NM_001353693.1	1	975.2	975.2	4.93e-14	2.1e-13	11	11	0	16	1	0	8	248	0	0	247.2	0	0	24	7647	16	23	6860	6867	8	8	0	read	NM_001353693.1	9606	7074	TIAM1	TIAM-1	T cell lymphoma invasion and metastasis 1	T-lymphoma invasion and metastasis-inducing protein 1|human T-lymphoma invasion and metastasis inducing TIAM1 protein	NM_001353693.1	NP_001340622.1	NC_000021.9	protein-coding	REVIEWED	21	-	31118417	31559976	Reference GRCh38.p12 Primary Assembly
hsa-mir-10b_26_A_c	NM_001353692.1	2	1452.7	975.2	4.93e-14	2.1e-13	11	11	0	16	1	0	8	248	0	0	247.2	0	0	24	7198	16	23	6411	6418	8	8	0	read	NM_001353692.1	9606	7074	TIAM1	TIAM-1	T cell lymphoma invasion and metastasis 1	T-lymphoma invasion and metastasis-inducing protein 1|human T-lymphoma invasion and metastasis inducing TIAM1 protein	NM_001353692.1	NP_001340621.1	NC_000021.9	protein-coding	REVIEWED	21	-	31118417	31559976	Reference GRCh38.p12 Primary Assembly
hsa-mir-10b_26_A_c	NM_001353691.1	1	975.2	975.2	4.93e-14	2.1e-13	11	11	0	16	1	0	8	248	0	0	247.2	0	0	24	7404	16	23	6617	6624	8	8	0	read	NM_001353691.1	9606	7074	TIAM1	TIAM-1	T cell lymphoma invasion and metastasis 1	T-lymphoma invasion and metastasis-inducing protein 1|human T-lymphoma invasion and metastasis inducing TIAM1 protein	NM_001353691.1	NP_001340620.1	NC_000021.9	protein-coding	REVIEWED	21	-	31118417	31559976	Reference GRCh38.p12 Primary Assembly
hsa-mir-10b_26_A_c	NM_001353690.1	1	975.2	975.2	4.93e-14	2.1e-13	11	11	0	16	1	0	8	248	0	0	247.2	0	0	24	7255	16	23	6468	6475	8	8	0	read	NM_001353690.1	9606	7074	TIAM1	TIAM-1	T cell lymphoma invasion and metastasis 1	T-lymphoma invasion and metastasis-inducing protein 1|human T-lymphoma invasion and metastasis inducing TIAM1 protein	NM_001353690.1	NP_001340619.1	NC_000021.9	protein-coding	REVIEWED	21	-	31118417	31559976	Reference GRCh38.p12 Primary Assembly
hsa-mir-10b_26_A_c	NM_001353689.1	2	1452.7	975.2	4.93e-14	2.1e-13	11	11	0	16	1	0	8	248	0	0	247.2	0	0	24	7375	16	23	6588	6595	8	8	0	read	NM_001353689.1	9606	7074	TIAM1	TIAM-1	T cell lymphoma invasion and metastasis 1	T-lymphoma invasion and metastasis-inducing protein 1|human T-lymphoma invasion and metastasis inducing TIAM1 protein	NM_001353689.1	NP_001340618.1	NC_000021.9	protein-coding	REVIEWED	21	-	31118417	31559976	Reference GRCh38.p12 Primary Assembly
hsa-mir-10b_26_A_c	NM_001353688.1	1	975.2	975.2	4.93e-14	2.1e-13	11	11	0	16	1	0	8	248	0	0	247.2	0	0	24	7593	16	23	6806	6813	8	8	0	read	NM_001353688.1	9606	7074	TIAM1	TIAM-1	T cell lymphoma invasion and metastasis 1	T-lymphoma invasion and metastasis-inducing protein 1|human T-lymphoma invasion and metastasis inducing TIAM1 protein	NM_001353688.1	NP_001340617.1	NC_000021.9	protein-coding	REVIEWED	21	-	31118417	31559976	Reference GRCh38.p12 Primary Assembly
hsa-mir-10b_26_A_c	NM_001353687.1	1	975.2	975.2	4.93e-14	2.1e-13	11	11	0	16	1	0	8	248	0	0	247.2	0	0	24	7236	16	23	6449	6456	8	8	0	read	NM_001353687.1	9606	7074	TIAM1	TIAM-1	T cell lymphoma invasion and metastasis 1	T-lymphoma invasion and metastasis-inducing protein 1|human T-lymphoma invasion and metastasis inducing TIAM1 protein	NM_001353687.1	NP_001340616.1	NC_000021.9	protein-coding	REVIEWED	21	-	31118417	31559976	Reference GRCh38.p12 Primary Assembly
hsa-mir-10b_26_A_c	NM_001353686.1	1	975.2	975.2	4.93e-14	2.1e-13	11	11	0	16	1	0	8	248	0	0	247.2	0	0	24	7236	16	23	6449	6456	8	8	0	read	NM_001353686.1	9606	7074	TIAM1	TIAM-1	T cell lymphoma invasion and metastasis 1	T-lymphoma invasion and metastasis-inducing protein 1|human T-lymphoma invasion and metastasis inducing TIAM1 protein	NM_001353686.1	NP_001340615.1	NC_000021.9	protein-coding	REVIEWED	21	-	31118417	31559976	Reference GRCh38.p12 Primary Assembly
hsa-mir-10b_26_A_c	NM_001353685.1	1	975.2	975.2	4.93e-14	2.1e-13	11	11	0	16	1	0	8	248	0	0	247.2	0	0	24	4156	16	23	3369	3376	8	8	0	read	NM_001353685.1	9606	7074	TIAM1	TIAM-1	T cell lymphoma invasion and metastasis 1	T-lymphoma invasion and metastasis-inducing protein 1|human T-lymphoma invasion and metastasis inducing TIAM1 protein	NM_001353685.1	NP_001340614.1	NC_000021.9	protein-coding	REVIEWED	21	-	31118417	31559976	Reference GRCh38.p12 Primary Assembly
hsa-mir-10b_26_A_c	NM_001353684.1	1	975.2	975.2	4.93e-14	2.1e-13	11	11	0	16	1	0	8	248	0	0	247.2	0	0	24	4231	16	23	3444	3451	8	8	0	read	NM_001353684.1	9606	7074	TIAM1	TIAM-1	T cell lymphoma invasion and metastasis 1	T-lymphoma invasion and metastasis-inducing protein 1|human T-lymphoma invasion and metastasis inducing TIAM1 protein	NM_001353684.1	NP_001340613.1	NC_000021.9	protein-coding	REVIEWED	21	-	31118417	31559976	Reference GRCh38.p12 Primary Assembly
hsa-mir-10b_26_A_c	NM_177966.6	1	1002.5	1002.5	1.04e-05	0.000159	11	11	0	16	1	0	8	248	0	0	274.5	0	0	24	5524	16	23	3133	3140	8	8	0	read	NM_177966.6	9606	201626	PDE12	2'-PDE|2-PDE	phosphodiesterase 12	2',5'-phosphodiesterase 12|2'-phosphodiesterase|mitochondrial deadenylase	NM_177966.6	NP_808881.3	NC_000003.12	protein-coding	VALIDATED	3	+	57556246	57656479	Reference GRCh38.p12 Primary Assembly
hsa-mir-10b_26_A_c	NM_001322177.1	1	1002.5	1002.5	2.71e-07	1.54e-05	11	11	0	16	1	0	8	248	0	0	274.5	0	0	24	5697	16	23	3306	3313	8	8	0	read	NM_001322177.1	9606	201626	PDE12	2'-PDE|2-PDE	phosphodiesterase 12	2',5'-phosphodiesterase 12|2'-phosphodiesterase|mitochondrial deadenylase	NM_001322177.1	NP_001309106.1	NC_000003.12	protein-coding	VALIDATED	3	+	57556246	57656479	Reference GRCh38.p12 Primary Assembly
hsa-mir-10b_26_A_c	NM_024838.4	1	1001.9	1001.9	2.47e-06	5.31e-05	11	11	0	10.5	1	0	21	240	4	0	272.9	0	0	24	3787	3	23	2219	2239	21	21	0	read	NM_024838.4	9606	79896	THNSL1	TSH1	threonine synthase like 1	threonine synthase-like 1	NM_024838.4	NP_079114.3	NC_000010.11	protein-coding	VALIDATED	10	+	24952318	25026663	Reference GRCh38.p12 Primary Assembly
hsa-mir-10b_26_A_c	NM_006609.4	3	1971.2	935.3	1.51e-09	6.29e-08	11	11	0	8.5	1	0	23	240	28	0	167.3	0	0	24	10870	1	23	4351	4373	23	23	0	read	NM_006609.4	9606	10746	MAP3K2	MEKK2|MEKK2B	mitogen-activated protein kinase kinase kinase 2	mitogen-activated protein kinase kinase kinase 2|MAP/ERK kinase kinase 2|MAPK/ERK kinase kinase 2|MEK kinase 2|MEKK 2	NM_006609.4	NP_006600.3	NC_000002.12	protein-coding	REVIEWED	2	-	127298668	127387532	Reference GRCh38.p12 Primary Assembly
hsa-mir-10b_26_A_c	NM_145207.2	1	956.9	956.9	9.6e-05	0.00278	10	10	0	9	1	0	23	240	8	0	257.9	0	0	24	8152	1	23	3814	3836	23	23	0	read	NM_145207.2	9606	166378	SPATA5	AFG2|EHLMRS|SPAF	spermatogenesis associated 5	spermatogenesis-associated protein 5|ATPase family gene 2 homolog|ATPase family protein 2 homolog|spermatogenesis associated factor SPAF|spermatogenesis-associated factor protein	NM_145207.2	NP_660208.2	NC_000004.12	protein-coding	REVIEWED	4	+	122923069	123319449	Reference GRCh38.p12 Primary Assembly
hsa-mir-10b_26_A_c	NM_001345856.1	1	956.9	956.9	9.6e-05	0.00278	10	10	0	9	1	0	23	240	8	0	257.9	0	0	24	8138	1	23	3811	3833	23	23	0	read	NM_001345856.1	9606	166378	SPATA5	AFG2|EHLMRS|SPAF	spermatogenesis associated 5	spermatogenesis-associated protein 5|ATPase family gene 2 homolog|ATPase family protein 2 homolog|spermatogenesis associated factor SPAF|spermatogenesis-associated factor protein	NM_001345856.1	NP_001332785.1	NC_000004.12	protein-coding	REVIEWED	4	+	122923069	123319449	Reference GRCh38.p12 Primary Assembly
hsa-mir-10b_26_A_c	NM_177974.2	1	888.9	888.9	1.18e-08	3.93e-07	10	10	0	9	1	0	24	244	12	0	180.9	0	0	24	3817	1	24	3349	3372	24	24	0	read	NM_177974.2	9606	113201	CASC4	H63	cancer susceptibility 4	protein CASC4|cancer susceptibility candidate 4|cancer susceptibility candidate gene 4 protein|gene associated with HER-2/neu overexpression	NM_177974.2	NP_816929.1	NC_000015.10	protein-coding	REVIEWED	15	+	44288708	44415760	Reference GRCh38.p12 Primary Assembly
hsa-mir-10b_26_A_c	NM_138423.3	1	888.9	888.9	1.18e-08	3.93e-07	10	10	0	9	1	0	24	244	12	0	180.9	0	0	24	3985	1	24	3517	3540	24	24	0	read	NM_138423.3	9606	113201	CASC4	H63	cancer susceptibility 4	protein CASC4|cancer susceptibility candidate 4|cancer susceptibility candidate gene 4 protein|gene associated with HER-2/neu overexpression	NM_138423.3	NP_612432.2	NC_000015.10	protein-coding	REVIEWED	15	+	44288708	44415760	Reference GRCh38.p12 Primary Assembly
hsa-mir-10b_26_A_c	NM_001288753.1	2	1254.8	704.9	0.00233	0.0189	10	10	0	8	1	0	23	160	16	0	71.9	0	0	24	5411	1	23	1045	1067	23	23	11	read	NM_001288753.1	9606	10051	SMC4	CAP-C|CAPC|SMC-4|SMC4L1	structural maintenance of chromosomes 4	structural maintenance of chromosomes protein 4|SMC protein 4|SMC4 structural maintenance of chromosomes 4-like 1|chromosome-associated polypeptide C	NM_001288753.1	NP_001275682.1	NC_000003.12	protein-coding	REVIEWED	3	+	160399303	160434961	Reference GRCh38.p12 Primary Assembly
hsa-mir-10b_26_A_c	NM_001002800.2	2	1254.8	704.9	0.00233	0.0189	10	10	0	8	1	0	23	160	16	0	71.9	0	0	24	5486	1	23	1120	1142	23	23	11	read	NM_001002800.2	9606	10051	SMC4	CAP-C|CAPC|SMC-4|SMC4L1	structural maintenance of chromosomes 4	structural maintenance of chromosomes protein 4|SMC protein 4|SMC4 structural maintenance of chromosomes 4-like 1|chromosome-associated polypeptide C	NM_001002800.2	NP_001002800.1	NC_000003.12	protein-coding	REVIEWED	3	+	160399303	160434961	Reference GRCh38.p12 Primary Assembly
hsa-mir-10b_26_A_c	NM_005496.3	2	1254.8	704.9	0.000167	0.00468	10	10	0	8	1	0	23	160	16	0	71.9	0	0	24	5297	1	23	937	959	23	23	11	read	NM_005496.3	9606	10051	SMC4	CAP-C|CAPC|SMC-4|SMC4L1	structural maintenance of chromosomes 4	structural maintenance of chromosomes protein 4|SMC protein 4|SMC4 structural maintenance of chromosomes 4-like 1|chromosome-associated polypeptide C	NM_005496.3	NP_005487.3	NC_000003.12	protein-coding	REVIEWED	3	+	160399303	160434961	Reference GRCh38.p12 Primary Assembly
hsa-mir-10b_26_A_c	NM_032737.3	1	638.7	638.7	0.00918	0.0552	10	10	0	9	1	0	19	0	124	0	53.7	0	0	24	4644	1	19	4520	4538	19	19	11	read	NM_032737.3	9606	84823	LMNB2	EPM9|LAMB2|LMN2	lamin B2	lamin-B2|lamin B3	NM_032737.3	NP_116126.3	NC_000019.10	protein-coding	REVIEWED	19	-	2428164	2456967	Reference GRCh38.p12 Primary Assembly
hsa-mir-10b_26_A_c	NM_033334.3	3	2122.2	974.8	1.84e-07	3.28e-06	10	10	0	10.5	1	0	20	248	16	0	263.8	0	0	24	7064	4	23	4089	4108	20	20	0	read	NM_033334.3	9606	2649	NR6A1	CT150|GCNF|GCNF1|NR61|RTR|hGCNF|hRTR	nuclear receptor subfamily 6 group A member 1	nuclear receptor subfamily 6 group A member 1|germ cell nuclear factor variant 1|retinoic acid receptor-related testis-associated receptor|retinoid receptor-related testis-specific receptor	NM_033334.3	NP_201591.2	NC_000009.12	protein-coding	REVIEWED	9	-	124517274	124771309	Reference GRCh38.p12 Primary Assembly
hsa-mir-10b_26_A_c	NM_001278546.1	3	2122.2	974.8	1.84e-07	3.28e-06	10	10	0	10.5	1	0	20	248	16	0	263.8	0	0	24	7052	4	23	4077	4096	20	20	0	read	NM_001278546.1	9606	2649	NR6A1	CT150|GCNF|GCNF1|NR61|RTR|hGCNF|hRTR	nuclear receptor subfamily 6 group A member 1	nuclear receptor subfamily 6 group A member 1|germ cell nuclear factor variant 1|retinoic acid receptor-related testis-associated receptor|retinoid receptor-related testis-specific receptor	NM_001278546.1	NP_001265475.1	NC_000009.12	protein-coding	REVIEWED	9	-	124517274	124771309	Reference GRCh38.p12 Primary Assembly
hsa-mir-10b_26_A_c	NM_001489.4	3	2122.2	974.8	0	0	10	10	0	10.5	1	0	20	248	16	0	263.8	0	0	24	7049	4	23	4074	4093	20	20	0	read	NM_001489.4	9606	2649	NR6A1	CT150|GCNF|GCNF1|NR61|RTR|hGCNF|hRTR	nuclear receptor subfamily 6 group A member 1	nuclear receptor subfamily 6 group A member 1|germ cell nuclear factor variant 1|retinoic acid receptor-related testis-associated receptor|retinoid receptor-related testis-specific receptor	NM_001489.4	NP_001480.3	NC_000009.12	protein-coding	REVIEWED	9	-	124517274	124771309	Reference GRCh38.p12 Primary Assembly
hsa-mir-10b_26_A_c	NM_001346915.1	1	972.7	972.7	2.66e-10	2.42e-08	10	17	0	15	1	0	12	240	0	0	295.7	0	0	24	4924	12	23	4749	4760	12	12	0	read	NM_001346915.1	9606	353088	ZNF429	-	zinc finger protein 429	zinc finger protein 429	NM_001346915.1	NP_001333844.1	NC_000019.10	protein-coding	VALIDATED	19	+	21505426	21541156	Reference GRCh38.p12 Primary Assembly
hsa-mir-10b_26_A_c	NM_001346916.1	1	972.7	972.7	0.00019	0.00292	10	17	0	15	1	0	12	240	0	0	295.7	0	0	24	4708	12	23	4533	4544	12	12	0	read	NM_001346916.1	9606	353088	ZNF429	-	zinc finger protein 429	zinc finger protein 429	NM_001346916.1	NP_001333845.1	NC_000019.10	protein-coding	VALIDATED	19	+	21505426	21541156	Reference GRCh38.p12 Primary Assembly
hsa-mir-10b_26_A_c	NM_001346914.1	1	972.7	972.7	0.00019	0.00292	10	17	0	15	1	0	12	240	0	0	295.7	0	0	24	5141	12	23	4966	4977	12	12	0	read	NM_001346914.1	9606	353088	ZNF429	-	zinc finger protein 429	zinc finger protein 429	NM_001346914.1	NP_001333843.1	NC_000019.10	protein-coding	VALIDATED	19	+	21505426	21541156	Reference GRCh38.p12 Primary Assembly
hsa-mir-10b_26_A_c	NM_001346913.1	1	972.7	972.7	0.00019	0.00292	10	17	0	15	1	0	12	240	0	0	295.7	0	0	24	4931	12	23	4756	4767	12	12	0	read	NM_001346913.1	9606	353088	ZNF429	-	zinc finger protein 429	zinc finger protein 429	NM_001346913.1	NP_001333842.1	NC_000019.10	protein-coding	VALIDATED	19	+	21505426	21541156	Reference GRCh38.p12 Primary Assembly
hsa-mir-10b_26_A_c	NM_001346912.1	1	972.7	972.7	0.00019	0.00292	10	17	0	15	1	0	12	240	0	0	295.7	0	0	24	5122	12	23	4947	4958	12	12	0	read	NM_001346912.1	9606	353088	ZNF429	-	zinc finger protein 429	zinc finger protein 429	NM_001346912.1	NP_001333841.1	NC_000019.10	protein-coding	VALIDATED	19	+	21505426	21541156	Reference GRCh38.p12 Primary Assembly
hsa-mir-10b_26_A_c	NM_001001415.3	1	972.7	972.7	0.00019	0.00292	10	17	0	15	1	0	12	240	0	0	295.7	0	0	24	4850	12	23	4660	4671	12	12	0	read	NM_001001415.3	9606	353088	ZNF429	-	zinc finger protein 429	zinc finger protein 429	NM_001001415.3	NP_001001415.2	NC_000019.10	protein-coding	VALIDATED	19	+	21505426	21541156	Reference GRCh38.p12 Primary Assembly
hsa-mir-10b_26_A_c	NR_146085.1	1	942.4	942.4	6.59e-10	3.12e-09	9	13	0	8.5	1	1	19	312	20	0	193.4	0	0	24	3924	7	24	1827	1845	18	19	0	read	NR_146085.1	9606	10425	ARIH2	ARI2|TRIAD1	ariadne RBR E3 ubiquitin protein ligase 2	E3 ubiquitin-protein ligase ARIH2|RING-type E3 ubiquitin transferase ARIH2|all-trans retinoic acid inducible RING finger|ariadne homolog 2|protein ariadne-2 homolog	NR_146085.1	-	NC_000003.12	protein-coding	REVIEWED	3	+	48918819	48985540	Reference GRCh38.p12 Primary Assembly
hsa-mir-10b_26_A_c	NR_146084.1	1	942.4	942.4	6.59e-10	3.12e-09	9	13	0	8.5	1	1	19	312	20	0	193.4	0	0	24	4504	7	24	2407	2425	18	19	0	read	NR_146084.1	9606	10425	ARIH2	ARI2|TRIAD1	ariadne RBR E3 ubiquitin protein ligase 2	E3 ubiquitin-protein ligase ARIH2|RING-type E3 ubiquitin transferase ARIH2|all-trans retinoic acid inducible RING finger|ariadne homolog 2|protein ariadne-2 homolog	NR_146084.1	-	NC_000003.12	protein-coding	REVIEWED	3	+	48918819	48985540	Reference GRCh38.p12 Primary Assembly
hsa-mir-10b_26_A_c	NR_146083.1	1	942.4	942.4	6.59e-10	3.12e-09	9	13	0	8.5	1	1	19	312	20	0	193.4	0	0	24	4245	7	24	2148	2166	18	19	0	read	NR_146083.1	9606	10425	ARIH2	ARI2|TRIAD1	ariadne RBR E3 ubiquitin protein ligase 2	E3 ubiquitin-protein ligase ARIH2|RING-type E3 ubiquitin transferase ARIH2|all-trans retinoic acid inducible RING finger|ariadne homolog 2|protein ariadne-2 homolog	NR_146083.1	-	NC_000003.12	protein-coding	REVIEWED	3	+	48918819	48985540	Reference GRCh38.p12 Primary Assembly
hsa-mir-10b_26_A_c	NR_146082.1	1	942.4	942.4	6.59e-10	3.12e-09	9	13	0	8.5	1	1	19	312	20	0	193.4	0	0	24	4367	7	24	2270	2288	18	19	0	read	NR_146082.1	9606	10425	ARIH2	ARI2|TRIAD1	ariadne RBR E3 ubiquitin protein ligase 2	E3 ubiquitin-protein ligase ARIH2|RING-type E3 ubiquitin transferase ARIH2|all-trans retinoic acid inducible RING finger|ariadne homolog 2|protein ariadne-2 homolog	NR_146082.1	-	NC_000003.12	protein-coding	REVIEWED	3	+	48918819	48985540	Reference GRCh38.p12 Primary Assembly
hsa-mir-10b_26_A_c	NM_001349227.1	1	942.4	942.4	6.59e-10	3.12e-09	9	13	0	8.5	1	1	19	312	20	0	193.4	0	0	24	3973	7	24	1876	1894	18	19	0	read	NM_001349227.1	9606	10425	ARIH2	ARI2|TRIAD1	ariadne RBR E3 ubiquitin protein ligase 2	E3 ubiquitin-protein ligase ARIH2|RING-type E3 ubiquitin transferase ARIH2|all-trans retinoic acid inducible RING finger|ariadne homolog 2|protein ariadne-2 homolog	NM_001349227.1	NP_001336156.1	NC_000003.12	protein-coding	REVIEWED	3	+	48918819	48985540	Reference GRCh38.p12 Primary Assembly
hsa-mir-10b_26_A_c	NM_001349226.1	1	942.4	942.4	6.59e-10	3.12e-09	9	13	0	8.5	1	1	19	312	20	0	193.4	0	0	24	3754	7	24	1657	1675	18	19	0	read	NM_001349226.1	9606	10425	ARIH2	ARI2|TRIAD1	ariadne RBR E3 ubiquitin protein ligase 2	E3 ubiquitin-protein ligase ARIH2|RING-type E3 ubiquitin transferase ARIH2|all-trans retinoic acid inducible RING finger|ariadne homolog 2|protein ariadne-2 homolog	NM_001349226.1	NP_001336155.1	NC_000003.12	protein-coding	REVIEWED	3	+	48918819	48985540	Reference GRCh38.p12 Primary Assembly
hsa-mir-10b_26_A_c	NM_001349225.1	1	942.4	942.4	6.59e-10	3.12e-09	9	13	0	8.5	1	1	19	312	20	0	193.4	0	0	24	4292	7	24	2195	2213	18	19	0	read	NM_001349225.1	9606	10425	ARIH2	ARI2|TRIAD1	ariadne RBR E3 ubiquitin protein ligase 2	E3 ubiquitin-protein ligase ARIH2|RING-type E3 ubiquitin transferase ARIH2|all-trans retinoic acid inducible RING finger|ariadne homolog 2|protein ariadne-2 homolog	NM_001349225.1	NP_001336154.1	NC_000003.12	protein-coding	REVIEWED	3	+	48918819	48985540	Reference GRCh38.p12 Primary Assembly
hsa-mir-10b_26_A_c	NM_001349224.1	1	942.4	942.4	6.59e-10	3.12e-09	9	13	0	8.5	1	1	19	312	20	0	193.4	0	0	24	3772	7	24	1675	1693	18	19	0	read	NM_001349224.1	9606	10425	ARIH2	ARI2|TRIAD1	ariadne RBR E3 ubiquitin protein ligase 2	E3 ubiquitin-protein ligase ARIH2|RING-type E3 ubiquitin transferase ARIH2|all-trans retinoic acid inducible RING finger|ariadne homolog 2|protein ariadne-2 homolog	NM_001349224.1	NP_001336153.1	NC_000003.12	protein-coding	REVIEWED	3	+	48918819	48985540	Reference GRCh38.p12 Primary Assembly
hsa-mir-10b_26_A_c	NM_001349223.1	1	942.4	942.4	6.59e-10	3.12e-09	9	13	0	8.5	1	1	19	312	20	0	193.4	0	0	24	4170	7	24	2073	2091	18	19	0	read	NM_001349223.1	9606	10425	ARIH2	ARI2|TRIAD1	ariadne RBR E3 ubiquitin protein ligase 2	E3 ubiquitin-protein ligase ARIH2|RING-type E3 ubiquitin transferase ARIH2|all-trans retinoic acid inducible RING finger|ariadne homolog 2|protein ariadne-2 homolog	NM_001349223.1	NP_001336152.1	NC_000003.12	protein-coding	REVIEWED	3	+	48918819	48985540	Reference GRCh38.p12 Primary Assembly
hsa-mir-10b_26_A_c	NM_001349222.1	1	942.4	942.4	6.59e-10	3.12e-09	9	13	0	8.5	1	1	19	312	20	0	193.4	0	0	24	4228	7	24	2131	2149	18	19	0	read	NM_001349222.1	9606	10425	ARIH2	ARI2|TRIAD1	ariadne RBR E3 ubiquitin protein ligase 2	E3 ubiquitin-protein ligase ARIH2|RING-type E3 ubiquitin transferase ARIH2|all-trans retinoic acid inducible RING finger|ariadne homolog 2|protein ariadne-2 homolog	NM_001349222.1	NP_001336151.1	NC_000003.12	protein-coding	REVIEWED	3	+	48918819	48985540	Reference GRCh38.p12 Primary Assembly
hsa-mir-10b_26_A_c	NM_001349221.1	1	942.4	942.4	6.59e-10	3.12e-09	9	13	0	8.5	1	1	19	312	20	0	193.4	0	0	24	3787	7	24	1690	1708	18	19	0	read	NM_001349221.1	9606	10425	ARIH2	ARI2|TRIAD1	ariadne RBR E3 ubiquitin protein ligase 2	E3 ubiquitin-protein ligase ARIH2|RING-type E3 ubiquitin transferase ARIH2|all-trans retinoic acid inducible RING finger|ariadne homolog 2|protein ariadne-2 homolog	NM_001349221.1	NP_001336150.1	NC_000003.12	protein-coding	REVIEWED	3	+	48918819	48985540	Reference GRCh38.p12 Primary Assembly
hsa-mir-10b_26_A_c	NM_001349220.1	1	942.4	942.4	6.59e-10	3.12e-09	9	13	0	8.5	1	1	19	312	20	0	193.4	0	0	24	4415	7	24	2318	2336	18	19	0	read	NM_001349220.1	9606	10425	ARIH2	ARI2|TRIAD1	ariadne RBR E3 ubiquitin protein ligase 2	E3 ubiquitin-protein ligase ARIH2|RING-type E3 ubiquitin transferase ARIH2|all-trans retinoic acid inducible RING finger|ariadne homolog 2|protein ariadne-2 homolog	NM_001349220.1	NP_001336149.1	NC_000003.12	protein-coding	REVIEWED	3	+	48918819	48985540	Reference GRCh38.p12 Primary Assembly
hsa-mir-10b_26_A_c	NM_001349219.1	1	942.4	942.4	6.59e-10	3.12e-09	9	13	0	8.5	1	1	19	312	20	0	193.4	0	0	24	4197	7	24	2100	2118	18	19	0	read	NM_001349219.1	9606	10425	ARIH2	ARI2|TRIAD1	ariadne RBR E3 ubiquitin protein ligase 2	E3 ubiquitin-protein ligase ARIH2|RING-type E3 ubiquitin transferase ARIH2|all-trans retinoic acid inducible RING finger|ariadne homolog 2|protein ariadne-2 homolog	NM_001349219.1	NP_001336148.1	NC_000003.12	protein-coding	REVIEWED	3	+	48918819	48985540	Reference GRCh38.p12 Primary Assembly
hsa-mir-10b_26_A_c	NM_001349218.1	1	942.4	942.4	6.59e-10	3.12e-09	9	13	0	8.5	1	1	19	312	20	0	193.4	0	0	24	4075	7	24	1978	1996	18	19	0	read	NM_001349218.1	9606	10425	ARIH2	ARI2|TRIAD1	ariadne RBR E3 ubiquitin protein ligase 2	E3 ubiquitin-protein ligase ARIH2|RING-type E3 ubiquitin transferase ARIH2|all-trans retinoic acid inducible RING finger|ariadne homolog 2|protein ariadne-2 homolog	NM_001349218.1	NP_001336147.1	NC_000003.12	protein-coding	REVIEWED	3	+	48918819	48985540	Reference GRCh38.p12 Primary Assembly
hsa-mir-10b_26_A_c	NM_001349217.1	1	942.4	942.4	6.59e-10	3.12e-09	9	13	0	8.5	1	1	19	312	20	0	193.4	0	0	24	4139	7	24	2042	2060	18	19	0	read	NM_001349217.1	9606	10425	ARIH2	ARI2|TRIAD1	ariadne RBR E3 ubiquitin protein ligase 2	E3 ubiquitin-protein ligase ARIH2|RING-type E3 ubiquitin transferase ARIH2|all-trans retinoic acid inducible RING finger|ariadne homolog 2|protein ariadne-2 homolog	NM_001349217.1	NP_001336146.1	NC_000003.12	protein-coding	REVIEWED	3	+	48918819	48985540	Reference GRCh38.p12 Primary Assembly
hsa-mir-10b_26_A_c	NM_001349216.1	1	942.4	942.4	6.59e-10	3.12e-09	9	13	0	8.5	1	1	19	312	20	0	193.4	0	0	24	4208	7	24	2111	2129	18	19	0	read	NM_001349216.1	9606	10425	ARIH2	ARI2|TRIAD1	ariadne RBR E3 ubiquitin protein ligase 2	E3 ubiquitin-protein ligase ARIH2|RING-type E3 ubiquitin transferase ARIH2|all-trans retinoic acid inducible RING finger|ariadne homolog 2|protein ariadne-2 homolog	NM_001349216.1	NP_001336145.1	NC_000003.12	protein-coding	REVIEWED	3	+	48918819	48985540	Reference GRCh38.p12 Primary Assembly
hsa-mir-10b_26_A_c	NM_001349215.1	1	942.4	942.4	6.59e-10	3.12e-09	9	13	0	8.5	1	1	19	312	20	0	193.4	0	0	24	4119	7	24	2022	2040	18	19	0	read	NM_001349215.1	9606	10425	ARIH2	ARI2|TRIAD1	ariadne RBR E3 ubiquitin protein ligase 2	E3 ubiquitin-protein ligase ARIH2|RING-type E3 ubiquitin transferase ARIH2|all-trans retinoic acid inducible RING finger|ariadne homolog 2|protein ariadne-2 homolog	NM_001349215.1	NP_001336144.1	NC_000003.12	protein-coding	REVIEWED	3	+	48918819	48985540	Reference GRCh38.p12 Primary Assembly
hsa-mir-10b_26_A_c	NM_001349214.1	1	942.4	942.4	6.59e-10	3.12e-09	9	13	0	8.5	1	1	19	312	20	0	193.4	0	0	24	4162	7	24	2065	2083	18	19	0	read	NM_001349214.1	9606	10425	ARIH2	ARI2|TRIAD1	ariadne RBR E3 ubiquitin protein ligase 2	E3 ubiquitin-protein ligase ARIH2|RING-type E3 ubiquitin transferase ARIH2|all-trans retinoic acid inducible RING finger|ariadne homolog 2|protein ariadne-2 homolog	NM_001349214.1	NP_001336143.1	NC_000003.12	protein-coding	REVIEWED	3	+	48918819	48985540	Reference GRCh38.p12 Primary Assembly
hsa-mir-10b_26_A_c	NM_001349213.1	1	942.4	942.4	6.59e-10	3.12e-09	9	13	0	8.5	1	1	19	312	20	0	193.4	0	0	24	4284	7	24	2187	2205	18	19	0	read	NM_001349213.1	9606	10425	ARIH2	ARI2|TRIAD1	ariadne RBR E3 ubiquitin protein ligase 2	E3 ubiquitin-protein ligase ARIH2|RING-type E3 ubiquitin transferase ARIH2|all-trans retinoic acid inducible RING finger|ariadne homolog 2|protein ariadne-2 homolog	NM_001349213.1	NP_001336142.1	NC_000003.12	protein-coding	REVIEWED	3	+	48918819	48985540	Reference GRCh38.p12 Primary Assembly
hsa-mir-10b_26_A_c	NM_001349212.1	1	942.4	942.4	6.59e-10	3.12e-09	9	13	0	8.5	1	1	19	312	20	0	193.4	0	0	24	3741	7	24	1644	1662	18	19	0	read	NM_001349212.1	9606	10425	ARIH2	ARI2|TRIAD1	ariadne RBR E3 ubiquitin protein ligase 2	E3 ubiquitin-protein ligase ARIH2|RING-type E3 ubiquitin transferase ARIH2|all-trans retinoic acid inducible RING finger|ariadne homolog 2|protein ariadne-2 homolog	NM_001349212.1	NP_001336141.1	NC_000003.12	protein-coding	REVIEWED	3	+	48918819	48985540	Reference GRCh38.p12 Primary Assembly
hsa-mir-10b_26_A_c	NM_001349211.1	1	942.4	942.4	6.59e-10	3.12e-09	9	13	0	8.5	1	1	19	312	20	0	193.4	0	0	24	4029	7	24	1932	1950	18	19	0	read	NM_001349211.1	9606	10425	ARIH2	ARI2|TRIAD1	ariadne RBR E3 ubiquitin protein ligase 2	E3 ubiquitin-protein ligase ARIH2|RING-type E3 ubiquitin transferase ARIH2|all-trans retinoic acid inducible RING finger|ariadne homolog 2|protein ariadne-2 homolog	NM_001349211.1	NP_001336140.1	NC_000003.12	protein-coding	REVIEWED	3	+	48918819	48985540	Reference GRCh38.p12 Primary Assembly
hsa-mir-10b_26_A_c	NM_001349210.1	1	942.4	942.4	6.59e-10	3.12e-09	9	13	0	8.5	1	1	19	312	20	0	193.4	0	0	24	4335	7	24	2238	2256	18	19	0	read	NM_001349210.1	9606	10425	ARIH2	ARI2|TRIAD1	ariadne RBR E3 ubiquitin protein ligase 2	E3 ubiquitin-protein ligase ARIH2|RING-type E3 ubiquitin transferase ARIH2|all-trans retinoic acid inducible RING finger|ariadne homolog 2|protein ariadne-2 homolog	NM_001349210.1	NP_001336139.1	NC_000003.12	protein-coding	REVIEWED	3	+	48918819	48985540	Reference GRCh38.p12 Primary Assembly
hsa-mir-10b_26_A_c	NM_001349209.1	1	942.4	942.4	6.59e-10	3.12e-09	9	13	0	8.5	1	1	19	312	20	0	193.4	0	0	24	4151	7	24	2054	2072	18	19	0	read	NM_001349209.1	9606	10425	ARIH2	ARI2|TRIAD1	ariadne RBR E3 ubiquitin protein ligase 2	E3 ubiquitin-protein ligase ARIH2|RING-type E3 ubiquitin transferase ARIH2|all-trans retinoic acid inducible RING finger|ariadne homolog 2|protein ariadne-2 homolog	NM_001349209.1	NP_001336138.1	NC_000003.12	protein-coding	REVIEWED	3	+	48918819	48985540	Reference GRCh38.p12 Primary Assembly
hsa-mir-10b_26_A_c	NM_017736.4	1	942.2	942.2	6.92e-05	0.00405	9	9	0	6.5	1	1	25	312	24	0	188.2	0	0	24	4517	1	24	4201	4225	24	25	0	read	NM_017736.4	9606	55623	THUMPD1	Tan1	THUMP domain containing 1	THUMP domain-containing protein 1	NM_017736.4	NP_060206.2	NC_000016.10	protein-coding	VALIDATED	16	-	20730588	20741963	Reference GRCh38.p12 Primary Assembly
hsa-mir-10b_26_A_c	NM_001304550.1	1	942.2	942.2	9.2e-09	8.92e-07	9	9	0	6.5	1	1	25	312	24	0	188.2	0	0	24	4016	1	24	3700	3724	24	25	0	read	NM_001304550.1	9606	55623	THUMPD1	Tan1	THUMP domain containing 1	THUMP domain-containing protein 1	NM_001304550.1	NP_001291479.1	NC_000016.10	protein-coding	VALIDATED	16	-	20730588	20741963	Reference GRCh38.p12 Primary Assembly
hsa-mir-10b_26_A_c	NM_207003.2	1	925.7	925.7	1.33e-06	1.52e-05	9	11	0	8	1	0	23	248	12	0	247.7	0	0	24	4961	1	23	4836	4858	23	23	0	read	NM_207003.2	9606	10018	BCL2L11	BAM|BIM|BOD	BCL2 like 11	bcl-2-like protein 11|BCL2-like 11 (apoptosis facilitator)|bcl-2 interacting mediator of cell death|bcl-2 interacting protein Bim|bcl-2-related ovarian death agonist	NM_207003.2	NP_996886.1	NC_000002.12	protein-coding	REVIEWED	2	+	111120913	111168444	Reference GRCh38.p12 Primary Assembly
hsa-mir-10b_26_A_c	NM_138626.3	1	925.7	925.7	1.33e-06	1.52e-05	9	11	0	8	1	0	23	248	12	0	247.7	0	0	24	5002	1	23	4877	4899	23	23	0	read	NM_138626.3	9606	10018	BCL2L11	BAM|BIM|BOD	BCL2 like 11	bcl-2-like protein 11|BCL2-like 11 (apoptosis facilitator)|bcl-2 interacting mediator of cell death|bcl-2 interacting protein Bim|bcl-2-related ovarian death agonist	NM_138626.3	NP_619532.1	NC_000002.12	protein-coding	REVIEWED	2	+	111120913	111168444	Reference GRCh38.p12 Primary Assembly
hsa-mir-10b_26_A_c	NM_138625.3	1	925.7	925.7	1.33e-06	1.52e-05	9	11	0	8	1	0	23	248	12	0	247.7	0	0	24	4952	1	23	4827	4849	23	23	0	read	NM_138625.3	9606	10018	BCL2L11	BAM|BIM|BOD	BCL2 like 11	bcl-2-like protein 11|BCL2-like 11 (apoptosis facilitator)|bcl-2 interacting mediator of cell death|bcl-2 interacting protein Bim|bcl-2-related ovarian death agonist	NM_138625.3	NP_619531.1	NC_000002.12	protein-coding	REVIEWED	2	+	111120913	111168444	Reference GRCh38.p12 Primary Assembly
hsa-mir-10b_26_A_c	NM_138623.3	1	925.7	925.7	1.33e-06	1.52e-05	9	11	0	8	1	0	23	248	12	0	247.7	0	0	24	5051	1	23	4926	4948	23	23	0	read	NM_138623.3	9606	10018	BCL2L11	BAM|BIM|BOD	BCL2 like 11	bcl-2-like protein 11|BCL2-like 11 (apoptosis facilitator)|bcl-2 interacting mediator of cell death|bcl-2 interacting protein Bim|bcl-2-related ovarian death agonist	NM_138623.3	NP_619529.1	NC_000002.12	protein-coding	REVIEWED	2	+	111120913	111168444	Reference GRCh38.p12 Primary Assembly
hsa-mir-10b_26_A_c	NM_138622.3	1	925.7	925.7	1.33e-06	1.52e-05	9	11	0	8	1	0	23	248	12	0	247.7	0	0	24	5231	1	23	5106	5128	23	23	0	read	NM_138622.3	9606	10018	BCL2L11	BAM|BIM|BOD	BCL2 like 11	bcl-2-like protein 11|BCL2-like 11 (apoptosis facilitator)|bcl-2 interacting mediator of cell death|bcl-2 interacting protein Bim|bcl-2-related ovarian death agonist	NM_138622.3	NP_619528.1	NC_000002.12	protein-coding	REVIEWED	2	+	111120913	111168444	Reference GRCh38.p12 Primary Assembly
hsa-mir-10b_26_A_c	NM_138621.4	1	925.7	925.7	1.33e-06	1.52e-05	9	11	0	8	1	0	23	248	12	0	247.7	0	0	24	5106	1	23	4981	5003	23	23	0	read	NM_138621.4	9606	10018	BCL2L11	BAM|BIM|BOD	BCL2 like 11	bcl-2-like protein 11|BCL2-like 11 (apoptosis facilitator)|bcl-2 interacting mediator of cell death|bcl-2 interacting protein Bim|bcl-2-related ovarian death agonist	NM_138621.4	NP_619527.1	NC_000002.12	protein-coding	REVIEWED	2	+	111120913	111168444	Reference GRCh38.p12 Primary Assembly
hsa-mir-10b_26_A_c	NM_006538.4	1	925.7	925.7	1.33e-06	1.52e-05	9	11	0	8	1	0	23	248	12	0	247.7	0	0	24	4926	1	23	4801	4823	23	23	0	read	NM_006538.4	9606	10018	BCL2L11	BAM|BIM|BOD	BCL2 like 11	bcl-2-like protein 11|BCL2-like 11 (apoptosis facilitator)|bcl-2 interacting mediator of cell death|bcl-2 interacting protein Bim|bcl-2-related ovarian death agonist	NM_006538.4	NP_006529.1	NC_000002.12	protein-coding	REVIEWED	2	+	111120913	111168444	Reference GRCh38.p12 Primary Assembly
hsa-mir-10b_26_A_c	NM_001204112.1	1	925.7	925.7	1.33e-06	1.52e-05	9	11	0	8	1	0	23	248	12	0	247.7	0	0	24	4947	1	23	4822	4844	23	23	0	read	NM_001204112.1	9606	10018	BCL2L11	BAM|BIM|BOD	BCL2 like 11	bcl-2-like protein 11|BCL2-like 11 (apoptosis facilitator)|bcl-2 interacting mediator of cell death|bcl-2 interacting protein Bim|bcl-2-related ovarian death agonist	NM_001204112.1	NP_001191041.1	NC_000002.12	protein-coding	REVIEWED	2	+	111120913	111168444	Reference GRCh38.p12 Primary Assembly
hsa-mir-10b_26_A_c	NM_001204111.1	1	925.7	925.7	1.33e-06	1.52e-05	9	11	0	8	1	0	23	248	12	0	247.7	0	0	24	4822	1	23	4697	4719	23	23	0	read	NM_001204111.1	9606	10018	BCL2L11	BAM|BIM|BOD	BCL2 like 11	bcl-2-like protein 11|BCL2-like 11 (apoptosis facilitator)|bcl-2 interacting mediator of cell death|bcl-2 interacting protein Bim|bcl-2-related ovarian death agonist	NM_001204111.1	NP_001191040.1	NC_000002.12	protein-coding	REVIEWED	2	+	111120913	111168444	Reference GRCh38.p12 Primary Assembly
hsa-mir-10b_26_A_c	NM_001204110.1	1	925.7	925.7	1.33e-06	1.52e-05	9	11	0	8	1	0	23	248	12	0	247.7	0	0	24	4968	1	23	4843	4865	23	23	0	read	NM_001204110.1	9606	10018	BCL2L11	BAM|BIM|BOD	BCL2 like 11	bcl-2-like protein 11|BCL2-like 11 (apoptosis facilitator)|bcl-2 interacting mediator of cell death|bcl-2 interacting protein Bim|bcl-2-related ovarian death agonist	NM_001204110.1	NP_001191039.1	NC_000002.12	protein-coding	REVIEWED	2	+	111120913	111168444	Reference GRCh38.p12 Primary Assembly
hsa-mir-10b_26_A_c	NM_001204108.1	1	925.7	925.7	1.33e-06	1.52e-05	9	11	0	8	1	0	23	248	12	0	247.7	0	0	24	5238	1	23	5113	5135	23	23	0	read	NM_001204108.1	9606	10018	BCL2L11	BAM|BIM|BOD	BCL2 like 11	bcl-2-like protein 11|BCL2-like 11 (apoptosis facilitator)|bcl-2 interacting mediator of cell death|bcl-2 interacting protein Bim|bcl-2-related ovarian death agonist	NM_001204108.1	NP_001191037.1	NC_000002.12	protein-coding	REVIEWED	2	+	111120913	111168444	Reference GRCh38.p12 Primary Assembly
hsa-mir-10b_26_A_c	NM_001204107.1	1	925.7	925.7	1.33e-06	1.52e-05	9	11	0	8	1	0	23	248	12	0	247.7	0	0	24	5033	1	23	4908	4930	23	23	0	read	NM_001204107.1	9606	10018	BCL2L11	BAM|BIM|BOD	BCL2 like 11	bcl-2-like protein 11|BCL2-like 11 (apoptosis facilitator)|bcl-2 interacting mediator of cell death|bcl-2 interacting protein Bim|bcl-2-related ovarian death agonist	NM_001204107.1	NP_001191036.1	NC_000002.12	protein-coding	REVIEWED	2	+	111120913	111168444	Reference GRCh38.p12 Primary Assembly
hsa-mir-10b_26_A_c	NM_001317334.1	1	942.4	942.4	4.53e-08	9.24e-07	9	9	0	8.5	1	1	19	312	20	0	193.4	0	0	24	3693	7	24	1580	1598	18	19	0	read	NM_001317334.1	9606	10425	ARIH2	ARI2|TRIAD1	ariadne RBR E3 ubiquitin protein ligase 2	E3 ubiquitin-protein ligase ARIH2|RING-type E3 ubiquitin transferase ARIH2|all-trans retinoic acid inducible RING finger|ariadne homolog 2|protein ariadne-2 homolog	NM_001317334.1	NP_001304263.1	NC_000003.12	protein-coding	REVIEWED	3	+	48918819	48985540	Reference GRCh38.p12 Primary Assembly
hsa-mir-10b_26_A_c	NM_001317333.1	1	942.4	942.4	4.53e-08	9.24e-07	9	9	0	8.5	1	1	19	312	20	0	193.4	0	0	24	4231	7	24	2118	2136	18	19	0	read	NM_001317333.1	9606	10425	ARIH2	ARI2|TRIAD1	ariadne RBR E3 ubiquitin protein ligase 2	E3 ubiquitin-protein ligase ARIH2|RING-type E3 ubiquitin transferase ARIH2|all-trans retinoic acid inducible RING finger|ariadne homolog 2|protein ariadne-2 homolog	NM_001317333.1	NP_001304262.1	NC_000003.12	protein-coding	REVIEWED	3	+	48918819	48985540	Reference GRCh38.p12 Primary Assembly
hsa-mir-10b_26_A_c	NM_006321.3	1	942.4	942.4	9.28e-07	2.46e-05	9	9	0	8.5	1	1	19	312	20	0	193.4	0	0	24	4109	7	24	1996	2014	18	19	0	read	NM_006321.3	9606	10425	ARIH2	ARI2|TRIAD1	ariadne RBR E3 ubiquitin protein ligase 2	E3 ubiquitin-protein ligase ARIH2|RING-type E3 ubiquitin transferase ARIH2|all-trans retinoic acid inducible RING finger|ariadne homolog 2|protein ariadne-2 homolog	NM_006321.3	NP_006312.1	NC_000003.12	protein-coding	REVIEWED	3	+	48918819	48985540	Reference GRCh38.p12 Primary Assembly
hsa-mir-10b_26_A_c	NM_001172773.1	2	1405.6	839.6	9.16e-06	0.000185	9	9	0	14	1	0	12	160	0	0	276.6	0	0	24	4565	12	23	2375	2386	12	12	0	read	NM_001172773.1	9606	147694	ZNF548	-	zinc finger protein 548	zinc finger protein 548	NM_001172773.1	NP_001166244.1	NC_000019.10	protein-coding	VALIDATED	19	+	57389849	57403496	Reference GRCh38.p12 Primary Assembly
hsa-mir-10b_26_A_c	NM_015245.2	1	957.8	957.8	1.07e-06	9.84e-05	9	9	0	9.5	1	0	21	240	16	0	291.8	0	0	24	6355	3	23	5449	5469	21	21	0	read	NM_015245.2	9606	23294	ANKS1A	ANKS1	ankyrin repeat and sterile alpha motif domain containing 1A	ankyrin repeat and SAM domain-containing protein 1A|Odin|ankyrin repeat and SAM domain containing 1	NM_015245.2	NP_056060.2	NC_000006.12	protein-coding	VALIDATED	6	+	34889260	35097991	Reference GRCh38.p12 Primary Assembly
hsa-mir-10b_26_A_c	NM_203284.2	1	854.7	854.7	0.000132	0.00511	8	8	0	7.5	1	0	23	240	16	0	215.7	0	0	24	6008	1	23	2952	2974	23	23	0	read	NM_203284.2	9606	3516	RBPJ	AOS3|CBF1|IGKJRB|IGKJRB1|KBF2|RBP-J|RBPJK|RBPSUH|SUH|csl	recombination signal binding protein for immunoglobulin kappa J region	recombining binding protein suppressor of hairless|CBF-1|H-2K binding factor-2|RBP-J kappa|RBP-JK|immunoglobulin kappa J region recombination signal binding protein 1|renal carcinoma antigen NY-REN-30|suppressor of hairless homolog	NM_203284.2	NP_976029.1	NC_000004.12	protein-coding	REVIEWED	4	+	26163488	26435130	Reference GRCh38.p12 Primary Assembly
hsa-mir-10b_26_A_c	NM_203283.2	1	854.7	854.7	0.000976	0.0202	8	8	0	7.5	1	0	23	240	16	0	215.7	0	0	24	5762	1	23	2706	2728	23	23	0	read	NM_203283.2	9606	3516	RBPJ	AOS3|CBF1|IGKJRB|IGKJRB1|KBF2|RBP-J|RBPJK|RBPSUH|SUH|csl	recombination signal binding protein for immunoglobulin kappa J region	recombining binding protein suppressor of hairless|CBF-1|H-2K binding factor-2|RBP-J kappa|RBP-JK|immunoglobulin kappa J region recombination signal binding protein 1|renal carcinoma antigen NY-REN-30|suppressor of hairless homolog	NM_203283.2	NP_976028.1	NC_000004.12	protein-coding	REVIEWED	4	+	26163488	26435130	Reference GRCh38.p12 Primary Assembly
hsa-mir-10b_26_A_c	NM_015874.4	1	854.7	854.7	0.000976	0.0202	8	8	0	7.5	1	0	23	240	16	0	215.7	0	0	24	5825	1	23	2769	2791	23	23	0	read	NM_015874.4	9606	3516	RBPJ	AOS3|CBF1|IGKJRB|IGKJRB1|KBF2|RBP-J|RBPJK|RBPSUH|SUH|csl	recombination signal binding protein for immunoglobulin kappa J region	recombining binding protein suppressor of hairless|CBF-1|H-2K binding factor-2|RBP-J kappa|RBP-JK|immunoglobulin kappa J region recombination signal binding protein 1|renal carcinoma antigen NY-REN-30|suppressor of hairless homolog	NM_015874.4	NP_056958.3	NC_000004.12	protein-coding	REVIEWED	4	+	26163488	26435130	Reference GRCh38.p12 Primary Assembly
hsa-mir-10b_26_A_c	NM_005349.3	1	854.7	854.7	0.000976	0.0202	8	8	0	7.5	1	0	23	240	16	0	215.7	0	0	24	5878	1	23	2822	2844	23	23	0	read	NM_005349.3	9606	3516	RBPJ	AOS3|CBF1|IGKJRB|IGKJRB1|KBF2|RBP-J|RBPJK|RBPSUH|SUH|csl	recombination signal binding protein for immunoglobulin kappa J region	recombining binding protein suppressor of hairless|CBF-1|H-2K binding factor-2|RBP-J kappa|RBP-JK|immunoglobulin kappa J region recombination signal binding protein 1|renal carcinoma antigen NY-REN-30|suppressor of hairless homolog	NM_005349.3	NP_005340.2	NC_000004.12	protein-coding	REVIEWED	4	+	26163488	26435130	Reference GRCh38.p12 Primary Assembly
hsa-mir-10b_26_A_c	NM_025138.4	1	887.8	887.8	6.39e-08	3.1e-06	8	8	0	14	1	0	12	240	0	0	285.8	0	0	24	5185	12	23	1150	1161	12	12	0	read	NM_025138.4	9606	80209	PROSER1	C13orf23	proline and serine rich 1	proline and serine-rich protein 1	NM_025138.4	NP_079414.3	NC_000013.11	protein-coding	REVIEWED	13	-	39009864	39038109	Reference GRCh38.p12 Primary Assembly
hsa-mir-10b_26_A_c	NM_021003.4	1	978	978	3.13e-08	9.39e-07	8	9	0	13.5	1	0	12	320	0	0	289	0	0	24	8210	13	24	4380	4391	12	12	0	read	NM_021003.4	9606	5494	PPM1A	PP2C-ALPHA|PP2CA|PP2Calpha	protein phosphatase, Mg2+/Mn2+ dependent 1A	protein phosphatase 1A|protein phosphatase 1A (formerly 2C), magnesium-dependent, alpha isoform	NM_021003.4	NP_066283.1	NC_000014.9	protein-coding	REVIEWED	14	+	60245751	60299086	Reference GRCh38.p12 Primary Assembly
hsa-mir-10b_26_A_c	NM_181515.1	1	860.5	860.5	5.52e-05	0.000791	8	17	8.88e-16	10	1	1	20	240	16	0	244.5	0	0	24	726	5	23	155	174	19	20	0	read	NM_181515.1	9606	219927	MRPL21	L21mt|MRP-L21	mitochondrial ribosomal protein L21	39S ribosomal protein L21, mitochondrial|mitochondrial large ribosomal subunit protein bL21m	NM_181515.1	NP_852616.1	NC_000011.10	protein-coding	REVIEWED	11	-	68891275	68903834	Reference GRCh38.p12 Primary Assembly
hsa-mir-10b_26_A_c	NM_177952.2	1	978	978	4.31e-06	7.41e-05	8	9	0	13.5	1	0	12	320	0	0	289	0	0	24	8075	13	24	4245	4256	12	12	0	read	NM_177952.2	9606	5494	PPM1A	PP2C-ALPHA|PP2CA|PP2Calpha	protein phosphatase, Mg2+/Mn2+ dependent 1A	protein phosphatase 1A|protein phosphatase 1A (formerly 2C), magnesium-dependent, alpha isoform	NM_177952.2	NP_808821.2	NC_000014.9	protein-coding	REVIEWED	14	+	60245751	60299086	Reference GRCh38.p12 Primary Assembly
hsa-mir-10b_26_A_c	NM_014781.4	1	898.9	898.9	9.85e-06	0.000203	8	8	0	10	1	0	21	248	8	0	274.9	0	0	24	6670	3	23	6361	6381	21	21	0	read	NM_014781.4	9606	9821	RB1CC1	ATG17|CC1|FIP200|PPP1R131	RB1 inducible coiled-coil 1	RB1-inducible coiled-coil protein 1|200 kDa FAK family kinase-interacting protein|FAK family kinase-interacting protein of 200 kDa|phosphatase 1, regulatory subunit 131	NM_014781.4	NP_055596.3	NC_000008.11	protein-coding	REVIEWED	8	-	52622457	52714465	Reference GRCh38.p12 Primary Assembly
hsa-mir-10b_26_A_c	NM_007342.2	1	872.4	872.4	1.81e-05	0.000311	8	15	0	13.5	1	0	15	248	0	0	262.4	0	0	24	1799	9	23	812	826	15	15	0	read	NM_007342.2	9606	11097	NUPL2	CG1|NLP-1|NLP_1|hCG1	nucleoporin like 2	nucleoporin-like protein 2|H_RG271G13.9|NUP42 homolog|nucleoporin hCG1|nucleoporin-like protein 1	NM_007342.2	NP_031368.1	NC_000007.14	protein-coding	VALIDATED	7	+	23181297	23201010	Reference GRCh38.p12 Primary Assembly
hsa-mir-10b_26_A_c	NM_001083617.1	1	898.9	898.9	9.85e-06	0.000203	8	8	0	10	1	0	21	248	8	0	274.9	0	0	24	6661	3	23	6352	6372	21	21	0	read	NM_001083617.1	9606	9821	RB1CC1	ATG17|CC1|FIP200|PPP1R131	RB1 inducible coiled-coil 1	RB1-inducible coiled-coil protein 1|200 kDa FAK family kinase-interacting protein|FAK family kinase-interacting protein of 200 kDa|phosphatase 1, regulatory subunit 131	NM_001083617.1	NP_001077086.1	NC_000008.11	protein-coding	REVIEWED	8	-	52622457	52714465	Reference GRCh38.p12 Primary Assembly
hsa-mir-10b_26_A_c	NM_138627.3	1	885.7	885.7	1.07e-08	1.91e-07	8	10	0	8	1	0	23	248	12	0	247.7	0	0	24	4732	1	23	4607	4629	23	23	0	read	NM_138627.3	9606	10018	BCL2L11	BAM|BIM|BOD	BCL2 like 11	bcl-2-like protein 11|BCL2-like 11 (apoptosis facilitator)|bcl-2 interacting mediator of cell death|bcl-2 interacting protein Bim|bcl-2-related ovarian death agonist	NM_138627.3	NP_619533.1	NC_000002.12	protein-coding	REVIEWED	2	+	111120913	111168444	Reference GRCh38.p12 Primary Assembly
hsa-mir-10b_26_A_c	NM_138624.3	1	885.7	885.7	1.07e-08	1.91e-07	8	10	0	8	1	0	23	248	12	0	247.7	0	0	24	5139	1	23	5014	5036	23	23	0	read	NM_138624.3	9606	10018	BCL2L11	BAM|BIM|BOD	BCL2 like 11	bcl-2-like protein 11|BCL2-like 11 (apoptosis facilitator)|bcl-2 interacting mediator of cell death|bcl-2 interacting protein Bim|bcl-2-related ovarian death agonist	NM_138624.3	NP_619530.1	NC_000002.12	protein-coding	REVIEWED	2	+	111120913	111168444	Reference GRCh38.p12 Primary Assembly
hsa-mir-10b_26_A_c	NM_001204109.1	1	885.7	885.7	1.07e-08	1.91e-07	8	10	0	8	1	0	23	248	12	0	247.7	0	0	24	5127	1	23	5002	5024	23	23	0	read	NM_001204109.1	9606	10018	BCL2L11	BAM|BIM|BOD	BCL2 like 11	bcl-2-like protein 11|BCL2-like 11 (apoptosis facilitator)|bcl-2 interacting mediator of cell death|bcl-2 interacting protein Bim|bcl-2-related ovarian death agonist	NM_001204109.1	NP_001191038.1	NC_000002.12	protein-coding	REVIEWED	2	+	111120913	111168444	Reference GRCh38.p12 Primary Assembly
hsa-mir-10b_26_A_c	NM_001204106.1	1	885.7	885.7	1.07e-08	1.91e-07	8	10	0	8	1	0	23	248	12	0	247.7	0	0	24	4836	1	23	4711	4733	23	23	0	read	NM_001204106.1	9606	10018	BCL2L11	BAM|BIM|BOD	BCL2 like 11	bcl-2-like protein 11|BCL2-like 11 (apoptosis facilitator)|bcl-2 interacting mediator of cell death|bcl-2 interacting protein Bim|bcl-2-related ovarian death agonist	NM_001204106.1	NP_001191035.1	NC_000002.12	protein-coding	REVIEWED	2	+	111120913	111168444	Reference GRCh38.p12 Primary Assembly
hsa-mir-10b_26_A_c	NM_032239.3	1	877.8	877.8	0.000131	0.00493	8	8	0	12.5	1	0	12	312	0	0	187.8	0	0	24	2807	13	24	2699	2710	12	12	11.5	read	NM_032239.3	9606	55132	LARP1B	LARP2	La ribonucleoprotein domain family member 1B	la-related protein 1B|La ribonucleoprotein domain family, member 2|la-related protein 2	NM_032239.3	NP_115615.2	NC_000004.12	protein-coding	REVIEWED	4	+	128060654	128222930	Reference GRCh38.p12 Primary Assembly
hsa-mir-10b_26_A_c	NM_001278604.1	1	877.8	877.8	0.000308	0.00671	8	8	0	12.5	1	0	12	312	0	0	187.8	0	0	24	2238	13	24	2130	2141	12	12	11.5	read	NM_001278604.1	9606	55132	LARP1B	LARP2	La ribonucleoprotein domain family member 1B	la-related protein 1B|La ribonucleoprotein domain family, member 2|la-related protein 2	NM_001278604.1	NP_001265533.1	NC_000004.12	protein-coding	REVIEWED	4	+	128060654	128222930	Reference GRCh38.p12 Primary Assembly
hsa-mir-10b_26_A_c	NM_012482.4	1	853.8	853.8	5.23e-14	4.5e-13	8	23	2.81e-11	13.5	1	0	14	240	0	0	250.8	0	0	24	4904	10	23	2726	2739	14	14	0	read	NM_012482.4	9606	23528	ZNF281	ZBP-99|ZNP-99	zinc finger protein 281	zinc finger protein 281|GC-box-binding zinc finger protein 1|ZNP-99 transcription factor|transcription factor ZBP-99|zinc finger DNA-binding protein 99	NM_012482.4	NP_036614.1	NC_000001.11	protein-coding	VALIDATED	1	-	200404946	200410057	Reference GRCh38.p12 Primary Assembly
hsa-mir-10b_26_A_c	NM_001281294.1	1	853.8	853.8	5.23e-14	4.5e-13	8	23	2.81e-11	13.5	1	0	14	240	0	0	250.8	0	0	24	4800	10	23	2622	2635	14	14	0	read	NM_001281294.1	9606	23528	ZNF281	ZBP-99|ZNP-99	zinc finger protein 281	zinc finger protein 281|GC-box-binding zinc finger protein 1|ZNP-99 transcription factor|transcription factor ZBP-99|zinc finger DNA-binding protein 99	NM_001281294.1	NP_001268223.1	NC_000001.11	protein-coding	VALIDATED	1	-	200404946	200410057	Reference GRCh38.p12 Primary Assembly
hsa-mir-10b_26_A_c	NM_001281293.1	1	853.8	853.8	5.23e-14	4.5e-13	8	23	2.81e-11	13.5	1	0	14	240	0	0	250.8	0	0	24	4908	10	23	2730	2743	14	14	0	read	NM_001281293.1	9606	23528	ZNF281	ZBP-99|ZNP-99	zinc finger protein 281	zinc finger protein 281|GC-box-binding zinc finger protein 1|ZNP-99 transcription factor|transcription factor ZBP-99|zinc finger DNA-binding protein 99	NM_001281293.1	NP_001268222.1	NC_000001.11	protein-coding	VALIDATED	1	-	200404946	200410057	Reference GRCh38.p12 Primary Assembly
hsa-mir-10b_26_A_c	NM_001257273.1	2	1375.5	884.8	6.11e-15	7.51e-14	8	8	0	15.5	1	0	10	240	0	0	285.8	0	0	24	9558	14	23	3797	3806	10	10	0	read	NM_001257273.1	9606	26036	ZNF451	COASTER|dJ417I1.1	zinc finger protein 451	E3 SUMO-protein ligase ZNF451|E3 SUMO-protein transferase ZNF451|coactivator for steroid receptors	NM_001257273.1	NP_001244202.1	NC_000006.12	protein-coding	VALIDATED	6	+	57088969	57170304	Reference GRCh38.p12 Primary Assembly
hsa-mir-10b_26_A_c	NM_152909.3	2	1365.6	799.6	0.000149	0.00417	8	8	0	14	1	0	12	160	0	0	276.6	0	0	24	4529	12	23	2339	2350	12	12	0	read	NM_152909.3	9606	147694	ZNF548	-	zinc finger protein 548	zinc finger protein 548	NM_152909.3	NP_690873.2	NC_000019.10	protein-coding	VALIDATED	19	+	57389849	57403496	Reference GRCh38.p12 Primary Assembly
hsa-mir-10b_26_A_c	NM_032342.2	1	917.4	917.4	1.22e-13	2.1e-12	8	8	0	10	1	0	18	244	20	0	275.4	0	0	24	4293	7	24	1924	1941	18	18	0	read	NM_032342.2	9606	84302	TMEM246	C9orf125	transmembrane protein 246	transmembrane protein 246|transmembrane protein C9orf125	NM_032342.2	NP_115718.1	NC_000009.12	protein-coding	VALIDATED	9	-	101473157	101489194	Reference GRCh38.p12 Primary Assembly
hsa-mir-10b_26_A_c	NM_001303108.1	1	917.4	917.4	1.22e-13	2.1e-12	8	8	0	10	1	0	18	244	20	0	275.4	0	0	24	4223	7	24	1854	1871	18	18	0	read	NM_001303108.1	9606	84302	TMEM246	C9orf125	transmembrane protein 246	transmembrane protein 246|transmembrane protein C9orf125	NM_001303108.1	NP_001290037.1	NC_000009.12	protein-coding	VALIDATED	9	-	101473157	101489194	Reference GRCh38.p12 Primary Assembly
hsa-mir-10b_26_A_c	NM_001303107.1	1	917.4	917.4	1.22e-13	2.1e-12	8	8	0	10	1	0	18	244	20	0	275.4	0	0	24	4348	7	24	1979	1996	18	18	0	read	NM_001303107.1	9606	84302	TMEM246	C9orf125	transmembrane protein 246	transmembrane protein 246|transmembrane protein C9orf125	NM_001303107.1	NP_001290036.1	NC_000009.12	protein-coding	VALIDATED	9	-	101473157	101489194	Reference GRCh38.p12 Primary Assembly
hsa-mir-10b_26_A_c	NR_130789.1	1	811.4	811.4	0.000289	0.00511	7	10	0	15.5	1	0	10	244	0	0	248.4	0	0	24	5681	15	24	3460	3469	10	10	0	read	NR_130789.1	9606	54471	MIEF1	HSU79252|MID51|SMCR7L|dJ1104E15.3	mitochondrial elongation factor 1	mitochondrial dynamics protein MID51|SMCR7-like protein|Smith-Magenis syndrome chromosome region, candidate 7-like|mitochondrial dynamic protein MID51|mitochondrial dynamic protein of 51 kDa|mitochondrial dynamics protein of 51 kDa|smith-Magenis syndrome chromosomal region candidate gene 7 protein-like	NR_130789.1	-	NC_000022.11	protein-coding	VALIDATED	22	+	39500099	39518133	Reference GRCh38.p12 Primary Assembly
hsa-mir-10b_26_A_c	NM_019008.5	1	811.4	811.4	0.000289	0.00511	7	10	0	15.5	1	0	10	244	0	0	248.4	0	0	24	5767	15	24	3546	3555	10	10	0	read	NM_019008.5	9606	54471	MIEF1	HSU79252|MID51|SMCR7L|dJ1104E15.3	mitochondrial elongation factor 1	mitochondrial dynamics protein MID51|SMCR7-like protein|Smith-Magenis syndrome chromosome region, candidate 7-like|mitochondrial dynamic protein MID51|mitochondrial dynamic protein of 51 kDa|mitochondrial dynamics protein of 51 kDa|smith-Magenis syndrome chromosomal region candidate gene 7 protein-like	NM_019008.5	NP_061881.2	NC_000022.11	protein-coding	VALIDATED	22	+	39500099	39518133	Reference GRCh38.p12 Primary Assembly
hsa-mir-10b_26_A_c	NM_001304564.1	1	811.4	811.4	0.000289	0.00511	7	10	0	15.5	1	0	10	244	0	0	248.4	0	0	24	4712	15	24	2491	2500	10	10	0	read	NM_001304564.1	9606	54471	MIEF1	HSU79252|MID51|SMCR7L|dJ1104E15.3	mitochondrial elongation factor 1	mitochondrial dynamics protein MID51|SMCR7-like protein|Smith-Magenis syndrome chromosome region, candidate 7-like|mitochondrial dynamic protein MID51|mitochondrial dynamic protein of 51 kDa|mitochondrial dynamics protein of 51 kDa|smith-Magenis syndrome chromosomal region candidate gene 7 protein-like	NM_001304564.1	NP_001291493.1	NC_000022.11	protein-coding	VALIDATED	22	+	39500099	39518133	Reference GRCh38.p12 Primary Assembly
hsa-mir-10b_26_A_c	NM_181349.2	2	922.9	806.7	0.00034	0.00319	7	7	0	15	1	0	9	248	0	0	234.7	0	0	24	5703	15	23	3898	3906	9	9	0	read	NM_181349.2	9606	57154	SMURF1	-	SMAD specific E3 ubiquitin protein ligase 1	E3 ubiquitin-protein ligase SMURF1|E3 ubiquitin ligase SMURF1|HECT-type E3 ubiquitin transferase SMURF1|Smad ubiquitination regulatory factor 1|Smad-specific E3 ubiquitin ligase 1|hSMURF1	NM_181349.2	NP_851994.1	NC_000007.14	protein-coding	REVIEWED	7	-	99027434	99144119	Reference GRCh38.p12 Primary Assembly
hsa-mir-10b_26_A_c	NM_020429.2	2	922.9	806.7	0.00034	0.00319	7	7	0	15	1	0	9	248	0	0	234.7	0	0	24	5781	15	23	3976	3984	9	9	0	read	NM_020429.2	9606	57154	SMURF1	-	SMAD specific E3 ubiquitin protein ligase 1	E3 ubiquitin-protein ligase SMURF1|E3 ubiquitin ligase SMURF1|HECT-type E3 ubiquitin transferase SMURF1|Smad ubiquitination regulatory factor 1|Smad-specific E3 ubiquitin ligase 1|hSMURF1	NM_020429.2	NP_065162.1	NC_000007.14	protein-coding	REVIEWED	7	-	99027434	99144119	Reference GRCh38.p12 Primary Assembly
hsa-mir-10b_26_A_c	NM_001199847.1	1	806.7	806.7	0.00034	0.00319	7	7	0	15	1	0	9	248	0	0	234.7	0	0	24	5694	15	23	3889	3897	9	9	0	read	NM_001199847.1	9606	57154	SMURF1	-	SMAD specific E3 ubiquitin protein ligase 1	E3 ubiquitin-protein ligase SMURF1|E3 ubiquitin ligase SMURF1|HECT-type E3 ubiquitin transferase SMURF1|Smad ubiquitination regulatory factor 1|Smad-specific E3 ubiquitin ligase 1|hSMURF1	NM_001199847.1	NP_001186776.1	NC_000007.14	protein-coding	REVIEWED	7	-	99027434	99144119	Reference GRCh38.p12 Primary Assembly
hsa-mir-10b_26_A_c	NM_001152.4	1	773.1	773.1	0.0006	0.00523	7	7	0	9.5	1	0	23	240	8	0	196.1	0	0	24	1351	1	23	644	666	23	23	0	read	NM_001152.4	9606	292	SLC25A5	2F1|AAC2|ANT2|T2|T3	solute carrier family 25 member 5	ADP/ATP translocase 2|ADP,ATP carrier protein, fibroblast isoform|adenine nucleotide translocator 2 (fibroblast)|solute carrier family 25 (mitochondrial carrier; adenine nucleotide translocator), member 5	NM_001152.4	NP_001143.2	NC_000023.11	protein-coding	REVIEWED	X	+	119468399	119471395	Reference GRCh38.p12 Primary Assembly
hsa-mir-10b_26_A_c	NM_001351517.1	1	809.3	809.3	0.000339	0.0033	7	7	0	9.5	1	0	23	240	4	0	234.3	0	0	24	5014	1	23	3799	3821	23	23	0	read	NM_001351517.1	9606	7072	TIA1	TIA-1|WDM	TIA1 cytotoxic granule associated RNA binding protein	nucleolysin TIA-1 isoform p40|nucleolysin TIA-1|T-cell-restricted intracellular antigen-1|p40-TIA-1 (containing p15-TIA-1)	NM_001351517.1	NP_001338446.1	NC_000002.12	protein-coding	REVIEWED	2	-	70209443	70248792	Reference GRCh38.p12 Primary Assembly
hsa-mir-10b_26_A_c	NM_001351515.1	1	809.3	809.3	0.000339	0.0033	7	7	0	9.5	1	0	23	240	4	0	234.3	0	0	24	4885	1	23	3670	3692	23	23	0	read	NM_001351515.1	9606	7072	TIA1	TIA-1|WDM	TIA1 cytotoxic granule associated RNA binding protein	nucleolysin TIA-1 isoform p40|nucleolysin TIA-1|T-cell-restricted intracellular antigen-1|p40-TIA-1 (containing p15-TIA-1)	NM_001351515.1	NP_001338444.1	NC_000002.12	protein-coding	REVIEWED	2	-	70209443	70248792	Reference GRCh38.p12 Primary Assembly
hsa-mir-10b_26_A_c	NM_001351510.1	1	809.3	809.3	0.000339	0.0033	7	7	0	9.5	1	0	23	240	4	0	234.3	0	0	24	4763	1	23	3548	3570	23	23	0	read	NM_001351510.1	9606	7072	TIA1	TIA-1|WDM	TIA1 cytotoxic granule associated RNA binding protein	nucleolysin TIA-1 isoform p40|nucleolysin TIA-1|T-cell-restricted intracellular antigen-1|p40-TIA-1 (containing p15-TIA-1)	NM_001351510.1	NP_001338439.1	NC_000002.12	protein-coding	REVIEWED	2	-	70209443	70248792	Reference GRCh38.p12 Primary Assembly
hsa-mir-10b_26_A_c	NM_001351508.1	1	809.3	809.3	0.000339	0.0033	7	7	0	9.5	1	0	23	240	4	0	234.3	0	0	24	4796	1	23	3581	3603	23	23	0	read	NM_001351508.1	9606	7072	TIA1	TIA-1|WDM	TIA1 cytotoxic granule associated RNA binding protein	nucleolysin TIA-1 isoform p40|nucleolysin TIA-1|T-cell-restricted intracellular antigen-1|p40-TIA-1 (containing p15-TIA-1)	NM_001351508.1	NP_001338437.1	NC_000002.12	protein-coding	REVIEWED	2	-	70209443	70248792	Reference GRCh38.p12 Primary Assembly
hsa-mir-10b_26_A_c	NM_022173.3	1	809.3	809.3	3.58e-05	0.000314	7	7	0	9.5	1	0	23	240	4	0	234.3	0	0	24	4799	1	23	3584	3606	23	23	0	read	NM_022173.3	9606	7072	TIA1	TIA-1|WDM	TIA1 cytotoxic granule associated RNA binding protein	nucleolysin TIA-1 isoform p40|nucleolysin TIA-1|T-cell-restricted intracellular antigen-1|p40-TIA-1 (containing p15-TIA-1)	NM_022173.3	NP_071505.2	NC_000002.12	protein-coding	REVIEWED	2	-	70209443	70248792	Reference GRCh38.p12 Primary Assembly
hsa-mir-10b_26_A_c	NM_022037.3	1	809.3	809.3	3.58e-05	0.000314	7	7	0	9.5	1	0	23	240	4	0	234.3	0	0	24	4766	1	23	3551	3573	23	23	0	read	NM_022037.3	9606	7072	TIA1	TIA-1|WDM	TIA1 cytotoxic granule associated RNA binding protein	nucleolysin TIA-1 isoform p40|nucleolysin TIA-1|T-cell-restricted intracellular antigen-1|p40-TIA-1 (containing p15-TIA-1)	NM_022037.3	NP_071320.2	NC_000002.12	protein-coding	REVIEWED	2	-	70209443	70248792	Reference GRCh38.p12 Primary Assembly
hsa-mir-10b_26_A_c	NM_018017.3	1	827.7	827.7	2.35e-05	0.000314	7	7	0	15	1	0	9	248	0	0	255.7	0	0	24	7261	15	23	5914	5922	9	9	0	read	NM_018017.3	9606	55088	CCDC186	C10orf118	coiled-coil domain containing 186	coiled-coil domain-containing protein 186|CTCL tumor antigen HD-CL-01/L14-2|CTCL tumor antigen L14-2	NM_018017.3	NP_060487.2	NC_000010.11	protein-coding	VALIDATED	10	-	114120861	114174254	Reference GRCh38.p12 Primary Assembly
hsa-mir-10b_26_A_c	NM_001351525.1	1	809.3	809.3	3.58e-05	0.000314	7	7	0	9.5	1	0	23	240	4	0	234.3	0	0	24	4832	1	23	3617	3639	23	23	0	read	NM_001351525.1	9606	7072	TIA1	TIA-1|WDM	TIA1 cytotoxic granule associated RNA binding protein	nucleolysin TIA-1 isoform p40|nucleolysin TIA-1|T-cell-restricted intracellular antigen-1|p40-TIA-1 (containing p15-TIA-1)	NM_001351525.1	NP_001338454.1	NC_000002.12	protein-coding	REVIEWED	2	-	70209443	70248792	Reference GRCh38.p12 Primary Assembly
hsa-mir-10b_26_A_c	NM_001351524.1	1	809.3	809.3	3.58e-05	0.000314	7	7	0	9.5	1	0	23	240	4	0	234.3	0	0	24	4794	1	23	3579	3601	23	23	0	read	NM_001351524.1	9606	7072	TIA1	TIA-1|WDM	TIA1 cytotoxic granule associated RNA binding protein	nucleolysin TIA-1 isoform p40|nucleolysin TIA-1|T-cell-restricted intracellular antigen-1|p40-TIA-1 (containing p15-TIA-1)	NM_001351524.1	NP_001338453.1	NC_000002.12	protein-coding	REVIEWED	2	-	70209443	70248792	Reference GRCh38.p12 Primary Assembly
hsa-mir-10b_26_A_c	NM_001351514.1	1	809.3	809.3	3.58e-05	0.000314	7	7	0	9.5	1	0	23	240	4	0	234.3	0	0	24	4669	1	23	3454	3476	23	23	0	read	NM_001351514.1	9606	7072	TIA1	TIA-1|WDM	TIA1 cytotoxic granule associated RNA binding protein	nucleolysin TIA-1 isoform p40|nucleolysin TIA-1|T-cell-restricted intracellular antigen-1|p40-TIA-1 (containing p15-TIA-1)	NM_001351514.1	NP_001338443.1	NC_000002.12	protein-coding	REVIEWED	2	-	70209443	70248792	Reference GRCh38.p12 Primary Assembly
hsa-mir-10b_26_A_c	NM_001351513.1	1	809.3	809.3	3.58e-05	0.000314	7	7	0	9.5	1	0	23	240	4	0	234.3	0	0	24	4508	1	23	3293	3315	23	23	0	read	NM_001351513.1	9606	7072	TIA1	TIA-1|WDM	TIA1 cytotoxic granule associated RNA binding protein	nucleolysin TIA-1 isoform p40|nucleolysin TIA-1|T-cell-restricted intracellular antigen-1|p40-TIA-1 (containing p15-TIA-1)	NM_001351513.1	NP_001338442.1	NC_000002.12	protein-coding	REVIEWED	2	-	70209443	70248792	Reference GRCh38.p12 Primary Assembly
hsa-mir-10b_26_A_c	NM_001351512.1	1	809.3	809.3	3.58e-05	0.000314	7	7	0	9.5	1	0	23	240	4	0	234.3	0	0	24	4514	1	23	3299	3321	23	23	0	read	NM_001351512.1	9606	7072	TIA1	TIA-1|WDM	TIA1 cytotoxic granule associated RNA binding protein	nucleolysin TIA-1 isoform p40|nucleolysin TIA-1|T-cell-restricted intracellular antigen-1|p40-TIA-1 (containing p15-TIA-1)	NM_001351512.1	NP_001338441.1	NC_000002.12	protein-coding	REVIEWED	2	-	70209443	70248792	Reference GRCh38.p12 Primary Assembly
hsa-mir-10b_26_A_c	NM_001351511.1	1	809.3	809.3	3.58e-05	0.000314	7	7	0	9.5	1	0	23	240	4	0	234.3	0	0	24	4541	1	23	3326	3348	23	23	0	read	NM_001351511.1	9606	7072	TIA1	TIA-1|WDM	TIA1 cytotoxic granule associated RNA binding protein	nucleolysin TIA-1 isoform p40|nucleolysin TIA-1|T-cell-restricted intracellular antigen-1|p40-TIA-1 (containing p15-TIA-1)	NM_001351511.1	NP_001338440.1	NC_000002.12	protein-coding	REVIEWED	2	-	70209443	70248792	Reference GRCh38.p12 Primary Assembly
hsa-mir-10b_26_A_c	NM_001351509.1	1	809.3	809.3	3.58e-05	0.000314	7	7	0	9.5	1	0	23	240	4	0	234.3	0	0	24	4772	1	23	3557	3579	23	23	0	read	NM_001351509.1	9606	7072	TIA1	TIA-1|WDM	TIA1 cytotoxic granule associated RNA binding protein	nucleolysin TIA-1 isoform p40|nucleolysin TIA-1|T-cell-restricted intracellular antigen-1|p40-TIA-1 (containing p15-TIA-1)	NM_001351509.1	NP_001338438.1	NC_000002.12	protein-coding	REVIEWED	2	-	70209443	70248792	Reference GRCh38.p12 Primary Assembly
hsa-mir-10b_26_A_c	NM_001321829.1	1	827.7	827.7	2.35e-05	0.000314	7	7	0	15	1	0	9	248	0	0	255.7	0	0	24	7386	15	23	6039	6047	9	9	0	read	NM_001321829.1	9606	55088	CCDC186	C10orf118	coiled-coil domain containing 186	coiled-coil domain-containing protein 186|CTCL tumor antigen HD-CL-01/L14-2|CTCL tumor antigen L14-2	NM_001321829.1	NP_001308758.1	NC_000010.11	protein-coding	VALIDATED	10	-	114120861	114174254	Reference GRCh38.p12 Primary Assembly
hsa-mir-10b_26_A_c	NR_147232.1	1	809.3	809.3	3.81e-09	1.9e-08	7	7	0	9.5	1	0	23	240	4	0	234.3	0	0	24	4802	1	23	3587	3609	23	23	0	read	NR_147232.1	9606	7072	TIA1	TIA-1|WDM	TIA1 cytotoxic granule associated RNA binding protein	nucleolysin TIA-1 isoform p40|nucleolysin TIA-1|T-cell-restricted intracellular antigen-1|p40-TIA-1 (containing p15-TIA-1)	NR_147232.1	-	NC_000002.12	protein-coding	REVIEWED	2	-	70209443	70248792	Reference GRCh38.p12 Primary Assembly
hsa-mir-10b_26_A_c	NR_147231.1	1	809.3	809.3	3.81e-09	1.9e-08	7	7	0	9.5	1	0	23	240	4	0	234.3	0	0	24	4929	1	23	3714	3736	23	23	0	read	NR_147231.1	9606	7072	TIA1	TIA-1|WDM	TIA1 cytotoxic granule associated RNA binding protein	nucleolysin TIA-1 isoform p40|nucleolysin TIA-1|T-cell-restricted intracellular antigen-1|p40-TIA-1 (containing p15-TIA-1)	NR_147231.1	-	NC_000002.12	protein-coding	REVIEWED	2	-	70209443	70248792	Reference GRCh38.p12 Primary Assembly
hsa-mir-10b_26_A_c	NR_147230.1	1	809.3	809.3	3.81e-09	1.9e-08	7	7	0	9.5	1	0	23	240	4	0	234.3	0	0	24	5117	1	23	3902	3924	23	23	0	read	NR_147230.1	9606	7072	TIA1	TIA-1|WDM	TIA1 cytotoxic granule associated RNA binding protein	nucleolysin TIA-1 isoform p40|nucleolysin TIA-1|T-cell-restricted intracellular antigen-1|p40-TIA-1 (containing p15-TIA-1)	NR_147230.1	-	NC_000002.12	protein-coding	REVIEWED	2	-	70209443	70248792	Reference GRCh38.p12 Primary Assembly
hsa-mir-10b_26_A_c	NR_147229.1	1	809.3	809.3	3.81e-09	1.9e-08	7	7	0	9.5	1	0	23	240	4	0	234.3	0	0	24	4875	1	23	3660	3682	23	23	0	read	NR_147229.1	9606	7072	TIA1	TIA-1|WDM	TIA1 cytotoxic granule associated RNA binding protein	nucleolysin TIA-1 isoform p40|nucleolysin TIA-1|T-cell-restricted intracellular antigen-1|p40-TIA-1 (containing p15-TIA-1)	NR_147229.1	-	NC_000002.12	protein-coding	REVIEWED	2	-	70209443	70248792	Reference GRCh38.p12 Primary Assembly
hsa-mir-10b_26_A_c	NR_147228.1	1	809.3	809.3	3.81e-09	1.9e-08	7	7	0	9.5	1	0	23	240	4	0	234.3	0	0	24	4932	1	23	3717	3739	23	23	0	read	NR_147228.1	9606	7072	TIA1	TIA-1|WDM	TIA1 cytotoxic granule associated RNA binding protein	nucleolysin TIA-1 isoform p40|nucleolysin TIA-1|T-cell-restricted intracellular antigen-1|p40-TIA-1 (containing p15-TIA-1)	NR_147228.1	-	NC_000002.12	protein-coding	REVIEWED	2	-	70209443	70248792	Reference GRCh38.p12 Primary Assembly
hsa-mir-10b_26_A_c	NR_147227.1	1	809.3	809.3	3.81e-09	1.9e-08	7	7	0	9.5	1	0	23	240	4	0	234.3	0	0	24	4969	1	23	3754	3776	23	23	0	read	NR_147227.1	9606	7072	TIA1	TIA-1|WDM	TIA1 cytotoxic granule associated RNA binding protein	nucleolysin TIA-1 isoform p40|nucleolysin TIA-1|T-cell-restricted intracellular antigen-1|p40-TIA-1 (containing p15-TIA-1)	NR_147227.1	-	NC_000002.12	protein-coding	REVIEWED	2	-	70209443	70248792	Reference GRCh38.p12 Primary Assembly
hsa-mir-10b_26_A_c	NR_147226.1	1	809.3	809.3	3.81e-09	1.9e-08	7	7	0	9.5	1	0	23	240	4	0	234.3	0	0	24	4899	1	23	3684	3706	23	23	0	read	NR_147226.1	9606	7072	TIA1	TIA-1|WDM	TIA1 cytotoxic granule associated RNA binding protein	nucleolysin TIA-1 isoform p40|nucleolysin TIA-1|T-cell-restricted intracellular antigen-1|p40-TIA-1 (containing p15-TIA-1)	NR_147226.1	-	NC_000002.12	protein-coding	REVIEWED	2	-	70209443	70248792	Reference GRCh38.p12 Primary Assembly
hsa-mir-10b_26_A_c	NR_147225.1	1	809.3	809.3	3.81e-09	1.9e-08	7	7	0	9.5	1	0	23	240	4	0	234.3	0	0	24	5051	1	23	3836	3858	23	23	0	read	NR_147225.1	9606	7072	TIA1	TIA-1|WDM	TIA1 cytotoxic granule associated RNA binding protein	nucleolysin TIA-1 isoform p40|nucleolysin TIA-1|T-cell-restricted intracellular antigen-1|p40-TIA-1 (containing p15-TIA-1)	NR_147225.1	-	NC_000002.12	protein-coding	REVIEWED	2	-	70209443	70248792	Reference GRCh38.p12 Primary Assembly
hsa-mir-10b_26_A_c	NR_147224.1	1	809.3	809.3	3.81e-09	1.9e-08	7	7	0	9.5	1	0	23	240	4	0	234.3	0	0	24	4896	1	23	3681	3703	23	23	0	read	NR_147224.1	9606	7072	TIA1	TIA-1|WDM	TIA1 cytotoxic granule associated RNA binding protein	nucleolysin TIA-1 isoform p40|nucleolysin TIA-1|T-cell-restricted intracellular antigen-1|p40-TIA-1 (containing p15-TIA-1)	NR_147224.1	-	NC_000002.12	protein-coding	REVIEWED	2	-	70209443	70248792	Reference GRCh38.p12 Primary Assembly
hsa-mir-10b_26_A_c	NR_147223.1	1	809.3	809.3	3.81e-09	1.9e-08	7	7	0	9.5	1	0	23	240	4	0	234.3	0	0	24	5018	1	23	3803	3825	23	23	0	read	NR_147223.1	9606	7072	TIA1	TIA-1|WDM	TIA1 cytotoxic granule associated RNA binding protein	nucleolysin TIA-1 isoform p40|nucleolysin TIA-1|T-cell-restricted intracellular antigen-1|p40-TIA-1 (containing p15-TIA-1)	NR_147223.1	-	NC_000002.12	protein-coding	REVIEWED	2	-	70209443	70248792	Reference GRCh38.p12 Primary Assembly
hsa-mir-10b_26_A_c	NR_147222.1	1	809.3	809.3	3.81e-09	1.9e-08	7	7	0	9.5	1	0	23	240	4	0	234.3	0	0	24	4960	1	23	3745	3767	23	23	0	read	NR_147222.1	9606	7072	TIA1	TIA-1|WDM	TIA1 cytotoxic granule associated RNA binding protein	nucleolysin TIA-1 isoform p40|nucleolysin TIA-1|T-cell-restricted intracellular antigen-1|p40-TIA-1 (containing p15-TIA-1)	NR_147222.1	-	NC_000002.12	protein-coding	REVIEWED	2	-	70209443	70248792	Reference GRCh38.p12 Primary Assembly
hsa-mir-10b_26_A_c	NR_147221.1	1	809.3	809.3	3.81e-09	1.9e-08	7	7	0	9.5	1	0	23	240	4	0	234.3	0	0	24	4965	1	23	3750	3772	23	23	0	read	NR_147221.1	9606	7072	TIA1	TIA-1|WDM	TIA1 cytotoxic granule associated RNA binding protein	nucleolysin TIA-1 isoform p40|nucleolysin TIA-1|T-cell-restricted intracellular antigen-1|p40-TIA-1 (containing p15-TIA-1)	NR_147221.1	-	NC_000002.12	protein-coding	REVIEWED	2	-	70209443	70248792	Reference GRCh38.p12 Primary Assembly
hsa-mir-10b_26_A_c	NR_147220.1	1	809.3	809.3	3.81e-09	1.9e-08	7	7	0	9.5	1	0	23	240	4	0	234.3	0	0	24	4894	1	23	3679	3701	23	23	0	read	NR_147220.1	9606	7072	TIA1	TIA-1|WDM	TIA1 cytotoxic granule associated RNA binding protein	nucleolysin TIA-1 isoform p40|nucleolysin TIA-1|T-cell-restricted intracellular antigen-1|p40-TIA-1 (containing p15-TIA-1)	NR_147220.1	-	NC_000002.12	protein-coding	REVIEWED	2	-	70209443	70248792	Reference GRCh38.p12 Primary Assembly
hsa-mir-10b_26_A_c	NR_147219.1	1	809.3	809.3	3.81e-09	1.9e-08	7	7	0	9.5	1	0	23	240	4	0	234.3	0	0	24	4908	1	23	3693	3715	23	23	0	read	NR_147219.1	9606	7072	TIA1	TIA-1|WDM	TIA1 cytotoxic granule associated RNA binding protein	nucleolysin TIA-1 isoform p40|nucleolysin TIA-1|T-cell-restricted intracellular antigen-1|p40-TIA-1 (containing p15-TIA-1)	NR_147219.1	-	NC_000002.12	protein-coding	REVIEWED	2	-	70209443	70248792	Reference GRCh38.p12 Primary Assembly
hsa-mir-10b_26_A_c	NR_147218.1	1	809.3	809.3	3.81e-09	1.9e-08	7	7	0	9.5	1	0	23	240	4	0	234.3	0	0	24	4671	1	23	3456	3478	23	23	0	read	NR_147218.1	9606	7072	TIA1	TIA-1|WDM	TIA1 cytotoxic granule associated RNA binding protein	nucleolysin TIA-1 isoform p40|nucleolysin TIA-1|T-cell-restricted intracellular antigen-1|p40-TIA-1 (containing p15-TIA-1)	NR_147218.1	-	NC_000002.12	protein-coding	REVIEWED	2	-	70209443	70248792	Reference GRCh38.p12 Primary Assembly
hsa-mir-10b_26_A_c	NR_147217.1	1	809.3	809.3	3.81e-09	1.9e-08	7	7	0	9.5	1	0	23	240	4	0	234.3	0	0	24	4674	1	23	3459	3481	23	23	0	read	NR_147217.1	9606	7072	TIA1	TIA-1|WDM	TIA1 cytotoxic granule associated RNA binding protein	nucleolysin TIA-1 isoform p40|nucleolysin TIA-1|T-cell-restricted intracellular antigen-1|p40-TIA-1 (containing p15-TIA-1)	NR_147217.1	-	NC_000002.12	protein-coding	REVIEWED	2	-	70209443	70248792	Reference GRCh38.p12 Primary Assembly
hsa-mir-10b_26_A_c	NR_147216.1	1	809.3	809.3	3.81e-09	1.9e-08	7	7	0	9.5	1	0	23	240	4	0	234.3	0	0	24	4793	1	23	3578	3600	23	23	0	read	NR_147216.1	9606	7072	TIA1	TIA-1|WDM	TIA1 cytotoxic granule associated RNA binding protein	nucleolysin TIA-1 isoform p40|nucleolysin TIA-1|T-cell-restricted intracellular antigen-1|p40-TIA-1 (containing p15-TIA-1)	NR_147216.1	-	NC_000002.12	protein-coding	REVIEWED	2	-	70209443	70248792	Reference GRCh38.p12 Primary Assembly
hsa-mir-10b_26_A_c	NM_001252078.1	2	1418.8	850.6	1.42e-05	0.000295	7	7	0	11	1	0	16	248	0	0	267.6	0	0	24	8367	8	23	5631	5646	16	16	0	read	NM_001252078.1	9606	9958	USP15	UNPH-2|UNPH4	ubiquitin specific peptidase 15	ubiquitin carboxyl-terminal hydrolase 15|deubiquitinating enzyme 15|ubiquitin thioesterase 15|ubiquitin thiolesterase 15|ubiquitin-specific-processing protease 15	NM_001252078.1	NP_001239007.1	NC_000012.12	protein-coding	REVIEWED	12	+	62260339	62409720	Reference GRCh38.p12 Primary Assembly
hsa-mir-10b_26_A_c	NM_006313.2	2	1418.8	850.6	0.000277	0.00363	7	7	0	11	1	0	16	248	0	0	267.6	0	0	24	8280	8	23	5544	5559	16	16	0	read	NM_006313.2	9606	9958	USP15	UNPH-2|UNPH4	ubiquitin specific peptidase 15	ubiquitin carboxyl-terminal hydrolase 15|deubiquitinating enzyme 15|ubiquitin thioesterase 15|ubiquitin thiolesterase 15|ubiquitin-specific-processing protease 15	NM_006313.2	NP_006304.1	NC_000012.12	protein-coding	REVIEWED	12	+	62260339	62409720	Reference GRCh38.p12 Primary Assembly
hsa-mir-10b_26_A_c	NR_136736.1	1	810.9	810.9	0.000187	0.00571	7	8	0	16	1	0	8	248	0	0	242.9	0	0	24	5499	16	23	2844	2851	8	8	0	read	NR_136736.1	9606	8028	MLLT10	AF10	MLLT10, histone lysine methyltransferase DOT1L cofactor	protein AF-10|ALL1-fused gene from chromosome 10 protein|myeloid/lymphoid or mixed-lineage leukemia (trithorax homolog, Drosophila); translocated to, 10|myeloid/lymphoid or mixed-lineage leukemia; translocated to, 10|type I AF10 protein|type III AF10 protein|type IV AF10 protein	NR_136736.1	-	NC_000010.11	protein-coding	REVIEWED	10	+	21524615	21743629	Reference GRCh38.p12 Primary Assembly
hsa-mir-10b_26_A_c	NR_147082.1	2	1418.8	850.6	4.03e-08	3.6e-07	7	7	0	11	1	0	16	248	0	0	267.6	0	0	24	8442	8	23	5706	5721	16	16	0	read	NR_147082.1	9606	9958	USP15	UNPH-2|UNPH4	ubiquitin specific peptidase 15	ubiquitin carboxyl-terminal hydrolase 15|deubiquitinating enzyme 15|ubiquitin thioesterase 15|ubiquitin thiolesterase 15|ubiquitin-specific-processing protease 15	NR_147082.1	-	NC_000012.12	protein-coding	REVIEWED	12	+	62260339	62409720	Reference GRCh38.p12 Primary Assembly
hsa-mir-10b_26_A_c	NR_147081.1	2	1418.8	850.6	4.03e-08	3.6e-07	7	7	0	11	1	0	16	248	0	0	267.6	0	0	24	8296	8	23	5560	5575	16	16	0	read	NR_147081.1	9606	9958	USP15	UNPH-2|UNPH4	ubiquitin specific peptidase 15	ubiquitin carboxyl-terminal hydrolase 15|deubiquitinating enzyme 15|ubiquitin thioesterase 15|ubiquitin thiolesterase 15|ubiquitin-specific-processing protease 15	NR_147081.1	-	NC_000012.12	protein-coding	REVIEWED	12	+	62260339	62409720	Reference GRCh38.p12 Primary Assembly
hsa-mir-10b_26_A_c	NR_147080.1	2	1418.8	850.6	4.03e-08	3.6e-07	7	7	0	11	1	0	16	248	0	0	267.6	0	0	24	8214	8	23	5478	5493	16	16	0	read	NR_147080.1	9606	9958	USP15	UNPH-2|UNPH4	ubiquitin specific peptidase 15	ubiquitin carboxyl-terminal hydrolase 15|deubiquitinating enzyme 15|ubiquitin thioesterase 15|ubiquitin thiolesterase 15|ubiquitin-specific-processing protease 15	NR_147080.1	-	NC_000012.12	protein-coding	REVIEWED	12	+	62260339	62409720	Reference GRCh38.p12 Primary Assembly
hsa-mir-10b_26_A_c	NR_147079.1	2	1418.8	850.6	4.03e-08	3.6e-07	7	7	0	11	1	0	16	248	0	0	267.6	0	0	24	8383	8	23	5647	5662	16	16	0	read	NR_147079.1	9606	9958	USP15	UNPH-2|UNPH4	ubiquitin specific peptidase 15	ubiquitin carboxyl-terminal hydrolase 15|deubiquitinating enzyme 15|ubiquitin thioesterase 15|ubiquitin thiolesterase 15|ubiquitin-specific-processing protease 15	NR_147079.1	-	NC_000012.12	protein-coding	REVIEWED	12	+	62260339	62409720	Reference GRCh38.p12 Primary Assembly
hsa-mir-10b_26_A_c	NR_147078.1	2	1418.8	850.6	4.03e-08	3.6e-07	7	7	0	11	1	0	16	248	0	0	267.6	0	0	24	8381	8	23	5645	5660	16	16	0	read	NR_147078.1	9606	9958	USP15	UNPH-2|UNPH4	ubiquitin specific peptidase 15	ubiquitin carboxyl-terminal hydrolase 15|deubiquitinating enzyme 15|ubiquitin thioesterase 15|ubiquitin thiolesterase 15|ubiquitin-specific-processing protease 15	NR_147078.1	-	NC_000012.12	protein-coding	REVIEWED	12	+	62260339	62409720	Reference GRCh38.p12 Primary Assembly
hsa-mir-10b_26_A_c	NM_001351164.1	2	1418.8	850.6	4.03e-08	3.6e-07	7	7	0	11	1	0	16	248	0	0	267.6	0	0	24	8365	8	23	5629	5644	16	16	0	read	NM_001351164.1	9606	9958	USP15	UNPH-2|UNPH4	ubiquitin specific peptidase 15	ubiquitin carboxyl-terminal hydrolase 15|deubiquitinating enzyme 15|ubiquitin thioesterase 15|ubiquitin thiolesterase 15|ubiquitin-specific-processing protease 15	NM_001351164.1	NP_001338093.1	NC_000012.12	protein-coding	REVIEWED	12	+	62260339	62409720	Reference GRCh38.p12 Primary Assembly
hsa-mir-10b_26_A_c	NM_001351159.1	2	1416.4	850.6	4.03e-08	3.6e-07	7	7	0	11	1	0	16	248	0	0	267.6	0	0	24	9753	8	23	7017	7032	16	16	0	read	NM_001351159.1	9606	9958	USP15	UNPH-2|UNPH4	ubiquitin specific peptidase 15	ubiquitin carboxyl-terminal hydrolase 15|deubiquitinating enzyme 15|ubiquitin thioesterase 15|ubiquitin thiolesterase 15|ubiquitin-specific-processing protease 15	NM_001351159.1	NP_001338088.1	NC_000012.12	protein-coding	REVIEWED	12	+	62260339	62409720	Reference GRCh38.p12 Primary Assembly
hsa-mir-10b_26_A_c	NM_001351166.1	2	1418.8	850.6	9.08e-06	8.31e-05	7	7	0	11	1	0	16	248	0	0	267.6	0	0	24	8513	8	23	5777	5792	16	16	0	read	NM_001351166.1	9606	9958	USP15	UNPH-2|UNPH4	ubiquitin specific peptidase 15	ubiquitin carboxyl-terminal hydrolase 15|deubiquitinating enzyme 15|ubiquitin thioesterase 15|ubiquitin thiolesterase 15|ubiquitin-specific-processing protease 15	NM_001351166.1	NP_001338095.1	NC_000012.12	protein-coding	REVIEWED	12	+	62260339	62409720	Reference GRCh38.p12 Primary Assembly
hsa-mir-10b_26_A_c	NM_001351165.1	2	1416.4	850.6	9.08e-06	8.31e-05	7	7	0	11	1	0	16	248	0	0	267.6	0	0	24	9899	8	23	7163	7178	16	16	0	read	NM_001351165.1	9606	9958	USP15	UNPH-2|UNPH4	ubiquitin specific peptidase 15	ubiquitin carboxyl-terminal hydrolase 15|deubiquitinating enzyme 15|ubiquitin thioesterase 15|ubiquitin thiolesterase 15|ubiquitin-specific-processing protease 15	NM_001351165.1	NP_001338094.1	NC_000012.12	protein-coding	REVIEWED	12	+	62260339	62409720	Reference GRCh38.p12 Primary Assembly
hsa-mir-10b_26_A_c	NM_001351163.1	2	1418.8	850.6	9.08e-06	8.31e-05	7	7	0	11	1	0	16	248	0	0	267.6	0	0	24	8426	8	23	5690	5705	16	16	0	read	NM_001351163.1	9606	9958	USP15	UNPH-2|UNPH4	ubiquitin specific peptidase 15	ubiquitin carboxyl-terminal hydrolase 15|deubiquitinating enzyme 15|ubiquitin thioesterase 15|ubiquitin thiolesterase 15|ubiquitin-specific-processing protease 15	NM_001351163.1	NP_001338092.1	NC_000012.12	protein-coding	REVIEWED	12	+	62260339	62409720	Reference GRCh38.p12 Primary Assembly
hsa-mir-10b_26_A_c	NM_001351160.1	2	1418.8	850.6	9.08e-06	8.31e-05	7	7	0	11	1	0	16	248	0	0	267.6	0	0	24	8218	8	23	5482	5497	16	16	0	read	NM_001351160.1	9606	9958	USP15	UNPH-2|UNPH4	ubiquitin specific peptidase 15	ubiquitin carboxyl-terminal hydrolase 15|deubiquitinating enzyme 15|ubiquitin thioesterase 15|ubiquitin thiolesterase 15|ubiquitin-specific-processing protease 15	NM_001351160.1	NP_001338089.1	NC_000012.12	protein-coding	REVIEWED	12	+	62260339	62409720	Reference GRCh38.p12 Primary Assembly
hsa-mir-10b_26_A_c	NM_001324297.1	1	810.9	810.9	2.7e-06	4.59e-05	7	8	0	16	1	0	8	248	0	0	242.9	0	0	24	5687	16	23	3032	3039	8	8	0	read	NM_001324297.1	9606	8028	MLLT10	AF10	MLLT10, histone lysine methyltransferase DOT1L cofactor	protein AF-10|ALL1-fused gene from chromosome 10 protein|myeloid/lymphoid or mixed-lineage leukemia (trithorax homolog, Drosophila); translocated to, 10|myeloid/lymphoid or mixed-lineage leukemia; translocated to, 10|type I AF10 protein|type III AF10 protein|type IV AF10 protein	NM_001324297.1	NP_001311226.1	NC_000010.11	protein-coding	REVIEWED	10	+	21524615	21743629	Reference GRCh38.p12 Primary Assembly
hsa-mir-10b_26_A_c	NM_001679.3	1	791	791	4.03e-05	0.000854	7	7	0	14.5	1	0	11	240	0	0	228	0	0	24	1897	13	23	517	527	11	11	0	read	NM_001679.3	9606	483	ATP1B3	ATPB-3|CD298	ATPase Na+/K+ transporting subunit beta 3	sodium/potassium-transporting ATPase subunit beta-3|ATPase, Na+/K+ transporting, beta 3 polypeptide|Na, K-ATPase beta-3 polypeptide|sodium pump subunit beta-3|sodium-potassium ATPase subunit beta 3 (non-catalytic)|sodium/potassium-dependent ATPase subunit beta-3|sodium/potassium-transporting ATPase beta-3 chain	NM_001679.3	NP_001670.1	NC_000003.12	protein-coding	REVIEWED	3	+	141876591	141926547	Reference GRCh38.p12 Primary Assembly
hsa-mir-10b_26_A_c	NM_001154.3	1	769.4	769.4	0.000862	0.0353	7	7	0	15	1	0	10	240	0	0	206.4	0	0	24	1624	14	23	599	608	10	10	0	read	NM_001154.3	9606	308	ANXA5	ANX5|ENX2|HEL-S-7|PP4|RPRGL3	annexin A5	annexin A5|CBP-I|PAP-I|VAC-alpha|anchorin CII|annexin V|annexin-5|calphobindin I|endonexin II|epididymis secretory protein Li 7|lipocortin V|placental anticoagulant protein 4|placental anticoagulant protein I|thromboplastin inhibitor|vascular anticoagulant-alpha	NM_001154.3	NP_001145.1	NC_000004.12	protein-coding	REVIEWED	4	-	121667996	121696993	Reference GRCh38.p12 Primary Assembly
hsa-mir-10b_26_A_c	NM_012423.3	1	804.9	804.9	1.67e-05	0.000212	7	9	0	16	1	0	8	248	0	0	236.9	0	0	24	1196	16	23	1065	1072	8	8	0	read	NM_012423.3	9606	23521	RPL13A	L13A|TSTA1	ribosomal protein L13a	60S ribosomal protein L13a|23 kDa highly basic protein|large ribosomal subunit protein uL13|tissue specific transplantation antigen 1	NM_012423.3	NP_036555.1	NC_000019.10	protein-coding	REVIEWED	19	+	49487553	49492307	Reference GRCh38.p12 Primary Assembly
hsa-mir-10b_26_A_c	NM_001270491.1	1	804.9	804.9	1.67e-05	0.000212	7	9	0	16	1	0	8	248	0	0	236.9	0	0	24	1120	16	23	989	996	8	8	0	read	NM_001270491.1	9606	23521	RPL13A	L13A|TSTA1	ribosomal protein L13a	60S ribosomal protein L13a|23 kDa highly basic protein|large ribosomal subunit protein uL13|tissue specific transplantation antigen 1	NM_001270491.1	NP_001257420.1	NC_000019.10	protein-coding	REVIEWED	19	+	49487553	49492307	Reference GRCh38.p12 Primary Assembly
hsa-mir-10b_26_A_c	NM_182751.2	1	875	875	3.7e-06	9.99e-05	7	13	3.33e-16	11.5	1	0	19	244	12	0	297	0	0	24	4562	6	24	4269	4287	19	19	0	read	NM_182751.2	9606	55388	MCM10	CNA43|DNA43|PRO2249	minichromosome maintenance 10 replication initiation factor	protein MCM10 homolog|MCM10 minichromosome maintenance deficient 10|homolog of yeast MCM10|hsMCM10|minichromosome maintenance complex component 10	NM_182751.2	NP_877428.1	NC_000010.11	protein-coding	VALIDATED	10	+	13161553	13211109	Reference GRCh38.p12 Primary Assembly
hsa-mir-10b_26_A_c	NM_018518.4	1	875	875	3.7e-06	9.99e-05	7	13	3.33e-16	11.5	1	0	19	244	12	0	297	0	0	24	4559	6	24	4266	4284	19	19	0	read	NM_018518.4	9606	55388	MCM10	CNA43|DNA43|PRO2249	minichromosome maintenance 10 replication initiation factor	protein MCM10 homolog|MCM10 minichromosome maintenance deficient 10|homolog of yeast MCM10|hsMCM10|minichromosome maintenance complex component 10	NM_018518.4	NP_060988.3	NC_000010.11	protein-coding	VALIDATED	10	+	13161553	13211109	Reference GRCh38.p12 Primary Assembly
hsa-mir-10b_26_A_c	NM_004641.3	1	810.9	810.9	0.00012	0.00417	7	8	0	16	1	0	8	248	0	0	242.9	0	0	24	5137	16	23	2596	2603	8	8	0	read	NM_004641.3	9606	8028	MLLT10	AF10	MLLT10, histone lysine methyltransferase DOT1L cofactor	protein AF-10|ALL1-fused gene from chromosome 10 protein|myeloid/lymphoid or mixed-lineage leukemia (trithorax homolog, Drosophila); translocated to, 10|myeloid/lymphoid or mixed-lineage leukemia; translocated to, 10|type I AF10 protein|type III AF10 protein|type IV AF10 protein	NM_004641.3	NP_004632.1	NC_000010.11	protein-coding	REVIEWED	10	+	21524615	21743629	Reference GRCh38.p12 Primary Assembly
hsa-mir-10b_26_A_c	NM_001195626.1	1	810.9	810.9	0.00012	0.00417	7	8	0	16	1	0	8	248	0	0	242.9	0	0	24	4864	16	23	2199	2206	8	8	0	read	NM_001195626.1	9606	8028	MLLT10	AF10	MLLT10, histone lysine methyltransferase DOT1L cofactor	protein AF-10|ALL1-fused gene from chromosome 10 protein|myeloid/lymphoid or mixed-lineage leukemia (trithorax homolog, Drosophila); translocated to, 10|myeloid/lymphoid or mixed-lineage leukemia; translocated to, 10|type I AF10 protein|type III AF10 protein|type IV AF10 protein	NM_001195626.1	NP_001182555.1	NC_000010.11	protein-coding	REVIEWED	10	+	21524615	21743629	Reference GRCh38.p12 Primary Assembly
hsa-mir-10b_26_A_c	NR_135815.1	1	827.7	827.7	3.9e-05	0.00138	7	7	0	15	1	0	9	248	0	0	255.7	0	0	24	7873	15	23	6526	6534	9	9	0	read	NR_135815.1	9606	55088	CCDC186	C10orf118	coiled-coil domain containing 186	coiled-coil domain-containing protein 186|CTCL tumor antigen HD-CL-01/L14-2|CTCL tumor antigen L14-2	NR_135815.1	-	NC_000010.11	protein-coding	VALIDATED	10	-	114120861	114174254	Reference GRCh38.p12 Primary Assembly
hsa-mir-10b_26_A_c	NM_153695.3	1	921.7	921.7	2.78e-05	0.000562	7	11	0	14	1	0	10	320	0	0	271.7	0	0	24	3714	15	24	1639	1648	10	10	0	read	NM_153695.3	9606	195828	ZNF367	AFF29|CDC14B|ZFF29	zinc finger protein 367	zinc finger protein 367|C2H2 zinc finger protein ZFF29|C2H2 zinc finger protein ZFF29a|CDC14 cell division cycle 14 homolog B	NM_153695.3	NP_710162.1	NC_000009.12	protein-coding	VALIDATED	9	-	96385940	96418638	Reference GRCh38.p12 Primary Assembly
hsa-mir-10b_26_A_c	NM_002235.3	1	789	789	0.000291	0.00354	7	7	0	13.5	1	0	11	248	0	0	211	0	0	24	5982	13	23	4073	4083	11	11	0	read	NM_002235.3	9606	3742	KCNA6	HBK2|KV1.6|PPP1R96	potassium voltage-gated channel subfamily A member 6	potassium voltage-gated channel subfamily A member 6|human brain potassium channel-2|potassium channel, voltage gated shaker related subfamily A, member 6|potassium voltage-gated channel, shaker-related subfamily, member 6|protein phosphatase 1, regulatory subunit 96|voltage-gated potassium channel HBK2|voltage-gated potassium channel protein Kv1.6|voltage-gated potassium channel subunit Kv1.6	NM_002235.3	NP_002226.1	NC_000012.12	protein-coding	REVIEWED	12	+	4806876	4851926	Reference GRCh38.p12 Primary Assembly
hsa-mir-10b_26_A_c	NR_146908.1	1	778	778	4.6e-07	2.2e-06	7	7	0	11	1	0	16	244	0	0	194	0	0	24	2538	9	24	288	303	16	16	0	read	NR_146908.1	9606	55154	MSTO1	LST005|MMYAT|MST	misato 1, mitochondrial distribution and morphology regulator	protein misato homolog 1|misato homolog 1	NR_146908.1	-	NC_000001.11	protein-coding	VALIDATED	1	+	155610169	155614966	Reference GRCh38.p12 Primary Assembly
hsa-mir-10b_26_A_c	NR_146907.1	1	778	778	4.6e-07	2.2e-06	7	7	0	11	1	0	16	244	0	0	194	0	0	24	2457	9	24	288	303	16	16	0	read	NR_146907.1	9606	55154	MSTO1	LST005|MMYAT|MST	misato 1, mitochondrial distribution and morphology regulator	protein misato homolog 1|misato homolog 1	NR_146907.1	-	NC_000001.11	protein-coding	VALIDATED	1	+	155610169	155614966	Reference GRCh38.p12 Primary Assembly
hsa-mir-10b_26_A_c	NM_001350789.1	1	778	778	4.6e-07	2.2e-06	7	7	0	11	1	0	16	244	0	0	194	0	0	24	2651	9	24	288	303	16	16	0	read	NM_001350789.1	9606	55154	MSTO1	LST005|MMYAT|MST	misato 1, mitochondrial distribution and morphology regulator	protein misato homolog 1|misato homolog 1	NM_001350789.1	NP_001337718.1	NC_000001.11	protein-coding	VALIDATED	1	+	155610169	155614966	Reference GRCh38.p12 Primary Assembly
hsa-mir-10b_26_A_c	NM_001350788.1	1	778	778	4.6e-07	2.2e-06	7	7	0	11	1	0	16	244	0	0	194	0	0	24	2589	9	24	288	303	16	16	0	read	NM_001350788.1	9606	55154	MSTO1	LST005|MMYAT|MST	misato 1, mitochondrial distribution and morphology regulator	protein misato homolog 1|misato homolog 1	NM_001350788.1	NP_001337717.1	NC_000001.11	protein-coding	VALIDATED	1	+	155610169	155614966	Reference GRCh38.p12 Primary Assembly
hsa-mir-10b_26_A_c	NM_001350787.1	1	778	778	4.6e-07	2.2e-06	7	7	0	11	1	0	16	244	0	0	194	0	0	24	2529	9	24	288	303	16	16	0	read	NM_001350787.1	9606	55154	MSTO1	LST005|MMYAT|MST	misato 1, mitochondrial distribution and morphology regulator	protein misato homolog 1|misato homolog 1	NM_001350787.1	NP_001337716.1	NC_000001.11	protein-coding	VALIDATED	1	+	155610169	155614966	Reference GRCh38.p12 Primary Assembly
hsa-mir-10b_26_A_c	NM_001350786.1	1	778	778	4.6e-07	2.2e-06	7	7	0	11	1	0	16	244	0	0	194	0	0	24	2601	9	24	288	303	16	16	0	read	NM_001350786.1	9606	55154	MSTO1	LST005|MMYAT|MST	misato 1, mitochondrial distribution and morphology regulator	protein misato homolog 1|misato homolog 1	NM_001350786.1	NP_001337715.1	NC_000001.11	protein-coding	VALIDATED	1	+	155610169	155614966	Reference GRCh38.p12 Primary Assembly
hsa-mir-10b_26_A_c	NM_001350784.1	1	778	778	4.6e-07	2.2e-06	7	7	0	11	1	0	16	244	0	0	194	0	0	24	2567	9	24	293	308	16	16	0	read	NM_001350784.1	9606	55154	MSTO1	LST005|MMYAT|MST	misato 1, mitochondrial distribution and morphology regulator	protein misato homolog 1|misato homolog 1	NM_001350784.1	NP_001337713.1	NC_000001.11	protein-coding	VALIDATED	1	+	155610169	155614966	Reference GRCh38.p12 Primary Assembly
hsa-mir-10b_26_A_c	NM_001350783.1	1	778	778	4.6e-07	2.2e-06	7	7	0	11	1	0	16	244	0	0	194	0	0	24	2561	9	24	288	303	16	16	0	read	NM_001350783.1	9606	55154	MSTO1	LST005|MMYAT|MST	misato 1, mitochondrial distribution and morphology regulator	protein misato homolog 1|misato homolog 1	NM_001350783.1	NP_001337712.1	NC_000001.11	protein-coding	VALIDATED	1	+	155610169	155614966	Reference GRCh38.p12 Primary Assembly
hsa-mir-10b_26_A_c	NM_001350782.1	1	778	778	4.6e-07	2.2e-06	7	7	0	11	1	0	16	244	0	0	194	0	0	24	2564	9	24	288	303	16	16	0	read	NM_001350782.1	9606	55154	MSTO1	LST005|MMYAT|MST	misato 1, mitochondrial distribution and morphology regulator	protein misato homolog 1|misato homolog 1	NM_001350782.1	NP_001337711.1	NC_000001.11	protein-coding	VALIDATED	1	+	155610169	155614966	Reference GRCh38.p12 Primary Assembly
hsa-mir-10b_26_A_c	NM_001350780.1	1	778	778	4.6e-07	2.2e-06	7	7	0	11	1	0	16	244	0	0	194	0	0	24	2638	9	24	288	303	16	16	0	read	NM_001350780.1	9606	55154	MSTO1	LST005|MMYAT|MST	misato 1, mitochondrial distribution and morphology regulator	protein misato homolog 1|misato homolog 1	NM_001350780.1	NP_001337709.1	NC_000001.11	protein-coding	VALIDATED	1	+	155610169	155614966	Reference GRCh38.p12 Primary Assembly
hsa-mir-10b_26_A_c	NM_001350779.1	1	778	778	4.6e-07	2.2e-06	7	7	0	11	1	0	16	244	0	0	194	0	0	24	2530	9	24	293	308	16	16	0	read	NM_001350779.1	9606	55154	MSTO1	LST005|MMYAT|MST	misato 1, mitochondrial distribution and morphology regulator	protein misato homolog 1|misato homolog 1	NM_001350779.1	NP_001337708.1	NC_000001.11	protein-coding	VALIDATED	1	+	155610169	155614966	Reference GRCh38.p12 Primary Assembly
hsa-mir-10b_26_A_c	NM_001350778.1	1	778	778	4.6e-07	2.2e-06	7	7	0	11	1	0	16	244	0	0	194	0	0	24	2589	9	24	288	303	16	16	0	read	NM_001350778.1	9606	55154	MSTO1	LST005|MMYAT|MST	misato 1, mitochondrial distribution and morphology regulator	protein misato homolog 1|misato homolog 1	NM_001350778.1	NP_001337707.1	NC_000001.11	protein-coding	VALIDATED	1	+	155610169	155614966	Reference GRCh38.p12 Primary Assembly
hsa-mir-10b_26_A_c	NM_001350777.1	1	778	778	4.6e-07	2.2e-06	7	7	0	11	1	0	16	244	0	0	194	0	0	24	2525	9	24	288	303	16	16	0	read	NM_001350777.1	9606	55154	MSTO1	LST005|MMYAT|MST	misato 1, mitochondrial distribution and morphology regulator	protein misato homolog 1|misato homolog 1	NM_001350777.1	NP_001337706.1	NC_000001.11	protein-coding	VALIDATED	1	+	155610169	155614966	Reference GRCh38.p12 Primary Assembly
hsa-mir-10b_26_A_c	NM_001350776.1	1	778	778	4.6e-07	2.2e-06	7	7	0	11	1	0	16	244	0	0	194	0	0	24	2622	9	24	288	303	16	16	0	read	NM_001350776.1	9606	55154	MSTO1	LST005|MMYAT|MST	misato 1, mitochondrial distribution and morphology regulator	protein misato homolog 1|misato homolog 1	NM_001350776.1	NP_001337705.1	NC_000001.11	protein-coding	VALIDATED	1	+	155610169	155614966	Reference GRCh38.p12 Primary Assembly
hsa-mir-10b_26_A_c	NM_001350775.1	1	778	778	4.6e-07	2.2e-06	7	7	0	11	1	0	16	244	0	0	194	0	0	24	2525	9	24	288	303	16	16	0	read	NM_001350775.1	9606	55154	MSTO1	LST005|MMYAT|MST	misato 1, mitochondrial distribution and morphology regulator	protein misato homolog 1|misato homolog 1	NM_001350775.1	NP_001337704.1	NC_000001.11	protein-coding	VALIDATED	1	+	155610169	155614966	Reference GRCh38.p12 Primary Assembly
hsa-mir-10b_26_A_c	NM_001350774.1	1	778	778	4.6e-07	2.2e-06	7	7	0	11	1	0	16	244	0	0	194	0	0	24	2534	9	24	288	303	16	16	0	read	NM_001350774.1	9606	55154	MSTO1	LST005|MMYAT|MST	misato 1, mitochondrial distribution and morphology regulator	protein misato homolog 1|misato homolog 1	NM_001350774.1	NP_001337703.1	NC_000001.11	protein-coding	VALIDATED	1	+	155610169	155614966	Reference GRCh38.p12 Primary Assembly
hsa-mir-10b_26_A_c	NM_001350773.1	1	778	778	4.6e-07	2.2e-06	7	7	0	11	1	0	16	244	0	0	194	0	0	24	2537	9	24	288	303	16	16	0	read	NM_001350773.1	9606	55154	MSTO1	LST005|MMYAT|MST	misato 1, mitochondrial distribution and morphology regulator	protein misato homolog 1|misato homolog 1	NM_001350773.1	NP_001337702.1	NC_000001.11	protein-coding	VALIDATED	1	+	155610169	155614966	Reference GRCh38.p12 Primary Assembly
hsa-mir-10b_26_A_c	NM_001350772.1	1	778	778	4.6e-07	2.2e-06	7	7	0	11	1	0	16	244	0	0	194	0	0	24	2467	9	24	288	303	16	16	0	read	NM_001350772.1	9606	55154	MSTO1	LST005|MMYAT|MST	misato 1, mitochondrial distribution and morphology regulator	protein misato homolog 1|misato homolog 1	NM_001350772.1	NP_001337701.1	NC_000001.11	protein-coding	VALIDATED	1	+	155610169	155614966	Reference GRCh38.p12 Primary Assembly
hsa-mir-10b_26_A_c	NM_001324255.1	1	726.2	726.2	0.0011	0.0319	6	6	0	11	1	0	23	152	8	0	295.2	0	0	24	11749	1	23	9731	9753	23	23	0	read	NM_001324255.1	9606	4131	MAP1B	FUTSCH|MAP5|PPP1R102	microtubule associated protein 1B	microtubule-associated protein 1B|protein phosphatase 1, regulatory subunit 102	NM_001324255.1	NP_001311184.1	NC_000005.10	protein-coding	VALIDATED	5	+	72107267	72209569	Reference GRCh38.p12 Primary Assembly
hsa-mir-10b_26_A_c	NM_001143976.1	1	849.3	849.3	0.000146	0.00511	6	6	0	15	1	0	9	320	0	0	243.3	0	0	24	3234	16	24	1694	1702	9	9	0	read	NM_001143976.1	9606	7465	WEE1	WEE1A|WEE1hu	WEE1 G2 checkpoint kinase	wee1-like protein kinase|WEE1 homolog|WEE1+ homolog|wee1A kinase	NM_001143976.1	NP_001137448.1	NC_000011.10	protein-coding	REVIEWED	11	+	9573680	9589766	Reference GRCh38.p12 Primary Assembly
hsa-mir-10b_26_A_c	NM_003390.3	1	849.3	849.3	0.00105	0.0202	6	6	0	15	1	0	9	320	0	0	243.3	0	0	24	3374	16	24	1834	1842	9	9	0	read	NM_003390.3	9606	7465	WEE1	WEE1A|WEE1hu	WEE1 G2 checkpoint kinase	wee1-like protein kinase|WEE1 homolog|WEE1+ homolog|wee1A kinase	NM_003390.3	NP_003381.1	NC_000011.10	protein-coding	REVIEWED	11	+	9573680	9589766	Reference GRCh38.p12 Primary Assembly
hsa-mir-10b_26_A_c	NR_024231.1	1	748.9	748.9	5.03e-08	2.25e-07	6	6	0	11	1	0	17	312	40	0	98.9	0	0	24	120	8	24	38	54	17	17	0	read	NR_024231.1	9606	100170224	SNAR-B1	-	small NF90 (ILF3) associated RNA B1	small ILF3/NF90-associated RNA B1	NR_024231.1	-	NC_000019.10	snRNA	PROVISIONAL	19	-	50133744	50133863	Reference GRCh38.p12 Primary Assembly
hsa-mir-10b_26_A_c	NR_024230.1	1	748.9	748.9	5.03e-08	2.25e-07	6	6	0	11	1	0	17	312	40	0	98.9	0	0	24	120	8	24	38	54	17	17	0	read	NR_024230.1	9606	100170217	SNAR-B2	-	small NF90 (ILF3) associated RNA B2	small ILF3/NF90-associated RNA B2	NR_024230.1	-	NC_000019.10	snRNA	PROVISIONAL	19	-	50139117	50139236	Reference GRCh38.p12 Primary Assembly
hsa-mir-10b_26_A_c	NM_001164440.1	1	719.1	719.1	0.0022	0.026	6	13	4.94e-12	8.5	1	0	21	240	40	0	136.1	0	0	24	9333	3	23	3020	3040	21	21	0	read	NM_001164440.1	9606	651746	ANKRD33B	-	ankyrin repeat domain 33B	ankyrin repeat domain-containing protein 33B|Ankyrin repeat domain-containing protein LOC651746	NM_001164440.1	NP_001157912.1	NC_000005.10	protein-coding	VALIDATED	5	+	10564322	10657815	Reference GRCh38.p12 Primary Assembly
hsa-mir-10b_26_A_c	NM_001350490.1	1	808.2	808.2	0.000197	0.00571	6	6	0	11	1	0	18	312	8	0	195.2	0	0	24	2016	7	24	307	324	18	18	0	read	NM_001350490.1	9606	25902	MTHFD1L	FTHFSDC1|MTC1THFS|dJ292B18.2	methylenetetrahydrofolate dehydrogenase (NADP+ dependent) 1 like	monofunctional C1-tetrahydrofolate synthase, mitochondrial|10-formyl-THF synthetase|formyltetrahydrofolate synthetase domain containing 1	NM_001350490.1	NP_001337419.1	NC_000006.12	protein-coding	REVIEWED	6	+	150865678	151101886	Reference GRCh38.p12 Primary Assembly
hsa-mir-10b_26_A_c	NM_005909.4	1	726.2	726.2	0.000166	0.0022	6	6	0	11	1	0	23	152	8	0	295.2	0	0	24	12019	1	23	10001	10023	23	23	0	read	NM_005909.4	9606	4131	MAP1B	FUTSCH|MAP5|PPP1R102	microtubule associated protein 1B	microtubule-associated protein 1B|protein phosphatase 1, regulatory subunit 102	NM_005909.4	NP_005900.2	NC_000005.10	protein-coding	VALIDATED	5	+	72107267	72209569	Reference GRCh38.p12 Primary Assembly
hsa-mir-10b_26_A_c	NM_004326.3	1	731.1	731.1	0.0028	0.0505	6	6	0	9	1	1	21	240	12	0	202.1	0	0	24	6192	3	23	783	802	21	20	0	read	NM_004326.3	9606	607	BCL9	LGS	B cell CLL/lymphoma 9	B-cell CLL/lymphoma 9 protein|B-cell lymphoma 9 protein|bcl-9|protein legless homolog	NM_004326.3	NP_004317.2	NC_000001.11	protein-coding	REVIEWED	1	+	147541500	147626218	Reference GRCh38.p12 Primary Assembly
hsa-mir-10b_26_A_c	NM_017813.4	1	790.2	790.2	6.86e-06	0.00037	6	6	0	14.5	1	0	10	248	0	0	256.2	0	0	24	7242	14	23	1377	1386	10	10	0	read	NM_017813.4	9606	54928	IMPAD1	GPAPP|IMP 3|IMP-3|IMPA3	inositol monophosphatase domain containing 1	inositol monophosphatase 3|Golgi 3-prime phosphoadenosine 5-prime phosphate 3-prime phosphatase|IMPase 3|golgi-resident PAP phosphatase|golgi-resident nucleotide phosphatase|inositol monophosphatase domain-containing protein 1|inositol-1(or 4)-monophosphatase 3|myo-inositol monophosphatase A3	NM_017813.4	NP_060283.3	NC_000008.11	protein-coding	REVIEWED	8	-	56957928	56993873	Reference GRCh38.p12 Primary Assembly
hsa-mir-10b_26_A_c	NM_003045.4	1	780	780	0.000342	0.00354	6	10	7.77e-16	14.5	1	0	12	240	0	0	260	0	0	24	7357	12	23	6662	6673	12	12	0	read	NM_003045.4	9606	6541	SLC7A1	ATRC1|CAT-1|ERR|HCAT1|REC1L	solute carrier family 7 member 1	high affinity cationic amino acid transporter 1|CAT1|amino acid transporter, cationic 1|ecotropic retroviral leukemia receptor homolog|ecotropic retroviral receptor|ecotropic retrovirus receptor homolog|solute carrier family 7 (cationic amino acid transporter, y+ system), member 1|system Y+ basic amino acid transporter	NM_003045.4	NP_003036.1	NC_000013.11	protein-coding	VALIDATED	13	-	29509409	29595687	Reference GRCh38.p12 Primary Assembly
hsa-mir-10b_26_A_c	NR_073024.1	1	764.9	764.9	6.15e-07	2.46e-05	6	8	0	16	1	0	8	248	0	0	236.9	0	0	24	1186	16	23	1055	1062	8	8	0	read	NR_073024.1	9606	23521	RPL13A	L13A|TSTA1	ribosomal protein L13a	60S ribosomal protein L13a|23 kDa highly basic protein|large ribosomal subunit protein uL13|tissue specific transplantation antigen 1	NR_073024.1	-	NC_000019.10	protein-coding	REVIEWED	19	+	49487553	49492307	Reference GRCh38.p12 Primary Assembly
hsa-mir-10b_26_A_c	NM_023929.4	1	765.8	765.8	0.00102	0.0408	5	5	0	13	1	0	12	240	0	0	274.8	0	0	24	9886	12	23	4404	4415	12	12	0	read	NM_023929.4	9606	65986	ZBTB10	RINZF	zinc finger and BTB domain containing 10	zinc finger and BTB domain-containing protein 10|zinc finger protein RIN ZF|zinc finger protein RINZF	NM_023929.4	NP_076418.3	NC_000008.11	protein-coding	VALIDATED	8	+	80485618	80526264	Reference GRCh38.p12 Primary Assembly
hsa-mir-10b_26_A_c	NM_001105539.2	1	765.8	765.8	0.00102	0.0408	5	5	0	13	1	0	12	240	0	0	274.8	0	0	24	9958	12	23	4476	4487	12	12	0	read	NM_001105539.2	9606	65986	ZBTB10	RINZF	zinc finger and BTB domain containing 10	zinc finger and BTB domain-containing protein 10|zinc finger protein RIN ZF|zinc finger protein RINZF	NM_001105539.2	NP_001099009.1	NC_000008.11	protein-coding	VALIDATED	8	+	80485618	80526264	Reference GRCh38.p12 Primary Assembly
hsa-mir-10b_26_A_c	NM_021237.4	1	798.4	798.4	0.000344	0.0306	5	5	0	10	1	0	23	240	8	0	308.4	0	0	24	1109	1	23	1044	1066	23	23	0	read	NM_021237.4	9606	58515	SELENOK	HSPC030|HSPC297|SELK	selenoprotein K	selenoprotein K	NM_021237.4	NP_067060.2	NC_000003.12	protein-coding	REVIEWED	3	-	53884975	53892014	Reference GRCh38.p12 Primary Assembly
hsa-mir-10b_26_A_c	NM_024835.4	1	744.4	744.4	0.00174	0.0455	5	5	0	15	1	0	9	248	0	0	252.4	0	0	24	2869	15	23	1353	1361	9	9	0	read	NM_024835.4	9606	79893	GGNBP2	DIF-3|DIF3|LCRG1|LZK1|ZFP403|ZNF403	gametogenetin binding protein 2	gametogenetin-binding protein 2|C3HC4-type zinc finger protein|laryngeal carcinoma related gene 1|laryngeal carcinoma-related protein 1|zinc finger protein 403	NM_024835.4	NP_079111.1	NC_000017.11	protein-coding	VALIDATED	17	+	36544887	36589847	Reference GRCh38.p12 Primary Assembly
hsa-mir-10b_26_A_c	NM_001278196.1	1	727.2	727.2	0.00223	0.0455	5	5	0	16	1	0	8	248	0	0	239.2	0	0	24	3791	16	23	983	990	8	8	0	read	NM_001278196.1	9606	10472	ZBTB18	C2H2-171|MRD22|RP58|TAZ-1|ZNF238	zinc finger and BTB domain containing 18	zinc finger and BTB domain-containing protein 18|58 kDa repressor protein|transcriptional repressor RP58|translin-associated zinc finger protein 1|zinc finger protein 238|zinc finger protein C2H2-171	NM_001278196.1	NP_001265125.1	NC_000001.11	protein-coding	REVIEWED	1	+	244048938	244057475	Reference GRCh38.p12 Primary Assembly
hsa-mir-10b_26_A_c	NM_006352.4	1	727.2	727.2	1e-05	0.000323	5	5	0	16	1	0	8	248	0	0	239.2	0	0	24	4319	16	23	1511	1518	8	8	0	read	NM_006352.4	9606	10472	ZBTB18	C2H2-171|MRD22|RP58|TAZ-1|ZNF238	zinc finger and BTB domain containing 18	zinc finger and BTB domain-containing protein 18|58 kDa repressor protein|transcriptional repressor RP58|translin-associated zinc finger protein 1|zinc finger protein 238|zinc finger protein C2H2-171	NM_006352.4	NP_006343.2	NC_000001.11	protein-coding	REVIEWED	1	+	244048938	244057475	Reference GRCh38.p12 Primary Assembly
hsa-mir-10b_26_A_c	NM_205768.2	1	727.2	727.2	4.17e-05	0.000834	5	5	0	16	1	0	8	248	0	0	239.2	0	0	24	3922	16	23	1114	1121	8	8	0	read	NM_205768.2	9606	10472	ZBTB18	C2H2-171|MRD22|RP58|TAZ-1|ZNF238	zinc finger and BTB domain containing 18	zinc finger and BTB domain-containing protein 18|58 kDa repressor protein|transcriptional repressor RP58|translin-associated zinc finger protein 1|zinc finger protein 238|zinc finger protein C2H2-171	NM_205768.2	NP_991331.1	NC_000001.11	protein-coding	REVIEWED	1	+	244048938	244057475	Reference GRCh38.p12 Primary Assembly
hsa-mir-10b_26_A_c	NM_080796.3	1	745.7	745.7	0.000143	0.00198	5	5	0	15	1	0	10	252	0	0	252.7	0	0	24	2800	15	24	1416	1425	10	10	0	read	NM_080796.3	9606	11083	DIDO1	BYE1|C20orf158|DATF-1|DATF1|DIDO2|DIDO3|DIO-1|DIO1|dJ885L7.8	death inducer-obliterator 1	death-inducer obliterator 1|death-associated transcription factor 1	NM_080796.3	NP_542986.1	NC_000020.11	protein-coding	REVIEWED	20	-	62877737	62937951	Reference GRCh38.p12 Primary Assembly
hsa-mir-10b_26_A_c	NM_001193369.1	1	745.7	745.7	0.000143	0.00198	5	5	0	15	1	0	10	252	0	0	252.7	0	0	24	8548	15	24	1409	1418	10	10	0	read	NM_001193369.1	9606	11083	DIDO1	BYE1|C20orf158|DATF-1|DATF1|DIDO2|DIDO3|DIO-1|DIO1|dJ885L7.8	death inducer-obliterator 1	death-inducer obliterator 1|death-associated transcription factor 1	NM_001193369.1	NP_001180298.1	NC_000020.11	protein-coding	REVIEWED	20	-	62877737	62937951	Reference GRCh38.p12 Primary Assembly
hsa-mir-10b_26_A_c	NM_001319210.1	1	743.7	743.7	1.72e-05	0.000251	5	5	0	16	1	0	8	248	0	0	255.7	0	0	24	4411	16	23	3415	3422	8	8	0	read	NM_001319210.1	9606	8556	CDC14A	DFNB105|cdc14|hCDC14	cell division cycle 14A	dual specificity protein phosphatase CDC14A|CDC10 (cell division cycle 10, S. cerevisiae, homolog)|CDC14 cell division cycle 14 homolog A	NM_001319210.1	NP_001306139.1	NC_000001.11	protein-coding	REVIEWED	1	+	100345000	100520280	Reference GRCh38.p12 Primary Assembly
hsa-mir-10b_26_A_c	NM_001317805.1	1	728.5	728.5	0.000158	0.0022	5	5	0	14.5	1	0	12	240	0	0	248.5	0	0	24	3531	12	23	2213	2224	12	12	0	read	NM_001317805.1	9606	23471	TRAM1	PNAS8|TRAM|TRAMP	translocation associated membrane protein 1	translocating chain-associated membrane protein 1|translocating chain-associating membrane protein|translocation-associating membrane protein 1	NM_001317805.1	NP_001304734.1	NC_000008.11	protein-coding	REVIEWED	8	-	70573217	70608458	Reference GRCh38.p12 Primary Assembly
hsa-mir-10b_26_A_c	NM_001317804.1	1	728.5	728.5	0.000158	0.0022	5	5	0	14.5	1	0	12	240	0	0	248.5	0	0	24	3016	12	23	1698	1709	12	12	0	read	NM_001317804.1	9606	23471	TRAM1	PNAS8|TRAM|TRAMP	translocation associated membrane protein 1	translocating chain-associated membrane protein 1|translocating chain-associating membrane protein|translocation-associating membrane protein 1	NM_001317804.1	NP_001304733.1	NC_000008.11	protein-coding	REVIEWED	8	-	70573217	70608458	Reference GRCh38.p12 Primary Assembly
hsa-mir-10b_26_A_c	NM_001277145.1	1	765.8	765.8	4.19e-05	0.000414	5	5	0	13	1	0	12	240	0	0	274.8	0	0	24	8649	12	23	3167	3178	12	12	0	read	NM_001277145.1	9606	65986	ZBTB10	RINZF	zinc finger and BTB domain containing 10	zinc finger and BTB domain-containing protein 10|zinc finger protein RIN ZF|zinc finger protein RINZF	NM_001277145.1	NP_001264074.1	NC_000008.11	protein-coding	VALIDATED	8	+	80485618	80526264	Reference GRCh38.p12 Primary Assembly
hsa-mir-10b_26_A_c	NR_023350.1	1	718.9	718.9	2.43e-10	1.61e-09	5	5	0	8	1	0	24	244	20	0	197.9	0	0	24	3221	1	24	2494	2517	24	24	0	read	NR_023350.1	9606	9276	COPB2	MCPH19|beta'-COP	coatomer protein complex subunit beta 2	coatomer subunit beta'|beta'-coat protein|betaprime-COP|coatomer binding complex, beta prime subunit|coatomer protein complex subunit beta prime|coatomer protein complex, subunit beta 2 (beta prime)|p102	NR_023350.1	-	NC_000003.12	protein-coding	VALIDATED	3	-	139355594	139389679	Reference GRCh38.p12 Primary Assembly
hsa-mir-10b_26_A_c	NM_019001.4	1	804.5	804.5	1.35e-12	9.67e-12	5	5	0	13	1	0	11	248	0	0	302.5	0	0	24	10143	13	23	5996	6006	11	11	11	read	NM_019001.4	9606	54464	XRN1	2021-09-01	5'-3' exoribonuclease 1	5'-3' exoribonuclease 1|strand-exchange protein 1 homolog	NM_019001.4	NP_061874.3	NC_000003.12	protein-coding	REVIEWED	3	-	142306606	142448061	Reference GRCh38.p12 Primary Assembly
hsa-mir-10b_26_A_c	NM_001282857.1	1	804.5	804.5	1.35e-12	9.67e-12	5	5	0	13	1	0	11	248	0	0	302.5	0	0	24	10107	13	23	5960	5970	11	11	11	read	NM_001282857.1	9606	54464	XRN1	2021-09-01	5'-3' exoribonuclease 1	5'-3' exoribonuclease 1|strand-exchange protein 1 homolog	NM_001282857.1	NP_001269786.1	NC_000003.12	protein-coding	REVIEWED	3	-	142306606	142448061	Reference GRCh38.p12 Primary Assembly
hsa-mir-10b_26_A_c	NM_014294.5	1	728.5	728.5	0.000123	0.00199	5	5	0	14.5	1	0	12	240	0	0	248.5	0	0	24	3099	12	23	1781	1792	12	12	0	read	NM_014294.5	9606	23471	TRAM1	PNAS8|TRAM|TRAMP	translocation associated membrane protein 1	translocating chain-associated membrane protein 1|translocating chain-associating membrane protein|translocation-associating membrane protein 1	NM_014294.5	NP_055109.1	NC_000008.11	protein-coding	REVIEWED	8	-	70573217	70608458	Reference GRCh38.p12 Primary Assembly
hsa-mir-10b_26_A_c	NM_003672.3	1	743.7	743.7	1.25e-06	3.33e-05	5	5	0	16	1	0	8	248	0	0	255.7	0	0	24	4287	16	23	3291	3298	8	8	0	read	NM_003672.3	9606	8556	CDC14A	DFNB105|cdc14|hCDC14	cell division cycle 14A	dual specificity protein phosphatase CDC14A|CDC10 (cell division cycle 10, S. cerevisiae, homolog)|CDC14 cell division cycle 14 homolog A	NM_003672.3	NP_003663.2	NC_000001.11	protein-coding	REVIEWED	1	+	100345000	100520280	Reference GRCh38.p12 Primary Assembly
hsa-mir-10b_26_A_c	NM_005431.1	1	749.3	749.3	5.93e-07	1.96e-05	5	5	0	5.5	1	1	24	240	20	0	232.3	0	0	24	3094	1	23	937	960	23	24	11	read	NM_005431.1	9606	7516	XRCC2	FANCU	X-ray repair cross complementing 2	DNA repair protein XRCC2|X-ray repair complementing defective repair in Chinese hamster cells 2|X-ray repair cross-complementing protein 2	NM_005431.1	NP_005422.1	NC_000007.14	protein-coding	REVIEWED	7	-	152646497	152676164	Reference GRCh38.p12 Primary Assembly
hsa-mir-10b_26_A_c	NM_001008707.1	1	642	642	0.0039	0.0319	4	4	0	13.5	1	0	12	240	0	0	193	0	0	24	4536	12	23	3199	3210	12	12	0	read	NM_001008707.1	9606	2009	EML1	BH|ELP79|EMAP|EMAPL|HuEMAP	echinoderm microtubule associated protein like 1	echinoderm microtubule-associated protein-like 1|EMAP-1|huEMAP-1	NM_001008707.1	NP_001008707.1	NC_000014.9	protein-coding	REVIEWED	14	+	99737698	99942059	Reference GRCh38.p12 Primary Assembly
hsa-mir-10b_26_A_c	NR_033676.1	1	714.4	714.4	3.03e-06	1.38e-05	4	4	0	16.5	1	0	8	244	0	0	272.4	0	0	24	1573	17	24	1256	1263	8	8	0	read	NR_033676.1	9606	54830	NUP62CL	-	nucleoporin 62 C-terminal like	nucleoporin-62 C-terminal-like protein|nucleoporin 62kDa C-terminal like	NR_033676.1	-	NC_000023.11	protein-coding	REVIEWED	X	-	107123426	107206439	Reference GRCh38.p12 Primary Assembly
hsa-mir-10b_26_A_c	NM_130398.3	1	824.2	824.2	0.00149	0.0238	4	4	0	6.5	1	1	25	320	28	0	257.2	0	0	24	3478	1	24	545	569	24	25	0	read	NM_130398.3	9606	9156	EXO1	HEX1|hExoI	exonuclease 1	exonuclease 1|rad2 nuclease family member, homolog of S. cerevisiae exonuclease 1	NM_130398.3	NP_569082.2	NC_000001.11	protein-coding	REVIEWED	1	+	241847966	241889938	Reference GRCh38.p12 Primary Assembly
hsa-mir-10b_26_A_c	NM_005517.3	1	661.1	661.1	0.0112	0.0604	4	4	0	10	1	0	21	248	4	0	201.1	0	0	24	1989	3	23	1345	1365	21	21	0	read	NM_005517.3	9606	3151	HMGN2	HMG17	high mobility group nucleosomal binding domain 2	non-histone chromosomal protein HMG-17|high mobility group nucleosome-binding domain-containing protein 2|high mobility group protein N2|high-mobility group (nonhistone chromosomal) protein 17|nonhistone chromosomal protein HMG-17	NM_005517.3	NP_005508.1	NC_000001.11	protein-coding	REVIEWED	1	+	26472410	26476641	Reference GRCh38.p12 Primary Assembly
hsa-mir-10b_26_A_c	NM_016312.2	1	724.5	724.5	0.00172	0.0344	4	4	0	9	1	1	22	240	24	0	263.5	0	0	24	2690	2	23	2169	2189	22	21	0	read	NM_016312.2	9606	51729	WBP11	NPWBP|PPP1R165|SIPP1|WBP-11	WW domain binding protein 11	WW domain-binding protein 11|Npw38-binding protein NpwBP|SH3 domain-binding protein SNP70|protein phosphatase 1, regulatory subunit 165|splicing factor that interacts with PQBP-1 and PP1|splicing factor, PQBP1 and PP1 interacting	NM_016312.2	NP_057396.1	NC_000012.12	protein-coding	REVIEWED	12	-	14786477	14803466	Reference GRCh38.p12 Primary Assembly
hsa-mir-10b_26_A_c	NM_001281789.1	1	639	639	0.0072	0.0455	4	4	0	11.5	1	0	21	160	8	0	275	0	0	24	2150	3	23	2010	2030	21	21	0	read	NM_001281789.1	9606	255919	CNEP1R1	C16orf69|NEP1-R1|NEP1R1|TMEM188|TMP125	CTD nuclear envelope phosphatase 1 regulatory subunit 1	nuclear envelope phosphatase-regulatory subunit 1|nuclear envelope phosphatase 1-regulatory subunit 1|transmembrane protein 188	NM_001281789.1	NP_001268718.1	NC_000016.10	protein-coding	REVIEWED	16	+	50025205	50037087	Reference GRCh38.p12 Primary Assembly
hsa-mir-10b_26_A_c	NM_153261.5	1	639	639	0.000105	0.00127	4	4	0	11.5	1	0	21	160	8	0	275	0	0	24	2201	3	23	2061	2081	21	21	0	read	NM_153261.5	9606	255919	CNEP1R1	C16orf69|NEP1-R1|NEP1R1|TMEM188|TMP125	CTD nuclear envelope phosphatase 1 regulatory subunit 1	nuclear envelope phosphatase-regulatory subunit 1|nuclear envelope phosphatase 1-regulatory subunit 1|transmembrane protein 188	NM_153261.5	NP_694993.2	NC_000016.10	protein-coding	REVIEWED	16	+	50025205	50037087	Reference GRCh38.p12 Primary Assembly
hsa-mir-10b_26_A_c	NM_016248.3	1	740.7	740.7	2.99e-05	0.000718	4	4	0	6	1	1	24	252	24	0	249.7	0	0	24	9926	1	24	9449	9471	24	23	0	read	NM_016248.3	9606	11215	AKAP11	AKAP-11|AKAP220|PPP1R44|PRKA11	A-kinase anchoring protein 11	A-kinase anchor protein 11|A kinase (PRKA) anchor protein 11|A-kinase anchor protein 220 kDa|A-kinase anchoring protein, 220kDa|a kinase anchor protein 220 kDa|protein kinase A anchoring protein 11|protein phosphatase 1, regulatory subunit 44	NM_016248.3	NP_057332.1	NC_000013.11	protein-coding	REVIEWED	13	+	42271469	42323266	Reference GRCh38.p12 Primary Assembly
hsa-mir-10b_26_A_c	NR_003558.1	2	1199.4	724.5	1.34e-07	5.7e-07	4	4	0	9	1	1	22	240	24	0	263.5	0	0	24	2986	2	23	2210	2230	22	21	0	read	NR_003558.1	9606	441818	WBP11P1	HsT3017	WW domain binding protein 11 pseudogene 1	-	NR_003558.1	-	NC_000018.10	pseudo	PROVISIONAL	18	+	32511662	32514633	Reference GRCh38.p12 Primary Assembly
hsa-mir-10b_26_A_c	NM_006325.4	1	670.3	670.3	0.000349	0.00594	4	4	0	10.5	1	0	21	152	4	0	313.3	0	0	24	2546	3	23	1499	1519	21	21	0	read	NM_006325.4	9606	5901	RAN	ARA24|Gsp1|TC4	RAN, member RAS oncogene family	GTP-binding nuclear protein Ran|GTPase Ran|OK/SW-cl.81|RanGTPase|androgen receptor-associated protein 24|guanosine triphosphatase Ran|member RAS oncogene family|ras-like protein TC4|ras-related nuclear protein	NM_006325.4	NP_006316.1	NC_000012.12	protein-coding	VALIDATED	12	+	130871878	130877677	Reference GRCh38.p12 Primary Assembly
hsa-mir-10b_26_A_c	NM_001300797.1	1	670.3	670.3	0.000349	0.00594	4	4	0	10.5	1	0	21	152	4	0	313.3	0	0	24	2500	3	23	1453	1473	21	21	0	read	NM_001300797.1	9606	5901	RAN	ARA24|Gsp1|TC4	RAN, member RAS oncogene family	GTP-binding nuclear protein Ran|GTPase Ran|OK/SW-cl.81|RanGTPase|androgen receptor-associated protein 24|guanosine triphosphatase Ran|member RAS oncogene family|ras-like protein TC4|ras-related nuclear protein	NM_001300797.1	NP_001287726.1	NC_000012.12	protein-coding	VALIDATED	12	+	130871878	130877677	Reference GRCh38.p12 Primary Assembly
hsa-mir-10b_26_A_c	NM_001017980.3	1	669.8	669.8	0.000353	0.00594	4	4	0	15.5	1	0	10	244	0	0	226.8	0	0	24	4760	15	24	2355	2364	10	10	0	read	NM_001017980.3	9606	203547	VMA21	MEAX|XMEA	VMA21, vacuolar ATPase assembly factor	vacuolar ATPase assembly integral membrane protein VMA21|VMA21 vacuolar H+-ATPase homolog|myopathy with excessive autophagy protein	NM_001017980.3	NP_001017980.1	NC_000023.11	protein-coding	REVIEWED	X	+	151396554	151409363	Reference GRCh38.p12 Primary Assembly
hsa-mir-10b_26_A_c	NM_001321629.1	1	647.6	647.6	0.00117	0.011	4	4	0	16	1	0	9	240	0	0	210.6	0	0	24	9391	15	23	3758	3766	9	9	0	read	NM_001321629.1	9606	285172	FAM126B	HYCC2	family with sequence similarity 126 member B	protein FAM126B	NM_001321629.1	NP_001308558.1	NC_000002.12	protein-coding	VALIDATED	2	-	200973717	201071670	Reference GRCh38.p12 Primary Assembly
hsa-mir-10b_26_A_c	NM_001321628.1	1	647.6	647.6	0.00117	0.011	4	4	0	16	1	0	9	240	0	0	210.6	0	0	24	9672	15	23	4039	4047	9	9	0	read	NM_001321628.1	9606	285172	FAM126B	HYCC2	family with sequence similarity 126 member B	protein FAM126B	NM_001321628.1	NP_001308557.1	NC_000002.12	protein-coding	VALIDATED	2	-	200973717	201071670	Reference GRCh38.p12 Primary Assembly
hsa-mir-10b_26_A_c	NM_001321627.1	1	647.6	647.6	0.00117	0.011	4	4	0	16	1	0	9	240	0	0	210.6	0	0	24	9559	15	23	3926	3934	9	9	0	read	NM_001321627.1	9606	285172	FAM126B	HYCC2	family with sequence similarity 126 member B	protein FAM126B	NM_001321627.1	NP_001308556.1	NC_000002.12	protein-coding	VALIDATED	2	-	200973717	201071670	Reference GRCh38.p12 Primary Assembly
hsa-mir-10b_26_A_c	NM_001300796.1	1	670.3	670.3	0.000775	0.011	4	4	0	10.5	1	0	21	152	4	0	313.3	0	0	24	2492	3	23	1445	1465	21	21	0	read	NM_001300796.1	9606	5901	RAN	ARA24|Gsp1|TC4	RAN, member RAS oncogene family	GTP-binding nuclear protein Ran|GTPase Ran|OK/SW-cl.81|RanGTPase|androgen receptor-associated protein 24|guanosine triphosphatase Ran|member RAS oncogene family|ras-like protein TC4|ras-related nuclear protein	NM_001300796.1	NP_001287725.1	NC_000012.12	protein-coding	VALIDATED	12	+	130871878	130877677	Reference GRCh38.p12 Primary Assembly
hsa-mir-10b_26_A_c	NM_173822.4	1	647.6	647.6	2.17e-05	0.000136	4	4	0	16	1	0	9	240	0	0	210.6	0	0	24	9350	15	23	3702	3710	9	9	0	read	NM_173822.4	9606	285172	FAM126B	HYCC2	family with sequence similarity 126 member B	protein FAM126B	NM_173822.4	NP_776183.1	NC_000002.12	protein-coding	VALIDATED	2	-	200973717	201071670	Reference GRCh38.p12 Primary Assembly
hsa-mir-10b_26_A_c	NM_001321626.1	1	647.6	647.6	2.17e-05	0.000136	4	4	0	16	1	0	9	240	0	0	210.6	0	0	24	9636	15	23	4003	4011	9	9	0	read	NM_001321626.1	9606	285172	FAM126B	HYCC2	family with sequence similarity 126 member B	protein FAM126B	NM_001321626.1	NP_001308555.1	NC_000002.12	protein-coding	VALIDATED	2	-	200973717	201071670	Reference GRCh38.p12 Primary Assembly
hsa-mir-10b_26_A_c	NM_001321625.1	1	647.6	647.6	2.17e-05	0.000136	4	4	0	16	1	0	9	240	0	0	210.6	0	0	24	9616	15	23	3983	3991	9	9	0	read	NM_001321625.1	9606	285172	FAM126B	HYCC2	family with sequence similarity 126 member B	protein FAM126B	NM_001321625.1	NP_001308554.1	NC_000002.12	protein-coding	VALIDATED	2	-	200973717	201071670	Reference GRCh38.p12 Primary Assembly
hsa-mir-10b_26_A_c	NM_001321624.1	1	647.6	647.6	2.17e-05	0.000136	4	4	0	16	1	0	9	240	0	0	210.6	0	0	24	9405	15	23	3772	3780	9	9	0	read	NM_001321624.1	9606	285172	FAM126B	HYCC2	family with sequence similarity 126 member B	protein FAM126B	NM_001321624.1	NP_001308553.1	NC_000002.12	protein-coding	VALIDATED	2	-	200973717	201071670	Reference GRCh38.p12 Primary Assembly
hsa-mir-10b_26_A_c	NM_001321623.1	1	647.6	647.6	2.17e-05	0.000136	4	4	0	16	1	0	9	240	0	0	210.6	0	0	24	9503	15	23	3870	3878	9	9	0	read	NM_001321623.1	9606	285172	FAM126B	HYCC2	family with sequence similarity 126 member B	protein FAM126B	NM_001321623.1	NP_001308552.1	NC_000002.12	protein-coding	VALIDATED	2	-	200973717	201071670	Reference GRCh38.p12 Primary Assembly
hsa-mir-10b_26_A_c	NM_001321622.1	1	647.6	647.6	2.17e-05	0.000136	4	4	0	16	1	0	9	240	0	0	210.6	0	0	24	9566	15	23	3933	3941	9	9	0	read	NM_001321622.1	9606	285172	FAM126B	HYCC2	family with sequence similarity 126 member B	protein FAM126B	NM_001321622.1	NP_001308551.1	NC_000002.12	protein-coding	VALIDATED	2	-	200973717	201071670	Reference GRCh38.p12 Primary Assembly
hsa-mir-10b_26_A_c	NM_001321621.1	1	647.6	647.6	2.17e-05	0.000136	4	4	0	16	1	0	9	240	0	0	210.6	0	0	24	9350	15	23	3717	3725	9	9	0	read	NM_001321621.1	9606	285172	FAM126B	HYCC2	family with sequence similarity 126 member B	protein FAM126B	NM_001321621.1	NP_001308550.1	NC_000002.12	protein-coding	VALIDATED	2	-	200973717	201071670	Reference GRCh38.p12 Primary Assembly
hsa-mir-10b_26_A_c	NM_001321619.1	1	647.6	647.6	2.17e-05	0.000136	4	4	0	16	1	0	9	240	0	0	210.6	0	0	24	9448	15	23	3815	3823	9	9	0	read	NM_001321619.1	9606	285172	FAM126B	HYCC2	family with sequence similarity 126 member B	protein FAM126B	NM_001321619.1	NP_001308548.1	NC_000002.12	protein-coding	VALIDATED	2	-	200973717	201071670	Reference GRCh38.p12 Primary Assembly
hsa-mir-10b_26_A_c	NM_001321618.1	1	647.6	647.6	2.17e-05	0.000136	4	4	0	16	1	0	9	240	0	0	210.6	0	0	24	9237	15	23	3604	3612	9	9	0	read	NM_001321618.1	9606	285172	FAM126B	HYCC2	family with sequence similarity 126 member B	protein FAM126B	NM_001321618.1	NP_001308547.1	NC_000002.12	protein-coding	VALIDATED	2	-	200973717	201071670	Reference GRCh38.p12 Primary Assembly
hsa-mir-10b_26_A_c	NM_018116.3	1	658	658	0.00439	0.0189	4	4	0	11	1	0	16	244	0	0	194	0	0	24	2500	9	24	288	303	16	16	0	read	NM_018116.3	9606	55154	MSTO1	LST005|MMYAT|MST	misato 1, mitochondrial distribution and morphology regulator	protein misato homolog 1|misato homolog 1	NM_018116.3	NP_060586.2	NC_000001.11	protein-coding	VALIDATED	1	+	155610169	155614966	Reference GRCh38.p12 Primary Assembly
hsa-mir-10b_26_A_c	NM_001256533.1	1	658	658	0.00439	0.0189	4	4	0	11	1	0	16	244	0	0	194	0	0	24	2464	9	24	288	303	16	16	0	read	NM_001256533.1	9606	55154	MSTO1	LST005|MMYAT|MST	misato 1, mitochondrial distribution and morphology regulator	protein misato homolog 1|misato homolog 1	NM_001256533.1	NP_001243462.1	NC_000001.11	protein-coding	VALIDATED	1	+	155610169	155614966	Reference GRCh38.p12 Primary Assembly
hsa-mir-10b_26_A_c	NM_001256532.1	1	658	658	0.00439	0.0189	4	4	0	11	1	0	16	244	0	0	194	0	0	24	2497	9	24	288	303	16	16	0	read	NM_001256532.1	9606	55154	MSTO1	LST005|MMYAT|MST	misato 1, mitochondrial distribution and morphology regulator	protein misato homolog 1|misato homolog 1	NM_001256532.1	NP_001243461.1	NC_000001.11	protein-coding	VALIDATED	1	+	155610169	155614966	Reference GRCh38.p12 Primary Assembly
hsa-mir-10b_26_A_c	NR_027949.2	1	735.1	735.1	0	0	4	5	7.11e-15	13	1	0	14	312	0	0	216.1	0	0	24	8520	11	24	3011	3024	14	14	0	read	NR_027949.2	9606	23085	ERC1	Cast2|ELKS|ERC-1|RAB6IP2	ELKS/RAB6-interacting/CAST family member 1	ELKS/Rab6-interacting/CAST family member 1|RAB6 interacting protein 2	NR_027949.2	-	NC_000012.12	protein-coding	REVIEWED	12	+	990029	1495932	Reference GRCh38.p12 Primary Assembly
hsa-mir-10b_26_A_c	NR_027948.2	1	735.1	735.1	0	0	4	5	7.11e-15	13	1	0	14	312	0	0	216.1	0	0	24	9501	11	24	3992	4005	14	14	0	read	NR_027948.2	9606	23085	ERC1	Cast2|ELKS|ERC-1|RAB6IP2	ELKS/RAB6-interacting/CAST family member 1	ELKS/Rab6-interacting/CAST family member 1|RAB6 interacting protein 2	NR_027948.2	-	NC_000012.12	protein-coding	REVIEWED	12	+	990029	1495932	Reference GRCh38.p12 Primary Assembly
hsa-mir-10b_26_A_c	NM_080797.3	1	705.7	705.7	0.00267	0.0263	4	4	0	15	1	0	10	252	0	0	252.7	0	0	24	7657	15	24	1453	1462	10	10	0	read	NM_080797.3	9606	11083	DIDO1	BYE1|C20orf158|DATF-1|DATF1|DIDO2|DIDO3|DIO-1|DIO1|dJ885L7.8	death inducer-obliterator 1	death-inducer obliterator 1|death-associated transcription factor 1	NM_080797.3	NP_542987.2	NC_000020.11	protein-coding	REVIEWED	20	-	62877737	62937951	Reference GRCh38.p12 Primary Assembly
hsa-mir-10b_26_A_c	NM_022105.4	1	705.7	705.7	0.00267	0.0263	4	4	0	15	1	0	10	252	0	0	252.7	0	0	24	2837	15	24	1453	1462	10	10	0	read	NM_022105.4	9606	11083	DIDO1	BYE1|C20orf158|DATF-1|DATF1|DIDO2|DIDO3|DIO-1|DIO1|dJ885L7.8	death inducer-obliterator 1	death-inducer obliterator 1|death-associated transcription factor 1	NM_022105.4	NP_071388.2	NC_000020.11	protein-coding	REVIEWED	20	-	62877737	62937951	Reference GRCh38.p12 Primary Assembly
hsa-mir-10b_26_A_c	NM_152716.2	2	1356.6	696.8	0.000379	0.00521	4	4	0	14	1	0	10	248	0	0	238.8	0	0	24	4142	14	23	3262	3271	10	10	0	read	NM_152716.2	9606	219988	PATL1	Pat1b|hPat1b	PAT1 homolog 1, processing body mRNA decay factor	protein PAT1 homolog 1|PAT1-like protein 1|protein PAT1 homolog b|protein associated with topoisomerase II homolog 1	NM_152716.2	NP_689929.2	NC_000011.10	protein-coding	VALIDATED	11	-	59636715	59669037	Reference GRCh38.p12 Primary Assembly
hsa-mir-10b_26_A_c	NM_033081.2	1	705.7	705.7	0.000318	0.005	4	4	0	15	1	0	10	252	0	0	252.7	0	0	24	8592	15	24	1453	1462	10	10	0	read	NM_033081.2	9606	11083	DIDO1	BYE1|C20orf158|DATF-1|DATF1|DIDO2|DIDO3|DIO-1|DIO1|dJ885L7.8	death inducer-obliterator 1	death-inducer obliterator 1|death-associated transcription factor 1	NM_033081.2	NP_149072.2	NC_000020.11	protein-coding	REVIEWED	20	-	62877737	62937951	Reference GRCh38.p12 Primary Assembly
hsa-mir-10b_26_A_c	NM_017681.2	1	714.4	714.4	0.000267	0.005	4	4	0	16.5	1	0	8	244	0	0	272.4	0	0	24	1775	17	24	1451	1458	8	8	0	read	NM_017681.2	9606	54830	NUP62CL	-	nucleoporin 62 C-terminal like	nucleoporin-62 C-terminal-like protein|nucleoporin 62kDa C-terminal like	NM_017681.2	NP_060151.2	NC_000023.11	protein-coding	REVIEWED	X	-	107123426	107206439	Reference GRCh38.p12 Primary Assembly
hsa-mir-10b_26_A_c	NM_001193370.1	1	705.7	705.7	0.000318	0.005	4	4	0	15	1	0	10	252	0	0	252.7	0	0	24	7613	15	24	1409	1418	10	10	0	read	NM_001193370.1	9606	11083	DIDO1	BYE1|C20orf158|DATF-1|DATF1|DIDO2|DIDO3|DIO-1|DIO1|dJ885L7.8	death inducer-obliterator 1	death-inducer obliterator 1|death-associated transcription factor 1	NM_001193370.1	NP_001180299.1	NC_000020.11	protein-coding	REVIEWED	20	-	62877737	62937951	Reference GRCh38.p12 Primary Assembly
hsa-mir-10b_26_A_c	NR_131012.1	2	1297	732.4	0.00191	0.0364	4	4	0	15	1	0	9	248	0	0	280.4	0	0	24	22743	15	23	6307	6315	9	9	0	read	NR_131012.1	9606	283131	NEAT1	LINC00084|NCRNA00084|TncRNA|VINC	nuclear paraspeckle assembly transcript 1	MENepsilon/beta|long intergenic non-protein coding RNA 84|nuclear enriched abundant transcript 1|nuclear paraspeckle assembly transcript 1 (non-protein coding)|trophoblast MHC class II suppressor|trophoblast-derived noncoding RNA|virus inducible non-coding RNA	NR_131012.1	-	NC_000011.10	ncRNA	REVIEWED	11	+	65422797	65445539	Reference GRCh38.p12 Primary Assembly
hsa-mir-10b_26_A_c	NM_001317936.1	1	661.3	661.3	0.00353	0.0378	4	4	0	11.5	1	0	19	248	8	0	201.3	0	0	24	2314	5	23	2000	2018	19	19	0	read	NM_001317936.1	9606	340385	ZNF517	-	zinc finger protein 517	zinc finger protein 517	NM_001317936.1	NP_001304865.1	NC_000008.11	protein-coding	VALIDATED	8	+	144798875	144813136	Reference GRCh38.p12 Primary Assembly
hsa-mir-10b_26_A_c	NM_001285439.1	2	1188.6	698.5	0.00206	0.0378	4	4	0	11	1	0	19	240	12	0	239.5	0	0	24	9629	5	23	8869	8887	19	19	0	read	NM_001285439.1	9606	253260	RICTOR	AVO3|PIA|hAVO3	RPTOR independent companion of MTOR complex 2	rapamycin-insensitive companion of mTOR|AVO3 homolog|TORC2-specific protein AVO3|pianissimo	NM_001285439.1	NP_001272368.1	NC_000005.10	protein-coding	VALIDATED	5	-	38937919	39074420	Reference GRCh38.p12 Primary Assembly
hsa-mir-10b_26_A_c	NM_178039.3	1	735.1	735.1	0.00147	0.0374	4	5	7.11e-15	13	1	0	14	312	0	0	216.1	0	0	24	9259	11	24	3750	3763	14	14	0	read	NM_178039.3	9606	23085	ERC1	Cast2|ELKS|ERC-1|RAB6IP2	ELKS/RAB6-interacting/CAST family member 1	ELKS/Rab6-interacting/CAST family member 1|RAB6 interacting protein 2	NM_178039.3	NP_829883.1	NC_000012.12	protein-coding	REVIEWED	12	+	990029	1495932	Reference GRCh38.p12 Primary Assembly
hsa-mir-10b_26_A_c	NM_152756.4	2	1188.6	698.5	0.00254	0.0374	4	4	0	11	1	0	19	240	12	0	239.5	0	0	24	9557	5	23	8797	8815	19	19	0	read	NM_152756.4	9606	253260	RICTOR	AVO3|PIA|hAVO3	RPTOR independent companion of MTOR complex 2	rapamycin-insensitive companion of mTOR|AVO3 homolog|TORC2-specific protein AVO3|pianissimo	NM_152756.4	NP_689969.2	NC_000005.10	protein-coding	VALIDATED	5	-	38937919	39074420	Reference GRCh38.p12 Primary Assembly
hsa-mir-10b_26_A_c	NM_178040.3	1	735.1	735.1	0.00145	0.0292	4	5	7.11e-15	13	1	0	14	312	0	0	216.1	0	0	24	9343	11	24	3834	3847	14	14	0	read	NM_178040.3	9606	23085	ERC1	Cast2|ELKS|ERC-1|RAB6IP2	ELKS/RAB6-interacting/CAST family member 1	ELKS/Rab6-interacting/CAST family member 1|RAB6 interacting protein 2	NM_178040.3	NP_829884.1	NC_000012.12	protein-coding	REVIEWED	12	+	990029	1495932	Reference GRCh38.p12 Primary Assembly
hsa-mir-10b_26_A_c	NM_002526.3	1	663.2	663.2	0.00415	0.0414	4	4	0	10	1	0	23	160	16	0	281.2	0	0	24	4086	1	23	3905	3927	23	23	0	read	NM_002526.3	9606	4907	NT5E	CALJA|CD73|E5NT|NT|NT5|NTE|eN|eNT	5'-nucleotidase ecto	5'-nucleotidase|5'-NT|Purine 5-Prime-Nucleotidase|ecto-5'-nucleotidase	NM_002526.3	NP_002517.1	NC_000006.12	protein-coding	REVIEWED	6	+	85449583	85495790	Reference GRCh38.p12 Primary Assembly
hsa-mir-10b_26_A_c	NM_001301248.1	1	735.1	735.1	0.00145	0.0292	4	5	7.11e-15	13	1	0	14	312	0	0	216.1	0	0	24	9284	11	24	3775	3788	14	14	0	read	NM_001301248.1	9606	23085	ERC1	Cast2|ELKS|ERC-1|RAB6IP2	ELKS/RAB6-interacting/CAST family member 1	ELKS/Rab6-interacting/CAST family member 1|RAB6 interacting protein 2	NM_001301248.1	NP_001288177.1	NC_000012.12	protein-coding	REVIEWED	12	+	990029	1495932	Reference GRCh38.p12 Primary Assembly
hsa-mir-10b_26_A_c	NM_001301084.1	1	730.8	730.8	0.00155	0.0292	4	4	0	14	1	0	10	248	0	0	272.8	0	0	24	9655	14	23	6873	6882	10	10	0	read	NM_001301084.1	9606	23365	ARHGEF12	LARG|PRO2792	Rho guanine nucleotide exchange factor 12	rho guanine nucleotide exchange factor 12|Rho guanine nucleotide exchange factor (GEF) 12|leukemia-associated RhoGEF|leukemia-associated rho guanine nucleotide exchange factor	NM_001301084.1	NP_001288013.1	NC_000011.10	protein-coding	REVIEWED	11	+	120336275	120489935	Reference GRCh38.p12 Primary Assembly
hsa-mir-10b_26_A_c	NM_001285440.1	2	1188.6	698.5	0.00251	0.0405	4	4	0	11	1	0	19	240	12	0	239.5	0	0	24	9441	5	23	8681	8699	19	19	0	read	NM_001285440.1	9606	253260	RICTOR	AVO3|PIA|hAVO3	RPTOR independent companion of MTOR complex 2	rapamycin-insensitive companion of mTOR|AVO3 homolog|TORC2-specific protein AVO3|pianissimo	NM_001285440.1	NP_001272369.1	NC_000005.10	protein-coding	VALIDATED	5	-	38937919	39074420	Reference GRCh38.p12 Primary Assembly
hsa-mir-10b_26_A_c	NM_001204813.1	1	663.2	663.2	0.00415	0.0414	4	4	0	10	1	0	23	160	16	0	281.2	0	0	24	3936	1	23	3755	3777	23	23	0	read	NM_001204813.1	9606	4907	NT5E	CALJA|CD73|E5NT|NT|NT5|NTE|eN|eNT	5'-nucleotidase ecto	5'-nucleotidase|5'-NT|Purine 5-Prime-Nucleotidase|ecto-5'-nucleotidase	NM_001204813.1	NP_001191742.1	NC_000006.12	protein-coding	REVIEWED	6	+	85449583	85495790	Reference GRCh38.p12 Primary Assembly
hsa-mir-10b_26_A_c	NM_022490.2	1	720.5	720.5	0.00324	0.0505	4	4	0	9	1	0	21	252	24	0	227.5	0	0	24	1884	4	24	967	987	21	21	0	read	NM_022490.2	9606	64425	POLR1E	PAF53|PRAF1	RNA polymerase I subunit E	DNA-directed RNA polymerase I subunit RPA49|DNA-directed RNA polymerase I subunit E|RNA polymerase I subunit A49|RNA polymerase I-associated factor 53|polymerase (RNA) I associated factor 1|polymerase (RNA) I polypeptide E, 53kDa|polymerase (RNA) I subunit E	NM_022490.2	NP_071935.1	NC_000009.12	protein-coding	VALIDATED	9	+	37485934	37503696	Reference GRCh38.p12 Primary Assembly
hsa-mir-10b_26_A_c	NM_001282766.1	1	720.5	720.5	0.000115	0.00102	4	4	0	9	1	0	21	252	24	0	227.5	0	0	24	1978	4	24	1061	1081	21	21	0	read	NM_001282766.1	9606	64425	POLR1E	PAF53|PRAF1	RNA polymerase I subunit E	DNA-directed RNA polymerase I subunit RPA49|DNA-directed RNA polymerase I subunit E|RNA polymerase I subunit A49|RNA polymerase I-associated factor 53|polymerase (RNA) I associated factor 1|polymerase (RNA) I polypeptide E, 53kDa|polymerase (RNA) I subunit E	NM_001282766.1	NP_001269695.1	NC_000009.12	protein-coding	VALIDATED	9	+	37485934	37503696	Reference GRCh38.p12 Primary Assembly
hsa-mir-10b_26_A_c	NM_018210.3	1	654.3	654.3	0.000204	0.00315	4	4	0	14	1	0	12	240	0	0	210.3	0	0	24	2756	12	23	1842	1853	12	12	0	read	NM_018210.3	9606	55739	NAXD	CARKD|LP3298	NAD(P)HX dehydratase	ATP-dependent (S)-NAD(P)H-hydrate dehydratase|ATP-dependent NAD(P)H-hydrate dehydratase|ATP-dependent NAD(P)HX dehydratase|carbohydrate kinase domain containing|carbohydrate kinase domain-containing protein	NM_018210.3	NP_060680.2	NC_000013.11	protein-coding	VALIDATED	13	+	110615459	110639995	Reference GRCh38.p12 Primary Assembly
hsa-mir-10b_26_A_c	NM_015313.2	1	730.8	730.8	3.27e-05	0.00118	4	4	0	14	1	0	10	248	0	0	272.8	0	0	24	9829	14	23	7047	7056	10	10	0	read	NM_015313.2	9606	23365	ARHGEF12	LARG|PRO2792	Rho guanine nucleotide exchange factor 12	rho guanine nucleotide exchange factor 12|Rho guanine nucleotide exchange factor (GEF) 12|leukemia-associated RhoGEF|leukemia-associated rho guanine nucleotide exchange factor	NM_015313.2	NP_056128.1	NC_000011.10	protein-coding	REVIEWED	11	+	120336275	120489935	Reference GRCh38.p12 Primary Assembly
hsa-mir-10b_26_A_c	NM_001242882.1	1	654.3	654.3	0.000204	0.00315	4	4	0	14	1	0	12	240	0	0	210.3	0	0	24	2617	12	23	1703	1714	12	12	0	read	NM_001242882.1	9606	55739	NAXD	CARKD|LP3298	NAD(P)HX dehydratase	ATP-dependent (S)-NAD(P)H-hydrate dehydratase|ATP-dependent NAD(P)H-hydrate dehydratase|ATP-dependent NAD(P)HX dehydratase|carbohydrate kinase domain containing|carbohydrate kinase domain-containing protein	NM_001242882.1	NP_001229811.1	NC_000013.11	protein-coding	VALIDATED	13	+	110615459	110639995	Reference GRCh38.p12 Primary Assembly
hsa-mir-10b_26_A_c	NM_183353.2	1	780.1	780.1	0.000217	0.00417	4	4	0	8.5	1	0	18	312	20	0	216.1	0	0	24	10652	7	24	4285	4302	18	18	11.5	read	NM_183353.2	9606	51132	RLIM	MRX61|NY-REN-43|RNF12	ring finger protein, LIM domain interacting	E3 ubiquitin-protein ligase RLIM|E3 ubiquitin-protein ligase RNF12|LIM domain-interacting RING finger protein|R-LIM|RING finger LIM domain-binding protein|RING-type E3 ubiquitin transferase RLIM|renal carcinoma antigen NY-REN-43|ring finger protein 12|ring zinc finger LIM domain binding protein|ring zinc finger protein NY-REN-43antigen	NM_183353.2	NP_899196.1	NC_000023.11	protein-coding	REVIEWED	X	-	74582975	74614625	Reference GRCh38.p12 Primary Assembly
hsa-mir-10b_26_A_c	NM_016120.3	1	780.1	780.1	0.000217	0.00417	4	4	0	8.5	1	0	18	312	20	0	216.1	0	0	24	10590	7	24	4223	4240	18	18	11.5	read	NM_016120.3	9606	51132	RLIM	MRX61|NY-REN-43|RNF12	ring finger protein, LIM domain interacting	E3 ubiquitin-protein ligase RLIM|E3 ubiquitin-protein ligase RNF12|LIM domain-interacting RING finger protein|R-LIM|RING finger LIM domain-binding protein|RING-type E3 ubiquitin transferase RLIM|renal carcinoma antigen NY-REN-43|ring finger protein 12|ring zinc finger LIM domain binding protein|ring zinc finger protein NY-REN-43antigen	NM_016120.3	NP_057204.2	NC_000023.11	protein-coding	REVIEWED	X	-	74582975	74614625	Reference GRCh38.p12 Primary Assembly
hsa-mir-10b_26_A_c	NM_001177304.1	1	773.1	773.1	0.000248	0.00417	4	4	0	9	1	0	21	240	16	0	302.1	0	0	24	3014	3	23	2440	2460	21	21	0	read	NM_001177304.1	9606	57088	PLSCR4	TRA1	phospholipid scramblase 4	phospholipid scramblase 4|Ca(2+)-dependent phospholipid scramblase 4|PL scramblase 4|cell growth inhibiting protein 43	NM_001177304.1	NP_001170775.1	NC_000003.12	protein-coding	VALIDATED	3	-	146192334	146251178	Reference GRCh38.p12 Primary Assembly
hsa-mir-10b_26_A_c	NR_040103.1	1	654.3	654.3	0.0012	0.0163	4	4	0	14	1	0	12	240	0	0	210.3	0	0	24	2612	12	23	1698	1709	12	12	0	read	NR_040103.1	9606	55739	NAXD	CARKD|LP3298	NAD(P)HX dehydratase	ATP-dependent (S)-NAD(P)H-hydrate dehydratase|ATP-dependent NAD(P)H-hydrate dehydratase|ATP-dependent NAD(P)HX dehydratase|carbohydrate kinase domain containing|carbohydrate kinase domain-containing protein	NR_040103.1	-	NC_000013.11	protein-coding	VALIDATED	13	+	110615459	110639995	Reference GRCh38.p12 Primary Assembly
hsa-mir-10b_26_A_c	NR_024117.2	1	658	658	0.00112	0.0163	4	4	0	11	1	0	16	244	0	0	194	0	0	24	2231	9	24	270	285	16	16	0	read	NR_024117.2	9606	100129405	MSTO2P	MSTO2	misato family member 2, pseudogene	misato homolog 2 pseudogene	NR_024117.2	-	NC_000001.11	pseudo	VALIDATED	1	+	155745767	155750687	Reference GRCh38.p12 Primary Assembly
hsa-mir-10b_26_A_c	NR_027946.2	1	735.1	735.1	3.02e-09	4.33e-08	4	5	7.11e-15	13	1	0	14	312	0	0	216.1	0	0	24	9369	11	24	3860	3873	14	14	0	read	NR_027946.2	9606	23085	ERC1	Cast2|ELKS|ERC-1|RAB6IP2	ELKS/RAB6-interacting/CAST family member 1	ELKS/Rab6-interacting/CAST family member 1|RAB6 interacting protein 2	NR_027946.2	-	NC_000012.12	protein-coding	REVIEWED	12	+	990029	1495932	Reference GRCh38.p12 Primary Assembly
hsa-mir-10b_26_A_c	NM_001137551.1	2	1263.4	715.2	0.00116	0.0146	4	4	0	7.5	1	0	23	240	16	0	238.2	0	0	24	3599	1	23	2103	2125	23	23	0	read	NM_001137551.1	9606	9208	LRRFIP1	FLAP-1|FLAP1|FLIIAP1|GCF-2|GCF2|HUFI-1|TRIP	LRR binding FLII interacting protein 1	leucine-rich repeat flightless-interacting protein 1|GC-binding factor 2|LRR FLII-interacting protein 1|NEDD8-conjugating enzyme|TAR RNA-interacting protein|leucine rich repeat (in FLII) interacting protein 1	NM_001137551.1	NP_001131023.1	NC_000002.12	protein-coding	VALIDATED	2	+	237627575	237781646	Reference GRCh38.p12 Primary Assembly
hsa-mir-10b_26_A_c	NM_001128305.1	1	773.1	773.1	0.000447	0.00652	4	4	0	9	1	0	21	240	16	0	302.1	0	0	24	3400	3	23	2826	2846	21	21	0	read	NM_001128305.1	9606	57088	PLSCR4	TRA1	phospholipid scramblase 4	phospholipid scramblase 4|Ca(2+)-dependent phospholipid scramblase 4|PL scramblase 4|cell growth inhibiting protein 43	NM_001128305.1	NP_001121777.1	NC_000003.12	protein-coding	VALIDATED	3	-	146192334	146251178	Reference GRCh38.p12 Primary Assembly
hsa-mir-10b_26_A_c	NM_020353.2	1	773.1	773.1	0.000386	0.00354	4	4	0	9	1	0	21	240	16	0	302.1	0	0	24	3312	3	23	2738	2758	21	21	0	read	NM_020353.2	9606	57088	PLSCR4	TRA1	phospholipid scramblase 4	phospholipid scramblase 4|Ca(2+)-dependent phospholipid scramblase 4|PL scramblase 4|cell growth inhibiting protein 43	NM_020353.2	NP_065086.2	NC_000003.12	protein-coding	VALIDATED	3	-	146192334	146251178	Reference GRCh38.p12 Primary Assembly
hsa-mir-10b_26_A_c	NM_001137550.1	2	1263.4	715.2	0.00103	0.00868	4	4	0	7.5	1	0	23	240	16	0	238.2	0	0	24	4109	1	23	2613	2635	23	23	0	read	NM_001137550.1	9606	9208	LRRFIP1	FLAP-1|FLAP1|FLIIAP1|GCF-2|GCF2|HUFI-1|TRIP	LRR binding FLII interacting protein 1	leucine-rich repeat flightless-interacting protein 1|GC-binding factor 2|LRR FLII-interacting protein 1|NEDD8-conjugating enzyme|TAR RNA-interacting protein|leucine rich repeat (in FLII) interacting protein 1	NM_001137550.1	NP_001131022.1	NC_000002.12	protein-coding	VALIDATED	2	+	237627575	237781646	Reference GRCh38.p12 Primary Assembly
hsa-mir-10b_26_A_c	NM_001128306.1	1	773.1	773.1	0.000386	0.00354	4	4	0	9	1	0	21	240	16	0	302.1	0	0	24	3042	3	23	2468	2488	21	21	0	read	NM_001128306.1	9606	57088	PLSCR4	TRA1	phospholipid scramblase 4	phospholipid scramblase 4|Ca(2+)-dependent phospholipid scramblase 4|PL scramblase 4|cell growth inhibiting protein 43	NM_001128306.1	NP_001121778.1	NC_000003.12	protein-coding	VALIDATED	3	-	146192334	146251178	Reference GRCh38.p12 Primary Assembly
hsa-mir-10b_26_A_c	NM_001128304.1	1	773.1	773.1	0.000386	0.00354	4	4	0	9	1	0	21	240	16	0	302.1	0	0	24	3438	3	23	2864	2884	21	21	0	read	NM_001128304.1	9606	57088	PLSCR4	TRA1	phospholipid scramblase 4	phospholipid scramblase 4|Ca(2+)-dependent phospholipid scramblase 4|PL scramblase 4|cell growth inhibiting protein 43	NM_001128304.1	NP_001121776.1	NC_000003.12	protein-coding	VALIDATED	3	-	146192334	146251178	Reference GRCh38.p12 Primary Assembly
hsa-mir-10b_26_A_c	NM_213605.2	1	661.3	661.3	0.000822	0.0152	4	4	0	11.5	1	0	19	248	8	0	201.3	0	0	24	2335	5	23	2021	2039	19	19	0	read	NM_213605.2	9606	340385	ZNF517	-	zinc finger protein 517	zinc finger protein 517	NM_213605.2	NP_998770.2	NC_000008.11	protein-coding	VALIDATED	8	+	144798875	144813136	Reference GRCh38.p12 Primary Assembly
hsa-mir-10b_26_A_c	NR_046292.1	1	658	658	1.8e-05	0.00016	4	4	0	11	1	0	16	244	0	0	194	0	0	24	2589	9	24	288	303	16	16	0	read	NR_046292.1	9606	55154	MSTO1	LST005|MMYAT|MST	misato 1, mitochondrial distribution and morphology regulator	protein misato homolog 1|misato homolog 1	NR_046292.1	-	NC_000001.11	protein-coding	VALIDATED	1	+	155610169	155614966	Reference GRCh38.p12 Primary Assembly
hsa-mir-10b_26_A_c	NR_040104.1	1	654.3	654.3	2e-05	0.00016	4	4	0	14	1	0	12	240	0	0	210.3	0	0	24	2528	12	23	1614	1625	12	12	0	read	NR_040104.1	9606	55739	NAXD	CARKD|LP3298	NAD(P)HX dehydratase	ATP-dependent (S)-NAD(P)H-hydrate dehydratase|ATP-dependent NAD(P)H-hydrate dehydratase|ATP-dependent NAD(P)HX dehydratase|carbohydrate kinase domain containing|carbohydrate kinase domain-containing protein	NR_040104.1	-	NC_000013.11	protein-coding	VALIDATED	13	+	110615459	110639995	Reference GRCh38.p12 Primary Assembly
hsa-mir-10b_26_A_c	NR_104043.1	1	639	639	2.1e-05	0.00022	4	4	0	11.5	1	0	21	160	8	0	275	0	0	24	2076	3	23	1936	1956	21	21	0	read	NR_104043.1	9606	255919	CNEP1R1	C16orf69|NEP1-R1|NEP1R1|TMEM188|TMP125	CTD nuclear envelope phosphatase 1 regulatory subunit 1	nuclear envelope phosphatase-regulatory subunit 1|nuclear envelope phosphatase 1-regulatory subunit 1|transmembrane protein 188	NR_104043.1	-	NC_000016.10	protein-coding	REVIEWED	16	+	50025205	50037087	Reference GRCh38.p12 Primary Assembly
hsa-mir-10b_26_A_c	NR_104042.1	1	639	639	2.1e-05	0.00022	4	4	0	11.5	1	0	21	160	8	0	275	0	0	24	2127	3	23	1987	2007	21	21	0	read	NR_104042.1	9606	255919	CNEP1R1	C16orf69|NEP1-R1|NEP1R1|TMEM188|TMP125	CTD nuclear envelope phosphatase 1 regulatory subunit 1	nuclear envelope phosphatase-regulatory subunit 1|nuclear envelope phosphatase 1-regulatory subunit 1|transmembrane protein 188	NR_104042.1	-	NC_000016.10	protein-coding	REVIEWED	16	+	50025205	50037087	Reference GRCh38.p12 Primary Assembly
hsa-mir-10b_26_A_c	NR_046295.1	1	658	658	0.00183	0.0204	4	4	0	11	1	0	16	244	0	0	194	0	0	24	2424	9	24	288	303	16	16	0	read	NR_046295.1	9606	55154	MSTO1	LST005|MMYAT|MST	misato 1, mitochondrial distribution and morphology regulator	protein misato homolog 1|misato homolog 1	NR_046295.1	-	NC_000001.11	protein-coding	VALIDATED	1	+	155610169	155614966	Reference GRCh38.p12 Primary Assembly
hsa-mir-10b_26_A_c	NR_046294.1	1	658	658	0.00183	0.0204	4	4	0	11	1	0	16	244	0	0	194	0	0	24	2523	9	24	380	395	16	16	0	read	NR_046294.1	9606	55154	MSTO1	LST005|MMYAT|MST	misato 1, mitochondrial distribution and morphology regulator	protein misato homolog 1|misato homolog 1	NR_046294.1	-	NC_000001.11	protein-coding	VALIDATED	1	+	155610169	155614966	Reference GRCh38.p12 Primary Assembly
hsa-mir-10b_26_A_c	NR_046293.1	1	658	658	0.00183	0.0204	4	4	0	11	1	0	16	244	0	0	194	0	0	24	2531	9	24	288	303	16	16	0	read	NR_046293.1	9606	55154	MSTO1	LST005|MMYAT|MST	misato 1, mitochondrial distribution and morphology regulator	protein misato homolog 1|misato homolog 1	NR_046293.1	-	NC_000001.11	protein-coding	VALIDATED	1	+	155610169	155614966	Reference GRCh38.p12 Primary Assembly
hsa-mir-10b_26_A_c	NM_002148.3	1	660.4	660.4	0.00176	0.0204	4	4	0	13.5	1	0	13	240	0	0	214.4	0	0	24	1814	11	23	1363	1375	13	13	0	read	NM_002148.3	9606	3236	HOXD10	HOX4|HOX4D|HOX4E|Hox-4.4	homeobox D10	homeobox protein Hox-D10|homeo box 4D|homeo box D10|homeobox protein Hox-4D|homeobox protein Hox-4E	NM_002148.3	NP_002139.2	NC_000002.12	protein-coding	REVIEWED	2	+	176116763	176119941	Reference GRCh38.p12 Primary Assembly
hsa-mir-10b_26_A_c	NM_004434.2	1	642	642	3.17e-05	0.00012	4	4	0	13.5	1	0	12	240	0	0	193	0	0	24	4479	12	23	3142	3153	12	12	0	read	NM_004434.2	9606	2009	EML1	BH|ELP79|EMAP|EMAPL|HuEMAP	echinoderm microtubule associated protein like 1	echinoderm microtubule-associated protein-like 1|EMAP-1|huEMAP-1	NM_004434.2	NP_004425.2	NC_000014.9	protein-coding	REVIEWED	14	+	99737698	99942059	Reference GRCh38.p12 Primary Assembly
hsa-mir-10b_26_A_c	NM_001321560.1	1	694.1	694.1	0.00181	0.0319	3	3	2.18e-14	13	1	0	11	320	0	0	198.1	0	0	24	7432	14	24	1610	1620	11	11	11	read	NM_001321560.1	9606	9703	KIAA0100	BCOX|BCOX1|CT101|FMP27	KIAA0100	protein KIAA0100|U937-associated antigen|antigen MLAA-22|breast cancer overexpressed gene 1|breast cancer-overexpressed gene 1 protein|cancer/testis antigen 101	NM_001321560.1	NP_001308489.1	NC_000017.11	protein-coding	REVIEWED	17	-	28614439	28645158	Reference GRCh38.p12 Primary Assembly
hsa-mir-10b_26_A_c	NR_110524.1	1	704.7	704.7	0.00631	0.0757	3	3	2.18e-14	8.5	1	0	22	240	16	0	272.7	0	0	24	5375	2	23	3269	3290	22	22	0	read	NR_110524.1	9606	9975	NR1D2	BD73|EAR-1R|REVERBB|REVERBbeta|RVR	nuclear receptor subfamily 1 group D member 2	nuclear receptor subfamily 1 group D member 2|V-erbA-related protein 1-related|nuclear receptor Rev-ErbA beta variant 1|nuclear receptor Rev-ErbA beta variant 2|orphan nuclear hormone receptor BD73|rev-erb alpha-related receptor|rev-erb-beta|rev-erba-alpha-related receptor	NR_110524.1	-	NC_000003.12	protein-coding	REVIEWED	3	+	23945259	23980617	Reference GRCh38.p12 Primary Assembly
hsa-mir-10b_26_A_c	NM_001145425.1	1	704.7	704.7	0.00631	0.0757	3	3	2.18e-14	8.5	1	0	22	240	16	0	272.7	0	0	24	5066	2	23	2960	2981	22	22	0	read	NM_001145425.1	9606	9975	NR1D2	BD73|EAR-1R|REVERBB|REVERBbeta|RVR	nuclear receptor subfamily 1 group D member 2	nuclear receptor subfamily 1 group D member 2|V-erbA-related protein 1-related|nuclear receptor Rev-ErbA beta variant 1|nuclear receptor Rev-ErbA beta variant 2|orphan nuclear hormone receptor BD73|rev-erb alpha-related receptor|rev-erb-beta|rev-erba-alpha-related receptor	NM_001145425.1	NP_001138897.1	NC_000003.12	protein-coding	REVIEWED	3	+	23945259	23980617	Reference GRCh38.p12 Primary Assembly
hsa-mir-10b_26_A_c	NM_020475.2	1	680.2	680.2	0.00235	0.0306	3	3	2.18e-14	15	1	0	9	248	0	0	268.2	0	0	24	8165	15	23	6005	6013	9	9	0	read	NM_020475.2	9606	286	ANK1	ANK|SPH1|SPH2	ankyrin 1	ankyrin-1|ANK-1|ankyrin 1, erythrocytic|ankyrin-R|erythrocyte ankyrin	NM_020475.2	NP_065208.2	NC_000008.11	protein-coding	REVIEWED	8	-	41653224	41896761	Reference GRCh38.p12 Primary Assembly
hsa-mir-10b_26_A_c	NM_004593.2	1	612.2	612.2	0.0062	0.0306	3	4	6.65e-11	16	1	0	9	240	0	0	215.2	0	0	24	4290	15	23	1452	1460	9	9	0	read	NM_004593.2	9606	6434	TRA2B	Htra2-beta|PPP1R156|SFRS10|SRFS10|TRA2-BETA|TRAN2B	transformer 2 beta homolog	transformer-2 protein homolog beta|TRA-2 beta|protein phosphatase 1, regulatory subunit 156|splicing factor, arginine/serine-rich 10 (transformer 2 homolog, Drosophila)|transformer-2 protein homolog B	NM_004593.2	NP_004584.1	NC_000003.12	protein-coding	REVIEWED	3	-	185914567	185938135	Reference GRCh38.p12 Primary Assembly
hsa-mir-10b_26_A_c	NM_001243879.1	1	612.2	612.2	0.0062	0.0306	3	4	6.65e-11	16	1	0	9	240	0	0	215.2	0	0	24	4156	15	23	1318	1326	9	9	0	read	NM_001243879.1	9606	6434	TRA2B	Htra2-beta|PPP1R156|SFRS10|SRFS10|TRA2-BETA|TRAN2B	transformer 2 beta homolog	transformer-2 protein homolog beta|TRA-2 beta|protein phosphatase 1, regulatory subunit 156|splicing factor, arginine/serine-rich 10 (transformer 2 homolog, Drosophila)|transformer-2 protein homolog B	NM_001243879.1	NP_001230808.1	NC_000003.12	protein-coding	REVIEWED	3	-	185914567	185938135	Reference GRCh38.p12 Primary Assembly
hsa-mir-10b_26_A_c	NM_020480.4	1	680.2	680.2	0.00553	0.0472	3	3	2.18e-14	15	1	0	9	248	0	0	268.2	0	0	24	3103	15	23	943	951	9	9	0	read	NM_020480.4	9606	286	ANK1	ANK|SPH1|SPH2	ankyrin 1	ankyrin-1|ANK-1|ankyrin 1, erythrocytic|ankyrin-R|erythrocyte ankyrin	NM_020480.4	NP_065213.2	NC_000008.11	protein-coding	REVIEWED	8	-	41653224	41896761	Reference GRCh38.p12 Primary Assembly
hsa-mir-10b_26_A_c	NM_020478.4	1	680.2	680.2	0.00553	0.0472	3	3	2.18e-14	15	1	0	9	248	0	0	268.2	0	0	24	3304	15	23	1144	1152	9	9	0	read	NM_020478.4	9606	286	ANK1	ANK|SPH1|SPH2	ankyrin 1	ankyrin-1|ANK-1|ankyrin 1, erythrocytic|ankyrin-R|erythrocyte ankyrin	NM_020478.4	NP_065211.2	NC_000008.11	protein-coding	REVIEWED	8	-	41653224	41896761	Reference GRCh38.p12 Primary Assembly
hsa-mir-10b_26_A_c	NM_020477.2	1	680.2	680.2	0.00553	0.0472	3	3	2.18e-14	15	1	0	9	248	0	0	268.2	0	0	24	7754	15	23	5594	5602	9	9	0	read	NM_020477.2	9606	286	ANK1	ANK|SPH1|SPH2	ankyrin 1	ankyrin-1|ANK-1|ankyrin 1, erythrocytic|ankyrin-R|erythrocyte ankyrin	NM_020477.2	NP_065210.2	NC_000008.11	protein-coding	REVIEWED	8	-	41653224	41896761	Reference GRCh38.p12 Primary Assembly
hsa-mir-10b_26_A_c	NM_020476.2	1	680.2	680.2	0.00553	0.0472	3	3	2.18e-14	15	1	0	9	248	0	0	268.2	0	0	24	8240	15	23	6080	6088	9	9	0	read	NM_020476.2	9606	286	ANK1	ANK|SPH1|SPH2	ankyrin 1	ankyrin-1|ANK-1|ankyrin 1, erythrocytic|ankyrin-R|erythrocyte ankyrin	NM_020476.2	NP_065209.2	NC_000008.11	protein-coding	REVIEWED	8	-	41653224	41896761	Reference GRCh38.p12 Primary Assembly
hsa-mir-10b_26_A_c	NM_005126.4	1	704.7	704.7	0.00407	0.0472	3	3	2.18e-14	8.5	1	0	22	240	16	0	272.7	0	0	24	5268	2	23	3162	3183	22	22	0	read	NM_005126.4	9606	9975	NR1D2	BD73|EAR-1R|REVERBB|REVERBbeta|RVR	nuclear receptor subfamily 1 group D member 2	nuclear receptor subfamily 1 group D member 2|V-erbA-related protein 1-related|nuclear receptor Rev-ErbA beta variant 1|nuclear receptor Rev-ErbA beta variant 2|orphan nuclear hormone receptor BD73|rev-erb alpha-related receptor|rev-erb-beta|rev-erba-alpha-related receptor	NM_005126.4	NP_005117.3	NC_000003.12	protein-coding	REVIEWED	3	+	23945259	23980617	Reference GRCh38.p12 Primary Assembly
hsa-mir-10b_26_A_c	NM_001142446.1	1	680.2	680.2	0.00553	0.0472	3	3	2.18e-14	15	1	0	9	248	0	0	268.2	0	0	24	8486	15	23	6326	6334	9	9	0	read	NM_001142446.1	9606	286	ANK1	ANK|SPH1|SPH2	ankyrin 1	ankyrin-1|ANK-1|ankyrin 1, erythrocytic|ankyrin-R|erythrocyte ankyrin	NM_001142446.1	NP_001135918.1	NC_000008.11	protein-coding	REVIEWED	8	-	41653224	41896761	Reference GRCh38.p12 Primary Assembly
hsa-mir-10b_26_A_c	NM_001142445.1	1	680.2	680.2	0.00553	0.0472	3	3	2.18e-14	15	1	0	9	248	0	0	268.2	0	0	24	3244	15	23	1084	1092	9	9	0	read	NM_001142445.1	9606	286	ANK1	ANK|SPH1|SPH2	ankyrin 1	ankyrin-1|ANK-1|ankyrin 1, erythrocytic|ankyrin-R|erythrocyte ankyrin	NM_001142445.1	NP_001135917.1	NC_000008.11	protein-coding	REVIEWED	8	-	41653224	41896761	Reference GRCh38.p12 Primary Assembly
hsa-mir-10b_26_A_c	NM_000037.3	1	680.2	680.2	0.00553	0.0472	3	3	2.18e-14	15	1	0	9	248	0	0	268.2	0	0	24	8300	15	23	6140	6148	9	9	0	read	NM_000037.3	9606	286	ANK1	ANK|SPH1|SPH2	ankyrin 1	ankyrin-1|ANK-1|ankyrin 1, erythrocytic|ankyrin-R|erythrocyte ankyrin	NM_000037.3	NP_000028.3	NC_000008.11	protein-coding	REVIEWED	8	-	41653224	41896761	Reference GRCh38.p12 Primary Assembly
hsa-mir-10b_26_A_c	NM_001349194.1	1	684.7	684.7	7.69e-06	2.89e-05	3	3	2.18e-14	9	1	1	22	240	8	0	273.7	0	0	24	2300	3	23	1063	1084	21	22	0	read	NM_001349194.1	9606	10180	RBM6	3G2|DEF-3|DEF3|HLC-11|NY-LU-12|g16	RNA binding motif protein 6	RNA-binding protein 6|RNA-binding protein DEF-3|lung cancer antigen NY-LU-12|lung cancer protooncogene 11	NM_001349194.1	NP_001336123.1	NC_000003.12	protein-coding	VALIDATED	3	+	49940040	50077251	Reference GRCh38.p12 Primary Assembly
hsa-mir-10b_26_A_c	NM_001349193.1	1	684.7	684.7	7.69e-06	2.89e-05	3	3	2.18e-14	9	1	1	22	240	8	0	273.7	0	0	24	3906	3	23	2669	2690	21	22	0	read	NM_001349193.1	9606	10180	RBM6	3G2|DEF-3|DEF3|HLC-11|NY-LU-12|g16	RNA binding motif protein 6	RNA-binding protein 6|RNA-binding protein DEF-3|lung cancer antigen NY-LU-12|lung cancer protooncogene 11	NM_001349193.1	NP_001336122.1	NC_000003.12	protein-coding	VALIDATED	3	+	49940040	50077251	Reference GRCh38.p12 Primary Assembly
hsa-mir-10b_26_A_c	NM_001349192.1	1	684.7	684.7	7.69e-06	2.89e-05	3	3	2.18e-14	9	1	1	22	240	8	0	273.7	0	0	24	4296	3	23	3059	3080	21	22	0	read	NM_001349192.1	9606	10180	RBM6	3G2|DEF-3|DEF3|HLC-11|NY-LU-12|g16	RNA binding motif protein 6	RNA-binding protein 6|RNA-binding protein DEF-3|lung cancer antigen NY-LU-12|lung cancer protooncogene 11	NM_001349192.1	NP_001336121.1	NC_000003.12	protein-coding	VALIDATED	3	+	49940040	50077251	Reference GRCh38.p12 Primary Assembly
hsa-mir-10b_26_A_c	NM_001349191.1	1	684.7	684.7	7.69e-06	2.89e-05	3	3	2.18e-14	9	1	1	22	240	8	0	273.7	0	0	24	3665	3	23	2428	2449	21	22	0	read	NM_001349191.1	9606	10180	RBM6	3G2|DEF-3|DEF3|HLC-11|NY-LU-12|g16	RNA binding motif protein 6	RNA-binding protein 6|RNA-binding protein DEF-3|lung cancer antigen NY-LU-12|lung cancer protooncogene 11	NM_001349191.1	NP_001336120.1	NC_000003.12	protein-coding	VALIDATED	3	+	49940040	50077251	Reference GRCh38.p12 Primary Assembly
hsa-mir-10b_26_A_c	NM_001349190.1	1	684.7	684.7	7.69e-06	2.89e-05	3	3	2.18e-14	9	1	1	22	240	8	0	273.7	0	0	24	2386	3	23	1149	1170	21	22	0	read	NM_001349190.1	9606	10180	RBM6	3G2|DEF-3|DEF3|HLC-11|NY-LU-12|g16	RNA binding motif protein 6	RNA-binding protein 6|RNA-binding protein DEF-3|lung cancer antigen NY-LU-12|lung cancer protooncogene 11	NM_001349190.1	NP_001336119.1	NC_000003.12	protein-coding	VALIDATED	3	+	49940040	50077251	Reference GRCh38.p12 Primary Assembly
hsa-mir-10b_26_A_c	NM_012234.6	1	645	645	0.0133	0.0604	3	3	2.18e-14	11	1	0	23	240	8	0	239	0	0	24	4678	1	23	886	908	23	23	0	read	NM_012234.6	9606	23429	RYBP	AAP1|APAP-1|DEDAF|YEAF1	RING1 and YY1 binding protein	RING1 and YY1-binding protein|DED-associated factor|YY1 and E4TF1 associated factor 1|apoptin-associating protein 1|death effector domain-associated factor|ring1 interactor RYBP	NM_012234.6	NP_036366.3	NC_000003.12	protein-coding	VALIDATED	3	-	72374592	72446622	Reference GRCh38.p12 Primary Assembly
hsa-mir-10b_26_A_c	NM_001042492.2	3	1657.8	599.8	0.00772	0.0365	3	5	8.36e-09	16.5	1	0	8	240	0	0	201.8	0	0	24	12444	16	23	9816	9823	8	8	0	read	NM_001042492.2	9606	4763	NF1	NFNS|VRNF|WSS	neurofibromin 1	neurofibromin|neurofibromatosis 1|neurofibromatosis-related protein NF-1|truncated neurofibromin 1	NM_001042492.2	NP_001035957.1	NC_000017.11	protein-coding	REVIEWED	17	+	31094926	31377676	Reference GRCh38.p12 Primary Assembly
hsa-mir-10b_26_A_c	NM_000267.3	3	1657.8	599.8	0.00772	0.0365	3	5	8.36e-09	16.5	1	0	8	240	0	0	201.8	0	0	24	12381	16	23	9753	9760	8	8	0	read	NM_000267.3	9606	4763	NF1	NFNS|VRNF|WSS	neurofibromin 1	neurofibromin|neurofibromatosis 1|neurofibromatosis-related protein NF-1|truncated neurofibromin 1	NM_000267.3	NP_000258.1	NC_000017.11	protein-coding	REVIEWED	17	+	31094926	31377676	Reference GRCh38.p12 Primary Assembly
hsa-mir-10b_26_A_c	NM_021629.3	1	626.7	626.7	0.00637	0.0344	3	3	2.18e-14	13	1	0	14	248	0	0	211.7	0	0	24	6428	10	23	701	714	14	14	0	read	NM_021629.3	9606	59345	GNB4	CMTD1F	G protein subunit beta 4	guanine nucleotide-binding protein subunit beta-4|G protein beta-4 subunit|guanine nucleotide binding protein (G protein), beta polypeptide 4|transducin beta chain 4	NM_021629.3	NP_067642.1	NC_000003.12	protein-coding	REVIEWED	3	-	179396087	179451582	Reference GRCh38.p12 Primary Assembly
hsa-mir-10b_26_A_c	NM_001322257.1	1	680	680	0.000528	0.0043	3	3	2.18e-14	13	1	0	13	312	0	0	198	0	0	24	9849	12	24	5576	5588	13	13	0	read	NM_001322257.1	9606	23132	RAD54L2	ARIP4|HSPC325|SRISNF2L	RAD54 like 2	helicase ARIP4|AR interacting protein 4|RAD54-like protein 2|androgen receptor-interacting protein 4	NM_001322257.1	NP_001309186.1	NC_000003.12	protein-coding	VALIDATED	3	+	51538682	51668659	Reference GRCh38.p12 Primary Assembly
hsa-mir-10b_26_A_c	NR_037916.1	3	1490.8	706	2.78e-07	1.13e-06	3	3	2.18e-14	11	1	0	16	240	0	0	290	0	0	24	7551	8	23	911	926	16	16	0	read	NR_037916.1	9606	331	XIAP	API3|BIRC4|IAP-3|ILP1|MIHA|XLP2|hIAP-3|hIAP3	X-linked inhibitor of apoptosis	E3 ubiquitin-protein ligase XIAP|IAP-like protein|RING-type E3 ubiquitin transferase XIAP|X-linked IAP|X-linked inhibitor of apoptosis, E3 ubiquitin protein ligase|baculoviral IAP repeat-containing protein 4|inhibitor of apoptosis protein 3	NR_037916.1	-	NC_000023.11	protein-coding	REVIEWED	X	+	123859811	123913978	Reference GRCh38.p12 Primary Assembly
hsa-mir-10b_26_A_c	NM_001412.3	1	669.8	669.8	4.73e-05	0.000844	3	7	2.16e-06	16	1	0	8	248	0	0	261.8	0	0	24	4431	16	23	2002	2009	8	8	0	read	NM_001412.3	9606	1964	EIF1AX	EIF1A|EIF1AP1|EIF4C|eIF-1A|eIF-4C	eukaryotic translation initiation factor 1A X-linked	eukaryotic translation initiation factor 1A, X-chromosomal|Putative eukaryotic translation initiation factor 1A|eIF-1A X isoform|eukaryotic translation initiation factor 1A, X chromosome|eukaryotic translation initiation factor 4C	NM_001412.3	NP_001403.1	NC_000023.11	protein-coding	REVIEWED	X	-	20124517	20141847	Reference GRCh38.p12 Primary Assembly
hsa-mir-10b_26_A_c	NM_001167.3	3	1490.8	706	0.000164	0.00552	3	3	2.18e-14	11	1	0	16	240	0	0	290	0	0	24	8460	8	23	1820	1835	16	16	0	read	NM_001167.3	9606	331	XIAP	API3|BIRC4|IAP-3|ILP1|MIHA|XLP2|hIAP-3|hIAP3	X-linked inhibitor of apoptosis	E3 ubiquitin-protein ligase XIAP|IAP-like protein|RING-type E3 ubiquitin transferase XIAP|X-linked IAP|X-linked inhibitor of apoptosis, E3 ubiquitin protein ligase|baculoviral IAP repeat-containing protein 4|inhibitor of apoptosis protein 3	NM_001167.3	NP_001158.2	NC_000023.11	protein-coding	REVIEWED	X	+	123859811	123913978	Reference GRCh38.p12 Primary Assembly
hsa-mir-10b_26_A_c	NM_032312.3	1	607.6	607.6	0.00233	0.0162	3	3	2.18e-14	15.5	1	0	10	160	0	0	290.6	0	0	24	1982	14	23	1330	1339	10	10	0	read	NM_032312.3	9606	84272	YIPF4	FinGER4|Nbla11189	Yip1 domain family member 4	protein YIPF4|YIP1 family member 4|putative protein product of Nbla11189	NM_032312.3	NP_115688.1	NC_000002.12	protein-coding	VALIDATED	2	+	32277888	32307397	Reference GRCh38.p12 Primary Assembly
hsa-mir-10b_26_A_c	NM_001317791.1	1	678.8	678.8	0.000664	0.011	3	3	2.18e-14	16	1	0	9	252	0	0	269.8	0	0	24	3470	16	24	2681	2689	9	9	0	read	NM_001317791.1	9606	152815	THAP6	-	THAP domain containing 6	THAP domain-containing protein 6	NM_001317791.1	NP_001304720.1	NC_000004.12	protein-coding	VALIDATED	4	+	75513943	75547333	Reference GRCh38.p12 Primary Assembly
hsa-mir-10b_26_A_c	NM_001204401.1	3	1490.8	706	0.000396	0.011	3	3	2.18e-14	11	1	0	16	240	0	0	290	0	0	24	8427	8	23	1787	1802	16	16	0	read	NM_001204401.1	9606	331	XIAP	API3|BIRC4|IAP-3|ILP1|MIHA|XLP2|hIAP-3|hIAP3	X-linked inhibitor of apoptosis	E3 ubiquitin-protein ligase XIAP|IAP-like protein|RING-type E3 ubiquitin transferase XIAP|X-linked IAP|X-linked inhibitor of apoptosis, E3 ubiquitin protein ligase|baculoviral IAP repeat-containing protein 4|inhibitor of apoptosis protein 3	NM_001204401.1	NP_001191330.1	NC_000023.11	protein-coding	REVIEWED	X	+	123859811	123913978	Reference GRCh38.p12 Primary Assembly
hsa-mir-10b_26_A_c	NM_144721.5	1	678.8	678.8	8.6e-06	0.000136	3	3	2.18e-14	16	1	0	9	252	0	0	269.8	0	0	24	3596	16	24	2807	2815	9	9	0	read	NM_144721.5	9606	152815	THAP6	-	THAP domain containing 6	THAP domain-containing protein 6	NM_144721.5	NP_653322.1	NC_000004.12	protein-coding	VALIDATED	4	+	75513943	75547333	Reference GRCh38.p12 Primary Assembly
hsa-mir-10b_26_A_c	NM_014598.3	2	1199.4	709.6	3.3e-06	7.43e-05	3	3	2.18e-14	16	1	0	8	312	0	0	235.6	0	0	24	7978	17	24	4037	4044	8	8	0	read	NM_014598.3	9606	30837	SOCS7	NAP4|NCKAP4	suppressor of cytokine signaling 7	suppressor of cytokine signaling 7|NAP-4|NCK-associated protein 4|Nck, Ash and phospholipase C binding protein|SOCS-7|nck, Ash and phospholipase C gamma-binding protein	NM_014598.3	NP_055413.1	NC_000017.11	protein-coding	VALIDATED	17	+	38351875	38405592	Reference GRCh38.p12 Primary Assembly
hsa-mir-10b_26_A_c	NM_001255995.1	1	628.9	628.9	0.00751	0.0396	3	3	2.18e-14	8.5	1	1	23	240	12	0	217.9	0	0	24	911	1	23	515	536	23	22	0	read	NM_001255995.1	9606	112752	IFT43	C14orf179|CED3|RP81|SRTD18	intraflagellar transport 43	intraflagellar transport protein 43 homolog|IFT complex A subunit|intraflagellar transport 43 homolog	NM_001255995.1	NP_001242924.1	NC_000014.9	protein-coding	REVIEWED	14	+	75985752	76084072	Reference GRCh38.p12 Primary Assembly
hsa-mir-10b_26_A_c	NM_203462.2	1	755.5	755.5	0.000115	0.00316	3	3	2.18e-14	10	1	0	18	312	28	0	235.5	0	0	24	1604	7	24	1420	1437	18	18	0	read	NM_203462.2	9606	114932	MRFAP1L1	PP784	Morf4 family associated protein 1 like 1	MORF4 family-associated protein 1-like 1	NM_203462.2	NP_982287.1	NC_000004.12	protein-coding	VALIDATED	4	-	6707700	6709878	Reference GRCh38.p12 Primary Assembly
hsa-mir-10b_26_A_c	NM_020718.3	1	635	635	0.0012	0.0104	3	3	2.18e-14	11	1	1	18	160	24	0	294	0	0	24	10698	7	23	8104	8121	17	18	0	read	NM_020718.3	9606	57478	USP31	-	ubiquitin specific peptidase 31	ubiquitin carboxyl-terminal hydrolase 31|deubiquitinating enzyme 31|ubiquitin specific proteinase 31|ubiquitin thioesterase 31|ubiquitin thiolesterase 31|ubiquitin-specific-processing protease 31	NM_020718.3	NP_065769.3	NC_000016.10	protein-coding	VALIDATED	16	-	23061406	23149300	Reference GRCh38.p12 Primary Assembly
hsa-mir-10b_26_A_c	NM_006540.3	2	1201.4	702.5	0.000251	0.00219	3	3	2.18e-14	14	1	0	12	312	0	0	224.5	0	0	24	8494	13	24	1588	1599	12	12	0	read	NM_006540.3	9606	10499	NCOA2	GRIP1|KAT13C|NCoA-2|SRC2|TIF2|bHLHe75	nuclear receptor coactivator 2	nuclear receptor coactivator 2|class E basic helix-loop-helix protein 75|glucocorticoid receptor-interacting protein-1|p160 steroid receptor coactivator 2|transcriptional intermediary factor 2	NM_006540.3	NP_006531.1	NC_000008.11	protein-coding	REVIEWED	8	-	70109761	70405389	Reference GRCh38.p12 Primary Assembly
hsa-mir-10b_26_A_c	NM_025134.5	1	661.9	661.9	0.0035	0.0378	3	3	2.18e-14	13	1	0	16	240	0	0	260.9	0	0	24	11519	8	23	1276	1291	16	16	0	read	NM_025134.5	9606	80205	CHD9	AD013|CHD-9|CReMM|KISH2|PRIC320	chromodomain helicase DNA binding protein 9	chromodomain-helicase-DNA-binding protein 9|ATP-dependent helicase CHD9|PPAR-alpha-interacting complex protein 320 kDa|PPAR{gamma}-interacting cofactor 320 kDa|chromatin remodeling factor CHROM1|chromatin-related mesenchymal modulator|ciprofibrate bound protein p240|kismet homolog 2|peroxisomal proliferator-activated receptor A-interacting complex 320 kDa protein|proteinx0008	NM_025134.5	NP_079410.4	NC_000016.10	protein-coding	VALIDATED	16	+	53054981	53327501	Reference GRCh38.p12 Primary Assembly
hsa-mir-10b_26_A_c	NM_001352127.1	1	661.9	661.9	0.0035	0.0378	3	3	2.18e-14	13	1	0	16	240	0	0	260.9	0	0	24	11745	8	23	1502	1517	16	16	0	read	NM_001352127.1	9606	80205	CHD9	AD013|CHD-9|CReMM|KISH2|PRIC320	chromodomain helicase DNA binding protein 9	chromodomain-helicase-DNA-binding protein 9|ATP-dependent helicase CHD9|PPAR-alpha-interacting complex protein 320 kDa|PPAR{gamma}-interacting cofactor 320 kDa|chromatin remodeling factor CHROM1|chromatin-related mesenchymal modulator|ciprofibrate bound protein p240|kismet homolog 2|peroxisomal proliferator-activated receptor A-interacting complex 320 kDa protein|proteinx0008	NM_001352127.1	NP_001339056.1	NC_000016.10	protein-coding	VALIDATED	16	+	53054981	53327501	Reference GRCh38.p12 Primary Assembly
hsa-mir-10b_26_A_c	NM_001308319.1	1	661.9	661.9	0.0035	0.0378	3	3	2.18e-14	13	1	0	16	240	0	0	260.9	0	0	24	11482	8	23	1191	1206	16	16	0	read	NM_001308319.1	9606	80205	CHD9	AD013|CHD-9|CReMM|KISH2|PRIC320	chromodomain helicase DNA binding protein 9	chromodomain-helicase-DNA-binding protein 9|ATP-dependent helicase CHD9|PPAR-alpha-interacting complex protein 320 kDa|PPAR{gamma}-interacting cofactor 320 kDa|chromatin remodeling factor CHROM1|chromatin-related mesenchymal modulator|ciprofibrate bound protein p240|kismet homolog 2|peroxisomal proliferator-activated receptor A-interacting complex 320 kDa protein|proteinx0008	NM_001308319.1	NP_001295248.1	NC_000016.10	protein-coding	VALIDATED	16	+	53054981	53327501	Reference GRCh38.p12 Primary Assembly
hsa-mir-10b_26_A_c	NM_001282880.1	1	772.6	772.6	3.58e-05	0.000398	3	3	2.18e-14	9.5	1	0	19	320	12	0	260.6	0	0	24	3407	6	24	2197	2215	19	19	0	read	NM_001282880.1	9606	91392	ZNF502	-	zinc finger protein 502	zinc finger protein 502	NM_001282880.1	NP_001269809.1	NC_000003.12	protein-coding	VALIDATED	3	+	44712642	44723830	Reference GRCh38.p12 Primary Assembly
hsa-mir-10b_26_A_c	NM_014680.3	1	694.1	694.1	8.08e-05	0.00218	3	3	2.18e-14	13	1	0	11	320	0	0	198.1	0	0	24	7452	14	24	1610	1620	11	11	11	read	NM_014680.3
hsa-mir-10b_26_A_c	NR_146071.1	1	684.7	684.7	0.000311	0.0042	3	3	2.18e-14	9	1	1	22	240	8	0	273.7	0	0	24	2170	3	23	914	935	21	22	0	read	NR_146071.1	9606	10180	RBM6	3G2|DEF-3|DEF3|HLC-11|NY-LU-12|g16	RNA binding motif protein 6	RNA-binding protein 6|RNA-binding protein DEF-3|lung cancer antigen NY-LU-12|lung cancer protooncogene 11	NR_146071.1	-	NC_000003.12	protein-coding	VALIDATED	3	+	49940040	50077251	Reference GRCh38.p12 Primary Assembly
hsa-mir-10b_26_A_c	NM_005777.2	1	684.7	684.7	0.00119	0.015	3	3	2.18e-14	9	1	1	22	240	8	0	273.7	0	0	24	3758	3	23	2502	2523	21	22	0	read	NM_005777.2	9606	10180	RBM6	3G2|DEF-3|DEF3|HLC-11|NY-LU-12|g16	RNA binding motif protein 6	RNA-binding protein 6|RNA-binding protein DEF-3|lung cancer antigen NY-LU-12|lung cancer protooncogene 11	NM_005777.2	NP_005768.1	NC_000003.12	protein-coding	VALIDATED	3	+	49940040	50077251	Reference GRCh38.p12 Primary Assembly
hsa-mir-10b_26_A_c	NM_001167582.1	1	684.7	684.7	0.00119	0.015	3	3	2.18e-14	9	1	1	22	240	8	0	273.7	0	0	24	2245	3	23	989	1010	21	22	0	read	NM_001167582.1	9606	10180	RBM6	3G2|DEF-3|DEF3|HLC-11|NY-LU-12|g16	RNA binding motif protein 6	RNA-binding protein 6|RNA-binding protein DEF-3|lung cancer antigen NY-LU-12|lung cancer protooncogene 11	NM_001167582.1	NP_001161054.1	NC_000003.12	protein-coding	VALIDATED	3	+	49940040	50077251	Reference GRCh38.p12 Primary Assembly
hsa-mir-10b_26_A_c	NM_017666.4	1	603.2	603.2	1.15e-06	9.89e-06	3	3	2.18e-14	15	1	0	11	240	0	0	205.2	0	0	24	4695	13	23	2877	2887	11	11	0	read	NM_017666.4	9606	55609	ZNF280C	SUHW3|ZNF633	zinc finger protein 280C	zinc finger protein 280C|suppressor of hairy wing homolog 3|zinc finger protein 633	NM_017666.4	NP_060136.1	NC_000023.11	protein-coding	VALIDATED	X	-	130202698	130268947	Reference GRCh38.p12 Primary Assembly
hsa-mir-10b_26_A_c	NM_001159772.1	1	606.7	606.7	0.00574	0.0314	3	3	2.18e-14	9.5	1	0	22	240	8	0	190.7	0	0	24	3489	2	23	2127	2148	22	22	0	read	NM_001159772.1	9606	124583	CANT1	DBQD|DBQD1|EDM7|SCAN-1|SCAN1|SHAPY	calcium activated nucleotidase 1	soluble calcium-activated nucleotidase 1|Ca2+-dependent endoplasmic reticulum nucleoside diphosphatase|apyrase homolog|micromelic dwarfism with vertebral and metaphyseal abnormalities and advanced carpotarsal ossification|putative MAPK-activating protein PM09|putative NF-kappa-B-activating protein 107|soluble Ca-activated nucleotidase, isozyme 1|soluble calcium-activated nucleotidase SCAN-1	NM_001159772.1	NP_001153244.1	NC_000017.11	protein-coding	REVIEWED	17	-	78991715	79009816	Reference GRCh38.p12 Primary Assembly
hsa-mir-10b_26_A_c	NM_001134440.1	1	772.6	772.6	0.000452	0.00652	3	3	2.18e-14	9.5	1	0	19	320	12	0	260.6	0	0	24	3284	6	24	2074	2092	19	19	0	read	NM_001134440.1	9606	91392	ZNF502	-	zinc finger protein 502	zinc finger protein 502	NM_001134440.1	NP_001127912.1	NC_000003.12	protein-coding	VALIDATED	3	+	44712642	44723830	Reference GRCh38.p12 Primary Assembly
hsa-mir-10b_26_A_c	NM_138793.3	1	606.7	606.7	0.00531	0.0267	3	3	2.18e-14	9.5	1	0	22	240	8	0	190.7	0	0	24	3545	2	23	2183	2204	22	22	0	read	NM_138793.3	9606	124583	CANT1	DBQD|DBQD1|EDM7|SCAN-1|SCAN1|SHAPY	calcium activated nucleotidase 1	soluble calcium-activated nucleotidase 1|Ca2+-dependent endoplasmic reticulum nucleoside diphosphatase|apyrase homolog|micromelic dwarfism with vertebral and metaphyseal abnormalities and advanced carpotarsal ossification|putative MAPK-activating protein PM09|putative NF-kappa-B-activating protein 107|soluble Ca-activated nucleotidase, isozyme 1|soluble calcium-activated nucleotidase SCAN-1	NM_138793.3	NP_620148.1	NC_000017.11	protein-coding	REVIEWED	17	-	78991715	79009816	Reference GRCh38.p12 Primary Assembly
hsa-mir-10b_26_A_c	NM_033210.4	1	772.6	772.6	0.00039	0.00354	3	3	2.18e-14	9.5	1	0	19	320	12	0	260.6	0	0	24	3288	6	24	2078	2096	19	19	0	read	NM_033210.4	9606	91392	ZNF502	-	zinc finger protein 502	zinc finger protein 502	NM_033210.4	NP_149987.2	NC_000003.12	protein-coding	VALIDATED	3	+	44712642	44723830	Reference GRCh38.p12 Primary Assembly
hsa-mir-10b_26_A_c	NM_006391.2	1	631.1	631.1	0.00375	0.0221	3	3	2.18e-14	14	1	0	13	240	0	0	228.1	0	0	24	6209	11	23	454	466	13	13	0	read	NM_006391.2	9606	10527	IPO7	Imp7|RANBP7	importin 7	importin-7|RAN-binding protein 7	NM_006391.2	NP_006382.1	NC_000011.10	protein-coding	REVIEWED	11	+	9384621	9448126	Reference GRCh38.p12 Primary Assembly
hsa-mir-10b_26_A_c	NM_001159773.1	1	606.7	606.7	0.00531	0.0267	3	3	2.18e-14	9.5	1	0	22	240	8	0	190.7	0	0	24	3350	2	23	1988	2009	22	22	0	read	NM_001159773.1	9606	124583	CANT1	DBQD|DBQD1|EDM7|SCAN-1|SCAN1|SHAPY	calcium activated nucleotidase 1	soluble calcium-activated nucleotidase 1|Ca2+-dependent endoplasmic reticulum nucleoside diphosphatase|apyrase homolog|micromelic dwarfism with vertebral and metaphyseal abnormalities and advanced carpotarsal ossification|putative MAPK-activating protein PM09|putative NF-kappa-B-activating protein 107|soluble Ca-activated nucleotidase, isozyme 1|soluble calcium-activated nucleotidase SCAN-1	NM_001159773.1	NP_001153245.1	NC_000017.11	protein-coding	REVIEWED	17	-	78991715	79009816	Reference GRCh38.p12 Primary Assembly
hsa-mir-10b_26_A_c	NM_001134442.1	1	772.6	772.6	0.00039	0.00354	3	3	2.18e-14	9.5	1	0	19	320	12	0	260.6	0	0	24	3186	6	24	1976	1994	19	19	0	read	NM_001134442.1	9606	91392	ZNF502	-	zinc finger protein 502	zinc finger protein 502	NM_001134442.1	NP_001127914.1	NC_000003.12	protein-coding	VALIDATED	3	+	44712642	44723830	Reference GRCh38.p12 Primary Assembly
hsa-mir-10b_26_A_c	NM_001134441.1	1	772.6	772.6	0.00039	0.00354	3	3	2.18e-14	9.5	1	0	19	320	12	0	260.6	0	0	24	3190	6	24	1980	1998	19	19	0	read	NM_001134441.1	9606	91392	ZNF502	-	zinc finger protein 502	zinc finger protein 502	NM_001134441.1	NP_001127913.1	NC_000003.12	protein-coding	VALIDATED	3	+	44712642	44723830	Reference GRCh38.p12 Primary Assembly
hsa-mir-10b_26_A_c	NM_004852.2	1	670.8	670.8	0.00069	0.0152	3	3	2.18e-14	8	1	1	21	248	28	0	221.8	0	0	24	16142	3	23	15838	15857	21	20	0	read	NM_004852.2	9606	9480	ONECUT2	OC-2|OC2	one cut homeobox 2	one cut domain family member 2|HNF-6-beta|ONECUT-2 homeodomain transcription factor|hepatocyte nuclear factor 6-beta|onecut 2|transcription factor ONECUT-2	NM_004852.2	NP_004843.2	NC_000018.10	protein-coding	REVIEWED	18	+	57435684	57491297	Reference GRCh38.p12 Primary Assembly
hsa-mir-10b_26_A_c	NM_015106.3	1	680	680	9.34e-06	9.53e-05	3	3	2.18e-14	13	1	0	13	312	0	0	198	0	0	24	10009	12	24	5736	5748	13	13	0	read	NM_015106.3	9606	23132	RAD54L2	ARIP4|HSPC325|SRISNF2L	RAD54 like 2	helicase ARIP4|AR interacting protein 4|RAD54-like protein 2|androgen receptor-interacting protein 4	NM_015106.3	NP_055921.2	NC_000003.12	protein-coding	VALIDATED	3	+	51538682	51668659	Reference GRCh38.p12 Primary Assembly
hsa-mir-10b_26_A_c	NM_001322256.1	1	680	680	9.34e-06	9.53e-05	3	3	2.18e-14	13	1	0	13	312	0	0	198	0	0	24	9947	12	24	5674	5686	13	13	0	read	NM_001322256.1	9606	23132	RAD54L2	ARIP4|HSPC325|SRISNF2L	RAD54 like 2	helicase ARIP4|AR interacting protein 4|RAD54-like protein 2|androgen receptor-interacting protein 4	NM_001322256.1	NP_001309185.1	NC_000003.12	protein-coding	VALIDATED	3	+	51538682	51668659	Reference GRCh38.p12 Primary Assembly
hsa-mir-10b_26_A_c	NM_001322253.1	1	680	680	9.34e-06	9.53e-05	3	3	2.18e-14	13	1	0	13	312	0	0	198	0	0	24	10057	12	24	5784	5796	13	13	0	read	NM_001322253.1	9606	23132	RAD54L2	ARIP4|HSPC325|SRISNF2L	RAD54 like 2	helicase ARIP4|AR interacting protein 4|RAD54-like protein 2|androgen receptor-interacting protein 4	NM_001322253.1	NP_001309182.1	NC_000003.12	protein-coding	VALIDATED	3	+	51538682	51668659	Reference GRCh38.p12 Primary Assembly
hsa-mir-10b_26_A_c	NM_031266.2	1	686.3	686.3	4.87e-06	0.000107	3	4	6.65e-11	16	1	0	8	312	0	0	212.3	0	0	24	1837	17	24	1188	1195	8	8	0	read	NM_031266.2	9606	3182	HNRNPAB	ABBP1|HNRPAB	heterogeneous nuclear ribonucleoprotein A/B	heterogeneous nuclear ribonucleoprotein A/B|ABBP-1|APOBEC1-binding protein 1|apobec-1 binding protein 1|apolipoprotein B mRNA editing enzyme, catalytic polypeptide 1-binding protein 1|hnRNP A/B|hnRNP type A/B protein	NM_031266.2	NP_112556.2	NC_000005.10	protein-coding	REVIEWED	5	+	178204506	178211182	Reference GRCh38.p12 Primary Assembly
hsa-mir-10b_26_A_c	NM_004499.3	1	669.4	669.4	8.32e-06	0.000137	3	3	2.18e-14	16	1	0	8	312	0	0	195.4	0	0	24	1696	17	24	1047	1054	8	8	0	read	NM_004499.3	9606	3182	HNRNPAB	ABBP1|HNRPAB	heterogeneous nuclear ribonucleoprotein A/B	heterogeneous nuclear ribonucleoprotein A/B|ABBP-1|APOBEC1-binding protein 1|apobec-1 binding protein 1|apolipoprotein B mRNA editing enzyme, catalytic polypeptide 1-binding protein 1|hnRNP A/B|hnRNP type A/B protein	NM_004499.3	NP_004490.2	NC_000005.10	protein-coding	REVIEWED	5	+	178204506	178211182	Reference GRCh38.p12 Primary Assembly
hsa-mir-10b_26_A_c	NR_003227.1	1	626.6	626.6	4.89e-05	0.000171	3	3	2.18e-14	14	1	0	12	248	0	0	216.6	0	0	24	2947	12	23	2765	2776	12	12	0	read	NR_003227.1	9606	172	AFG3L1P	AFG3|AFG3L1	AFG3 like matrix AAA peptidase subunit 1, pseudogene	AFG3 (ATPase family gene 3, yeast)-like 1|AFG3 ATPase family gene 3-like 1, pseudogene|AFG3 ATPase family member 3-like 1, pseudogene|AFG3 like AAA ATPase 1, pseudogene	NR_003227.1	-	NC_000016.10	pseudo	VALIDATED	16	+	89972579	90000786	Reference GRCh38.p12 Primary Assembly
hsa-mir-10b_26_A_c	NR_003226.1	1	626.6	626.6	4.89e-05	0.000171	3	3	2.18e-14	14	1	0	12	248	0	0	216.6	0	0	24	3186	12	23	3004	3015	12	12	0	read	NR_003226.1	9606	172	AFG3L1P	AFG3|AFG3L1	AFG3 like matrix AAA peptidase subunit 1, pseudogene	AFG3 (ATPase family gene 3, yeast)-like 1|AFG3 ATPase family gene 3-like 1, pseudogene|AFG3 ATPase family member 3-like 1, pseudogene|AFG3 like AAA ATPase 1, pseudogene	NR_003226.1	-	NC_000016.10	pseudo	VALIDATED	16	+	89972579	90000786	Reference GRCh38.p12 Primary Assembly
hsa-mir-10b_26_A_c	NR_146742.1	1	657.2	657.2	0.0049	0.0485	2	2	3.54e-10	15	1	0	10	312	0	0	222.2	0	0	24	2669	15	24	687	696	10	10	0	read	NR_146742.1	9606	57038	RARS2	ArgRS|DALRD2|PCH6|PRO1992|RARSL	arginyl-tRNA synthetase 2, mitochondrial	probable arginine--tRNA ligase, mitochondrial|probable arginyl-tRNA synthetase, mitochondrial	NR_146742.1	-	NC_000006.12	protein-coding	REVIEWED	6	-	87513934	87590031	Reference GRCh38.p12 Primary Assembly
hsa-mir-10b_26_A_c	NM_001177387.1	2	1156.4	639.7	0.00618	0.0485	2	2	3.54e-10	12	1	0	15	312	0	0	194.7	0	0	24	6866	10	24	1229	1243	15	15	0	read	NM_001177387.1	9606	6314	ATXN7	ADCAII|OPCA3|SCA7	ataxin 7	ataxin-7|spinocerebellar ataxia type 7 protein	NM_001177387.1	NP_001170858.1	NC_000003.12	protein-coding	REVIEWED	3	+	63864556	64003461	Reference GRCh38.p12 Primary Assembly
hsa-mir-10b_26_A_c	NM_001023563.3	1	599.4	599.4	0.0103	0.0485	2	2	3.54e-10	15.5	1	0	10	240	0	0	238.4	0	0	24	10126	14	23	8948	8957	10	10	0	read	NM_001023563.3	9606	390980	ZNF805	-	zinc finger protein 805	zinc finger protein 805|CTC-444N24.8	NM_001023563.3	NP_001018857.2	NC_000019.10	protein-coding	VALIDATED	19	+	57240684	57262737	Reference GRCh38.p12 Primary Assembly
hsa-mir-10b_26_A_c	NM_004774.3	1	66.7	66.7	0.536	0.545	2	11	0.0224	10	1	0	18	-160	36	0	52.7	0	0	24	8148	3	20	7992	8009	18	18	12	read	NM_004774.3	9606	5469	MED1	CRSP1|CRSP200|DRIP205|DRIP230|PBP|PPARBP|PPARGBP|RB18A|TRAP220|TRIP2	mediator complex subunit 1	mediator of RNA polymerase II transcription subunit 1|ARC205|PPAR-binding protein|PPARG binding protein|TR-interacting protein 2|TRIP-2|activator-recruited cofactor 205 kDa component|p53 regulatory protein RB18A|peroxisome proliferator-activated receptor-binding protein|thyroid hormone receptor-associated protein complex 220 kDa component|thyroid hormone receptor-associated protein complex compon…	NM_004774.3	NP_004765.2	NC_000017.11	protein-coding	REVIEWED	17	-	39404284	39451280	Reference GRCh38.p12 Primary Assembly
hsa-mir-10b_26_A_c	NM_001350508.1	1	657.2	657.2	0.00314	0.0319	2	2	3.54e-10	15	1	0	10	312	0	0	222.2	0	0	24	2673	15	24	687	696	10	10	0	read	NM_001350508.1	9606	57038	RARS2	ArgRS|DALRD2|PCH6|PRO1992|RARSL	arginyl-tRNA synthetase 2, mitochondrial	probable arginine--tRNA ligase, mitochondrial|probable arginyl-tRNA synthetase, mitochondrial	NM_001350508.1	NP_001337437.1	NC_000006.12	protein-coding	REVIEWED	6	-	87513934	87590031	Reference GRCh38.p12 Primary Assembly
hsa-mir-10b_26_A_c	NM_001348661.1	1	343.9	343.9	0.108	0.123	2	2	3.54e-10	13	1	0	11	152	0	0	57.9	0	0	24	6996	12	22	414	424	11	11	11	read	NM_001348661.1	9606	388272	C16orf87	-	chromosome 16 open reading frame 87	UPF0547 protein C16orf87	NM_001348661.1	NP_001335590.1	NC_000016.10	protein-coding	VALIDATED	16	-	46796606	46831470	Reference GRCh38.p12 Primary Assembly
hsa-mir-10b_26_A_c	NM_001330216.1	1	673.5	673.5	0.00247	0.0319	2	9	0.00888	10	1	0	23	312	16	0	216.5	0	0	24	5328	2	24	2151	2173	23	23	0	read	NM_001330216.1	9606	1267	CNP	CNP1	2',3'-cyclic nucleotide 3' phosphodiesterase	2',3'-cyclic-nucleotide 3'-phosphodiesterase|2', 3' cyclic nucleotide 3' phosphohydrolase|CNPase	NM_001330216.1	NP_001317145.1	NC_000017.11	protein-coding	VALIDATED	17	+	41966740	41977739	Reference GRCh38.p12 Primary Assembly
hsa-mir-10b_26_A_c	NR_045636.1	2	815.5	674.9	0.000313	0.00648	2	2	3.54e-10	15.5	1	0	9	312	0	0	238.9	0	0	24	4064	16	24	885	893	9	9	0	read	NR_045636.1	9606	100507171	BOLA3-AS1	-	BOLA3 divergent transcript	BOLA3 antisense RNA 1 (head to head)|BOLA3 antisense RNA 1 (non-protein coding)	NR_045636.1	-	NC_000002.12	ncRNA	VALIDATED	2	+	74147980	74152388	Reference GRCh38.p12 Primary Assembly
hsa-mir-10b_26_A_c	NR_045634.1	2	815.5	674.9	0.000313	0.00648	2	2	3.54e-10	15.5	1	0	9	312	0	0	238.9	0	0	24	4190	16	24	1011	1019	9	9	0	read	NR_045634.1	9606	100507171	BOLA3-AS1	-	BOLA3 divergent transcript	BOLA3 antisense RNA 1 (head to head)|BOLA3 antisense RNA 1 (non-protein coding)	NR_045634.1	-	NC_000002.12	ncRNA	VALIDATED	2	+	74147980	74152388	Reference GRCh38.p12 Primary Assembly
hsa-mir-10b_26_A_c	NM_001353820.1	1	638.5	638.5	0.0105	0.0572	2	2	3.54e-10	8	1	0	23	248	16	0	235.5	0	0	24	4774	1	23	1195	1217	23	23	0	read	NM_001353820.1	9606	55713	ZNF334	-	zinc finger protein 334	zinc finger protein 334	NM_001353820.1	NP_001340749.1	NC_000020.11	protein-coding	REVIEWED	20	-	46463659	46513571	Reference GRCh38.p12 Primary Assembly
hsa-mir-10b_26_A_c	NM_001353825.1	1	638.5	638.5	8.18e-07	3.21e-06	2	2	3.54e-10	8	1	0	23	248	16	0	235.5	0	0	24	4175	1	23	596	618	23	23	0	read	NM_001353825.1	9606	55713	ZNF334	-	zinc finger protein 334	zinc finger protein 334	NM_001353825.1	NP_001340754.1	NC_000020.11	protein-coding	REVIEWED	20	-	46463659	46513571	Reference GRCh38.p12 Primary Assembly
hsa-mir-10b_26_A_c	NM_018566.3	1	638.3	638.3	0.0133	0.0757	2	3	4.77e-07	13.5	1	0	13	240	0	0	272.3	0	0	24	6265	11	23	1965	1977	13	13	0	read	NM_018566.3	9606	55432	YOD1	DUBA8|OTUD2|PRO0907	YOD1 deubiquitinase	ubiquitin thioesterase OTU1|DUBA-8|HIN-7|HIV-1-induced protease 7|OTU domain containing 2|OTU domain-containing protein 2|YOD1 OTU deubiquinating enzyme 1 homolog ( yeast)|hsHIN7	NM_018566.3	NP_061036.3	NC_000001.11	protein-coding	VALIDATED	1	-	207043848	207052979	Reference GRCh38.p12 Primary Assembly
hsa-mir-10b_26_A_c	NM_001276320.1	1	638.3	638.3	0.0133	0.0757	2	3	4.77e-07	13.5	1	0	13	240	0	0	272.3	0	0	24	6291	11	23	1991	2003	13	13	0	read	NM_001276320.1	9606	55432	YOD1	DUBA8|OTUD2|PRO0907	YOD1 deubiquitinase	ubiquitin thioesterase OTU1|DUBA-8|HIN-7|HIV-1-induced protease 7|OTU domain containing 2|OTU domain-containing protein 2|YOD1 OTU deubiquinating enzyme 1 homolog ( yeast)|hsHIN7	NM_001276320.1	NP_001263249.1	NC_000001.11	protein-coding	VALIDATED	1	-	207043848	207052979	Reference GRCh38.p12 Primary Assembly
hsa-mir-10b_26_A_c	NM_001163418.1	1	138.2	138.2	0.416	0.435	2	2	3.54e-10	13	1	0	12	-52	-10	0	68.2	0	0	24	4404	8	19	2744	2755	12	12	11	read	NM_001163418.1	9606	83989	FAM172A	C5orf21	family with sequence similarity 172 member A	protein FAM172A	NM_001163418.1	NP_001156890.1	NC_000005.10	protein-coding	VALIDATED	5	-	93615129	94111698	Reference GRCh38.p12 Primary Assembly
hsa-mir-10b_26_A_c	NR_146102.1	1	571	571	0.0111	0.024	2	2	3.54e-10	10	1	0	23	240	24	0	179	0	0	24	5083	1	23	4152	4174	23	23	0	read	NR_146102.1	9606	55683	KANSL3	KIAA1310|NSL3|Rcd1	KAT8 regulatory NSL complex subunit 3	KAT8 regulatory NSL complex subunit 3|NSL complex protein NSL3|non-specific lethal 3 homolog|serum inhibited-related protein|testis development protein PRTD	NR_146102.1	-	NC_000002.12	protein-coding	VALIDATED	2	-	96593154	96638378	Reference GRCh38.p12 Primary Assembly
hsa-mir-10b_26_A_c	NR_146101.1	1	571	571	0.0111	0.024	2	2	3.54e-10	10	1	0	23	240	24	0	179	0	0	24	5084	1	23	4153	4175	23	23	0	read	NR_146101.1	9606	55683	KANSL3	KIAA1310|NSL3|Rcd1	KAT8 regulatory NSL complex subunit 3	KAT8 regulatory NSL complex subunit 3|NSL complex protein NSL3|non-specific lethal 3 homolog|serum inhibited-related protein|testis development protein PRTD	NR_146101.1	-	NC_000002.12	protein-coding	VALIDATED	2	-	96593154	96638378	Reference GRCh38.p12 Primary Assembly
hsa-mir-10b_26_A_c	NR_146100.1	1	571	571	0.0111	0.024	2	2	3.54e-10	10	1	0	23	240	24	0	179	0	0	24	5004	1	23	4073	4095	23	23	0	read	NR_146100.1	9606	55683	KANSL3	KIAA1310|NSL3|Rcd1	KAT8 regulatory NSL complex subunit 3	KAT8 regulatory NSL complex subunit 3|NSL complex protein NSL3|non-specific lethal 3 homolog|serum inhibited-related protein|testis development protein PRTD	NR_146100.1	-	NC_000002.12	protein-coding	VALIDATED	2	-	96593154	96638378	Reference GRCh38.p12 Primary Assembly
hsa-mir-10b_26_A_c	NR_146099.1	1	571	571	0.0111	0.024	2	2	3.54e-10	10	1	0	23	240	24	0	179	0	0	24	5156	1	23	4225	4247	23	23	0	read	NR_146099.1	9606	55683	KANSL3	KIAA1310|NSL3|Rcd1	KAT8 regulatory NSL complex subunit 3	KAT8 regulatory NSL complex subunit 3|NSL complex protein NSL3|non-specific lethal 3 homolog|serum inhibited-related protein|testis development protein PRTD	NR_146099.1	-	NC_000002.12	protein-coding	VALIDATED	2	-	96593154	96638378	Reference GRCh38.p12 Primary Assembly
hsa-mir-10b_26_A_c	NR_146098.1	1	571	571	0.0111	0.024	2	2	3.54e-10	10	1	0	23	240	24	0	179	0	0	24	5017	1	23	4086	4108	23	23	0	read	NR_146098.1	9606	55683	KANSL3	KIAA1310|NSL3|Rcd1	KAT8 regulatory NSL complex subunit 3	KAT8 regulatory NSL complex subunit 3|NSL complex protein NSL3|non-specific lethal 3 homolog|serum inhibited-related protein|testis development protein PRTD	NR_146098.1	-	NC_000002.12	protein-coding	VALIDATED	2	-	96593154	96638378	Reference GRCh38.p12 Primary Assembly
hsa-mir-10b_26_A_c	NR_134469.1	2	1100.1	590.1	0.00865	0.024	2	2	3.54e-10	13	1	0	15	248	0	0	216.1	0	0	24	10587	9	23	3379	3393	15	15	0	read	NR_134469.1	9606	7204	TRIO	ARHGEF23|MEBAS|MRD44|tgat	trio Rho guanine nucleotide exchange factor	triple functional domain protein|PTPRF-interacting protein|triple functional domain (PTPRF interacting)	NR_134469.1	-	NC_000005.10	protein-coding	REVIEWED	5	+	14143349	14510203	Reference GRCh38.p12 Primary Assembly
hsa-mir-10b_26_A_c	NR_047658.1	1	571	571	0.0111	0.024	2	2	3.54e-10	10	1	0	23	240	24	0	179	0	0	24	4994	1	23	4063	4085	23	23	0	read	NR_047658.1	9606	55683	KANSL3	KIAA1310|NSL3|Rcd1	KAT8 regulatory NSL complex subunit 3	KAT8 regulatory NSL complex subunit 3|NSL complex protein NSL3|non-specific lethal 3 homolog|serum inhibited-related protein|testis development protein PRTD	NR_047658.1	-	NC_000002.12	protein-coding	VALIDATED	2	-	96593154	96638378	Reference GRCh38.p12 Primary Assembly
hsa-mir-10b_26_A_c	NR_047657.1	1	571	571	0.0111	0.024	2	2	3.54e-10	10	1	0	23	240	24	0	179	0	0	24	5095	1	23	4164	4186	23	23	0	read	NR_047657.1	9606	55683	KANSL3	KIAA1310|NSL3|Rcd1	KAT8 regulatory NSL complex subunit 3	KAT8 regulatory NSL complex subunit 3|NSL complex protein NSL3|non-specific lethal 3 homolog|serum inhibited-related protein|testis development protein PRTD	NR_047657.1	-	NC_000002.12	protein-coding	VALIDATED	2	-	96593154	96638378	Reference GRCh38.p12 Primary Assembly
hsa-mir-10b_26_A_c	NR_047656.1	1	571	571	0.0111	0.024	2	2	3.54e-10	10	1	0	23	240	24	0	179	0	0	24	5149	1	23	4218	4240	23	23	0	read	NR_047656.1	9606	55683	KANSL3	KIAA1310|NSL3|Rcd1	KAT8 regulatory NSL complex subunit 3	KAT8 regulatory NSL complex subunit 3|NSL complex protein NSL3|non-specific lethal 3 homolog|serum inhibited-related protein|testis development protein PRTD	NR_047656.1	-	NC_000002.12	protein-coding	VALIDATED	2	-	96593154	96638378	Reference GRCh38.p12 Primary Assembly
hsa-mir-10b_26_A_c	NR_047655.1	1	571	571	0.0111	0.024	2	2	3.54e-10	10	1	0	23	240	24	0	179	0	0	24	5227	1	23	4296	4318	23	23	0	read	NR_047655.1	9606	55683	KANSL3	KIAA1310|NSL3|Rcd1	KAT8 regulatory NSL complex subunit 3	KAT8 regulatory NSL complex subunit 3|NSL complex protein NSL3|non-specific lethal 3 homolog|serum inhibited-related protein|testis development protein PRTD	NR_047655.1	-	NC_000002.12	protein-coding	VALIDATED	2	-	96593154	96638378	Reference GRCh38.p12 Primary Assembly
hsa-mir-10b_26_A_c	NR_047654.1	1	571	571	0.0111	0.024	2	2	3.54e-10	10	1	0	23	240	24	0	179	0	0	24	5295	1	23	4364	4386	23	23	0	read	NR_047654.1	9606	55683	KANSL3	KIAA1310|NSL3|Rcd1	KAT8 regulatory NSL complex subunit 3	KAT8 regulatory NSL complex subunit 3|NSL complex protein NSL3|non-specific lethal 3 homolog|serum inhibited-related protein|testis development protein PRTD	NR_047654.1	-	NC_000002.12	protein-coding	VALIDATED	2	-	96593154	96638378	Reference GRCh38.p12 Primary Assembly
hsa-mir-10b_26_A_c	NR_047653.1	1	571	571	0.0111	0.024	2	2	3.54e-10	10	1	0	23	240	24	0	179	0	0	24	5301	1	23	4370	4392	23	23	0	read	NR_047653.1	9606	55683	KANSL3	KIAA1310|NSL3|Rcd1	KAT8 regulatory NSL complex subunit 3	KAT8 regulatory NSL complex subunit 3|NSL complex protein NSL3|non-specific lethal 3 homolog|serum inhibited-related protein|testis development protein PRTD	NR_047653.1	-	NC_000002.12	protein-coding	VALIDATED	2	-	96593154	96638378	Reference GRCh38.p12 Primary Assembly
hsa-mir-10b_26_A_c	NR_028080.1	1	138.2	138.2	0.415	0.427	2	2	3.54e-10	13	1	0	12	-52	-10	0	68.2	0	0	24	4427	8	19	2767	2778	12	12	11	read	NR_028080.1	9606	83989	FAM172A	C5orf21	family with sequence similarity 172 member A	protein FAM172A	NR_028080.1	-	NC_000005.10	protein-coding	VALIDATED	5	-	93615129	94111698	Reference GRCh38.p12 Primary Assembly
hsa-mir-10b_26_A_c	NM_001349259.1	1	571	571	0.0111	0.024	2	2	3.54e-10	10	1	0	23	240	24	0	179	0	0	24	5379	1	23	4448	4470	23	23	0	read	NM_001349259.1	9606	55683	KANSL3	KIAA1310|NSL3|Rcd1	KAT8 regulatory NSL complex subunit 3	KAT8 regulatory NSL complex subunit 3|NSL complex protein NSL3|non-specific lethal 3 homolog|serum inhibited-related protein|testis development protein PRTD	NM_001349259.1	NP_001336188.1	NC_000002.12	protein-coding	VALIDATED	2	-	96593154	96638378	Reference GRCh38.p12 Primary Assembly
hsa-mir-10b_26_A_c	NM_000024.5	1	565.9	565.9	0.0118	0.0241	2	2	3.54e-10	16	1	0	10	152	0	0	299.9	0	0	24	2058	14	23	1542	1551	10	10	0	read	NM_000024.5	9606	154	ADRB2	ADRB2R|ADRBR|B2AR|BAR|BETA2AR	adrenoceptor beta 2	beta-2 adrenergic receptor|adrenergic, beta-2-, receptor, surface|adrenoceptor beta 2 surface|beta-2 adrenoceptor|beta-2 adrenoreceptor|catecholamine receptor	NM_000024.5	NP_000015.1	NC_000005.10	protein-coding	REVIEWED	5	+	148826592	148828633	Reference GRCh38.p12 Primary Assembly
hsa-mir-10b_26_A_c	NR_002305.1	1	604.5	604.5	7.8e-05	0.000264	2	4	1.82e-05	13.5	1	0	15	248	0	0	234.5	0	0	24	2099	9	23	1098	1112	15	15	0	read	NR_002305.1	9606	171423	PDIA3P1	ERp60|GRP58P|PDIA3P	protein disulfide isomerase family A member 3 pseudogene 1	ER-60 protein processed pseudogene|glucose regulated protein, 58kDa pseudogene|protein disulfide isomerase family A, member 3 pseudogene|protein disulfide isomerase-associated 3 pseudogene	NR_002305.1	-	NC_000001.11	pseudo	VALIDATED	1	+	147177850	147179948	Reference GRCh38.p12 Primary Assembly
hsa-mir-10b_26_A_c	NM_032042.5	1	138.2	138.2	0.465	0.47	2	2	3.54e-10	13	1	0	12	-52	-10	0	68.2	0	0	24	4720	8	19	3060	3071	12	12	11	read	NM_032042.5	9606	83989	FAM172A	C5orf21	family with sequence similarity 172 member A	protein FAM172A	NM_032042.5	NP_114431.2	NC_000005.10	protein-coding	VALIDATED	5	-	93615129	94111698	Reference GRCh38.p12 Primary Assembly
hsa-mir-10b_26_A_c	NM_004620.3	1	565.5	565.5	0.0299	0.061	2	2	3.54e-10	12.5	1	0	17	240	8	0	196.5	0	0	24	7947	7	23	1557	1573	17	17	0	read	NM_004620.3	9606	7189	TRAF6	MGC:3310|RNF85	TNF receptor associated factor 6	TNF receptor-associated factor 6|E3 ubiquitin-protein ligase TRAF6|RING finger protein 85|RING-type E3 ubiquitin transferase TRAF6|TNF receptor-associated factor 6, E3 ubiquitin protein ligase|interleukin-1 signal transducer	NM_004620.3	NP_004611.1	NC_000011.10	protein-coding	REVIEWED	11	-	36483766	36510312	Reference GRCh38.p12 Primary Assembly
hsa-mir-10b_26_A_c	NM_001349262.1	1	571	571	0.0283	0.0604	2	2	3.54e-10	10	1	0	23	240	24	0	179	0	0	24	5041	1	23	4110	4132	23	23	0	read	NM_001349262.1	9606	55683	KANSL3	KIAA1310|NSL3|Rcd1	KAT8 regulatory NSL complex subunit 3	KAT8 regulatory NSL complex subunit 3|NSL complex protein NSL3|non-specific lethal 3 homolog|serum inhibited-related protein|testis development protein PRTD	NM_001349262.1	NP_001336191.1	NC_000002.12	protein-coding	VALIDATED	2	-	96593154	96638378	Reference GRCh38.p12 Primary Assembly
hsa-mir-10b_26_A_c	NM_001349261.1	1	571	571	0.0283	0.0604	2	2	3.54e-10	10	1	0	23	240	24	0	179	0	0	24	5280	1	23	4349	4371	23	23	0	read	NM_001349261.1	9606	55683	KANSL3	KIAA1310|NSL3|Rcd1	KAT8 regulatory NSL complex subunit 3	KAT8 regulatory NSL complex subunit 3|NSL complex protein NSL3|non-specific lethal 3 homolog|serum inhibited-related protein|testis development protein PRTD	NM_001349261.1	NP_001336190.1	NC_000002.12	protein-coding	VALIDATED	2	-	96593154	96638378	Reference GRCh38.p12 Primary Assembly
hsa-mir-10b_26_A_c	NM_001349260.1	1	571	571	0.0283	0.0604	2	2	3.54e-10	10	1	0	23	240	24	0	179	0	0	24	5212	1	23	4281	4303	23	23	0	read	NM_001349260.1	9606	55683	KANSL3	KIAA1310|NSL3|Rcd1	KAT8 regulatory NSL complex subunit 3	KAT8 regulatory NSL complex subunit 3|NSL complex protein NSL3|non-specific lethal 3 homolog|serum inhibited-related protein|testis development protein PRTD	NM_001349260.1	NP_001336189.1	NC_000002.12	protein-coding	VALIDATED	2	-	96593154	96638378	Reference GRCh38.p12 Primary Assembly
hsa-mir-10b_26_A_c	NM_001349258.1	1	571	571	0.0283	0.0604	2	2	3.54e-10	10	1	0	23	240	24	0	179	0	0	24	5312	1	23	4381	4403	23	23	0	read	NM_001349258.1	9606	55683	KANSL3	KIAA1310|NSL3|Rcd1	KAT8 regulatory NSL complex subunit 3	KAT8 regulatory NSL complex subunit 3|NSL complex protein NSL3|non-specific lethal 3 homolog|serum inhibited-related protein|testis development protein PRTD	NM_001349258.1	NP_001336187.1	NC_000002.12	protein-coding	VALIDATED	2	-	96593154	96638378	Reference GRCh38.p12 Primary Assembly
hsa-mir-10b_26_A_c	NM_001349257.1	1	571	571	0.0283	0.0604	2	2	3.54e-10	10	1	0	23	240	24	0	179	0	0	24	5318	1	23	4387	4409	23	23	0	read	NM_001349257.1	9606	55683	KANSL3	KIAA1310|NSL3|Rcd1	KAT8 regulatory NSL complex subunit 3	KAT8 regulatory NSL complex subunit 3|NSL complex protein NSL3|non-specific lethal 3 homolog|serum inhibited-related protein|testis development protein PRTD	NM_001349257.1	NP_001336186.1	NC_000002.12	protein-coding	VALIDATED	2	-	96593154	96638378	Reference GRCh38.p12 Primary Assembly
hsa-mir-10b_26_A_c	NM_001163417.1	1	138.2	138.2	0.465	0.47	2	2	3.54e-10	13	1	0	12	-52	-10	0	68.2	0	0	24	4596	8	19	2936	2947	12	12	11	read	NM_001163417.1	9606	83989	FAM172A	C5orf21	family with sequence similarity 172 member A	protein FAM172A	NM_001163417.1	NP_001156889.1	NC_000005.10	protein-coding	VALIDATED	5	-	93615129	94111698	Reference GRCh38.p12 Primary Assembly
hsa-mir-10b_26_A_c	NM_001115016.2	1	571	571	0.0283	0.0604	2	2	3.54e-10	10	1	0	23	240	24	0	179	0	0	24	5240	1	23	4309	4331	23	23	0	read	NM_001115016.2	9606	55683	KANSL3	KIAA1310|NSL3|Rcd1	KAT8 regulatory NSL complex subunit 3	KAT8 regulatory NSL complex subunit 3|NSL complex protein NSL3|non-specific lethal 3 homolog|serum inhibited-related protein|testis development protein PRTD	NM_001115016.2	NP_001108488.1	NC_000002.12	protein-coding	VALIDATED	2	-	96593154	96638378	Reference GRCh38.p12 Primary Assembly
hsa-mir-10b_26_A_c	NM_007118.3	2	1100.1	590.1	0.0113	0.0428	2	2	3.54e-10	13	1	0	15	248	0	0	216.1	0	0	24	11117	9	23	3379	3393	15	15	0	read	NM_007118.3	9606	7204	TRIO	ARHGEF23|MEBAS|MRD44|tgat	trio Rho guanine nucleotide exchange factor	triple functional domain protein|PTPRF-interacting protein|triple functional domain (PTPRF interacting)	NM_007118.3	NP_009049.2	NC_000005.10	protein-coding	REVIEWED	5	+	14143349	14510203	Reference GRCh38.p12 Primary Assembly
hsa-mir-10b_26_A_c	NM_005633.3	1	137.3	137.3	0.405	0.415	2	2	3.54e-10	13	1	0	12	-52	-10	0	67.3	0	0	24	8331	8	19	1256	1267	12	12	11	read	NM_005633.3	9606	6654	SOS1	GF1|GGF1|GINGF|HGF|NS4|SOS-1	SOS Ras/Rac guanine nucleotide exchange factor 1	son of sevenless homolog 1|gingival fibromatosis, hereditary, 1|guanine nucleotide exchange factor	NM_005633.3	NP_005624.2	NC_000002.12	protein-coding	REVIEWED	2	-	38981548	39124958	Reference GRCh38.p12 Primary Assembly
hsa-mir-10b_26_A_c	NM_001042603.2	1	653.5	653.5	0.00374	0.0304	2	2	3.54e-10	12.5	1	0	17	240	16	0	276.5	0	0	24	10836	7	23	9643	9659	17	17	0	read	NM_001042603.2	9606	5927	KDM5A	RBBP-2|RBBP2|RBP2	lysine demethylase 5A	lysine-specific demethylase 5A|Jumonji, AT rich interactive domain 1A (RBP2-like)|histone demethylase JARID1A|jumonji/ARID domain-containing protein 1A|lysine (K)-specific demethylase 5A|retinoblastoma binding protein 2	NM_001042603.2	NP_001036068.1	NC_000012.12	protein-coding	REVIEWED	12	-	280056	389454	Reference GRCh38.p12 Primary Assembly
hsa-mir-10b_26_A_c	NM_174911.4	1	632.2	632.2	0.00594	0.0344	2	2	3.54e-10	6.5	1	0	22	248	24	0	208.2	0	0	24	5503	2	23	4152	4173	22	22	12	read	NM_174911.4	9606	157638	FAM84B	BCMP101|NSE2	family with sequence similarity 84 member B	protein FAM84B|breast cancer membrane protein 101|breast cancer membrane-associated protein 101|neurological/sensory 2	NM_174911.4	NP_777571.1	NC_000008.11	protein-coding	VALIDATED	8	-	126552437	126558497	Reference GRCh38.p12 Primary Assembly
hsa-mir-10b_26_A_c	NM_145803.2	1	565.5	565.5	0.0103	0.0267	2	2	3.54e-10	12.5	1	0	17	240	8	0	196.5	0	0	24	8040	7	23	1650	1666	17	17	0	read	NM_145803.2	9606	7189	TRAF6	MGC:3310|RNF85	TNF receptor associated factor 6	TNF receptor-associated factor 6|E3 ubiquitin-protein ligase TRAF6|RING finger protein 85|RING-type E3 ubiquitin transferase TRAF6|TNF receptor-associated factor 6, E3 ubiquitin protein ligase|interleukin-1 signal transducer	NM_145803.2	NP_665802.1	NC_000011.10	protein-coding	REVIEWED	11	-	36483766	36510312	Reference GRCh38.p12 Primary Assembly
hsa-mir-10b_26_A_c	NM_032287.2	1	622.3	622.3	0.00511	0.0267	2	2	3.54e-10	9	1	0	24	244	16	0	232.3	0	0	24	5355	1	24	4922	4945	24	24	0	read	NM_032287.2	9606	84247	RTL6	LDOC1L|Mar6|Mart6|SIRH3|dJ1033E15.2	retrotransposon Gag like 6	retrotransposon Gag-like protein 6|LDOC1 like|Sushi-Ichi retrotransposon homolog 3|leucine zipper down-regulated in cancer 1 like|leucine zipper protein down-regulated in cancer cells-like|mammalian retrotransposon-derived 6|mammalian retrotransposon-derived protein 6|protein LDOC1L	NM_032287.2	NP_115663.2	NC_000022.11	protein-coding	VALIDATED	22	-	44492569	44498124	Reference GRCh38.p12 Primary Assembly
hsa-mir-10b_26_A_c	NM_001308287.1	1	680.8	680.8	0.00421	0.0455	2	2	3.54e-10	12.5	1	0	17	240	8	0	311.8	0	0	24	3313	7	23	1810	1826	17	17	0	read	NM_001308287.1	9606	5771	PTPN2	PTN2|PTPT|TC-PTP|TCELLPTP|TCPTP	protein tyrosine phosphatase, non-receptor type 2	tyrosine-protein phosphatase non-receptor type 2|T-cell protein tyrosine phosphatase	NM_001308287.1	NP_001295216.1	NC_000018.10	protein-coding	REVIEWED	18	-	12785477	12884350	Reference GRCh38.p12 Primary Assembly
hsa-mir-10b_26_A_c	NM_033656.3	3	1458.8	709.4	5.74e-06	0.000143	2	2	3.54e-10	9.5	1	0	23	312	12	0	257.4	0	0	24	17906	2	24	7004	7026	23	23	0	read	NM_033656.3	9606	54014	BRWD1	C21orf107|DCAF19|N143|WDR9|WRD9	bromodomain and WD repeat domain containing 1	bromodomain and WD repeat-containing protein 1|WD repeat protein WDR9-form2|WD repeat-containing protein 9|transcriptional unit N143	NM_033656.3	NP_387505.1	NC_000021.9	protein-coding	REVIEWED	21	-	39184175	39321594	Reference GRCh38.p12 Primary Assembly
hsa-mir-10b_26_A_c	NM_022733.2	1	561.8	561.8	0.000333	0.000982	2	2	3.54e-10	10.5	1	0	23	240	8	0	190.8	0	0	24	2946	1	23	588	610	23	23	0	read	NM_022733.2	9606	64744	SMAP2	SMAP1L	small ArfGAP2	stromal membrane-associated protein 2|stromal membrane-associated GTPase-activating protein 2	NM_022733.2	NP_073570.1	NC_000001.11	protein-coding	VALIDATED	1	+	40373671	40423325	Reference GRCh38.p12 Primary Assembly
hsa-mir-10b_26_A_c	NM_019067.5	3	1583.3	570.7	0.000267	0.000982	2	3	4.77e-07	14.5	1	0	12	240	0	12	198.7	0	0	24	8573	12	23	3233	3244	12	12	0	read	NM_019067.5	9606	54552	GNL3L	GNL3B	G protein nucleolar 3 like	guanine nucleotide-binding protein-like 3-like protein|G protein nucleolar 3B|guanine nucleotide binding protein-like 3 (nucleolar)-like|novel GTPase	NM_019067.5	NP_061940.1	NC_000023.11	protein-coding	REVIEWED	X	+	54530210	54567286	Reference GRCh38.p12 Primary Assembly
hsa-mir-10b_26_A_c	NM_017929.5	1	356.2	356.2	0.021	0.0221	2	2	3.54e-10	10.5	1	0	15	152	0	0	61.2	0	0	24	4093	8	22	3720	3734	15	15	11	read	NM_017929.5	9606	55670	PEX26	PBD7A|PBD7B|PEX26M1T|Pex26pM1T	peroxisomal biogenesis factor 26	peroxisome assembly protein 26|peroxin-26|peroxisome biogenesis disorder, complementation group 8|peroxisome biogenesis disorder, complementation group A|peroxisome biogenesis factor 26	NM_017929.5	NP_060399.1	NC_000022.11	protein-coding	REVIEWED	22	+	18077919	18091030	Reference GRCh38.p12 Primary Assembly
hsa-mir-10b_26_A_c	NM_002828.3	1	680.8	680.8	1.36e-05	0.000227	2	2	3.54e-10	12.5	1	0	17	240	8	0	311.8	0	0	24	3418	7	23	1915	1931	17	17	0	read	NM_002828.3	9606	5771	PTPN2	PTN2|PTPT|TC-PTP|TCELLPTP|TCPTP	protein tyrosine phosphatase, non-receptor type 2	tyrosine-protein phosphatase non-receptor type 2|T-cell protein tyrosine phosphatase	NM_002828.3	NP_002819.2	NC_000018.10	protein-coding	REVIEWED	18	-	12785477	12884350	Reference GRCh38.p12 Primary Assembly
hsa-mir-10b_26_A_c	NM_001198980.1	1	561.8	561.8	0.000333	0.000982	2	2	3.54e-10	10.5	1	0	23	240	8	0	190.8	0	0	24	2519	1	23	161	183	23	23	0	read	NM_001198980.1	9606	64744	SMAP2	SMAP1L	small ArfGAP2	stromal membrane-associated protein 2|stromal membrane-associated GTPase-activating protein 2	NM_001198980.1	NP_001185909.1	NC_000001.11	protein-coding	VALIDATED	1	+	40373671	40423325	Reference GRCh38.p12 Primary Assembly
hsa-mir-10b_26_A_c	NM_001195101.1	1	683.5	683.5	1.25e-05	0.000227	2	2	3.54e-10	15	1	0	9	320	0	0	237.5	0	0	24	3445	16	24	2345	2353	9	9	0	read	NM_001195101.1	9606	8073	PTP4A2	HH13|HH7-2|HU-PP-1|OV-1|PRL-2|PRL2|PTP4A|PTPCAAX2|ptp-IV1a|ptp-IV1b	protein tyrosine phosphatase type IVA, member 2	protein tyrosine phosphatase type IVA 2|PTP(CAAXII)|phosphatase of regenerating liver 2|protein tyrosine phosphatase IVA|protein tyrosine phosphatase IVA2|protein-tyrosine phosphatase 4a2|protein-tyrosine phosphatase of regenerating liver 2	NM_001195101.1	NP_001182030.1	NC_000001.11	protein-coding	REVIEWED	1	-	31906420	31938386	Reference GRCh38.p12 Primary Assembly
hsa-mir-10b_26_A_c	NM_001127649.2	1	356.2	356.2	0.021	0.0221	2	2	3.54e-10	10.5	1	0	15	152	0	0	61.2	0	0	24	4267	8	22	3894	3908	15	15	11	read	NM_001127649.2	9606	55670	PEX26	PBD7A|PBD7B|PEX26M1T|Pex26pM1T	peroxisomal biogenesis factor 26	peroxisome assembly protein 26|peroxin-26|peroxisome biogenesis disorder, complementation group 8|peroxisome biogenesis disorder, complementation group A|peroxisome biogenesis factor 26	NM_001127649.2	NP_001121121.1	NC_000022.11	protein-coding	REVIEWED	22	+	18077919	18091030	Reference GRCh38.p12 Primary Assembly
hsa-mir-10b_26_A_c	NM_203506.2	2	1107.1	578.4	0.00112	0.00519	2	5	0.000165	16	1	0	8	312	0	0	144.4	0	0	24	3181	17	24	2040	2047	8	8	0	read	NM_203506.2	9606	2885	GRB2	ASH|EGFRBP-GRB2|Grb3-3|MST084|MSTP084|NCKAP2	growth factor receptor bound protein 2	growth factor receptor-bound protein 2|HT027|SH2/SH3 adapter GRB2|abundant SRC homology|epidermal growth factor receptor-binding protein GRB2|growth factor receptor-bound protein 3|protein Ash	NM_203506.2	NP_987102.1	NC_000017.11	protein-coding	REVIEWED	17	-	75318075	75405708	Reference GRCh38.p12 Primary Assembly
hsa-mir-10b_26_A_c	NM_080391.3	1	683.5	683.5	0.000118	0.00177	2	2	3.54e-10	15	1	0	9	320	0	0	237.5	0	0	24	3939	16	24	2839	2847	9	9	0	read	NM_080391.3	9606	8073	PTP4A2	HH13|HH7-2|HU-PP-1|OV-1|PRL-2|PRL2|PTP4A|PTPCAAX2|ptp-IV1a|ptp-IV1b	protein tyrosine phosphatase type IVA, member 2	protein tyrosine phosphatase type IVA 2|PTP(CAAXII)|phosphatase of regenerating liver 2|protein tyrosine phosphatase IVA|protein tyrosine phosphatase IVA2|protein-tyrosine phosphatase 4a2|protein-tyrosine phosphatase of regenerating liver 2	NM_080391.3	NP_536316.1	NC_000001.11	protein-coding	REVIEWED	1	-	31906420	31938386	Reference GRCh38.p12 Primary Assembly
hsa-mir-10b_26_A_c	NM_024597.3	1	632.1	632.1	0.00037	0.00308	2	3	4.77e-07	14	1	0	12	248	0	0	262.1	0	0	24	4575	12	23	787	798	12	12	0	read	NM_024597.3	9606	79649	MAP7D3	MDP3	MAP7 domain containing 3	MAP7 domain-containing protein 3	NM_024597.3	NP_078873.2	NC_000023.11	protein-coding	REVIEWED	X	-	136213219	136256481	Reference GRCh38.p12 Primary Assembly
hsa-mir-10b_26_A_c	NM_017922.3	1	593.2	593.2	0.00083	0.00474	2	3	4.77e-07	13.5	1	0	14	240	0	0	226.2	0	0	24	2894	10	23	1463	1476	14	14	0	read	NM_017922.3	9606	55015	PRPF39	-	pre-mRNA processing factor 39	pre-mRNA-processing factor 39|PRP39 homolog|PRP39 pre-mRNA processing factor 39 homolog	NM_017922.3	NP_060392.3	NC_000014.9	protein-coding	VALIDATED	14	+	45084098	45115600	Reference GRCh38.p12 Primary Assembly
hsa-mir-10b_26_A_c	NM_012110.3	1	224.7	224.7	0.165	0.174	2	2	3.54e-10	6	1	0	24	-24	36	0	61.7	0	0	24	1178	1	24	925	948	24	24	11.5	read	NM_012110.3	9606	26511	CHIC2	BTL	cysteine rich hydrophobic domain 2	cysteine-rich hydrophobic domain-containing protein 2|BRX-like translocated in leukemia|cystein-rich hydrophobic domain 2|cysteine-rich hydrophobic domain 2 protein	NM_012110.3	NP_036242.1	NC_000004.12	protein-coding	REVIEWED	4	-	53996334	54064689	Reference GRCh38.p12 Primary Assembly
hsa-mir-10b_26_A_c	NM_002086.4	2	1107.1	578.4	0.00112	0.00519	2	5	0.000165	16	1	0	8	312	0	0	144.4	0	0	24	3303	17	24	2162	2169	8	8	0	read	NM_002086.4	9606	2885	GRB2	ASH|EGFRBP-GRB2|Grb3-3|MST084|MSTP084|NCKAP2	growth factor receptor bound protein 2	growth factor receptor-bound protein 2|HT027|SH2/SH3 adapter GRB2|abundant SRC homology|epidermal growth factor receptor-binding protein GRB2|growth factor receptor-bound protein 3|protein Ash	NM_002086.4	NP_002077.1	NC_000017.11	protein-coding	REVIEWED	17	-	75318075	75405708	Reference GRCh38.p12 Primary Assembly
hsa-mir-10b_26_A_c	NM_001199319.1	1	356.2	356.2	0.0401	0.0463	2	2	3.54e-10	10.5	1	0	15	152	0	0	61.2	0	0	24	3946	8	22	3573	3587	15	15	11	read	NM_001199319.1	9606	55670	PEX26	PBD7A|PBD7B|PEX26M1T|Pex26pM1T	peroxisomal biogenesis factor 26	peroxisome assembly protein 26|peroxin-26|peroxisome biogenesis disorder, complementation group 8|peroxisome biogenesis disorder, complementation group A|peroxisome biogenesis factor 26	NM_001199319.1	NP_001186248.1	NC_000022.11	protein-coding	REVIEWED	22	+	18077919	18091030	Reference GRCh38.p12 Primary Assembly
hsa-mir-10b_26_A_c	NM_001198978.1	1	561.8	561.8	0.00154	0.00528	2	2	3.54e-10	10.5	1	0	23	240	8	0	190.8	0	0	24	2488	1	23	146	168	23	23	0	read	NM_001198978.1	9606	64744	SMAP2	SMAP1L	small ArfGAP2	stromal membrane-associated protein 2|stromal membrane-associated GTPase-activating protein 2	NM_001198978.1	NP_001185907.1	NC_000001.11	protein-coding	VALIDATED	1	+	40373671	40423325	Reference GRCh38.p12 Primary Assembly
hsa-mir-10b_26_A_c	NM_001195100.1	1	683.5	683.5	0.000118	0.00177	2	2	3.54e-10	15	1	0	9	320	0	0	237.5	0	0	24	3463	16	24	2363	2371	9	9	0	read	NM_001195100.1	9606	8073	PTP4A2	HH13|HH7-2|HU-PP-1|OV-1|PRL-2|PRL2|PTP4A|PTPCAAX2|ptp-IV1a|ptp-IV1b	protein tyrosine phosphatase type IVA, member 2	protein tyrosine phosphatase type IVA 2|PTP(CAAXII)|phosphatase of regenerating liver 2|protein tyrosine phosphatase IVA|protein tyrosine phosphatase IVA2|protein-tyrosine phosphatase 4a2|protein-tyrosine phosphatase of regenerating liver 2	NM_001195100.1	NP_001182029.1	NC_000001.11	protein-coding	REVIEWED	1	-	31906420	31938386	Reference GRCh38.p12 Primary Assembly
hsa-mir-10b_26_A_c	NM_001184819.1	3	1583.3	570.7	0.0013	0.0052	2	3	4.77e-07	14.5	1	0	12	240	0	12	198.7	0	0	24	8690	12	23	3350	3361	12	12	0	read	NM_001184819.1	9606	54552	GNL3L	GNL3B	G protein nucleolar 3 like	guanine nucleotide-binding protein-like 3-like protein|G protein nucleolar 3B|guanine nucleotide binding protein-like 3 (nucleolar)-like|novel GTPase	NM_001184819.1	NP_001171748.1	NC_000023.11	protein-coding	REVIEWED	X	+	54530210	54567286	Reference GRCh38.p12 Primary Assembly
hsa-mir-10b_26_A_c	NM_001173516.1	1	632.1	632.1	0.00037	0.00308	2	3	4.77e-07	14	1	0	12	248	0	0	262.1	0	0	24	4463	12	23	675	686	12	12	0	read	NM_001173516.1	9606	79649	MAP7D3	MDP3	MAP7 domain containing 3	MAP7 domain-containing protein 3	NM_001173516.1	NP_001166987.1	NC_000023.11	protein-coding	REVIEWED	X	-	136213219	136256481	Reference GRCh38.p12 Primary Assembly
hsa-mir-10b_26_A_c	NM_001162427.1	1	565.2	565.2	0.00815	0.0205	2	3	4.77e-07	14	1	0	11	240	0	0	198.2	0	0	24	8473	13	23	7382	7392	11	11	0	read	NM_001162427.1	9606	7248	TSC1	LAM|TSC	TSC complex subunit 1	hamartin|tuberous sclerosis 1 protein	NM_001162427.1	NP_001155899.1	NC_000009.12	protein-coding	REVIEWED	9	-	132891347	132945268	Reference GRCh38.p12 Primary Assembly
hsa-mir-10b_26_A_c	NM_001162426.1	1	565.2	565.2	0.00815	0.0205	2	3	4.77e-07	14	1	0	11	240	0	0	198.2	0	0	24	8623	13	23	7532	7542	11	11	0	read	NM_001162426.1	9606	7248	TSC1	LAM|TSC	TSC complex subunit 1	hamartin|tuberous sclerosis 1 protein	NM_001162426.1	NP_001155898.1	NC_000009.12	protein-coding	REVIEWED	9	-	132891347	132945268	Reference GRCh38.p12 Primary Assembly
hsa-mir-10b_26_A_c	NM_000368.4	1	565.2	565.2	0.00815	0.0205	2	3	4.77e-07	14	1	0	11	240	0	0	198.2	0	0	24	8626	13	23	7535	7545	11	11	0	read	NM_000368.4	9606	7248	TSC1	LAM|TSC	TSC complex subunit 1	hamartin|tuberous sclerosis 1 protein	NM_000368.4	NP_000359.1	NC_000009.12	protein-coding	REVIEWED	9	-	132891347	132945268	Reference GRCh38.p12 Primary Assembly
hsa-mir-10b_26_A_c	NR_073040.1	2	1165.8	621.8	0.000159	0.00144	2	2	3.54e-10	10.5	1	0	20	240	4	0	248.8	0	0	24	3939	4	23	2704	2723	20	20	0	read	NR_073040.1	9606	10276	NET1	ARHGEF8|NET1A	neuroepithelial cell transforming 1	neuroepithelial cell-transforming gene 1 protein|Rho guanine nucleotide exchange factor (GEF) 8|guanine nucleotide regulatory protein (oncogene)|neuroepithelioma transforming gene 1|p65 Net1 proto-oncogene protein|small GTP-binding protein regulator	NR_073040.1	-	NC_000010.11	protein-coding	REVIEWED	10	+	5412550	5459055	Reference GRCh38.p12 Primary Assembly
hsa-mir-10b_26_A_c	NM_001254943.1	1	634.1	634.1	0.000117	0.00117	2	2	3.54e-10	14	1	0	11	248	0	0	261.1	0	0	24	9605	13	23	8711	8721	11	11	0	read	NM_001254943.1	9606	55704	CCDC88A	APE|GIRDIN|GIV|GRDN|HkRP1|KIAA1212|PEHO|PEHOL	coiled-coil domain containing 88A	girdin|AKT-phosphorylation enhancer|Hook-related protein 1|g alpha-interacting vesicle-associated protein|girders of actin filament|girders of actin filaments	NM_001254943.1	NP_001241872.1	NC_000002.12	protein-coding	REVIEWED	2	-	55287816	55419920	Reference GRCh38.p12 Primary Assembly
hsa-mir-10b_26_A_c	NM_003299.2	1	582.4	582.4	0.00191	0.0102	2	2	3.54e-10	9	1	1	23	240	24	0	193.4	0	0	24	2879	2	23	2340	2362	22	23	0	read	NM_003299.2	9606	7184	HSP90B1	ECGP|GP96|GRP94|HEL-S-125m|HEL35|TRA1	heat shock protein 90 beta family member 1	endoplasmin|94 kDa glucose-regulated protein|endothelial cell (HBMEC) glycoprotein|epididymis luminal protein 35|epididymis secretory sperm binding protein Li 125m|heat shock protein 90 kDa beta member 1|heat shock protein 90kDa beta (Grp94), member 1|heat shock protein 90kDa beta family member 1|stress-inducible tumor rejection antigen gp96|tumor rejection antigen (gp96) 1|tumor rejection antige…	NM_003299.2	NP_003290.1	NC_000012.12	protein-coding	REVIEWED	12	+	103930333	103947929	Reference GRCh38.p12 Primary Assembly
hsa-mir-10b_26_A_c	NM_001135597.1	1	634.1	634.1	0.000723	0.00913	2	2	3.54e-10	14	1	0	11	248	0	0	261.1	0	0	24	9827	13	23	8933	8943	11	11	0	read	NM_001135597.1	9606	55704	CCDC88A	APE|GIRDIN|GIV|GRDN|HkRP1|KIAA1212|PEHO|PEHOL	coiled-coil domain containing 88A	girdin|AKT-phosphorylation enhancer|Hook-related protein 1|g alpha-interacting vesicle-associated protein|girders of actin filament|girders of actin filaments	NM_001135597.1	NP_001129069.1	NC_000002.12	protein-coding	REVIEWED	2	-	55287816	55419920	Reference GRCh38.p12 Primary Assembly
hsa-mir-10b_26_A_c	NM_018084.4	1	634.1	634.1	0.00148	0.0127	2	2	3.54e-10	14	1	0	11	248	0	0	261.1	0	0	24	9746	13	23	8852	8862	11	11	0	read	NM_018084.4	9606	55704	CCDC88A	APE|GIRDIN|GIV|GRDN|HkRP1|KIAA1212|PEHO|PEHOL	coiled-coil domain containing 88A	girdin|AKT-phosphorylation enhancer|Hook-related protein 1|g alpha-interacting vesicle-associated protein|girders of actin filament|girders of actin filaments	NM_018084.4	NP_060554.3	NC_000002.12	protein-coding	REVIEWED	2	-	55287816	55419920	Reference GRCh38.p12 Primary Assembly
hsa-mir-10b_26_A_c	NM_014788.3	1	651.9	651.9	0.00108	0.011	2	2	3.54e-10	11	1	0	17	252	16	0	249.9	0	0	24	4629	8	24	3546	3562	17	17	0	read	NM_014788.3	9606	9830	TRIM14	-	tripartite motif containing 14	tripartite motif-containing protein 14|tripartite motif protein TRIM14	NM_014788.3	NP_055603.2	NC_000009.12	protein-coding	REVIEWED	9	-	98072013	98119419	Reference GRCh38.p12 Primary Assembly
hsa-mir-10b_26_A_c	NM_003371.3	1	569.3	569.3	0.00432	0.0162	2	2	3.54e-10	8.5	1	1	23	240	12	0	199.3	0	0	24	4748	1	23	1917	1938	23	22	0	read	NM_003371.3	9606	7410	VAV2	VAV-2	vav guanine nucleotide exchange factor 2	guanine nucleotide exchange factor VAV2|vav 2 guanine nucleotide exchange factor|vav 2 oncogene	NM_003371.3	NP_003362.2	NC_000009.12	protein-coding	REVIEWED	9	-	133761893	133992373	Reference GRCh38.p12 Primary Assembly
hsa-mir-10b_26_A_c	NM_001134398.1	1	569.3	569.3	0.00432	0.0162	2	2	3.54e-10	8.5	1	1	23	240	12	0	199.3	0	0	24	4865	1	23	1947	1968	23	22	0	read	NM_001134398.1	9606	7410	VAV2	VAV-2	vav guanine nucleotide exchange factor 2	guanine nucleotide exchange factor VAV2|vav 2 guanine nucleotide exchange factor|vav 2 oncogene	NM_001134398.1	NP_001127870.1	NC_000009.12	protein-coding	REVIEWED	9	-	133761893	133992373	Reference GRCh38.p12 Primary Assembly
hsa-mir-10b_26_A_c	NM_003149.2	2	1157.9	600.9	8.05e-05	0.000315	2	2	3.54e-10	9	1	0	23	312	16	0	135.9	0	0	24	3098	2	24	1702	1724	23	23	11	read	NM_003149.2	9606	6769	STAC	STAC1	SH3 and cysteine rich domain	SH3 and cysteine-rich domain-containing protein|SRC homology 3 and cysteine-rich domain-containing protein	NM_003149.2	NP_003140.1	NC_000003.12	protein-coding	VALIDATED	3	+	36380342	36548006	Reference GRCh38.p12 Primary Assembly
hsa-mir-10b_26_A_c	NM_002972.3	1	574	574	0.000164	0.000527	2	2	3.54e-10	7	1	1	23	320	4	0	121	0	0	24	8069	2	24	7497	7518	23	22	0	read	NM_002972.3	9606	6305	SBF1	CMT4B3|DENND7A|MTMR5	SET binding factor 1	myotubularin-related protein 5|DENN/MADD domain containing 7A	NM_002972.3	NP_002963.2	NC_000022.11	protein-coding	REVIEWED	22	-	50444999	50475070	Reference GRCh38.p12 Primary Assembly
hsa-mir-10b_26_A_c	NM_001292049.1	2	1157.9	600.9	8.05e-05	0.000315	2	2	3.54e-10	9	1	0	23	312	16	0	135.9	0	0	24	2915	2	24	1519	1541	23	23	11	read	NM_001292049.1	9606	6769	STAC	STAC1	SH3 and cysteine rich domain	SH3 and cysteine-rich domain-containing protein|SRC homology 3 and cysteine-rich domain-containing protein	NM_001292049.1	NP_001278978.1	NC_000003.12	protein-coding	VALIDATED	3	+	36380342	36548006	Reference GRCh38.p12 Primary Assembly
hsa-mir-10b_26_A_c	NM_001142704.1	1	618.8	618.8	0.0016	0.0104	2	2	3.54e-10	14	1	0	11	248	0	0	243.8	0	0	24	3362	13	23	2377	2387	11	11	0	read	NM_001142704.1	9606	374393	FAM111B	CANP|POIKTMP	family with sequence similarity 111 member B	protein FAM111B|cancer-associated nucleoprotein	NM_001142704.1	NP_001136176.1	NC_000011.10	protein-coding	REVIEWED	11	+	59107184	59127414	Reference GRCh38.p12 Primary Assembly
hsa-mir-10b_26_A_c	NM_001142703.1	1	618.8	618.8	0.0016	0.0104	2	2	3.54e-10	14	1	0	11	248	0	0	243.8	0	0	24	3407	13	23	2422	2432	11	11	0	read	NM_001142703.1	9606	374393	FAM111B	CANP|POIKTMP	family with sequence similarity 111 member B	protein FAM111B|cancer-associated nucleoprotein	NM_001142703.1	NP_001136175.1	NC_000011.10	protein-coding	REVIEWED	11	+	59107184	59127414	Reference GRCh38.p12 Primary Assembly
hsa-mir-10b_26_A_c	NM_014763.3	1	202.8	202.8	0.261	0.274	2	2	3.54e-10	10.5	1	0	18	-12	36	0	43.8	0	0	24	7827	2	19	7698	7715	18	18	11	read	NM_014763.3	9606	9801	MRPL19	L19mt|MRP-L15|MRP-L19|MRPL15|RLX1|RPML15	mitochondrial ribosomal protein L19	39S ribosomal protein L19, mitochondrial|39S ribosomal protein L15, mitochondrial|L15mt|mitochondrial large ribosomal subunit protein bL19m	NM_014763.3	NP_055578.2	NC_000002.12	protein-coding	REVIEWED	2	+	75646782	75662207	Reference GRCh38.p12 Primary Assembly
hsa-mir-10b_26_A_c	NM_006520.2	1	560.1	560.1	0.00616	0.0216	2	2	3.54e-10	16	1	0	10	152	0	0	294.1	0	0	24	2230	14	23	1084	1093	10	10	0	read	NM_006520.2	9606	6990	DYNLT3	RP3|TCTE1L|TCTEX1L	dynein light chain Tctex-type 3	dynein light chain Tctex-type 3|protein 91/23	NM_006520.2	NP_006511.1	NC_000023.11	protein-coding	REVIEWED	X	-	37838835	37847635	Reference GRCh38.p12 Primary Assembly
hsa-mir-10b_26_A_c	NM_152455.3	1	586.7	586.7	0.00704	0.024	2	2	3.54e-10	14	1	0	12	240	0	0	222.7	0	0	24	5607	12	23	1949	1960	12	12	0	read	NM_152455.3	9606	146050	ZSCAN29	ZNF690|Zfp690	zinc finger and SCAN domain containing 29	zinc finger and SCAN domain-containing protein 29|KOX31-like zinc finger protein|zinc finger protein 690	NM_152455.3	NP_689668.3	NC_000015.10	protein-coding	VALIDATED	15	-	43358171	43371031	Reference GRCh38.p12 Primary Assembly
hsa-mir-10b_26_A_c	NM_001244008.1	1	615	615	0.00474	0.024	2	4	1.82e-05	11	1	0	18	312	24	0	144	0	0	24	9233	7	24	6548	6565	18	18	0	read	NM_001244008.1	9606	547	KIF1A	ATSV|C2orf20|HSN2C|MRD9|SPG30|UNC104	kinesin family member 1A	kinesin-like protein KIF1A|axonal transporter of synaptic vesicles|kinesin, heavy chain, member 1A, homolog of mouse|microtubule-based motor KIF1A|unc-104- and KIF1A-related protein	NM_001244008.1	NP_001230937.1	NC_000002.12	protein-coding	REVIEWED	2	-	240713763	240820307	Reference GRCh38.p12 Primary Assembly
hsa-mir-10b_26_A_c	NM_001321713.1	2	1161.4	662.5	1.96e-05	0.000129	2	2	3.54e-10	14	1	0	12	312	0	0	224.5	0	0	24	8307	13	24	1401	1412	12	12	0	read	NM_001321713.1	9606	10499	NCOA2	GRIP1|KAT13C|NCoA-2|SRC2|TIF2|bHLHe75	nuclear receptor coactivator 2	nuclear receptor coactivator 2|class E basic helix-loop-helix protein 75|glucocorticoid receptor-interacting protein-1|p160 steroid receptor coactivator 2|transcriptional intermediary factor 2	NM_001321713.1	NP_001308642.1	NC_000008.11	protein-coding	REVIEWED	8	-	70109761	70405389	Reference GRCh38.p12 Primary Assembly
hsa-mir-10b_26_A_c	NM_001321712.1	2	1161.4	662.5	1.96e-05	0.000129	2	2	3.54e-10	14	1	0	12	312	0	0	224.5	0	0	24	8204	13	24	1505	1516	12	12	0	read	NM_001321712.1	9606	10499	NCOA2	GRIP1|KAT13C|NCoA-2|SRC2|TIF2|bHLHe75	nuclear receptor coactivator 2	nuclear receptor coactivator 2|class E basic helix-loop-helix protein 75|glucocorticoid receptor-interacting protein-1|p160 steroid receptor coactivator 2|transcriptional intermediary factor 2	NM_001321712.1	NP_001308641.1	NC_000008.11	protein-coding	REVIEWED	8	-	70109761	70405389	Reference GRCh38.p12 Primary Assembly
hsa-mir-10b_26_A_c	NM_001321711.1	2	1161.4	662.5	1.96e-05	0.000129	2	2	3.54e-10	14	1	0	12	312	0	0	224.5	0	0	24	8287	13	24	1588	1599	12	12	0	read	NM_001321711.1	9606	10499	NCOA2	GRIP1|KAT13C|NCoA-2|SRC2|TIF2|bHLHe75	nuclear receptor coactivator 2	nuclear receptor coactivator 2|class E basic helix-loop-helix protein 75|glucocorticoid receptor-interacting protein-1|p160 steroid receptor coactivator 2|transcriptional intermediary factor 2	NM_001321711.1	NP_001308640.1	NC_000008.11	protein-coding	REVIEWED	8	-	70109761	70405389	Reference GRCh38.p12 Primary Assembly
hsa-mir-10b_26_A_c	NM_001321707.1	2	1161.4	662.5	1.96e-05	0.000129	2	2	3.54e-10	14	1	0	12	312	0	0	224.5	0	0	24	8412	13	24	1506	1517	12	12	0	read	NM_001321707.1	9606	10499	NCOA2	GRIP1|KAT13C|NCoA-2|SRC2|TIF2|bHLHe75	nuclear receptor coactivator 2	nuclear receptor coactivator 2|class E basic helix-loop-helix protein 75|glucocorticoid receptor-interacting protein-1|p160 steroid receptor coactivator 2|transcriptional intermediary factor 2	NM_001321707.1	NP_001308636.1	NC_000008.11	protein-coding	REVIEWED	8	-	70109761	70405389	Reference GRCh38.p12 Primary Assembly
hsa-mir-10b_26_A_c	NM_001321703.1	2	1161.4	662.5	1.96e-05	0.000129	2	2	3.54e-10	14	1	0	12	312	0	0	224.5	0	0	24	8566	13	24	1660	1671	12	12	0	read	NM_001321703.1	9606	10499	NCOA2	GRIP1|KAT13C|NCoA-2|SRC2|TIF2|bHLHe75	nuclear receptor coactivator 2	nuclear receptor coactivator 2|class E basic helix-loop-helix protein 75|glucocorticoid receptor-interacting protein-1|p160 steroid receptor coactivator 2|transcriptional intermediary factor 2	NM_001321703.1	NP_001308632.1	NC_000008.11	protein-coding	REVIEWED	8	-	70109761	70405389	Reference GRCh38.p12 Primary Assembly
hsa-mir-10b_26_A_c	NM_001320705.1	1	615	615	7.38e-05	0.000461	2	4	1.82e-05	11	1	0	18	312	24	0	144	0	0	24	8957	7	24	6272	6289	18	18	0	read	NM_001320705.1	9606	547	KIF1A	ATSV|C2orf20|HSN2C|MRD9|SPG30|UNC104	kinesin family member 1A	kinesin-like protein KIF1A|axonal transporter of synaptic vesicles|kinesin, heavy chain, member 1A, homolog of mouse|microtubule-based motor KIF1A|unc-104- and KIF1A-related protein	NM_001320705.1	NP_001307634.1	NC_000002.12	protein-coding	REVIEWED	2	-	240713763	240820307	Reference GRCh38.p12 Primary Assembly
hsa-mir-10b_26_A_c	NM_004321.7	1	615	615	0.00134	0.00908	2	4	1.82e-05	11	1	0	18	312	24	0	144	0	0	24	8930	7	24	6245	6262	18	18	0	read	NM_004321.7	9606	547	KIF1A	ATSV|C2orf20|HSN2C|MRD9|SPG30|UNC104	kinesin family member 1A	kinesin-like protein KIF1A|axonal transporter of synaptic vesicles|kinesin, heavy chain, member 1A, homolog of mouse|microtubule-based motor KIF1A|unc-104- and KIF1A-related protein	NM_004321.7	NP_004312.2	NC_000002.12	protein-coding	REVIEWED	2	-	240713763	240820307	Reference GRCh38.p12 Primary Assembly
hsa-mir-10b_26_A_c	NM_001330290.1	1	615	615	0.00134	0.00908	2	4	1.82e-05	11	1	0	18	312	24	0	144	0	0	24	9032	7	24	6347	6364	18	18	0	read	NM_001330290.1	9606	547	KIF1A	ATSV|C2orf20|HSN2C|MRD9|SPG30|UNC104	kinesin family member 1A	kinesin-like protein KIF1A|axonal transporter of synaptic vesicles|kinesin, heavy chain, member 1A, homolog of mouse|microtubule-based motor KIF1A|unc-104- and KIF1A-related protein	NM_001330290.1	NP_001317219.1	NC_000002.12	protein-coding	REVIEWED	2	-	240713763	240820307	Reference GRCh38.p12 Primary Assembly
hsa-mir-10b_26_A_c	NM_001330289.1	1	615	615	0.00134	0.00908	2	4	1.82e-05	11	1	0	18	312	24	0	144	0	0	24	8984	7	24	6299	6316	18	18	0	read	NM_001330289.1	9606	547	KIF1A	ATSV|C2orf20|HSN2C|MRD9|SPG30|UNC104	kinesin family member 1A	kinesin-like protein KIF1A|axonal transporter of synaptic vesicles|kinesin, heavy chain, member 1A, homolog of mouse|microtubule-based motor KIF1A|unc-104- and KIF1A-related protein	NM_001330289.1	NP_001317218.1	NC_000002.12	protein-coding	REVIEWED	2	-	240713763	240820307	Reference GRCh38.p12 Primary Assembly
hsa-mir-10b_26_A_c	NR_144321.1	1	347.7	347.7	0.125	0.132	2	2	3.54e-10	12.5	1	0	12	160	0	0	51.7	0	0	24	2769	12	23	1754	1765	12	12	11.5	read	NR_144321.1	9606	81603	TRIM8	GERP|RNF27	tripartite motif containing 8	E3 ubiquitin-protein ligase TRIM8|RING-type E3 ubiquitin transferase TRIM8|glioblastoma-expressed RING finger protein|probable E3 ubiquitin-protein ligase TRIM8|ring finger protein 27|tripartite motif protein TRIM8	NR_144321.1	-	NC_000010.11	protein-coding	REVIEWED	10	+	102644494	102658318	Reference GRCh38.p12 Primary Assembly
hsa-mir-10b_26_A_c	NM_014783.5	1	670.6	670.6	0.00449	0.0364	2	2	3.54e-10	12	1	0	17	252	12	0	283.6	0	0	24	5900	8	24	4480	4496	17	17	0	read	NM_014783.5	9606	9824	ARHGAP11A	GAP (1-12)	Rho GTPase activating protein 11A	rho GTPase-activating protein 11A|rho-type GTPase-activating protein 11A	NM_014783.5	NP_055598.1	NC_000015.10	protein-coding	REVIEWED	15	+	32615143	32639936	Reference GRCh38.p12 Primary Assembly
hsa-mir-10b_26_A_c	NM_001861.4	1	552.7	552.7	0.0188	0.0364	2	7	0.00211	11.5	1	0	20	240	4	0	186.7	0	0	24	832	4	23	186	205	20	20	0	read	NM_001861.4	9606	1327	COX4I1	COX IV-1|COX4|COX4-1|COXIV|COXIV-1	cytochrome c oxidase subunit 4I1	cytochrome c oxidase subunit 4 isoform 1, mitochondrial|cytochrome c oxidase polypeptide IV|cytochrome c oxidase subunit IV	NM_001861.4	NP_001852.1	NC_000016.10	protein-coding	REVIEWED	16	+	85799566	85807002	Reference GRCh38.p12 Primary Assembly
hsa-mir-10b_26_A_c	NM_001329914.1	1	641.5	641.5	0.00655	0.0364	2	2	3.54e-10	16	1	0	9	252	0	0	272.5	0	0	24	5212	16	24	3391	3399	9	9	0	read	NM_001329914.1	9606	84910	TMEM87B	-	transmembrane protein 87B	transmembrane protein 87B	NM_001329914.1	NP_001316843.1	NC_000002.12	protein-coding	REVIEWED	2	+	112055222	112119317	Reference GRCh38.p12 Primary Assembly
hsa-mir-10b_26_A_c	NM_001322450.1	1	567.9	567.9	0.0159	0.0364	2	2	3.54e-10	9	1	0	23	248	4	0	181.9	0	0	24	2274	1	23	187	209	23	23	0	read	NM_001322450.1	9606	3189	HNRNPH3	2H9|HNRPH3	heterogeneous nuclear ribonucleoprotein H3	heterogeneous nuclear ribonucleoprotein H3|heterogeneous nuclear ribonucleoprotein 2H9|hnRNP 2H9|hnRNP H3	NM_001322450.1	NP_001309379.1	NC_000010.11	protein-coding	REVIEWED	10	+	68331692	68343195	Reference GRCh38.p12 Primary Assembly
hsa-mir-10b_26_A_c	NM_001322442.1	1	567.9	567.9	0.0159	0.0364	2	2	3.54e-10	9	1	0	23	248	4	0	181.9	0	0	24	2413	1	23	187	209	23	23	0	read	NM_001322442.1	9606	3189	HNRNPH3	2H9|HNRPH3	heterogeneous nuclear ribonucleoprotein H3	heterogeneous nuclear ribonucleoprotein H3|heterogeneous nuclear ribonucleoprotein 2H9|hnRNP 2H9|hnRNP H3	NM_001322442.1	NP_001309371.1	NC_000010.11	protein-coding	REVIEWED	10	+	68331692	68343195	Reference GRCh38.p12 Primary Assembly
hsa-mir-10b_26_A_c	NM_001345950.1	1	347.7	347.7	0.0405	0.0444	2	2	3.54e-10	12.5	1	0	12	160	0	0	51.7	0	0	24	2648	12	23	1633	1644	12	12	11.5	read	NM_001345950.1	9606	81603	TRIM8	GERP|RNF27	tripartite motif containing 8	E3 ubiquitin-protein ligase TRIM8|RING-type E3 ubiquitin transferase TRIM8|glioblastoma-expressed RING finger protein|probable E3 ubiquitin-protein ligase TRIM8|ring finger protein 27|tripartite motif protein TRIM8	NM_001345950.1	NP_001332879.1	NC_000010.11	protein-coding	REVIEWED	10	+	102644494	102658318	Reference GRCh38.p12 Primary Assembly
hsa-mir-10b_26_A_c	NM_001322448.1	1	567.9	567.9	0.00104	0.0041	2	2	3.54e-10	9	1	0	23	248	4	0	181.9	0	0	24	2292	1	23	187	209	23	23	0	read	NM_001322448.1	9606	3189	HNRNPH3	2H9|HNRPH3	heterogeneous nuclear ribonucleoprotein H3	heterogeneous nuclear ribonucleoprotein H3|heterogeneous nuclear ribonucleoprotein 2H9|hnRNP 2H9|hnRNP H3	NM_001322448.1	NP_001309377.1	NC_000010.11	protein-coding	REVIEWED	10	+	68331692	68343195	Reference GRCh38.p12 Primary Assembly
hsa-mir-10b_26_A_c	NM_001318802.1	1	552.7	552.7	0.00142	0.0041	2	7	0.00211	11.5	1	0	20	240	4	0	186.7	0	0	24	792	4	23	186	205	20	20	0	read	NM_001318802.1	9606	1327	COX4I1	COX IV-1|COX4|COX4-1|COXIV|COXIV-1	cytochrome c oxidase subunit 4I1	cytochrome c oxidase subunit 4 isoform 1, mitochondrial|cytochrome c oxidase polypeptide IV|cytochrome c oxidase subunit IV	NM_001318802.1	NP_001305731.1	NC_000016.10	protein-coding	REVIEWED	16	+	85799566	85807002	Reference GRCh38.p12 Primary Assembly
hsa-mir-10b_26_A_c	NM_001318786.1	1	574.6	574.6	0.000911	0.00408	2	6	0.000725	11.5	1	0	20	240	4	0	208.6	0	0	24	853	4	23	207	226	20	20	0	read	NM_001318786.1	9606	1327	COX4I1	COX IV-1|COX4|COX4-1|COXIV|COXIV-1	cytochrome c oxidase subunit 4I1	cytochrome c oxidase subunit 4 isoform 1, mitochondrial|cytochrome c oxidase polypeptide IV|cytochrome c oxidase subunit IV	NM_001318786.1	NP_001305715.1	NC_000016.10	protein-coding	REVIEWED	16	+	85799566	85807002	Reference GRCh38.p12 Primary Assembly
hsa-mir-10b_26_A_c	NM_001286479.2	2	1162	670.6	0.000108	0.00122	2	2	3.54e-10	12	1	0	17	252	12	0	283.6	0	0	24	5145	8	24	3725	3741	17	17	0	read	NM_001286479.2	9606	9824	ARHGAP11A	GAP (1-12)	Rho GTPase activating protein 11A	rho GTPase-activating protein 11A|rho-type GTPase-activating protein 11A	NM_001286479.2	NP_001273408.1	NC_000015.10	protein-coding	REVIEWED	15	+	32615143	32639936	Reference GRCh38.p12 Primary Assembly
hsa-mir-10b_26_A_c	NM_001322453.1	1	567.9	567.9	0.00321	0.012	2	2	3.54e-10	9	1	0	23	248	4	0	181.9	0	0	24	2247	1	23	187	209	23	23	0	read	NM_001322453.1	9606	3189	HNRNPH3	2H9|HNRPH3	heterogeneous nuclear ribonucleoprotein H3	heterogeneous nuclear ribonucleoprotein H3|heterogeneous nuclear ribonucleoprotein 2H9|hnRNP 2H9|hnRNP H3	NM_001322453.1	NP_001309382.1	NC_000010.11	protein-coding	REVIEWED	10	+	68331692	68343195	Reference GRCh38.p12 Primary Assembly
hsa-mir-10b_26_A_c	NM_001322439.1	1	567.9	567.9	0.00321	0.012	2	2	3.54e-10	9	1	0	23	248	4	0	181.9	0	0	24	2386	1	23	187	209	23	23	0	read	NM_001322439.1	9606	3189	HNRNPH3	2H9|HNRPH3	heterogeneous nuclear ribonucleoprotein H3	heterogeneous nuclear ribonucleoprotein H3|heterogeneous nuclear ribonucleoprotein 2H9|hnRNP 2H9|hnRNP H3	NM_001322439.1	NP_001309368.1	NC_000010.11	protein-coding	REVIEWED	10	+	68331692	68343195	Reference GRCh38.p12 Primary Assembly
hsa-mir-10b_26_A_c	NM_001322434.1	1	567.9	567.9	0.00321	0.012	2	2	3.54e-10	9	1	0	23	248	4	0	181.9	0	0	24	2431	1	23	187	209	23	23	0	read	NM_001322434.1	9606	3189	HNRNPH3	2H9|HNRPH3	heterogeneous nuclear ribonucleoprotein H3	heterogeneous nuclear ribonucleoprotein H3|heterogeneous nuclear ribonucleoprotein 2H9|hnRNP 2H9|hnRNP H3	NM_001322434.1	NP_001309363.1	NC_000010.11	protein-coding	REVIEWED	10	+	68331692	68343195	Reference GRCh38.p12 Primary Assembly
hsa-mir-10b_26_A_c	NM_001318797.1	1	552.7	552.7	0.00412	0.012	2	7	0.00211	11.5	1	0	20	240	4	0	186.7	0	0	24	697	4	23	55	74	20	20	0	read	NM_001318797.1	9606	1327	COX4I1	COX IV-1|COX4|COX4-1|COXIV|COXIV-1	cytochrome c oxidase subunit 4I1	cytochrome c oxidase subunit 4 isoform 1, mitochondrial|cytochrome c oxidase polypeptide IV|cytochrome c oxidase subunit IV	NM_001318797.1	NP_001305726.1	NC_000016.10	protein-coding	REVIEWED	16	+	85799566	85807002	Reference GRCh38.p12 Primary Assembly
hsa-mir-10b_26_A_c	NM_001286480.2	1	670.6	670.6	0.000508	0.00538	2	2	3.54e-10	12	1	0	17	252	12	0	283.6	0	0	24	5281	8	24	3861	3877	17	17	0	read	NM_001286480.2	9606	9824	ARHGAP11A	GAP (1-12)	Rho GTPase activating protein 11A	rho GTPase-activating protein 11A|rho-type GTPase-activating protein 11A	NM_001286480.2	NP_001273409.1	NC_000015.10	protein-coding	REVIEWED	15	+	32615143	32639936	Reference GRCh38.p12 Primary Assembly
hsa-mir-10b_26_A_c	NM_001318794.1	1	552.7	552.7	0.0145	0.0378	2	7	0.00211	11.5	1	0	20	240	4	0	186.7	0	0	24	1114	4	23	186	205	20	20	0	read	NM_001318794.1	9606	1327	COX4I1	COX IV-1|COX4|COX4-1|COXIV|COXIV-1	cytochrome c oxidase subunit 4I1	cytochrome c oxidase subunit 4 isoform 1, mitochondrial|cytochrome c oxidase polypeptide IV|cytochrome c oxidase subunit IV	NM_001318794.1	NP_001305723.1	NC_000016.10	protein-coding	REVIEWED	16	+	85799566	85807002	Reference GRCh38.p12 Primary Assembly
hsa-mir-10b_26_A_c	NM_001318788.1	1	552.7	552.7	0.0145	0.0378	2	7	0.00211	11.5	1	0	20	240	4	0	186.7	0	0	24	810	4	23	186	205	20	20	0	read	NM_001318788.1	9606	1327	COX4I1	COX IV-1|COX4|COX4-1|COXIV|COXIV-1	cytochrome c oxidase subunit 4I1	cytochrome c oxidase subunit 4 isoform 1, mitochondrial|cytochrome c oxidase polypeptide IV|cytochrome c oxidase subunit IV	NM_001318788.1	NP_001305717.1	NC_000016.10	protein-coding	REVIEWED	16	+	85799566	85807002	Reference GRCh38.p12 Primary Assembly
hsa-mir-10b_26_A_c	NM_001134666.2	1	640.6	640.6	0.00569	0.0374	2	2	3.54e-10	7.5	1	0	22	248	16	0	232.6	0	0	24	3566	2	23	3222	3243	22	22	0	read	NM_001134666.2	9606	93587	TRMT10A	HEL-S-88|MSSGM|MSSGM1|RG9MTD2|TRM10	tRNA methyltransferase 10A	tRNA methyltransferase 10 homolog A|RNA (guanine-9-)-methyltransferase domain-containing protein 2|epididymis secretory protein Li 88|tRNA (guanine(9)-N(1))-methyltransferase TRMT10A	NM_001134666.2	NP_001128138.1	NC_000004.12	protein-coding	REVIEWED	4	-	99546706	99564056	Reference GRCh38.p12 Primary Assembly
hsa-mir-10b_26_A_c	NM_001134665.2	1	640.6	640.6	0.00569	0.0374	2	2	3.54e-10	7.5	1	0	22	248	16	0	232.6	0	0	24	3577	2	23	3233	3254	22	22	0	read	NM_001134665.2	9606	93587	TRMT10A	HEL-S-88|MSSGM|MSSGM1|RG9MTD2|TRM10	tRNA methyltransferase 10A	tRNA methyltransferase 10 homolog A|RNA (guanine-9-)-methyltransferase domain-containing protein 2|epididymis secretory protein Li 88|tRNA (guanine(9)-N(1))-methyltransferase TRMT10A	NM_001134665.2	NP_001128137.1	NC_000004.12	protein-coding	REVIEWED	4	-	99546706	99564056	Reference GRCh38.p12 Primary Assembly
hsa-mir-10b_26_A_c	NM_198275.2	1	679.3	679.3	0.00331	0.0414	2	2	3.54e-10	14.5	1	0	10	312	0	0	239.3	0	0	24	3986	15	24	2936	2945	10	10	0	read	NM_198275.2	9606	196264	MPZL3	-	myelin protein zero like 3	myelin protein zero-like protein 3	NM_198275.2	NP_938016.1	NC_000011.10	protein-coding	VALIDATED	11	-	118226689	118252367	Reference GRCh38.p12 Primary Assembly
hsa-mir-10b_26_A_c	NM_001286152.1	1	679.3	679.3	0.000273	0.00221	2	2	3.54e-10	14.5	1	0	10	312	0	0	239.3	0	0	24	3950	15	24	2900	2909	10	10	0	read	NM_001286152.1	9606	196264	MPZL3	-	myelin protein zero like 3	myelin protein zero-like protein 3	NM_001286152.1	NP_001273081.1	NC_000011.10	protein-coding	VALIDATED	11	-	118226689	118252367	Reference GRCh38.p12 Primary Assembly
hsa-mir-10b_26_A_c	NM_001047160.2	2	1165.8	621.8	0.000843	0.00536	2	2	3.54e-10	10.5	1	0	20	240	4	0	248.8	0	0	24	3995	4	23	2760	2779	20	20	0	read	NM_001047160.2	9606	10276	NET1	ARHGEF8|NET1A	neuroepithelial cell transforming 1	neuroepithelial cell-transforming gene 1 protein|Rho guanine nucleotide exchange factor (GEF) 8|guanine nucleotide regulatory protein (oncogene)|neuroepithelioma transforming gene 1|p65 Net1 proto-oncogene protein|small GTP-binding protein regulator	NM_001047160.2	NP_001040625.1	NC_000010.11	protein-coding	REVIEWED	10	+	5412550	5459055	Reference GRCh38.p12 Primary Assembly
hsa-mir-10b_26_A_c	NM_005863.4	2	1165.8	621.8	4.36e-08	2.68e-07	2	2	3.54e-10	10.5	1	0	20	240	4	0	248.8	0	0	24	3906	4	23	2671	2690	20	20	0	read	NM_005863.4	9606	10276	NET1	ARHGEF8|NET1A	neuroepithelial cell transforming 1	neuroepithelial cell-transforming gene 1 protein|Rho guanine nucleotide exchange factor (GEF) 8|guanine nucleotide regulatory protein (oncogene)|neuroepithelioma transforming gene 1|p65 Net1 proto-oncogene protein|small GTP-binding protein regulator	NM_005863.4	NP_005854.2	NC_000010.11	protein-coding	REVIEWED	10	+	5412550	5459055	Reference GRCh38.p12 Primary Assembly
hsa-mir-10b_26_A_c	NM_001204859.1	1	318.8	318.8	0.00427	0.00448	2	3	4.77e-07	12	1	0	13	112	0	0	69.8	0	0	24	2231	11	23	1060	1072	13	13	11	read	NM_001204859.1	9606	6921	ELOC	SIII|TCEB1	elongin C	elongin-C|RNA polymerase II transcription factor SIII subunit C|SIII p15|elongin 15 kDa subunit|transcription elongation factor B (SIII), polypeptide 1 (15kDa, elongin C)|transcription elongation factor B polypeptide 1|transcription elongation factor B subunit 1	NM_001204859.1	NP_001191788.1	NC_000008.11	protein-coding	REVIEWED	8	-	73945137	73972286	Reference GRCh38.p12 Primary Assembly
hsa-mir-10b_26_A_c	NM_005648.3	1	318.8	318.8	0.0636	0.0731	2	3	4.77e-07	12	1	0	13	112	0	0	69.8	0	0	24	2092	11	23	921	933	13	13	11	read	NM_005648.3	9606	6921	ELOC	SIII|TCEB1	elongin C	elongin-C|RNA polymerase II transcription factor SIII subunit C|SIII p15|elongin 15 kDa subunit|transcription elongation factor B (SIII), polypeptide 1 (15kDa, elongin C)|transcription elongation factor B polypeptide 1|transcription elongation factor B subunit 1	NM_005648.3	NP_005639.1	NC_000008.11	protein-coding	REVIEWED	8	-	73945137	73972286	Reference GRCh38.p12 Primary Assembly
hsa-mir-10b_26_A_c	NM_001204864.1	1	318.8	318.8	0.0636	0.0731	2	3	4.77e-07	12	1	0	13	112	0	0	69.8	0	0	24	1870	11	23	699	711	13	13	11	read	NM_001204864.1	9606	6921	ELOC	SIII|TCEB1	elongin C	elongin-C|RNA polymerase II transcription factor SIII subunit C|SIII p15|elongin 15 kDa subunit|transcription elongation factor B (SIII), polypeptide 1 (15kDa, elongin C)|transcription elongation factor B polypeptide 1|transcription elongation factor B subunit 1	NM_001204864.1	NP_001191793.1	NC_000008.11	protein-coding	REVIEWED	8	-	73945137	73972286	Reference GRCh38.p12 Primary Assembly
hsa-mir-10b_26_A_c	NM_001204858.1	1	318.8	318.8	0.0636	0.0731	2	3	4.77e-07	12	1	0	13	112	0	0	69.8	0	0	24	2235	11	23	1064	1076	13	13	11	read	NM_001204858.1	9606	6921	ELOC	SIII|TCEB1	elongin C	elongin-C|RNA polymerase II transcription factor SIII subunit C|SIII p15|elongin 15 kDa subunit|transcription elongation factor B (SIII), polypeptide 1 (15kDa, elongin C)|transcription elongation factor B polypeptide 1|transcription elongation factor B subunit 1	NM_001204858.1	NP_001191787.1	NC_000008.11	protein-coding	REVIEWED	8	-	73945137	73972286	Reference GRCh38.p12 Primary Assembly
hsa-mir-10b_26_A_c	NM_003417.4	1	555	555	0.00347	0.00865	2	2	3.54e-10	11	1	0	22	152	4	0	283	0	0	24	12172	2	23	4012	4033	22	22	0	read	NM_003417.4	9606	9422	ZNF264	-	zinc finger protein 264	zinc finger protein 264	NM_003417.4	NP_003408.1	NC_000019.10	protein-coding	REVIEWED	19	+	57191499	57222845	Reference GRCh38.p12 Primary Assembly
hsa-mir-10b_26_A_c	NM_001128149.2	2	1156.4	639.7	0.000758	0.00767	2	2	3.54e-10	12	1	0	15	312	0	0	194.7	0	0	24	6422	10	24	852	866	15	15	0	read	NM_001128149.2	9606	6314	ATXN7	ADCAII|OPCA3|SCA7	ataxin 7	ataxin-7|spinocerebellar ataxia type 7 protein	NM_001128149.2	NP_001121621.2	NC_000003.12	protein-coding	REVIEWED	3	+	63864556	64003461	Reference GRCh38.p12 Primary Assembly
hsa-mir-10b_26_A_c	NM_001145078.1	1	599.4	599.4	0.00456	0.0215	2	2	3.54e-10	15.5	1	0	10	240	0	0	238.4	0	0	24	9999	14	23	8821	8830	10	10	0	read	NM_001145078.1	9606	390980	ZNF805	-	zinc finger protein 805	zinc finger protein 805|CTC-444N24.8	NM_001145078.1	NP_001138550.1	NC_000019.10	protein-coding	VALIDATED	19	+	57240684	57262737	Reference GRCh38.p12 Primary Assembly
hsa-mir-10b_26_A_c	NR_138470.1	1	649.1	649.1	0.00131	0.0163	2	4	1.82e-05	10.5	1	0	17	240	12	0	260.1	0	0	24	5727	7	23	4141	4157	17	17	0	read	NR_138470.1	9606	220988	HNRNPA3	2610510D13Rik|D10S102|FBRNP|HNRPA3	heterogeneous nuclear ribonucleoprotein A3	heterogeneous nuclear ribonucleoprotein A3	NR_138470.1	-	NC_000002.12	protein-coding	VALIDATED	2	+	177212693	177223958	Reference GRCh38.p12 Primary Assembly
hsa-mir-10b_26_A_c	NM_152292.4	1	640.6	640.6	0.00358	0.0314	2	2	3.54e-10	7.5	1	0	22	248	16	0	232.6	0	0	24	3722	2	23	3378	3399	22	22	0	read	NM_152292.4	9606	93587	TRMT10A	HEL-S-88|MSSGM|MSSGM1|RG9MTD2|TRM10	tRNA methyltransferase 10A	tRNA methyltransferase 10 homolog A|RNA (guanine-9-)-methyltransferase domain-containing protein 2|epididymis secretory protein Li 88|tRNA (guanine(9)-N(1))-methyltransferase TRMT10A	NM_152292.4	NP_689505.1	NC_000004.12	protein-coding	REVIEWED	4	-	99546706	99564056	Reference GRCh38.p12 Primary Assembly
hsa-mir-10b_26_A_c	NM_001303.3	1	580.9	580.9	0.0081	0.0314	2	2	3.54e-10	10	1	0	20	252	16	0	181.9	0	0	24	3016	5	24	2265	2284	20	20	0	read	NM_001303.3	9606	1352	COX10	-	COX10, heme A:farnesyltransferase cytochrome c oxidase assembly factor	protoheme IX farnesyltransferase, mitochondrial|COX10 homolog, cytochrome c oxidase assembly protein, heme A: farnesyltransferase|cytochrome c oxidase assembly homolog 10|cytochrome c oxidase assembly protein|cytochrome c oxidase subunit X|heme A: farnesyltransferase|heme O synthase	NM_001303.3	NP_001294.2	NC_000017.11	protein-coding	REVIEWED	17	+	14069401	14208678	Reference GRCh38.p12 Primary Assembly
hsa-mir-10b_26_A_c	NM_018362.3	1	609.5	609.5	0.00511	0.0267	2	3	4.77e-07	12	1	0	19	240	4	0	245.5	0	0	24	4866	5	23	2408	2426	19	19	0	read	NM_018362.3	9606	55327	LIN7C	LIN-7-C|LIN-7C|MALS-3|MALS3|VELI3	lin-7 homolog C, crumbs cell polarity complex component	protein lin-7 homolog C|LIN-7 protein 3|mammalian lin-seven protein 3|veli-3|vertebrate lin-7 homolog 3	NM_018362.3	NP_060832.1	NC_000011.10	protein-coding	VALIDATED	11	-	27494417	27506778	Reference GRCh38.p12 Primary Assembly
hsa-mir-10b_26_A_c	NM_017952.5	1	700.3	700.3	0.00131	0.0103	2	3	4.77e-07	7	1	0	24	320	16	0	221.3	0	0	24	6752	1	24	4906	4929	24	24	0	read	NM_017952.5	9606	55037	PTCD3	MRP-S39	pentatricopeptide repeat domain 3	pentatricopeptide repeat domain-containing protein 3, mitochondrial|28S ribosomal protein S39, mitochondrial|TRG-15|mitochondrial small ribosomal subunit protein mS39|pentatricopeptide repeat-containing protein 3, mitochondrial|transformation-related gene 15 protein	NM_017952.5	NP_060422.4	NC_000002.12	protein-coding	VALIDATED	2	+	86106181	86142156	Reference GRCh38.p12 Primary Assembly
hsa-mir-10b_26_A_c	NM_000333.3	2	1156.4	639.7	0.00331	0.0221	2	2	3.54e-10	12	1	0	15	312	0	0	194.7	0	0	24	7242	10	24	1672	1686	15	15	0	read	NM_000333.3	9606	6314	ATXN7	ADCAII|OPCA3|SCA7	ataxin 7	ataxin-7|spinocerebellar ataxia type 7 protein	NM_000333.3	NP_000324.1	NC_000003.12	protein-coding	REVIEWED	3	+	63864556	64003461	Reference GRCh38.p12 Primary Assembly
hsa-mir-10b_26_A_c	NM_018013.3	1	707.7	707.7	0.000341	0.0152	2	2	3.54e-10	10	1	0	23	320	4	0	253.7	0	0	24	6248	2	24	4254	4276	23	23	0	read	NM_018013.3	9606	55084	SOBP	JXC1|MRAMS	sine oculis binding protein homolog	sine oculis-binding protein homolog|jackson circler protein 1	NM_018013.3	NP_060483.3	NC_000006.12	protein-coding	REVIEWED	6	+	107490103	107661308	Reference GRCh38.p12 Primary Assembly
hsa-mir-10b_26_A_c	NM_000217.2	2	1194.7	644.3	0.00112	0.0152	2	2	3.54e-10	13	1	0	15	240	0	0	277.3	0	0	24	7983	9	23	7046	7060	15	15	0	read	NM_000217.2	9606	3736	KCNA1	AEMK|EA1|HBK1|HUK1|KV1.1|MBK1|MK1|RBK1	potassium voltage-gated channel subfamily A member 1	potassium voltage-gated channel subfamily A member 1|potassium channel, voltage gated shaker related subfamily A, member 1|potassium voltage-gated channel, shaker-related subfamily, member 1 (episodic ataxia with myokymia)|voltage-gated K(+) channel HuKI|voltage-gated potassium channel HBK1|voltage-gated potassium channel subunit Kv1.1	NM_000217.2	NP_000208.2	NC_000012.12	protein-coding	REVIEWED	12	+	4909906	4918255	Reference GRCh38.p12 Primary Assembly
hsa-mir-10b_26_A_c	NR_104405.1	1	679.3	679.3	9.53e-06	9.53e-05	2	2	3.54e-10	14.5	1	0	10	312	0	0	239.3	0	0	24	3775	15	24	2725	2734	10	10	0	read	NR_104405.1	9606	196264	MPZL3	-	myelin protein zero like 3	myelin protein zero-like protein 3	NR_104405.1	-	NC_000011.10	protein-coding	VALIDATED	11	-	118226689	118252367	Reference GRCh38.p12 Primary Assembly
hsa-mir-10b_26_A_c	NR_104404.1	1	679.3	679.3	9.53e-06	9.53e-05	2	2	3.54e-10	14.5	1	0	10	312	0	0	239.3	0	0	24	3442	15	24	2392	2401	10	10	0	read	NR_104404.1	9606	196264	MPZL3	-	myelin protein zero like 3	myelin protein zero-like protein 3	NR_104404.1	-	NC_000011.10	protein-coding	VALIDATED	11	-	118226689	118252367	Reference GRCh38.p12 Primary Assembly
hsa-mir-10b_26_A_c	NM_147128.3	1	562.4	562.4	0.000178	0.000534	2	2	3.54e-10	17	1	0	8	160	0	0	291.4	0	0	24	3485	16	23	2766	2773	8	8	0	read	NM_147128.3	9606	223082	ZNRF2	RNF202	zinc and ring finger 2	E3 ubiquitin-protein ligase ZNRF2|RING finger protein 202|RING-type E3 ubiquitin transferase ZNRF2|protein Ells2|zinc and ring finger 2, E3 ubiquitin protein ligase|zinc finger/RING finger 2|zinc/RING finger protein 2	NM_147128.3	NP_667339.1	NC_000007.14	protein-coding	VALIDATED	7	+	30284306	30367691	Reference GRCh38.p12 Primary Assembly
hsa-mir-10b_26_A_c	NM_021163.3	1	579.5	579.5	0.000113	0.000396	2	4	1.82e-05	16.5	1	0	8	244	0	0	217.5	0	0	24	6551	17	24	6056	6063	8	8	0	read	NM_021163.3	9606	57786	RBAK	ZNF769	RB associated KRAB zinc finger	RB-associated KRAB zinc finger protein|RB-associated KRAB repressor|zinc finger protein 769	NM_021163.3	NP_066986.1	NC_000007.14	protein-coding	REVIEWED	7	+	5045820	5069487	Reference GRCh38.p12 Primary Assembly
hsa-mir-10b_26_A_c	NM_013245.2	1	556.6	556.6	0.00021	0.000736	2	2	3.54e-10	9.5	1	1	23	240	36	0	161.6	0	0	24	2211	2	23	2028	2050	22	23	0	read	NM_013245.2	9606	27183	VPS4A	SKD1|SKD1A|SKD2|VPS4|VPS4-1	vacuolar protein sorting 4 homolog A	vacuolar protein sorting-associated protein 4A|SKD1-homolog|hVPS4|vacuolar protein sorting factor 4A|vacuolar sorting protein 4	NM_013245.2	NP_037377.1	NC_000016.10	protein-coding	REVIEWED	16	+	69311383	69325042	Reference GRCh38.p12 Primary Assembly
hsa-mir-10b_26_A_c	NM_033133.4	1	673.5	673.5	1.28e-05	5.82e-05	2	9	0.00888	10	1	0	23	312	16	0	216.5	0	0	24	5222	2	24	2062	2084	23	23	0	read	NM_033133.4	9606	1267	CNP	CNP1	2',3'-cyclic nucleotide 3' phosphodiesterase	2',3'-cyclic-nucleotide 3'-phosphodiesterase|2', 3' cyclic nucleotide 3' phosphohydrolase|CNPase	NM_033133.4	NP_149124.3	NC_000017.11	protein-coding	VALIDATED	17	+	41966740	41977739	Reference GRCh38.p12 Primary Assembly
hsa-mir-10b_26_A_c	NM_002158.3	1	585.1	585.1	0.000148	0.000364	2	6	0.000725	15	1	0	11	244	0	0	220.1	0	0	24	5472	14	24	1688	1698	11	11	0	read	NM_002158.3	9606	3344	FOXN2	HTLF	forkhead box N2	forkhead box protein N2|human T-cell leukemia virus enhancer factor	NM_002158.3	NP_002149.2	NC_000002.12	protein-coding	REVIEWED	2	+	48314639	48379294	Reference GRCh38.p12 Primary Assembly
hsa-mir-10b_26_A_c	NM_001350009.1	1	595.9	595.9	0.000112	0.000318	2	2	3.54e-10	13	1	0	11	248	0	0	213.9	0	0	24	2491	13	23	417	427	11	11	11	read	NM_001350009.1	9606	11158	RABL2B	-	RAB, member of RAS oncogene family like 2B	rab-like protein 2B	NM_001350009.1	NP_001336938.1	NC_000022.11	protein-coding	REVIEWED	22	-	50767491	50783704	Reference GRCh38.p12 Primary Assembly
hsa-mir-10b_26_A_c	NM_001350007.1	1	595.9	595.9	0.000112	0.000318	2	2	3.54e-10	13	1	0	11	248	0	0	213.9	0	0	24	2458	13	23	417	427	11	11	11	read	NM_001350007.1	9606	11158	RABL2B	-	RAB, member of RAS oncogene family like 2B	rab-like protein 2B	NM_001350007.1	NP_001336936.1	NC_000022.11	protein-coding	REVIEWED	22	-	50767491	50783704	Reference GRCh38.p12 Primary Assembly
hsa-mir-10b_26_A_c	NM_001330251.1	1	649.1	649.1	2.6e-05	0.000103	2	4	1.82e-05	10.5	1	0	17	240	12	0	260.1	0	0	24	5669	7	23	4083	4099	17	17	0	read	NM_001330251.1	9606	220988	HNRNPA3	2610510D13Rik|D10S102|FBRNP|HNRPA3	heterogeneous nuclear ribonucleoprotein A3	heterogeneous nuclear ribonucleoprotein A3	NM_001330251.1	NP_001317180.1	NC_000002.12	protein-coding	VALIDATED	2	+	177212693	177223958	Reference GRCh38.p12 Primary Assembly
hsa-mir-10b_26_A_c	NM_001330250.1	1	649.1	649.1	2.6e-05	0.000103	2	4	1.82e-05	10.5	1	0	17	240	12	0	260.1	0	0	24	3017	7	23	1431	1447	17	17	0	read	NM_001330250.1	9606	220988	HNRNPA3	2610510D13Rik|D10S102|FBRNP|HNRPA3	heterogeneous nuclear ribonucleoprotein A3	heterogeneous nuclear ribonucleoprotein A3	NM_001330250.1	NP_001317179.1	NC_000002.12	protein-coding	VALIDATED	2	+	177212693	177223958	Reference GRCh38.p12 Primary Assembly
hsa-mir-10b_26_A_c	NM_001330249.1	1	649.1	649.1	2.6e-05	0.000103	2	4	1.82e-05	10.5	1	0	17	240	12	0	260.1	0	0	24	3158	7	23	1572	1588	17	17	0	read	NM_001330249.1	9606	220988	HNRNPA3	2610510D13Rik|D10S102|FBRNP|HNRPA3	heterogeneous nuclear ribonucleoprotein A3	heterogeneous nuclear ribonucleoprotein A3	NM_001330249.1	NP_001317178.1	NC_000002.12	protein-coding	VALIDATED	2	+	177212693	177223958	Reference GRCh38.p12 Primary Assembly
hsa-mir-10b_26_A_c	NM_001130921.2	1	595.9	595.9	0.000112	0.000318	2	2	3.54e-10	13	1	0	11	248	0	0	213.9	0	0	24	2461	13	23	417	427	11	11	11	read	NM_001130921.2	9606	11158	RABL2B	-	RAB, member of RAS oncogene family like 2B	rab-like protein 2B	NM_001130921.2	NP_001124393.1	NC_000022.11	protein-coding	REVIEWED	22	-	50767491	50783704	Reference GRCh38.p12 Primary Assembly
hsa-mir-10b_26_A_c	NM_194247.3	1	649.1	649.1	0.014	0.0753	2	4	1.82e-05	10.5	1	0	17	240	12	0	260.1	0	0	24	5810	7	23	4224	4240	17	17	0	read	NM_194247.3	9606	220988	HNRNPA3	2610510D13Rik|D10S102|FBRNP|HNRPA3	heterogeneous nuclear ribonucleoprotein A3	heterogeneous nuclear ribonucleoprotein A3	NM_194247.3	NP_919223.1	NC_000002.12	protein-coding	VALIDATED	2	+	177212693	177223958	Reference GRCh38.p12 Primary Assembly
hsa-mir-10b_26_A_c	NM_001350017.1	1	595.9	595.9	0.0242	0.0753	2	2	3.54e-10	13	1	0	11	248	0	0	213.9	0	0	24	2479	13	23	417	427	11	11	11	read	NM_001350017.1	9606	11158	RABL2B	-	RAB, member of RAS oncogene family like 2B	rab-like protein 2B	NM_001350017.1	NP_001336946.1	NC_000022.11	protein-coding	REVIEWED	22	-	50767491	50783704	Reference GRCh38.p12 Primary Assembly
hsa-mir-10b_26_A_c	NM_001350014.1	1	595.9	595.9	0.0242	0.0753	2	2	3.54e-10	13	1	0	11	248	0	0	213.9	0	0	24	2488	13	23	417	427	11	11	11	read	NM_001350014.1	9606	11158	RABL2B	-	RAB, member of RAS oncogene family like 2B	rab-like protein 2B	NM_001350014.1	NP_001336943.1	NC_000022.11	protein-coding	REVIEWED	22	-	50767491	50783704	Reference GRCh38.p12 Primary Assembly
hsa-mir-10b_26_A_c	NM_001350004.1	1	595.9	595.9	0.0242	0.0753	2	2	3.54e-10	13	1	0	11	248	0	0	213.9	0	0	24	2571	13	23	527	537	11	11	11	read	NM_001350004.1	9606	11158	RABL2B	-	RAB, member of RAS oncogene family like 2B	rab-like protein 2B	NM_001350004.1	NP_001336933.1	NC_000022.11	protein-coding	REVIEWED	22	-	50767491	50783704	Reference GRCh38.p12 Primary Assembly
hsa-mir-10b_26_A_c	NM_001330248.1	1	649.1	649.1	0.014	0.0753	2	4	1.82e-05	10.5	1	0	17	240	12	0	260.1	0	0	24	3092	7	23	1506	1522	17	17	0	read	NM_001330248.1	9606	220988	HNRNPA3	2610510D13Rik|D10S102|FBRNP|HNRPA3	heterogeneous nuclear ribonucleoprotein A3	heterogeneous nuclear ribonucleoprotein A3	NM_001330248.1	NP_001317177.1	NC_000002.12	protein-coding	VALIDATED	2	+	177212693	177223958	Reference GRCh38.p12 Primary Assembly
hsa-mir-10b_26_A_c	NM_001330247.1	1	649.1	649.1	0.014	0.0753	2	4	1.82e-05	10.5	1	0	17	240	12	0	260.1	0	0	24	5744	7	23	4158	4174	17	17	0	read	NM_001330247.1	9606	220988	HNRNPA3	2610510D13Rik|D10S102|FBRNP|HNRPA3	heterogeneous nuclear ribonucleoprotein A3	heterogeneous nuclear ribonucleoprotein A3	NM_001330247.1	NP_001317176.1	NC_000002.12	protein-coding	VALIDATED	2	+	177212693	177223958	Reference GRCh38.p12 Primary Assembly
hsa-mir-10b_26_A_c	NR_037187.1	1	574.9	574.9	0.0138	0.0485	1	1	6.54e-06	16	1	0	8	312	0	0	180.9	0	0	24	1349	17	24	399	406	8	8	0	read	NR_037187.1	9606	100526739	CENPS-CORT	APITD1-CORT	CENPS-CORT readthrough	APITD1-CORT protein|APITD1-CORT readthrough	NR_037187.1	-	NC_000001.11	protein-coding	REVIEWED	1	+	10430101	10452002	Reference GRCh38.p12 Primary Assembly
hsa-mir-10b_26_A_c	NM_152704.3	1	535.3	535.3	0.0217	0.0485	1	1	6.54e-06	16	1	0	8	248	0	0	207.3	0	0	24	10619	16	23	8013	8020	8	8	0	read	NM_152704.3	9606	219287	AMER2	FAM123A	APC membrane recruitment protein 2	APC membrane recruitment protein 2|family with sequence similarity 123A|protein FAM123A	NM_152704.3	NP_689917.2	NC_000013.11	protein-coding	VALIDATED	13	-	25161678	25172450	Reference GRCh38.p12 Primary Assembly
hsa-mir-10b_26_A_c	NM_203453.3	1	588	588	0.00815	0.0319	1	1	6.54e-06	10.5	1	0	22	240	4	0	263	0	0	24	2981	2	23	1962	1983	22	22	0	read	NM_203453.3	9606	403313	PLPP6	PDP1|PPAPDC2|PSDP|bA6J24.6	phospholipid phosphatase 6	phospholipid phosphatase 6|PPAP2 domain-containing protein 2|phosphatidic acid phosphatase type 2 domain containing 2|phosphatidic acid phosphatase type 2 domain-containing protein 2|polyisoprenoid diphosphate phosphatase type 1|presqualene diphosphate phosphatase	NM_203453.3	NP_982278.3	NC_000009.12	protein-coding	VALIDATED	9	+	4662293	4665273	Reference GRCh38.p12 Primary Assembly
hsa-mir-10b_26_A_c	NM_001317383.1	1	644.1	644.1	0.00379	0.0319	1	1	6.54e-06	10	1	0	20	320	8	0	226.1	0	0	24	3954	5	24	3617	3636	20	20	0	read	NM_001317383.1	9606	22824	HSPA4L	APG-1|HSPH3|Osp94	heat shock protein family A (Hsp70) member 4 like	heat shock 70 kDa protein 4L|heat shock 70 kDa protein 4-like protein|heat shock 70-related protein APG-1|heat shock 70kDa protein 4-like|heat shock protein (hsp110 family)|osmotic stress protein 94|testis tissue sperm-binding protein Li 64n	NM_001317383.1	NP_001304312.1	NC_000004.12	protein-coding	REVIEWED	4	+	127781820	127834072	Reference GRCh38.p12 Primary Assembly
hsa-mir-10b_26_A_c	NM_001349811.1	2	1085.2	584.5	0.000459	0.00354	1	1	6.54e-06	9	1	0	24	244	16	0	235.5	0	0	24	8854	1	24	1708	1731	24	24	0	read	NM_001349811.1	9606	401474	SAMD12	-	sterile alpha motif domain containing 12	sterile alpha motif domain-containing protein 12|SAM domain-containing protein 12	NM_001349811.1	NP_001336740.1	NC_000008.11	protein-coding	VALIDATED	8	-	118131827	118621994	Reference GRCh38.p12 Primary Assembly
hsa-mir-10b_26_A_c	NR_148693.1	1	542.8	542.8	0.0298	0.0572	1	1	6.54e-06	11	1	0	18	240	16	0	197.8	0	0	24	3607	6	23	2935	2952	18	18	0	read	NR_148693.1	9606	79868	ALG13	CDG1S|CXorf45|EIEE36|GLT28D1|MDS031|TDRD13|YGL047W	ALG13, UDP-N-acetylglucosaminyltransferase subunit	putative bifunctional UDP-N-acetylglucosamine transferase and deubiquitinase ALG13|N-acetylglucosaminyldiphosphodolichol N-acetylglucosaminyltransferase|UDP-N-acetylglucosamine transferase subunit ALG13 homolog|asparagine-linked glycosylation 13 homolog|glycosyltransferase 28 domain-containing protein 1|hematopoietic stem/progenitor cells protein MDS031|tudor domain containing 13	NR_148693.1	-	NC_000023.11	protein-coding	REVIEWED	X	+	111680740	111764163	Reference GRCh38.p12 Primary Assembly
hsa-mir-10b_26_A_c	NM_001354344.1	1	515.6	515.6	0.0388	0.0572	1	1	6.54e-06	10	1	0	23	160	8	0	266.6	0	0	24	5410	1	23	5098	5120	23	23	0	read	NM_001354344.1	9606	23189	KANK1	ANKRD15|CPSQ2|KANK	KN motif and ankyrin repeat domains 1	KN motif and ankyrin repeat domain-containing protein 1|ankyrin repeat domain-containing protein 15|kidney ankyrin repeat-containing protein	NM_001354344.1	NP_001341273.1	NC_000009.12	protein-coding	REVIEWED	9	+	470290	746105	Reference GRCh38.p12 Primary Assembly
hsa-mir-10b_26_A_c	NM_001354343.1	1	515.6	515.6	0.0388	0.0572	1	1	6.54e-06	10	1	0	23	160	8	0	266.6	0	0	24	5228	1	23	4916	4938	23	23	0	read	NM_001354343.1	9606	23189	KANK1	ANKRD15|CPSQ2|KANK	KN motif and ankyrin repeat domains 1	KN motif and ankyrin repeat domain-containing protein 1|ankyrin repeat domain-containing protein 15|kidney ankyrin repeat-containing protein	NM_001354343.1	NP_001341272.1	NC_000009.12	protein-coding	REVIEWED	9	+	470290	746105	Reference GRCh38.p12 Primary Assembly
hsa-mir-10b_26_A_c	NM_001354338.1	1	515.6	515.6	0.0388	0.0572	1	1	6.54e-06	10	1	0	23	160	8	0	266.6	0	0	24	5287	1	23	4975	4997	23	23	0	read	NM_001354338.1	9606	23189	KANK1	ANKRD15|CPSQ2|KANK	KN motif and ankyrin repeat domains 1	KN motif and ankyrin repeat domain-containing protein 1|ankyrin repeat domain-containing protein 15|kidney ankyrin repeat-containing protein	NM_001354338.1	NP_001341267.1	NC_000009.12	protein-coding	REVIEWED	9	+	470290	746105	Reference GRCh38.p12 Primary Assembly
hsa-mir-10b_26_A_c	NM_001354333.1	1	515.6	515.6	0.0388	0.0572	1	1	6.54e-06	10	1	0	23	160	8	0	266.6	0	0	24	5246	1	23	4934	4956	23	23	0	read	NM_001354333.1	9606	23189	KANK1	ANKRD15|CPSQ2|KANK	KN motif and ankyrin repeat domains 1	KN motif and ankyrin repeat domain-containing protein 1|ankyrin repeat domain-containing protein 15|kidney ankyrin repeat-containing protein	NM_001354333.1	NP_001341262.1	NC_000009.12	protein-coding	REVIEWED	9	+	470290	746105	Reference GRCh38.p12 Primary Assembly
hsa-mir-10b_26_A_c	NM_001256876.2	1	515.6	515.6	0.0388	0.0572	1	1	6.54e-06	10	1	0	23	160	8	0	266.6	0	0	24	5582	1	23	5270	5292	23	23	0	read	NM_001256876.2	9606	23189	KANK1	ANKRD15|CPSQ2|KANK	KN motif and ankyrin repeat domains 1	KN motif and ankyrin repeat domain-containing protein 1|ankyrin repeat domain-containing protein 15|kidney ankyrin repeat-containing protein	NM_001256876.2	NP_001243805.1	NC_000009.12	protein-coding	REVIEWED	9	+	470290	746105	Reference GRCh38.p12 Primary Assembly
hsa-mir-10b_26_A_c	NR_046262.1	1	552.4	552.4	1.92e-05	4.97e-05	1	1	6.54e-06	16	1	0	9	252	0	0	223.4	0	0	24	5346	16	24	5145	5153	9	9	0	read	NR_046262.1	9606	646719	NIPBL-DT	NIPBL-AS|NIPBL-AS1	NIPBL divergent transcript	NIPBL antisense RNA 1 (head to head)	NR_046262.1	-	NC_000005.10	ncRNA	VALIDATED	5	-	36871360	36876693	Reference GRCh38.p12 Primary Assembly
hsa-mir-10b_26_A_c	NR_033926.1	1	549	549	2.16e-05	4.97e-05	1	3	0.0122	14	1	0	11	240	0	0	221	0	0	24	2652	13	23	2276	2286	11	11	0	read	NR_033926.1	9606	644961	ACTG1P20	-	actin gamma 1 pseudogene 20	actin, beta pseudogene|actin, gamma 1 pseudogene	NR_033926.1	-	NC_000001.11	pseudo	VALIDATED	1	+	27323873	27326524	Reference GRCh38.p12 Primary Assembly
hsa-mir-10b_26_A_c	NM_175610.3	1	564.3	564.3	0.0282	0.0757	1	1	6.54e-06	13.5	1	0	16	240	0	0	247.3	0	0	24	7731	8	23	1870	1885	16	16	0	read	NM_175610.3	9606	7082	TJP1	ZO-1	tight junction protein 1	tight junction protein ZO-1|zona occludens 1|zonula occludens 1 protein	NM_175610.3	NP_783297.2	NC_000015.10	protein-coding	REVIEWED	15	-	29699366	29968923	Reference GRCh38.p12 Primary Assembly
hsa-mir-10b_26_A_c	NM_014573.2	1	551.3	551.3	0.0319	0.0757	1	1	6.54e-06	16	1	0	8	312	0	0	157.3	0	0	24	2585	17	24	695	702	8	8	0	read	NM_014573.2	9606	27346	TMEM97	MAC30	transmembrane protein 97	sigma intracellular receptor 2|meningioma-associated protein 30|sigma-2 receptor|sigma2 receptor	NM_014573.2	NP_055388.2	NC_000017.11	protein-coding	VALIDATED	17	+	28319040	28328684	Reference GRCh38.p12 Primary Assembly
hsa-mir-10b_26_A_c	NM_003257.4	1	564.3	564.3	0.0282	0.0757	1	1	6.54e-06	13.5	1	0	16	240	0	0	247.3	0	0	24	7971	8	23	1870	1885	16	16	0	read	NM_003257.4	9606	7082	TJP1	ZO-1	tight junction protein 1	tight junction protein ZO-1|zona occludens 1|zonula occludens 1 protein	NM_003257.4	NP_003248.3	NC_000015.10	protein-coding	REVIEWED	15	-	29699366	29968923	Reference GRCh38.p12 Primary Assembly
hsa-mir-10b_26_A_c	NM_001349871.1	1	519	519	0.0429	0.0757	1	1	6.54e-06	11	1	0	23	160	8	0	276	0	0	24	3288	1	23	2119	2141	23	23	0	read	NM_001349871.1	9606	6934	TCF7L2	TCF-4|TCF4	transcription factor 7 like 2	transcription factor 7-like 2|HMG box transcription factor 4|T-cell factor 4|T-cell-specific transcription factor 4|hTCF-4|transcription factor 7-like 2 (T-cell specific, HMG-box)	NM_001349871.1	NP_001336800.1	NC_000010.11	protein-coding	REVIEWED	10	+	112950219	113167677	Reference GRCh38.p12 Primary Assembly
hsa-mir-10b_26_A_c	NM_001330239.1	1	564.3	564.3	0.0282	0.0757	1	1	6.54e-06	13.5	1	0	16	240	0	0	247.3	0	0	24	8010	8	23	1870	1885	16	16	0	read	NM_001330239.1
hsa-mir-10b_26_A_c	NM_001314052.1	1	598.8	598.8	0.0201	0.0757	1	1	6.54e-06	10	1	0	23	240	8	0	265.8	0	0	24	3014	1	23	2370	2392	23	23	0	read	NM_001314052.1	9606	9314	KLF4	EZF|GKLF	Kruppel like factor 4	Krueppel-like factor 4|Kruppel-like factor 4 (gut)|endothelial Kruppel-like zinc finger protein|epithelial zinc finger protein EZF|gut Kruppel-like factor|gut-enriched krueppel-like factor	NM_001314052.1	NP_001300981.1	NC_000009.12	protein-coding	REVIEWED	9	-	107484851	107489719	Reference GRCh38.p12 Primary Assembly
hsa-mir-10b_26_A_c	NM_001301025.1	1	564.3	564.3	0.0282	0.0757	1	1	6.54e-06	13.5	1	0	16	240	0	0	247.3	0	0	24	7795	8	23	1634	1649	16	16	0	read	NM_001301025.1
hsa-mir-10b_26_A_c	NM_001198530.1	1	519	519	0.0429	0.0757	1	1	6.54e-06	11	1	0	23	160	8	0	276	0	0	24	3778	1	23	2609	2631	23	23	0	read	NM_001198530.1	9606	6934	TCF7L2	TCF-4|TCF4	transcription factor 7 like 2	transcription factor 7-like 2|HMG box transcription factor 4|T-cell factor 4|T-cell-specific transcription factor 4|hTCF-4|transcription factor 7-like 2 (T-cell specific, HMG-box)	NM_001198530.1	NP_001185459.1	NC_000010.11	protein-coding	REVIEWED	10	+	112950219	113167677	Reference GRCh38.p12 Primary Assembly
hsa-mir-10b_26_A_c	NM_001198526.1	1	519	519	0.0429	0.0757	1	1	6.54e-06	11	1	0	23	160	8	0	276	0	0	24	3953	1	23	2784	2806	23	23	0	read	NM_001198526.1	9606	6934	TCF7L2	TCF-4|TCF4	transcription factor 7 like 2	transcription factor 7-like 2|HMG box transcription factor 4|T-cell factor 4|T-cell-specific transcription factor 4|hTCF-4|transcription factor 7-like 2 (T-cell specific, HMG-box)	NM_001198526.1	NP_001185455.1	NC_000010.11	protein-coding	REVIEWED	10	+	112950219	113167677	Reference GRCh38.p12 Primary Assembly
hsa-mir-10b_26_A_c	NM_001146285.1	1	519	519	0.0429	0.0757	1	1	6.54e-06	11	1	0	23	160	8	0	276	0	0	24	3953	1	23	2784	2806	23	23	0	read	NM_001146285.1	9606	6934	TCF7L2	TCF-4|TCF4	transcription factor 7 like 2	transcription factor 7-like 2|HMG box transcription factor 4|T-cell factor 4|T-cell-specific transcription factor 4|hTCF-4|transcription factor 7-like 2 (T-cell specific, HMG-box)	NM_001146285.1	NP_001139757.1	NC_000010.11	protein-coding	REVIEWED	10	+	112950219	113167677	Reference GRCh38.p12 Primary Assembly
hsa-mir-10b_26_A_c	NM_030756.4	1	519	519	0.02	0.0306	1	1	6.54e-06	11	1	0	23	160	8	0	276	0	0	24	4004	1	23	2835	2857	23	23	0	read	NM_030756.4	9606	6934	TCF7L2	TCF-4|TCF4	transcription factor 7 like 2	transcription factor 7-like 2|HMG box transcription factor 4|T-cell factor 4|T-cell-specific transcription factor 4|hTCF-4|transcription factor 7-like 2 (T-cell specific, HMG-box)	NM_030756.4	NP_110383.2	NC_000010.11	protein-coding	REVIEWED	10	+	112950219	113167677	Reference GRCh38.p12 Primary Assembly
hsa-mir-10b_26_A_c	NM_004612.3	1	515.4	515.4	0.0209	0.0306	1	1	6.54e-06	12	1	0	17	160	16	0	257.4	0	0	24	6516	7	23	624	640	17	17	0	read	NM_004612.3	9606	7046	TGFBR1	AAT5|ACVRLK4|ALK-5|ALK5|ESS1|LDS1|LDS1A|LDS2A|MSSE|SKR4|TBR-i|TBRI|TGFR-1|tbetaR-I	transforming growth factor beta receptor 1	TGF-beta receptor type-1|activin A receptor type II-like kinase, 53kDa|activin A receptor type II-like protein kinase of 53kD|activin receptor-like kinase 5|mutant transforming growth factor beta receptor I|serine/threonine-protein kinase receptor R4|transforming growth factor beta receptor I|transforming growth factor-beta receptor type I	NM_004612.3	NP_004603.1	NC_000009.12	protein-coding	REVIEWED	9	+	99104037	99154191	Reference GRCh38.p12 Primary Assembly
hsa-mir-10b_26_A_c	NM_004235.5	1	598.8	598.8	0.00743	0.0306	1	1	6.54e-06	10	1	0	23	240	8	0	265.8	0	0	24	2903	1	23	2268	2290	23	23	0	read	NM_004235.5	9606	9314	KLF4	EZF|GKLF	Kruppel like factor 4	Krueppel-like factor 4|Kruppel-like factor 4 (gut)|endothelial Kruppel-like zinc finger protein|epithelial zinc finger protein EZF|gut Kruppel-like factor|gut-enriched krueppel-like factor	NM_004235.5	NP_004226.3	NC_000009.12	protein-coding	REVIEWED	9	-	107484851	107489719	Reference GRCh38.p12 Primary Assembly
hsa-mir-10b_26_A_c	NM_001306210.1	1	515.4	515.4	0.0209	0.0306	1	1	6.54e-06	12	1	0	17	160	16	0	257.4	0	0	24	6528	7	23	636	652	17	17	0	read	NM_001306210.1	9606	7046	TGFBR1	AAT5|ACVRLK4|ALK-5|ALK5|ESS1|LDS1|LDS1A|LDS2A|MSSE|SKR4|TBR-i|TBRI|TGFR-1|tbetaR-I	transforming growth factor beta receptor 1	TGF-beta receptor type-1|activin A receptor type II-like kinase, 53kDa|activin A receptor type II-like protein kinase of 53kD|activin receptor-like kinase 5|mutant transforming growth factor beta receptor I|serine/threonine-protein kinase receptor R4|transforming growth factor beta receptor I|transforming growth factor-beta receptor type I	NM_001306210.1	NP_001293139.1	NC_000009.12	protein-coding	REVIEWED	9	+	99104037	99154191	Reference GRCh38.p12 Primary Assembly
hsa-mir-10b_26_A_c	NM_001301026.1	1	564.3	564.3	0.0116	0.0306	1	1	6.54e-06	13.5	1	0	16	240	0	0	247.3	0	0	24	7570	8	23	1649	1664	16	16	0	read	NM_001301026.1	9606	7082	TJP1	ZO-1	tight junction protein 1	tight junction protein ZO-1|zona occludens 1|zonula occludens 1 protein	NM_001301026.1	NP_001287955.1	NC_000015.10	protein-coding	REVIEWED	15	-	29699366	29968923	Reference GRCh38.p12 Primary Assembly
hsa-mir-10b_26_A_c	NM_001198531.1	1	519	519	0.02	0.0306	1	1	6.54e-06	11	1	0	23	160	8	0	276	0	0	24	3949	1	23	2780	2802	23	23	0	read	NM_001198531.1	9606	6934	TCF7L2	TCF-4|TCF4	transcription factor 7 like 2	transcription factor 7-like 2|HMG box transcription factor 4|T-cell factor 4|T-cell-specific transcription factor 4|hTCF-4|transcription factor 7-like 2 (T-cell specific, HMG-box)	NM_001198531.1	NP_001185460.1	NC_000010.11	protein-coding	REVIEWED	10	+	112950219	113167677	Reference GRCh38.p12 Primary Assembly
hsa-mir-10b_26_A_c	NM_001198529.1	1	519	519	0.02	0.0306	1	1	6.54e-06	11	1	0	23	160	8	0	276	0	0	24	3931	1	23	2762	2784	23	23	0	read	NM_001198529.1	9606	6934	TCF7L2	TCF-4|TCF4	transcription factor 7 like 2	transcription factor 7-like 2|HMG box transcription factor 4|T-cell factor 4|T-cell-specific transcription factor 4|hTCF-4|transcription factor 7-like 2 (T-cell specific, HMG-box)	NM_001198529.1	NP_001185458.1	NC_000010.11	protein-coding	REVIEWED	10	+	112950219	113167677	Reference GRCh38.p12 Primary Assembly
hsa-mir-10b_26_A_c	NM_001198528.1	1	519	519	0.02	0.0306	1	1	6.54e-06	11	1	0	23	160	8	0	276	0	0	24	4029	1	23	2860	2882	23	23	0	read	NM_001198528.1	9606	6934	TCF7L2	TCF-4|TCF4	transcription factor 7 like 2	transcription factor 7-like 2|HMG box transcription factor 4|T-cell factor 4|T-cell-specific transcription factor 4|hTCF-4|transcription factor 7-like 2 (T-cell specific, HMG-box)	NM_001198528.1	NP_001185457.1	NC_000010.11	protein-coding	REVIEWED	10	+	112950219	113167677	Reference GRCh38.p12 Primary Assembly
hsa-mir-10b_26_A_c	NM_001198527.1	1	519	519	0.02	0.0306	1	1	6.54e-06	11	1	0	23	160	8	0	276	0	0	24	4017	1	23	2848	2870	23	23	0	read	NM_001198527.1	9606	6934	TCF7L2	TCF-4|TCF4	transcription factor 7 like 2	transcription factor 7-like 2|HMG box transcription factor 4|T-cell factor 4|T-cell-specific transcription factor 4|hTCF-4|transcription factor 7-like 2 (T-cell specific, HMG-box)	NM_001198527.1	NP_001185456.1	NC_000010.11	protein-coding	REVIEWED	10	+	112950219	113167677	Reference GRCh38.p12 Primary Assembly
hsa-mir-10b_26_A_c	NM_001198525.1	1	519	519	0.02	0.0306	1	1	6.54e-06	11	1	0	23	160	8	0	276	0	0	24	4092	1	23	2923	2945	23	23	0	read	NM_001198525.1	9606	6934	TCF7L2	TCF-4|TCF4	transcription factor 7 like 2	transcription factor 7-like 2|HMG box transcription factor 4|T-cell factor 4|T-cell-specific transcription factor 4|hTCF-4|transcription factor 7-like 2 (T-cell specific, HMG-box)	NM_001198525.1	NP_001185454.1	NC_000010.11	protein-coding	REVIEWED	10	+	112950219	113167677	Reference GRCh38.p12 Primary Assembly
hsa-mir-10b_26_A_c	NM_001146286.1	1	519	519	0.02	0.0306	1	1	6.54e-06	11	1	0	23	160	8	0	276	0	0	24	3880	1	23	2711	2733	23	23	0	read	NM_001146286.1	9606	6934	TCF7L2	TCF-4|TCF4	transcription factor 7 like 2	transcription factor 7-like 2|HMG box transcription factor 4|T-cell factor 4|T-cell-specific transcription factor 4|hTCF-4|transcription factor 7-like 2 (T-cell specific, HMG-box)	NM_001146286.1	NP_001139758.1	NC_000010.11	protein-coding	REVIEWED	10	+	112950219	113167677	Reference GRCh38.p12 Primary Assembly
hsa-mir-10b_26_A_c	NM_001146284.1	1	519	519	0.02	0.0306	1	1	6.54e-06	11	1	0	23	160	8	0	276	0	0	24	3919	1	23	2750	2772	23	23	0	read	NM_001146284.1	9606	6934	TCF7L2	TCF-4|TCF4	transcription factor 7 like 2	transcription factor 7-like 2|HMG box transcription factor 4|T-cell factor 4|T-cell-specific transcription factor 4|hTCF-4|transcription factor 7-like 2 (T-cell specific, HMG-box)	NM_001146284.1	NP_001139756.1	NC_000010.11	protein-coding	REVIEWED	10	+	112950219	113167677	Reference GRCh38.p12 Primary Assembly
hsa-mir-10b_26_A_c	NM_001146274.1	1	519	519	0.02	0.0306	1	1	6.54e-06	11	1	0	23	160	8	0	276	0	0	24	4022	1	23	2853	2875	23	23	0	read	NM_001146274.1	9606	6934	TCF7L2	TCF-4|TCF4	transcription factor 7 like 2	transcription factor 7-like 2|HMG box transcription factor 4|T-cell factor 4|T-cell-specific transcription factor 4|hTCF-4|transcription factor 7-like 2 (T-cell specific, HMG-box)	NM_001146274.1	NP_001139746.1	NC_000010.11	protein-coding	REVIEWED	10	+	112950219	113167677	Reference GRCh38.p12 Primary Assembly
hsa-mir-10b_26_A_c	NR_146001.1	1	569.3	569.3	0.0195	0.0472	1	1	6.54e-06	16	1	0	9	240	0	0	252.3	0	0	24	3455	15	23	774	782	9	9	0	read	NR_146001.1	9606	80705	TSGA10	CEP4L|CT79|SPGF26	testis specific 10	testis-specific gene 10 protein|cancer/testis antigen 79|testis development protein NYD-SP7|testis-specific 10 protein	NR_146001.1	-	NC_000002.12	protein-coding	VALIDATED	2	-	98997260	99154965	Reference GRCh38.p12 Primary Assembly
hsa-mir-10b_26_A_c	NM_182911.4	1	569.3	569.3	0.0195	0.0472	1	1	6.54e-06	16	1	0	9	240	0	0	252.3	0	0	24	3793	15	23	909	917	9	9	0	read	NM_182911.4	9606	80705	TSGA10	CEP4L|CT79|SPGF26	testis specific 10	testis-specific gene 10 protein|cancer/testis antigen 79|testis development protein NYD-SP7|testis-specific 10 protein	NM_182911.4	NP_878915.2	NC_000002.12	protein-coding	VALIDATED	2	-	98997260	99154965	Reference GRCh38.p12 Primary Assembly
hsa-mir-10b_26_A_c	NM_001349870.1	1	519	519	0.0323	0.0472	1	1	6.54e-06	11	1	0	23	160	8	0	276	0	0	24	3394	1	23	2225	2247	23	23	0	read	NM_001349870.1	9606	6934	TCF7L2	TCF-4|TCF4	transcription factor 7 like 2	transcription factor 7-like 2|HMG box transcription factor 4|T-cell factor 4|T-cell-specific transcription factor 4|hTCF-4|transcription factor 7-like 2 (T-cell specific, HMG-box)	NM_001349870.1	NP_001336799.1	NC_000010.11	protein-coding	REVIEWED	10	+	112950219	113167677	Reference GRCh38.p12 Primary Assembly
hsa-mir-10b_26_A_c	NM_001349012.1	1	569.3	569.3	0.0195	0.0472	1	1	6.54e-06	16	1	0	9	240	0	0	252.3	0	0	24	3431	15	23	547	555	9	9	0	read	NM_001349012.1	9606	80705	TSGA10	CEP4L|CT79|SPGF26	testis specific 10	testis-specific gene 10 protein|cancer/testis antigen 79|testis development protein NYD-SP7|testis-specific 10 protein	NM_001349012.1	NP_001335941.1	NC_000002.12	protein-coding	VALIDATED	2	-	98997260	99154965	Reference GRCh38.p12 Primary Assembly
hsa-mir-10b_26_A_c	NM_001146283.1	1	519	519	0.0323	0.0472	1	1	6.54e-06	11	1	0	23	160	8	0	276	0	0	24	4021	1	23	2852	2874	23	23	0	read	NM_001146283.1	9606	6934	TCF7L2	TCF-4|TCF4	transcription factor 7 like 2	transcription factor 7-like 2|HMG box transcription factor 4|T-cell factor 4|T-cell-specific transcription factor 4|hTCF-4|transcription factor 7-like 2 (T-cell specific, HMG-box)	NM_001146283.1	NP_001139755.1	NC_000010.11	protein-coding	REVIEWED	10	+	112950219	113167677	Reference GRCh38.p12 Primary Assembly
hsa-mir-10b_26_A_c	NR_135473.1	1	590	590	0.00867	0.024	1	2	0.00175	16	1	0	8	248	0	0	262	0	0	24	8625	16	23	5667	5674	8	8	0	read	NR_135473.1	9606	1385	CREB1	CREB|CREB-1	cAMP responsive element binding protein 1	cyclic AMP-responsive element-binding protein 1|active transcription factor CREB|cAMP-response element-binding protein-1|cyclic adenosine 3',5'-monophosphate response element binding protein|cyclic adenosine 3',5'-monophosphate response element-binding protein CREB|transactivator protein	NR_135473.1	-	NC_000002.12	protein-coding	REVIEWED	2	+	207529891	207605988	Reference GRCh38.p12 Primary Assembly
hsa-mir-10b_26_A_c	NR_133009.1	1	592.2	592.2	0.00842	0.024	1	2	0.00175	8.5	1	0	23	312	20	0	163.2	0	0	24	3267	2	24	1122	1144	23	23	0	read	NR_133009.1	9606	5190	PEX6	HMLR2|PAF-2|PAF2|PBD4A|PDB4B|PXAAA1	peroxisomal biogenesis factor 6	peroxisome biogenesis factor 6|peroxin-6|peroxisomal AAA-type ATPase 1|peroxisomal-type ATPase 1|peroxisome assembly factor 2	NR_133009.1	-	NC_000006.12	protein-coding	REVIEWED	6	-	42963872	42980223	Reference GRCh38.p12 Primary Assembly
hsa-mir-10b_26_A_c	NR_110006.1	1	565.5	565.5	0.0118	0.0241	1	1	6.54e-06	15.5	1	0	9	312	0	0	169.5	0	0	24	4872	16	24	3613	3621	9	9	0	read	NR_110006.1	9606	11101	ATE1	-	arginyltransferase 1	arginyl-tRNA--protein transferase 1|R-transferase 1|arginine-tRNA--protein transferase 1|arginyl-tRNA-protein transferase	NR_110006.1	-	NC_000010.11	protein-coding	REVIEWED	10	-	121740420	121928800	Reference GRCh38.p12 Primary Assembly
hsa-mir-10b_26_A_c	NR_037921.1	2	811.9	596.3	0.00797	0.024	1	2	0.00175	14.5	1	0	11	312	0	0	199.3	0	0	24	11598	14	24	3785	3795	11	11	0	read	NR_037921.1	9606	57506	MAVS	CARDIF|IPS-1|IPS1|VISA	mitochondrial antiviral signaling protein	mitochondrial antiviral-signaling protein|CARD adapter inducing interferon beta|CARD adaptor inducing IFN-beta|IFN-B promoter stimulator 1|interferon beta promoter stimulator protein 1|putative NF-kappa-B-activating protein 031N|virus-induced signaling adaptor|virus-induced-signaling adapter	NR_037921.1	-	NC_000020.11	protein-coding	REVIEWED	20	+	3846798	3876122	Reference GRCh38.p12 Primary Assembly
hsa-mir-10b_26_A_c	NM_134442.4	1	590	590	0.00867	0.024	1	2	0.00175	16	1	0	8	248	0	0	262	0	0	24	10221	16	23	7263	7270	8	8	0	read	NM_134442.4	9606	1385	CREB1	CREB|CREB-1	cAMP responsive element binding protein 1	cyclic AMP-responsive element-binding protein 1|active transcription factor CREB|cAMP-response element-binding protein-1|cyclic adenosine 3',5'-monophosphate response element binding protein|cyclic adenosine 3',5'-monophosphate response element-binding protein CREB|transactivator protein	NM_134442.4	NP_604391.1	NC_000002.12	protein-coding	REVIEWED	2	+	207529891	207605988	Reference GRCh38.p12 Primary Assembly
hsa-mir-10b_26_A_c	NM_025244.3	1	569.3	569.3	0.0113	0.024	1	1	6.54e-06	16	1	0	9	240	0	0	252.3	0	0	24	3927	15	23	1043	1051	9	9	0	read	NM_025244.3	9606	80705	TSGA10	CEP4L|CT79|SPGF26	testis specific 10	testis-specific gene 10 protein|cancer/testis antigen 79|testis development protein NYD-SP7|testis-specific 10 protein	NM_025244.3	NP_079520.1	NC_000002.12	protein-coding	VALIDATED	2	-	98997260	99154965	Reference GRCh38.p12 Primary Assembly
hsa-mir-10b_26_A_c	NM_022098.3	1	675.2	675.2	0.00265	0.024	1	1	6.54e-06	10	1	0	18	248	16	0	312.2	0	0	24	8027	6	23	5648	5665	18	18	0	read	NM_022098.3	9606	63929	XPNPEP3	APP3|ICP55|NPHPL1	X-prolyl aminopeptidase 3	xaa-Pro aminopeptidase 3|Intermediate Cleaving Peptidase 55|X-Pro aminopeptidase 3|X-prolyl aminopeptidase 3, mitochondrial|probable Xaa-Pro aminopeptidase 3	NM_022098.3	NP_071381.1	NC_000022.11	protein-coding	REVIEWED	22	+	40857080	40932818	Reference GRCh38.p12 Primary Assembly
hsa-mir-10b_26_A_c	NM_014309.3	1	526.8	526.8	0.0189	0.0323	1	1	6.54e-06	10	1	0	22	240	24	0	175.8	0	0	24	6823	2	23	262	283	22	22	0	read	NM_014309.3	9606	23543	RBFOX2	FOX2|Fox-2|HNRBP2|HRNBP2|RBM9|RTA|dJ106I20.3|fxh	RNA binding fox-1 homolog 2	RNA binding protein fox-1 homolog 2|RNA binding protein, fox-1 homolog 2|RNA-binding motif protein 9|fox-1 homolog B|fox-1 homologue|hexaribonucleotide-binding protein 2|repressor of tamoxifen transcriptional activity	NM_014309.3	NP_055124.1	NC_000022.11	protein-coding	REVIEWED	22	-	35738733	36028891	Reference GRCh38.p12 Primary Assembly
hsa-mir-10b_26_A_c	NM_004379.4	1	590	590	0.00867	0.024	1	2	0.00175	16	1	0	8	248	0	0	262	0	0	24	10179	16	23	7221	7228	8	8	0	read	NM_004379.4	9606	1385	CREB1	CREB|CREB-1	cAMP responsive element binding protein 1	cyclic AMP-responsive element-binding protein 1|active transcription factor CREB|cAMP-response element-binding protein-1|cyclic adenosine 3',5'-monophosphate response element binding protein|cyclic adenosine 3',5'-monophosphate response element-binding protein CREB|transactivator protein	NM_004379.4	NP_004370.1	NC_000002.12	protein-coding	REVIEWED	2	+	207529891	207605988	Reference GRCh38.p12 Primary Assembly
hsa-mir-10b_26_A_c	NM_001349998.1	1	526.8	526.8	0.0189	0.0323	1	1	6.54e-06	10	1	0	22	240	24	0	175.8	0	0	24	6896	2	23	262	283	22	22	0	read	NM_001349998.1	9606	23543	RBFOX2	FOX2|Fox-2|HNRBP2|HRNBP2|RBM9|RTA|dJ106I20.3|fxh	RNA binding fox-1 homolog 2	RNA binding protein fox-1 homolog 2|RNA binding protein, fox-1 homolog 2|RNA-binding motif protein 9|fox-1 homolog B|fox-1 homologue|hexaribonucleotide-binding protein 2|repressor of tamoxifen transcriptional activity	NM_001349998.1	NP_001336927.1	NC_000022.11	protein-coding	REVIEWED	22	-	35738733	36028891	Reference GRCh38.p12 Primary Assembly
hsa-mir-10b_26_A_c	NM_001349997.1	1	526.8	526.8	0.0189	0.0323	1	1	6.54e-06	10	1	0	22	240	24	0	175.8	0	0	24	6867	2	23	262	283	22	22	0	read	NM_001349997.1	9606	23543	RBFOX2	FOX2|Fox-2|HNRBP2|HRNBP2|RBM9|RTA|dJ106I20.3|fxh	RNA binding fox-1 homolog 2	RNA binding protein fox-1 homolog 2|RNA binding protein, fox-1 homolog 2|RNA-binding motif protein 9|fox-1 homolog B|fox-1 homologue|hexaribonucleotide-binding protein 2|repressor of tamoxifen transcriptional activity	NM_001349997.1	NP_001336926.1	NC_000022.11	protein-coding	REVIEWED	22	-	35738733	36028891	Reference GRCh38.p12 Primary Assembly
hsa-mir-10b_26_A_c	NM_001349983.1	1	526.8	526.8	0.0189	0.0323	1	1	6.54e-06	10	1	0	22	240	24	0	175.8	0	0	24	6892	2	23	262	283	22	22	0	read	NM_001349983.1	9606	23543	RBFOX2	FOX2|Fox-2|HNRBP2|HRNBP2|RBM9|RTA|dJ106I20.3|fxh	RNA binding fox-1 homolog 2	RNA binding protein fox-1 homolog 2|RNA binding protein, fox-1 homolog 2|RNA-binding motif protein 9|fox-1 homolog B|fox-1 homologue|hexaribonucleotide-binding protein 2|repressor of tamoxifen transcriptional activity	NM_001349983.1	NP_001336912.1	NC_000022.11	protein-coding	REVIEWED	22	-	35738733	36028891	Reference GRCh38.p12 Primary Assembly
hsa-mir-10b_26_A_c	NM_001349014.1	1	569.3	569.3	0.0113	0.024	1	1	6.54e-06	16	1	0	9	240	0	0	252.3	0	0	24	3473	15	23	916	924	9	9	0	read	NM_001349014.1	9606	80705	TSGA10	CEP4L|CT79|SPGF26	testis specific 10	testis-specific gene 10 protein|cancer/testis antigen 79|testis development protein NYD-SP7|testis-specific 10 protein	NM_001349014.1	NP_001335943.1	NC_000002.12	protein-coding	VALIDATED	2	-	98997260	99154965	Reference GRCh38.p12 Primary Assembly
hsa-mir-10b_26_A_c	NM_001349013.1	1	569.3	569.3	0.0113	0.024	1	1	6.54e-06	16	1	0	9	240	0	0	252.3	0	0	24	3498	15	23	941	949	9	9	0	read	NM_001349013.1	9606	80705	TSGA10	CEP4L|CT79|SPGF26	testis specific 10	testis-specific gene 10 protein|cancer/testis antigen 79|testis development protein NYD-SP7|testis-specific 10 protein	NM_001349013.1	NP_001335942.1	NC_000002.12	protein-coding	VALIDATED	2	-	98997260	99154965	Reference GRCh38.p12 Primary Assembly
hsa-mir-10b_26_A_c	NM_001082577.2	1	526.8	526.8	0.0189	0.0323	1	1	6.54e-06	10	1	0	22	240	24	0	175.8	0	0	24	6832	2	23	262	283	22	22	0	read	NM_001082577.2	9606	23543	RBFOX2	FOX2|Fox-2|HNRBP2|HRNBP2|RBM9|RTA|dJ106I20.3|fxh	RNA binding fox-1 homolog 2	RNA binding protein fox-1 homolog 2|RNA binding protein, fox-1 homolog 2|RNA-binding motif protein 9|fox-1 homolog B|fox-1 homologue|hexaribonucleotide-binding protein 2|repressor of tamoxifen transcriptional activity	NM_001082577.2	NP_001076046.1	NC_000022.11	protein-coding	REVIEWED	22	-	35738733	36028891	Reference GRCh38.p12 Primary Assembly
hsa-mir-10b_26_A_c	NM_001082576.2	1	526.8	526.8	0.0189	0.0323	1	1	6.54e-06	10	1	0	22	240	24	0	175.8	0	0	24	6860	2	23	262	283	22	22	0	read	NM_001082576.2	9606	23543	RBFOX2	FOX2|Fox-2|HNRBP2|HRNBP2|RBM9|RTA|dJ106I20.3|fxh	RNA binding fox-1 homolog 2	RNA binding protein fox-1 homolog 2|RNA binding protein, fox-1 homolog 2|RNA-binding motif protein 9|fox-1 homolog B|fox-1 homologue|hexaribonucleotide-binding protein 2|repressor of tamoxifen transcriptional activity	NM_001082576.2	NP_001076045.1	NC_000022.11	protein-coding	REVIEWED	22	-	35738733	36028891	Reference GRCh38.p12 Primary Assembly
hsa-mir-10b_26_A_c	NM_001031695.3	1	526.8	526.8	0.0189	0.0323	1	1	6.54e-06	10	1	0	22	240	24	0	175.8	0	0	24	6872	2	23	262	283	22	22	0	read	NM_001031695.3	9606	23543	RBFOX2	FOX2|Fox-2|HNRBP2|HRNBP2|RBM9|RTA|dJ106I20.3|fxh	RNA binding fox-1 homolog 2	RNA binding protein fox-1 homolog 2|RNA binding protein, fox-1 homolog 2|RNA-binding motif protein 9|fox-1 homolog B|fox-1 homologue|hexaribonucleotide-binding protein 2|repressor of tamoxifen transcriptional activity	NM_001031695.3	NP_001026865.1	NC_000022.11	protein-coding	REVIEWED	22	-	35738733	36028891	Reference GRCh38.p12 Primary Assembly
hsa-mir-10b_26_A_c	NM_000287.3	1	592.2	592.2	0.00842	0.024	1	2	0.00175	8.5	1	0	23	312	20	0	163.2	0	0	24	3514	2	24	1122	1144	23	23	0	read	NM_000287.3	9606	5190	PEX6	HMLR2|PAF-2|PAF2|PBD4A|PDB4B|PXAAA1	peroxisomal biogenesis factor 6	peroxisome biogenesis factor 6|peroxin-6|peroxisomal AAA-type ATPase 1|peroxisomal-type ATPase 1|peroxisome assembly factor 2	NM_000287.3	NP_000278.3	NC_000006.12	protein-coding	REVIEWED	6	-	42963872	42980223	Reference GRCh38.p12 Primary Assembly
hsa-mir-10b_26_A_c	NR_145484.1	1	529.2	529.2	0.000533	0.000676	1	1	6.54e-06	8.5	1	0	24	244	12	0	180.2	0	0	24	3610	1	24	1976	1999	24	24	0	read	NR_145484.1	9606	399975	LOC399975	-	uncharacterized LOC399975	-	NR_145484.1	-	NC_000011.10	ncRNA	VALIDATED	11	-	129233777	129283163	Reference GRCh38.p12 Primary Assembly
hsa-mir-10b_26_A_c	NR_144948.1	1	587.7	587.7	0.000122	0.000283	1	3	0.0122	14	1	0	13	252	0	0	256.7	0	0	24	4013	12	24	3595	3607	13	13	0	read	NR_144948.1	9606	84101	USP44	-	ubiquitin specific peptidase 44	ubiquitin carboxyl-terminal hydrolase 44|deubiquitinating enzyme 44|ubiquitin specific protease 44|ubiquitin thioesterase 44|ubiquitin thiolesterase 44|ubiquitin-specific-processing protease 44	NR_144948.1	-	NC_000012.12	protein-coding	REVIEWED	12	-	95516559	95551528	Reference GRCh38.p12 Primary Assembly
hsa-mir-10b_26_A_c	NR_144947.1	1	587.7	587.7	0.000122	0.000283	1	3	0.0122	14	1	0	13	252	0	0	256.7	0	0	24	3572	12	24	3154	3166	13	13	0	read	NR_144947.1	9606	84101	USP44	-	ubiquitin specific peptidase 44	ubiquitin carboxyl-terminal hydrolase 44|deubiquitinating enzyme 44|ubiquitin specific protease 44|ubiquitin thioesterase 44|ubiquitin thiolesterase 44|ubiquitin-specific-processing protease 44	NR_144947.1	-	NC_000012.12	protein-coding	REVIEWED	12	-	95516559	95551528	Reference GRCh38.p12 Primary Assembly
hsa-mir-10b_26_A_c	NR_144946.1	1	587.7	587.7	0.000122	0.000283	1	3	0.0122	14	1	0	13	252	0	0	256.7	0	0	24	4170	12	24	3752	3764	13	13	0	read	NR_144946.1	9606	84101	USP44	-	ubiquitin specific peptidase 44	ubiquitin carboxyl-terminal hydrolase 44|deubiquitinating enzyme 44|ubiquitin specific protease 44|ubiquitin thioesterase 44|ubiquitin thiolesterase 44|ubiquitin-specific-processing protease 44	NR_144946.1	-	NC_000012.12	protein-coding	REVIEWED	12	-	95516559	95551528	Reference GRCh38.p12 Primary Assembly
hsa-mir-10b_26_A_c	NR_144945.1	1	587.7	587.7	0.000122	0.000283	1	3	0.0122	14	1	0	13	252	0	0	256.7	0	0	24	3768	12	24	3350	3362	13	13	0	read	NR_144945.1	9606	84101	USP44	-	ubiquitin specific peptidase 44	ubiquitin carboxyl-terminal hydrolase 44|deubiquitinating enzyme 44|ubiquitin specific protease 44|ubiquitin thioesterase 44|ubiquitin thiolesterase 44|ubiquitin-specific-processing protease 44	NR_144945.1	-	NC_000012.12	protein-coding	REVIEWED	12	-	95516559	95551528	Reference GRCh38.p12 Primary Assembly
hsa-mir-10b_26_A_c	NR_144944.1	1	587.7	587.7	0.000122	0.000283	1	3	0.0122	14	1	0	13	252	0	0	256.7	0	0	24	3926	12	24	3508	3520	13	13	0	read	NR_144944.1	9606	84101	USP44	-	ubiquitin specific peptidase 44	ubiquitin carboxyl-terminal hydrolase 44|deubiquitinating enzyme 44|ubiquitin specific protease 44|ubiquitin thioesterase 44|ubiquitin thiolesterase 44|ubiquitin-specific-processing protease 44	NR_144944.1	-	NC_000012.12	protein-coding	REVIEWED	12	-	95516559	95551528	Reference GRCh38.p12 Primary Assembly
hsa-mir-10b_26_A_c	NR_125360.2	1	587.7	587.7	0.000122	0.000283	1	3	0.0122	14	1	0	13	252	0	0	256.7	0	0	24	3735	12	24	3317	3329	13	13	0	read	NR_125360.2	9606	84101	USP44	-	ubiquitin specific peptidase 44	ubiquitin carboxyl-terminal hydrolase 44|deubiquitinating enzyme 44|ubiquitin specific protease 44|ubiquitin thioesterase 44|ubiquitin thiolesterase 44|ubiquitin-specific-processing protease 44	NR_125360.2	-	NC_000012.12	protein-coding	REVIEWED	12	-	95516559	95551528	Reference GRCh38.p12 Primary Assembly
hsa-mir-10b_26_A_c	NR_024625.1	1	516.6	516.6	0.000718	0.000879	1	1	6.54e-06	11.5	1	0	16	240	0	0	183.6	0	0	24	3844	8	23	1412	1427	16	16	0	read	NR_024625.1	9606	8539	API5	AAC-11|AAC11	apoptosis inhibitor 5	apoptosis inhibitor 5|FIF|antiapoptosis clone 11 protein|cell migration-inducing gene 8 protein|fibroblast growth factor 2-interacting factor 2|migration-inducing protein MIG8	NR_024625.1	-	NC_000011.10	protein-coding	REVIEWED	11	+	43311954	43344529	Reference GRCh38.p12 Primary Assembly
hsa-mir-10b_26_A_c	NR_003012.1	1	675	675	1.03e-05	3.74e-05	1	1	6.54e-06	6.5	1	1	25	320	36	0	219	0	0	24	137	1	24	26	50	24	25	0	read	NR_003012.1	9606	677780	SCARNA11	ACA57	small Cajal body-specific RNA 11	ACA57 scaRNA	NR_003012.1	-	NC_000012.12	ncRNA	VALIDATED	12	-	6581472	6581608	Reference GRCh38.p12 Primary Assembly
hsa-mir-10b_26_A_c	NM_001316313.1	1	592.2	592.2	0.023	0.0604	1	2	0.00175	8.5	1	0	23	312	20	0	163.2	0	0	24	3250	2	24	858	880	23	23	0	read	NM_001316313.1	9606	5190	PEX6	HMLR2|PAF-2|PAF2|PBD4A|PDB4B|PXAAA1	peroxisomal biogenesis factor 6	peroxisome biogenesis factor 6|peroxin-6|peroxisomal AAA-type ATPase 1|peroxisomal-type ATPase 1|peroxisome assembly factor 2	NM_001316313.1	NP_001303242.1	NC_000006.12	protein-coding	REVIEWED	6	-	42963872	42980223	Reference GRCh38.p12 Primary Assembly
hsa-mir-10b_26_A_c	NM_174907.3	1	556.9	556.9	0.0168	0.0428	1	2	0.00175	13.5	1	0	12	244	0	0	223.9	0	0	24	4993	13	24	3795	3806	12	12	0	read	NM_174907.3	9606	151987	PPP4R2	PP4R2	protein phosphatase 4 regulatory subunit 2	serine/threonine-protein phosphatase 4 regulatory subunit 2	NM_174907.3	NP_777567.1	NC_000003.12	protein-coding	REVIEWED	3	+	72996742	73069200	Reference GRCh38.p12 Primary Assembly
hsa-mir-10b_26_A_c	NM_152400.2	1	565.1	565.1	0.0153	0.0428	1	1	6.54e-06	9	1	0	23	160	12	0	301.1	0	0	24	2730	1	23	2497	2519	23	23	0	read	NM_152400.2	9606	132720	FAM241A	C4orf32	family with sequence similarity 241 member A	uncharacterized protein FAM241A|uncharacterized protein C4orf32	NM_152400.2	NP_689613.1	NC_000004.12	protein-coding	VALIDATED	4	+	112145396	112189080	Reference GRCh38.p12 Primary Assembly
hsa-mir-10b_26_A_c	NM_001338.4	1	188.6	188.6	0.343	0.351	1	1	6.54e-06	11	1	0	17	-12	36	0	70.6	0	0	24	5744	3	19	1805	1821	17	17	11	read	NM_001338.4	9606	1525	CXADR	CAR|CAR4/6|HCAR	CXADR, Ig-like cell adhesion molecule	coxsackievirus and adenovirus receptor|46 kD coxsackievirus and adenovirus receptor (CAR) protein|CVB3-binding protein|HCVADR|coxsackie virus and adenovirus receptor|coxsackievirus B-adenovirus receptor	NM_001338.4	NP_001329.1	NC_000021.9	protein-coding	REVIEWED	21	+	17512905	17636212	Reference GRCh38.p12 Primary Assembly
hsa-mir-10b_26_A_c	NM_001318027.1	1	556.9	556.9	0.0168	0.0428	1	2	0.00175	13.5	1	0	12	244	0	0	223.9	0	0	24	4760	13	24	3562	3573	12	12	0	read	NM_001318027.1	9606	151987	PPP4R2	PP4R2	protein phosphatase 4 regulatory subunit 2	serine/threonine-protein phosphatase 4 regulatory subunit 2	NM_001318027.1	NP_001304956.1	NC_000003.12	protein-coding	REVIEWED	3	+	72996742	73069200	Reference GRCh38.p12 Primary Assembly
hsa-mir-10b_26_A_c	NM_001318026.1	1	556.9	556.9	0.0168	0.0428	1	2	0.00175	13.5	1	0	12	244	0	0	223.9	0	0	24	4764	13	24	3566	3577	12	12	0	read	NM_001318026.1	9606	151987	PPP4R2	PP4R2	protein phosphatase 4 regulatory subunit 2	serine/threonine-protein phosphatase 4 regulatory subunit 2	NM_001318026.1	NP_001304955.1	NC_000003.12	protein-coding	REVIEWED	3	+	72996742	73069200	Reference GRCh38.p12 Primary Assembly
hsa-mir-10b_26_A_c	NM_001318025.1	1	556.9	556.9	0.0168	0.0428	1	2	0.00175	13.5	1	0	12	244	0	0	223.9	0	0	24	4822	13	24	3624	3635	12	12	0	read	NM_001318025.1	9606	151987	PPP4R2	PP4R2	protein phosphatase 4 regulatory subunit 2	serine/threonine-protein phosphatase 4 regulatory subunit 2	NM_001318025.1	NP_001304954.1	NC_000003.12	protein-coding	REVIEWED	3	+	72996742	73069200	Reference GRCh38.p12 Primary Assembly
hsa-mir-10b_26_A_c	NM_001206491.1	2	811.9	596.3	0.0105	0.0428	1	2	0.00175	14.5	1	0	11	312	0	0	199.3	0	0	24	11596	14	24	3783	3793	11	11	0	read	NM_001206491.1	9606	57506	MAVS	CARDIF|IPS-1|IPS1|VISA	mitochondrial antiviral signaling protein	mitochondrial antiviral-signaling protein|CARD adapter inducing interferon beta|CARD adaptor inducing IFN-beta|IFN-B promoter stimulator 1|interferon beta promoter stimulator protein 1|putative NF-kappa-B-activating protein 031N|virus-induced signaling adaptor|virus-induced-signaling adapter	NM_001206491.1	NP_001193420.1	NC_000020.11	protein-coding	REVIEWED	20	+	3846798	3876122	Reference GRCh38.p12 Primary Assembly
hsa-mir-10b_26_A_c	NM_015176.3	1	557.2	557.2	0.0132	0.0365	1	1	6.54e-06	15	1	0	10	248	0	0	226.2	0	0	24	5459	14	23	5416	5425	10	10	0	read	NM_015176.3	9606	23219	FBXO28	CENP-30|Fbx28	F-box protein 28	F-box only protein 28|centromere protein 30	NM_015176.3	NP_055991.1	NC_000001.11	protein-coding	VALIDATED	1	+	224114086	224162046	Reference GRCh38.p12 Primary Assembly
hsa-mir-10b_26_A_c	NM_007041.3	1	565.5	565.5	0.0119	0.0365	1	1	6.54e-06	15.5	1	0	9	312	0	0	169.5	0	0	24	4930	16	24	3671	3679	9	9	0	read	NM_007041.3	9606	11101	ATE1	-	arginyltransferase 1	arginyl-tRNA--protein transferase 1|R-transferase 1|arginine-tRNA--protein transferase 1|arginyl-tRNA-protein transferase	NM_007041.3	NP_008972.2	NC_000010.11	protein-coding	REVIEWED	10	-	121740420	121928800	Reference GRCh38.p12 Primary Assembly
hsa-mir-10b_26_A_c	NM_001288736.1	1	565.5	565.5	0.0119	0.0365	1	1	6.54e-06	15.5	1	0	9	312	0	0	169.5	0	0	24	5165	16	24	3906	3914	9	9	0	read	NM_001288736.1	9606	11101	ATE1	-	arginyltransferase 1	arginyl-tRNA--protein transferase 1|R-transferase 1|arginine-tRNA--protein transferase 1|arginyl-tRNA-protein transferase	NM_001288736.1	NP_001275665.1	NC_000010.11	protein-coding	REVIEWED	10	-	121740420	121928800	Reference GRCh38.p12 Primary Assembly
hsa-mir-10b_26_A_c	NM_001288735.1	1	565.5	565.5	0.0119	0.0365	1	1	6.54e-06	15.5	1	0	9	312	0	0	169.5	0	0	24	4803	16	24	3544	3552	9	9	0	read	NM_001288735.1	9606	11101	ATE1	-	arginyltransferase 1	arginyl-tRNA--protein transferase 1|R-transferase 1|arginine-tRNA--protein transferase 1|arginyl-tRNA-protein transferase	NM_001288735.1	NP_001275664.1	NC_000010.11	protein-coding	REVIEWED	10	-	121740420	121928800	Reference GRCh38.p12 Primary Assembly
hsa-mir-10b_26_A_c	NM_001288734.1	1	565.5	565.5	0.0119	0.0365	1	1	6.54e-06	15.5	1	0	9	312	0	0	169.5	0	0	24	4826	16	24	3567	3575	9	9	0	read	NM_001288734.1	9606	11101	ATE1	-	arginyltransferase 1	arginyl-tRNA--protein transferase 1|R-transferase 1|arginine-tRNA--protein transferase 1|arginyl-tRNA-protein transferase	NM_001288734.1	NP_001275663.1	NC_000010.11	protein-coding	REVIEWED	10	-	121740420	121928800	Reference GRCh38.p12 Primary Assembly
hsa-mir-10b_26_A_c	NM_001207064.1	1	188.6	188.6	0.315	0.328	1	1	6.54e-06	11	1	0	17	-12	36	0	70.6	0	0	24	5326	3	19	1387	1403	17	17	11	read	NM_001207064.1	9606	1525	CXADR	CAR|CAR4/6|HCAR	CXADR, Ig-like cell adhesion molecule	coxsackievirus and adenovirus receptor|46 kD coxsackievirus and adenovirus receptor (CAR) protein|CVB3-binding protein|HCVADR|coxsackie virus and adenovirus receptor|coxsackievirus B-adenovirus receptor	NM_001207064.1	NP_001193993.1	NC_000021.9	protein-coding	REVIEWED	21	+	17512905	17636212	Reference GRCh38.p12 Primary Assembly
hsa-mir-10b_26_A_c	NM_001136115.2	1	557.2	557.2	0.0132	0.0365	1	1	6.54e-06	15	1	0	10	248	0	0	226.2	0	0	24	5263	14	23	5220	5229	10	10	0	read	NM_001136115.2	9606	23219	FBXO28	CENP-30|Fbx28	F-box protein 28	F-box only protein 28|centromere protein 30	NM_001136115.2	NP_001129587.1	NC_000001.11	protein-coding	VALIDATED	1	+	224114086	224162046	Reference GRCh38.p12 Primary Assembly
hsa-mir-10b_26_A_c	NM_001001976.2	1	565.5	565.5	0.0119	0.0365	1	1	6.54e-06	15.5	1	0	9	312	0	0	169.5	0	0	24	4930	16	24	3671	3679	9	9	0	read	NM_001001976.2	9606	11101	ATE1	-	arginyltransferase 1	arginyl-tRNA--protein transferase 1|R-transferase 1|arginine-tRNA--protein transferase 1|arginyl-tRNA-protein transferase	NM_001001976.2	NP_001001976.1	NC_000010.11	protein-coding	REVIEWED	10	-	121740420	121928800	Reference GRCh38.p12 Primary Assembly
hsa-mir-10b_26_A_c	NR_049764.1	1	557.2	557.2	0.0145	0.0344	1	1	6.54e-06	15	1	0	10	248	0	0	226.2	0	0	24	5320	14	23	5277	5286	10	10	0	read	NR_049764.1	9606	23219	FBXO28	CENP-30|Fbx28	F-box protein 28	F-box only protein 28|centromere protein 30	NR_049764.1	-	NC_000001.11	protein-coding	VALIDATED	1	+	224114086	224162046	Reference GRCh38.p12 Primary Assembly
hsa-mir-10b_26_A_c	NM_020746.4	2	811.9	596.3	0.00924	0.0344	1	2	0.00175	14.5	1	0	11	312	0	0	199.3	0	0	24	11771	14	24	3958	3968	11	11	0	read	NM_020746.4	9606	57506	MAVS	CARDIF|IPS-1|IPS1|VISA	mitochondrial antiviral signaling protein	mitochondrial antiviral-signaling protein|CARD adapter inducing interferon beta|CARD adaptor inducing IFN-beta|IFN-B promoter stimulator 1|interferon beta promoter stimulator protein 1|putative NF-kappa-B-activating protein 031N|virus-induced signaling adaptor|virus-induced-signaling adapter	NM_020746.4	NP_065797.2	NC_000020.11	protein-coding	REVIEWED	20	+	3846798	3876122	Reference GRCh38.p12 Primary Assembly
hsa-mir-10b_26_A_c	NM_004905.2	1	644.5	644.5	0.00508	0.0344	1	2	0.00175	7	1	1	24	312	16	0	227.5	0	0	24	1715	1	24	519	541	24	23	0	read	NM_004905.2	9606	9588	PRDX6	1-Cys|AOP2|HEL-S-128m|NSGPx|PRX|aiPLA2|p29	peroxiredoxin 6	peroxiredoxin-6|1-Cys PRX|1-Cys peroxiredoxin|24 kDa protein|acidic calcium-independent phospholipase A2|antioxidant protein 2|epididymis secretory sperm binding protein Li 128m|liver 2D page spot 40|non-selenium glutathione peroxidase|red blood cells page spot 12	NM_004905.2	NP_004896.1	NC_000001.11	protein-coding	REVIEWED	1	+	173477346	173488806	Reference GRCh38.p12 Primary Assembly
hsa-mir-10b_26_A_c	NM_001330256.1	2	1095.2	551.8	0.0121	0.0267	1	1	6.54e-06	9.5	1	0	21	240	12	0	204.8	0	0	24	5784	3	23	3108	3128	21	21	0	read	NM_001330256.1	9606	55681	SCYL2	CVAK104	SCY1 like pseudokinase 2	SCY1-like protein 2|SCY1-like 2|SCY1-like, kinase-like 2|coated vesicle-associated kinase of 104 kDa	NM_001330256.1	NP_001317185.1	NC_000012.12	protein-coding	REVIEWED	12	+	100267139	100341723	Reference GRCh38.p12 Primary Assembly
hsa-mir-10b_26_A_c	NM_001324292.1	1	542.8	542.8	0.0134	0.0267	1	1	6.54e-06	11	1	0	18	240	16	0	197.8	0	0	24	3928	6	23	3256	3273	18	18	0	read	NM_001324292.1	9606	79868	ALG13	CDG1S|CXorf45|EIEE36|GLT28D1|MDS031|TDRD13|YGL047W	ALG13, UDP-N-acetylglucosaminyltransferase subunit	putative bifunctional UDP-N-acetylglucosamine transferase and deubiquitinase ALG13|N-acetylglucosaminyldiphosphodolichol N-acetylglucosaminyltransferase|UDP-N-acetylglucosamine transferase subunit ALG13 homolog|asparagine-linked glycosylation 13 homolog|glycosyltransferase 28 domain-containing protein 1|hematopoietic stem/progenitor cells protein MDS031|tudor domain containing 13	NM_001324292.1	NP_001311221.1	NC_000023.11	protein-coding	REVIEWED	X	+	111680740	111764163	Reference GRCh38.p12 Primary Assembly
hsa-mir-10b_26_A_c	NM_018212.5	1	520.5	520.5	0.00782	0.0113	1	1	6.54e-06	13	1	0	15	160	0	0	277.5	0	0	24	13127	9	23	2715	2729	15	15	0	read	NM_018212.5	9606	55740	ENAH	ENA|MENA|NDPP1	ENAH, actin regulator	protein enabled homolog|enabled homolog|mammalian enabled variant 11a|mammalian enabled variant pan	NM_018212.5	NP_060682.2	NC_000001.11	protein-coding	REVIEWED	1	-	225486828	225660045	Reference GRCh38.p12 Primary Assembly
hsa-mir-10b_26_A_c	NM_001330254.1	2	1095.2	551.8	0.00487	0.00925	1	1	6.54e-06	9.5	1	0	21	240	12	0	204.8	0	0	24	5648	3	23	2972	2992	21	21	0	read	NM_001330254.1	9606	55681	SCYL2	CVAK104	SCY1 like pseudokinase 2	SCY1-like protein 2|SCY1-like 2|SCY1-like, kinase-like 2|coated vesicle-associated kinase of 104 kDa	NM_001330254.1	NP_001317183.1	NC_000012.12	protein-coding	REVIEWED	12	+	100267139	100341723	Reference GRCh38.p12 Primary Assembly
hsa-mir-10b_26_A_c	NM_001330253.1	2	1095.2	551.8	0.00487	0.00925	1	1	6.54e-06	9.5	1	0	21	240	12	0	204.8	0	0	24	5800	3	23	3124	3144	21	21	0	read	NM_001330253.1	9606	55681	SCYL2	CVAK104	SCY1 like pseudokinase 2	SCY1-like protein 2|SCY1-like 2|SCY1-like, kinase-like 2|coated vesicle-associated kinase of 104 kDa	NM_001330253.1	NP_001317182.1	NC_000012.12	protein-coding	REVIEWED	12	+	100267139	100341723	Reference GRCh38.p12 Primary Assembly
hsa-mir-10b_26_A_c	NM_001324293.1	1	542.8	542.8	0.00559	0.00966	1	1	6.54e-06	11	1	0	18	240	16	0	197.8	0	0	24	3827	6	23	3155	3172	18	18	0	read	NM_001324293.1	9606	79868	ALG13	CDG1S|CXorf45|EIEE36|GLT28D1|MDS031|TDRD13|YGL047W	ALG13, UDP-N-acetylglucosaminyltransferase subunit	putative bifunctional UDP-N-acetylglucosamine transferase and deubiquitinase ALG13|N-acetylglucosaminyldiphosphodolichol N-acetylglucosaminyltransferase|UDP-N-acetylglucosamine transferase subunit ALG13 homolog|asparagine-linked glycosylation 13 homolog|glycosyltransferase 28 domain-containing protein 1|hematopoietic stem/progenitor cells protein MDS031|tudor domain containing 13	NM_001324293.1	NP_001311222.1	NC_000023.11	protein-coding	REVIEWED	X	+	111680740	111764163	Reference GRCh38.p12 Primary Assembly
hsa-mir-10b_26_A_c	NM_001291969.1	2	1180.8	634.2	0.00123	0.00876	1	1	6.54e-06	14	1	0	10	320	0	0	224.2	0	0	24	8053	15	24	7761	7770	10	10	0	read	NM_001291969.1	9606	5429	POLH	RAD30|RAD30A|XP-V|XPV	DNA polymerase eta	DNA polymerase eta|RAD30 homolog A|polymerase (DNA directed), eta|polymerase (DNA) eta|xeroderma pigmentosum variant type protein	NM_001291969.1	NP_001278898.1	NC_000006.12	protein-coding	REVIEWED	6	+	43576140	43620522	Reference GRCh38.p12 Primary Assembly
hsa-mir-10b_26_A_c	NM_017988.5	2	1095.2	551.8	0.02	0.0455	1	1	6.54e-06	9.5	1	0	21	240	12	0	204.8	0	0	24	5788	3	23	3112	3132	21	21	0	read	NM_017988.5	9606	55681	SCYL2	CVAK104	SCY1 like pseudokinase 2	SCY1-like protein 2|SCY1-like 2|SCY1-like, kinase-like 2|coated vesicle-associated kinase of 104 kDa	NM_017988.5	NP_060458.3	NC_000012.12	protein-coding	REVIEWED	12	+	100267139	100341723	Reference GRCh38.p12 Primary Assembly
hsa-mir-10b_26_A_c	NM_006468.7	1	565.5	565.5	0.0172	0.0455	1	1	6.54e-06	16	1	0	9	252	0	0	236.5	0	0	24	3920	16	24	1715	1723	9	9	0	read	NM_006468.7	9606	10623	POLR3C	RPC3|RPC62	RNA polymerase III subunit C	DNA-directed RNA polymerase III subunit RPC3|DNA-directed III 62 kDa polypeptide|DNA-directed RNA polymerase III subunit C|RNA polymerase III 62 kDa subunit|RNA polymerase III subunit C3|polymerase (RNA) III (DNA directed) polypeptide C (62kD)|polymerase (RNA) III subunit C	NM_006468.7	NP_006459.3	NC_000001.11	protein-coding	VALIDATED	1	+	145823182	145844401	Reference GRCh38.p12 Primary Assembly
hsa-mir-10b_26_A_c	NM_001317382.1	1	644.1	644.1	0.00675	0.0455	1	1	6.54e-06	10	1	0	20	320	8	0	226.1	0	0	24	3786	5	24	3449	3468	20	20	0	read	NM_001317382.1	9606	22824	HSPA4L	APG-1|HSPH3|Osp94	heat shock protein family A (Hsp70) member 4 like	heat shock 70 kDa protein 4L|heat shock 70 kDa protein 4-like protein|heat shock 70-related protein APG-1|heat shock 70kDa protein 4-like|heat shock protein (hsp110 family)|osmotic stress protein 94|testis tissue sperm-binding protein Li 64n	NM_001317382.1	NP_001304311.1	NC_000004.12	protein-coding	REVIEWED	4	+	127781820	127834072	Reference GRCh38.p12 Primary Assembly
hsa-mir-10b_26_A_c	NM_001317381.1	1	644.1	644.1	0.00675	0.0455	1	1	6.54e-06	10	1	0	20	320	8	0	226.1	0	0	24	4067	5	24	3730	3749	20	20	0	read	NM_001317381.1	9606	22824	HSPA4L	APG-1|HSPH3|Osp94	heat shock protein family A (Hsp70) member 4 like	heat shock 70 kDa protein 4L|heat shock 70 kDa protein 4-like protein|heat shock 70-related protein APG-1|heat shock 70kDa protein 4-like|heat shock protein (hsp110 family)|osmotic stress protein 94|testis tissue sperm-binding protein Li 64n	NM_001317381.1	NP_001304310.1	NC_000004.12	protein-coding	REVIEWED	4	+	127781820	127834072	Reference GRCh38.p12 Primary Assembly
hsa-mir-10b_26_A_c	NM_001303456.1	1	565.5	565.5	0.0172	0.0455	1	1	6.54e-06	16	1	0	9	252	0	0	236.5	0	0	24	3722	16	24	1517	1525	9	9	0	read	NM_001303456.1	9606	10623	POLR3C	RPC3|RPC62	RNA polymerase III subunit C	DNA-directed RNA polymerase III subunit RPC3|DNA-directed III 62 kDa polypeptide|DNA-directed RNA polymerase III subunit C|RNA polymerase III 62 kDa subunit|RNA polymerase III subunit C3|polymerase (RNA) III (DNA directed) polypeptide C (62kD)|polymerase (RNA) III subunit C	NM_001303456.1	NP_001290385.1	NC_000001.11	protein-coding	VALIDATED	1	+	145823182	145844401	Reference GRCh38.p12 Primary Assembly
hsa-mir-10b_26_A_c	NM_001297590.1	1	578.3	578.3	0.0149	0.0455	1	1	6.54e-06	10.5	1	0	19	240	20	0	225.3	0	0	24	3292	5	23	2190	2208	19	19	0	read	NM_001297590.1	9606	10849	CD3EAP	ASE-1|ASE1|CAST|PAF49	CD3e molecule associated protein	DNA-directed RNA polymerase I subunit RPA34|CD3e antigen, epsilon polypeptide associated protein|CD3e molecule, epsilon associated protein|RNA polymerase I-associated factor PAF49|antisense to ERCC-1 protein	NM_001297590.1	NP_001284519.1	NC_000019.10	protein-coding	VALIDATED	19	+	45406208	45410765	Reference GRCh38.p12 Primary Assembly
hsa-mir-10b_26_A_c	NM_020910.2	1	666.3	666.3	5.25e-05	0.00117	1	1	6.54e-06	9	1	0	21	320	4	0	248.3	0	0	24	12379	4	24	11159	11179	21	21	0	read	NM_020910.2	9606	57670	KIAA1549	-	KIAA1549	UPF0606 protein KIAA1549	NM_020910.2	NP_065961.2	NC_000007.14	protein-coding	VALIDATED	7	-	138831376	138981625	Reference GRCh38.p12 Primary Assembly
hsa-mir-10b_26_A_c	NM_014594.2	1	525.4	525.4	0.00141	0.00244	1	1	6.54e-06	16.5	1	0	8	160	0	0	289.4	0	0	24	5851	16	23	2024	2031	8	8	0	read	NM_014594.2	9606	30832	ZNF354C	KID3	zinc finger protein 354C	zinc finger protein 354C|KRAB-zinc finger protein synten|kidney, ischemia, and developmentally-regulated protein 3	NM_014594.2	NP_055409.1	NC_000005.10	protein-coding	VALIDATED	5	+	179060414	179083976	Reference GRCh38.p12 Primary Assembly
hsa-mir-10b_26_A_c	NM_014278.3	1	644.1	644.1	9.26e-05	0.00127	1	1	6.54e-06	10	1	0	20	320	8	0	226.1	0	0	24	4077	5	24	3740	3759	20	20	0	read	NM_014278.3	9606	22824	HSPA4L	APG-1|HSPH3|Osp94	heat shock protein family A (Hsp70) member 4 like	heat shock 70 kDa protein 4L|heat shock 70 kDa protein 4-like protein|heat shock 70-related protein APG-1|heat shock 70kDa protein 4-like|heat shock protein (hsp110 family)|osmotic stress protein 94|testis tissue sperm-binding protein Li 64n	NM_014278.3	NP_055093.2	NC_000004.12	protein-coding	REVIEWED	4	+	127781820	127834072	Reference GRCh38.p12 Primary Assembly
hsa-mir-10b_26_A_c	NM_001317784.1	2	1095.2	551.8	0.000807	0.00228	1	1	6.54e-06	9.5	1	0	21	240	12	0	204.8	0	0	24	5636	3	23	2960	2980	21	21	0	read	NM_001317784.1	9606	55681	SCYL2	CVAK104	SCY1 like pseudokinase 2	SCY1-like protein 2|SCY1-like 2|SCY1-like, kinase-like 2|coated vesicle-associated kinase of 104 kDa	NM_001317784.1	NP_001304713.1	NC_000012.12	protein-coding	REVIEWED	12	+	100267139	100341723	Reference GRCh38.p12 Primary Assembly
hsa-mir-10b_26_A_c	NM_001291970.1	2	1180.8	634.2	0.000119	0.00128	1	1	6.54e-06	14	1	0	10	320	0	0	224.2	0	0	24	8341	15	24	8049	8058	10	10	0	read	NM_001291970.1	9606	5429	POLH	RAD30|RAD30A|XP-V|XPV	DNA polymerase eta	DNA polymerase eta|RAD30 homolog A|polymerase (DNA directed), eta|polymerase (DNA) eta|xeroderma pigmentosum variant type protein	NM_001291970.1	NP_001278899.1	NC_000006.12	protein-coding	REVIEWED	6	+	43576140	43620522	Reference GRCh38.p12 Primary Assembly
hsa-mir-10b_26_A_c	NM_001164553.1	1	625.2	625.2	0.000148	0.00136	1	1	6.54e-06	16	1	0	8	312	0	0	231.2	0	0	24	2706	17	24	1357	1364	8	8	0	read	NM_001164553.1	9606	27185	DISC1	C1orf136|SCZD9	DISC1 scaffold protein	disrupted in schizophrenia 1 protein	NM_001164553.1	NP_001158025.1	NC_000001.11	protein-coding	REVIEWED	1	+	231626814	232041271	Reference GRCh38.p12 Primary Assembly
hsa-mir-10b_26_A_c	NM_201428.2	1	526.7	526.7	0.000764	0.0013	1	1	6.54e-06	16.5	1	0	8	244	0	0	204.7	0	0	24	4919	17	24	2578	2585	8	8	0	read	NM_201428.2	9606	10313	RTN3	ASYIP|HAP|NSPL2|NSPLII|RTN3-A1	reticulon 3	reticulon-3|ASY interacting protein|NSP-like protein 2|NSP-like protein II|homolog of ASY protein|neuroendocrine-specific protein-like 2|neuroendocrine-specific protein-like II	NM_201428.2	NP_958831.1	NC_000011.10	protein-coding	REVIEWED	11	+	63681314	63759890	Reference GRCh38.p12 Primary Assembly
hsa-mir-10b_26_A_c	NM_152680.2	1	592.3	592.3	0.000155	0.000775	1	1	6.54e-06	11.5	1	0	19	240	8	0	261.3	0	0	24	3233	5	23	2840	2858	19	19	0	read	NM_152680.2	9606	201799	TMEM154	-	transmembrane protein 154	transmembrane protein 154	NM_152680.2	NP_689893.1	NC_000004.12	protein-coding	VALIDATED	4	-	152626113	152680164	Reference GRCh38.p12 Primary Assembly
hsa-mir-10b_26_A_c	NM_001265589.1	1	526.7	526.7	0.000764	0.0013	1	1	6.54e-06	16.5	1	0	8	244	0	0	204.7	0	0	24	4976	17	24	2635	2642	8	8	0	read	NM_001265589.1	9606	10313	RTN3	ASYIP|HAP|NSPL2|NSPLII|RTN3-A1	reticulon 3	reticulon-3|ASY interacting protein|NSP-like protein 2|NSP-like protein II|homolog of ASY protein|neuroendocrine-specific protein-like 2|neuroendocrine-specific protein-like II	NM_001265589.1	NP_001252518.1	NC_000011.10	protein-coding	REVIEWED	11	+	63681314	63759890	Reference GRCh38.p12 Primary Assembly
hsa-mir-10b_26_A_c	NM_001257237.1	1	542.8	542.8	0.000525	0.00119	1	1	6.54e-06	11	1	0	18	240	16	0	197.8	0	0	24	4015	6	23	3329	3346	18	18	0	read	NM_001257237.1	9606	79868	ALG13	CDG1S|CXorf45|EIEE36|GLT28D1|MDS031|TDRD13|YGL047W	ALG13, UDP-N-acetylglucosaminyltransferase subunit	putative bifunctional UDP-N-acetylglucosamine transferase and deubiquitinase ALG13|N-acetylglucosaminyldiphosphodolichol N-acetylglucosaminyltransferase|UDP-N-acetylglucosamine transferase subunit ALG13 homolog|asparagine-linked glycosylation 13 homolog|glycosyltransferase 28 domain-containing protein 1|hematopoietic stem/progenitor cells protein MDS031|tudor domain containing 13	NM_001257237.1	NP_001244166.1	NC_000023.11	protein-coding	REVIEWED	X	+	111680740	111764163	Reference GRCh38.p12 Primary Assembly
hsa-mir-10b_26_A_c	NM_001257234.1	1	542.8	542.8	0.000525	0.00119	1	1	6.54e-06	11	1	0	18	240	16	0	197.8	0	0	24	3911	6	23	3225	3242	18	18	0	read	NM_001257234.1	9606	79868	ALG13	CDG1S|CXorf45|EIEE36|GLT28D1|MDS031|TDRD13|YGL047W	ALG13, UDP-N-acetylglucosaminyltransferase subunit	putative bifunctional UDP-N-acetylglucosamine transferase and deubiquitinase ALG13|N-acetylglucosaminyldiphosphodolichol N-acetylglucosaminyltransferase|UDP-N-acetylglucosamine transferase subunit ALG13 homolog|asparagine-linked glycosylation 13 homolog|glycosyltransferase 28 domain-containing protein 1|hematopoietic stem/progenitor cells protein MDS031|tudor domain containing 13	NM_001257234.1	NP_001244163.1	NC_000023.11	protein-coding	REVIEWED	X	+	111680740	111764163	Reference GRCh38.p12 Primary Assembly
hsa-mir-10b_26_A_c	NM_001257231.1	1	542.8	542.8	0.000525	0.00119	1	1	6.54e-06	11	1	0	18	240	16	0	197.8	0	0	24	4193	6	23	3507	3524	18	18	0	read	NM_001257231.1	9606	79868	ALG13	CDG1S|CXorf45|EIEE36|GLT28D1|MDS031|TDRD13|YGL047W	ALG13, UDP-N-acetylglucosaminyltransferase subunit	putative bifunctional UDP-N-acetylglucosamine transferase and deubiquitinase ALG13|N-acetylglucosaminyldiphosphodolichol N-acetylglucosaminyltransferase|UDP-N-acetylglucosamine transferase subunit ALG13 homolog|asparagine-linked glycosylation 13 homolog|glycosyltransferase 28 domain-containing protein 1|hematopoietic stem/progenitor cells protein MDS031|tudor domain containing 13	NM_001257231.1	NP_001244160.1	NC_000023.11	protein-coding	REVIEWED	X	+	111680740	111764163	Reference GRCh38.p12 Primary Assembly
hsa-mir-10b_26_A_c	NM_001257230.1	1	542.8	542.8	0.000525	0.00119	1	1	6.54e-06	11	1	0	18	240	16	0	197.8	0	0	24	3838	6	23	3152	3169	18	18	0	read	NM_001257230.1	9606	79868	ALG13	CDG1S|CXorf45|EIEE36|GLT28D1|MDS031|TDRD13|YGL047W	ALG13, UDP-N-acetylglucosaminyltransferase subunit	putative bifunctional UDP-N-acetylglucosamine transferase and deubiquitinase ALG13|N-acetylglucosaminyldiphosphodolichol N-acetylglucosaminyltransferase|UDP-N-acetylglucosamine transferase subunit ALG13 homolog|asparagine-linked glycosylation 13 homolog|glycosyltransferase 28 domain-containing protein 1|hematopoietic stem/progenitor cells protein MDS031|tudor domain containing 13	NM_001257230.1	NP_001244159.1	NC_000023.11	protein-coding	REVIEWED	X	+	111680740	111764163	Reference GRCh38.p12 Primary Assembly
hsa-mir-10b_26_A_c	NM_001243747.1	1	516.6	516.6	0.00096	0.00152	1	1	6.54e-06	11.5	1	0	16	240	0	0	183.6	0	0	24	3257	8	23	831	846	16	16	0	read	NM_001243747.1	9606	8539	API5	AAC-11|AAC11	apoptosis inhibitor 5	apoptosis inhibitor 5|FIF|antiapoptosis clone 11 protein|cell migration-inducing gene 8 protein|fibroblast growth factor 2-interacting factor 2|migration-inducing protein MIG8	NM_001243747.1	NP_001230676.1	NC_000011.10	protein-coding	REVIEWED	11	+	43311954	43344529	Reference GRCh38.p12 Primary Assembly
hsa-mir-10b_26_A_c	NM_001199196.1	1	583.6	583.6	0.000194	0.000924	1	1	6.54e-06	14	1	0	10	248	0	0	245.6	0	0	24	2505	14	23	416	425	10	10	0	read	NM_001199196.1	9606	93436	ARMC6	R30923_1	armadillo repeat containing 6	armadillo repeat-containing protein 6	NM_001199196.1	NP_001186125.1	NC_000019.10	protein-coding	REVIEWED	19	+	19033577	19058177	Reference GRCh38.p12 Primary Assembly
hsa-mir-10b_26_A_c	NM_001164552.1	1	625.2	625.2	6.52e-05	0.000435	1	1	6.54e-06	16	1	0	8	312	0	0	231.2	0	0	24	2783	17	24	1434	1441	8	8	0	read	NM_001164552.1	9606	27185	DISC1	C1orf136|SCZD9	DISC1 scaffold protein	disrupted in schizophrenia 1 protein	NM_001164552.1	NP_001158024.1	NC_000001.11	protein-coding	REVIEWED	1	+	231626814	232041271	Reference GRCh38.p12 Primary Assembly
hsa-mir-10b_26_A_c	NM_145909.2	1	520.1	520.1	0.00332	0.00632	1	1	6.54e-06	7	1	1	24	160	8	0	267.1	0	0	24	3176	1	23	2908	2931	23	24	0	read	NM_145909.2	9606	64288	ZSCAN31	ZNF20-Lp|ZNF310P|ZNF323	zinc finger and SCAN domain containing 31	zinc finger and SCAN domain-containing protein 31|zinc finger protein 323	NM_145909.2	NP_665916.1	NC_000006.12	protein-coding	VALIDATED	6	-	28324736	28359156	Reference GRCh38.p12 Primary Assembly
hsa-mir-10b_26_A_c	NM_001265590.1	1	526.7	526.7	0.00295	0.0061	1	1	6.54e-06	16.5	1	0	8	244	0	0	204.7	0	0	24	4640	17	24	2299	2306	8	8	0	read	NM_001265590.1	9606	10313	RTN3	ASYIP|HAP|NSPL2|NSPLII|RTN3-A1	reticulon 3	reticulon-3|ASY interacting protein|NSP-like protein 2|NSP-like protein II|homolog of ASY protein|neuroendocrine-specific protein-like 2|neuroendocrine-specific protein-like II	NM_001265590.1	NP_001252519.1	NC_000011.10	protein-coding	REVIEWED	11	+	63681314	63759890	Reference GRCh38.p12 Primary Assembly
hsa-mir-10b_26_A_c	NM_001164550.1	1	625.2	625.2	0.000429	0.00308	1	1	6.54e-06	16	1	0	8	312	0	0	231.2	0	0	24	2832	17	24	1483	1490	8	8	0	read	NM_001164550.1	9606	27185	DISC1	C1orf136|SCZD9	DISC1 scaffold protein	disrupted in schizophrenia 1 protein	NM_001164550.1	NP_001158022.1	NC_000001.11	protein-coding	REVIEWED	1	+	231626814	232041271	Reference GRCh38.p12 Primary Assembly
hsa-mir-10b_26_A_c	NM_001142931.1	1	516.6	516.6	0.00353	0.00632	1	1	6.54e-06	11.5	1	0	16	240	0	0	183.6	0	0	24	3615	8	23	1188	1203	16	16	0	read	NM_001142931.1	9606	8539	API5	AAC-11|AAC11	apoptosis inhibitor 5	apoptosis inhibitor 5|FIF|antiapoptosis clone 11 protein|cell migration-inducing gene 8 protein|fibroblast growth factor 2-interacting factor 2|migration-inducing protein MIG8	NM_001142931.1	NP_001136403.1	NC_000011.10	protein-coding	REVIEWED	11	+	43311954	43344529	Reference GRCh38.p12 Primary Assembly
hsa-mir-10b_26_A_c	NM_001142930.1	1	516.6	516.6	0.00353	0.00632	1	1	6.54e-06	11.5	1	0	16	240	0	0	183.6	0	0	24	3782	8	23	1350	1365	16	16	0	read	NM_001142930.1	9606	8539	API5	AAC-11|AAC11	apoptosis inhibitor 5	apoptosis inhibitor 5|FIF|antiapoptosis clone 11 protein|cell migration-inducing gene 8 protein|fibroblast growth factor 2-interacting factor 2|migration-inducing protein MIG8	NM_001142930.1	NP_001136402.1	NC_000011.10	protein-coding	REVIEWED	11	+	43311954	43344529	Reference GRCh38.p12 Primary Assembly
hsa-mir-10b_26_A_c	NM_001099922.2	1	542.8	542.8	0.0022	0.00583	1	1	6.54e-06	11	1	0	18	240	16	0	197.8	0	0	24	4179	6	23	3493	3510	18	18	0	read	NM_001099922.2	9606	79868	ALG13	CDG1S|CXorf45|EIEE36|GLT28D1|MDS031|TDRD13|YGL047W	ALG13, UDP-N-acetylglucosaminyltransferase subunit	putative bifunctional UDP-N-acetylglucosamine transferase and deubiquitinase ALG13|N-acetylglucosaminyldiphosphodolichol N-acetylglucosaminyltransferase|UDP-N-acetylglucosamine transferase subunit ALG13 homolog|asparagine-linked glycosylation 13 homolog|glycosyltransferase 28 domain-containing protein 1|hematopoietic stem/progenitor cells protein MDS031|tudor domain containing 13	NM_001099922.2	NP_001093392.1	NC_000023.11	protein-coding	REVIEWED	X	+	111680740	111764163	Reference GRCh38.p12 Primary Assembly
hsa-mir-10b_26_A_c	NM_020782.1	1	609.2	609.2	0.00439	0.0205	1	1	6.54e-06	14.5	1	0	12	244	0	0	285.2	0	0	24	6477	13	24	3963	3974	12	12	0	read	NM_020782.1	9606	57542	KLHL42	Ctb9|KLHDC5	kelch like family member 42	kelch-like protein 42|cullin-3-binding protein 9|kelch domain containing 5|kelch domain-containing protein 5	NM_020782.1	NP_065833.1	NC_000012.12	protein-coding	VALIDATED	12	+	27780236	27803039	Reference GRCh38.p12 Primary Assembly
hsa-mir-10b_26_A_c	NM_006595.3	1	516.6	516.6	0.0153	0.0227	1	1	6.54e-06	11.5	1	0	16	240	0	0	183.6	0	0	24	3777	8	23	1350	1365	16	16	0	read	NM_006595.3	9606	8539	API5	AAC-11|AAC11	apoptosis inhibitor 5	apoptosis inhibitor 5|FIF|antiapoptosis clone 11 protein|cell migration-inducing gene 8 protein|fibroblast growth factor 2-interacting factor 2|migration-inducing protein MIG8	NM_006595.3	NP_006586.1	NC_000011.10	protein-coding	REVIEWED	11	+	43311954	43344529	Reference GRCh38.p12 Primary Assembly
hsa-mir-10b_26_A_c	NM_006502.2	2	1180.8	634.2	0.00303	0.0205	1	1	6.54e-06	14	1	0	10	320	0	0	224.2	0	0	24	8412	15	24	8120	8129	10	10	0	read	NM_006502.2	9606	5429	POLH	RAD30|RAD30A|XP-V|XPV	DNA polymerase eta	DNA polymerase eta|RAD30 homolog A|polymerase (DNA directed), eta|polymerase (DNA) eta|xeroderma pigmentosum variant type protein	NM_006502.2	NP_006493.1	NC_000006.12	protein-coding	REVIEWED	6	+	43576140	43620522	Reference GRCh38.p12 Primary Assembly
hsa-mir-10b_26_A_c	NM_006118.3	1	115.2	115.2	0.432	0.437	1	1	6.54e-06	13	1	0	11	-12	-10	0	41.2	0	0	24	1196	9	19	754	764	11	11	11	read	NM_006118.3	9606	10456	HAX1	HCLSBP1|HS1BP1|SCN3	HCLS1 associated protein X-1	HCLS1-associated protein X-1|HAX-1|HCLS1 (and PKD2) associated protein|HS1 binding protein|HS1-associating protein X-1|HS1-binding protein 1|HSP1BP-1	NM_006118.3	NP_006109.2	NC_000001.11	protein-coding	REVIEWED	1	+	154272562	154275874	Reference GRCh38.p12 Primary Assembly
hsa-mir-10b_26_A_c	NM_005313.4	1	562.9	562.9	0.00841	0.0205	1	1	6.54e-06	13.5	1	0	15	248	0	0	232.9	0	0	24	3060	9	23	983	997	15	15	0	read	NM_005313.4	9606	2923	PDIA3	ER60|ERp57|ERp60|ERp61|GRP57|GRP58|HEL-S-269|HEL-S-93n|HsT17083|P58|PI-PLC	protein disulfide isomerase family A member 3	protein disulfide-isomerase A3|58 kDa glucose-regulated protein|58 kDa microsomal protein|ER protein 57|ER protein 60|disulfide isomerase ER-60|endoplasmic reticulum P58|endoplasmic reticulum resident protein 57|endoplasmic reticulum resident protein 60|epididymis secretory protein Li 269|epididymis secretory sperm binding protein Li 93n|glucose regulated protein, 58kDa|phospholipase C-alpha|prot…	NM_005313.4	NP_005304.3	NC_000015.10	protein-coding	REVIEWED	15	+	43746391	43772605	Reference GRCh38.p12 Primary Assembly
hsa-mir-10b_26_A_c	NM_002915.3	1	524	524	0.014	0.0215	1	1	6.54e-06	10.5	1	0	22	152	8	0	286	0	0	24	2396	2	23	1997	2018	22	22	0	read	NM_002915.3	9606	5983	RFC3	RFC38	replication factor C subunit 3	replication factor C subunit 3|A1 38 kDa subunit|RF-C 38 kDa subunit|RFC, 38 kD subunit|activator 1 38 kDa subunit|activator 1 subunit 3|replication factor C (activator 1) 3, 38kDa|replication factor C 38 kDa subunit	NM_002915.3	NP_002906.1	NC_000013.11	protein-coding	REVIEWED	13	+	33818068	33973945	Reference GRCh38.p12 Primary Assembly
hsa-mir-10b_26_A_c	NM_002408.3	1	165.3	165.3	0.337	0.349	1	1	6.54e-06	11	1	0	15	32	-10	0	40.3	0	0	24	2728	6	20	1007	1021	15	15	11.5	read	NM_002408.3	9606	4247	MGAT2	CDG2A|CDGS2|GLCNACTII|GNT-II|GNT2	mannosyl (alpha-1,6-)-glycoprotein beta-1,2-N-acetylglucosaminyltransferase	alpha-1,6-mannosyl-glycoprotein 2-beta-N-acetylglucosaminyltransferase|Beta-1,2-N-acetylglucosaminyltransferase II|N-glycosyl-oligosaccharide-glycoprotein N-acetylglucosaminyltransferase II|UDP-N-acetylglucosamine:alpha-6-D-mannoside beta-1,2-N-acetylglucosaminyltransferase II|glcNAc-T II|mannoside acetylglucosaminyltransferase 2	NM_002408.3	NP_002399.1	NC_000014.9	protein-coding	REVIEWED	14	+	49620770	49623480	Reference GRCh38.p12 Primary Assembly
hsa-mir-10b_26_A_c	NM_001135215.1	1	520.1	520.1	0.0147	0.0222	1	1	6.54e-06	7	1	1	24	160	8	0	267.1	0	0	24	3554	1	23	3286	3309	23	24	0	read	NM_001135215.1	9606	64288	ZSCAN31	ZNF20-Lp|ZNF310P|ZNF323	zinc finger and SCAN domain containing 31	zinc finger and SCAN domain-containing protein 31|zinc finger protein 323	NM_001135215.1	NP_001128687.1	NC_000006.12	protein-coding	VALIDATED	6	-	28324736	28359156	Reference GRCh38.p12 Primary Assembly
hsa-mir-10b_26_A_c	NM_001018837.1	1	115.2	115.2	0.432	0.437	1	1	6.54e-06	13	1	0	11	-12	-10	0	41.2	0	0	24	1052	9	19	610	620	11	11	11	read	NM_001018837.1	9606	10456	HAX1	HCLSBP1|HS1BP1|SCN3	HCLS1 associated protein X-1	HCLS1-associated protein X-1|HAX-1|HCLS1 (and PKD2) associated protein|HS1 binding protein|HS1-associating protein X-1|HS1-binding protein 1|HSP1BP-1	NM_001018837.1	NP_001018238.1	NC_000001.11	protein-coding	REVIEWED	1	+	154272562	154275874	Reference GRCh38.p12 Primary Assembly
hsa-mir-10b_26_A_c	NM_001012958.1	1	625.2	625.2	0.00347	0.0205	1	1	6.54e-06	16	1	0	8	312	0	0	231.2	0	0	24	2636	17	24	1287	1294	8	8	0	read	NM_001012958.1	9606	27185	DISC1	C1orf136|SCZD9	DISC1 scaffold protein	disrupted in schizophrenia 1 protein	NM_001012958.1	NP_001012976.1	NC_000001.11	protein-coding	REVIEWED	1	+	231626814	232041271	Reference GRCh38.p12 Primary Assembly
hsa-mir-10b_26_A_c	NR_038302.1	1	557.2	557.2	0.000708	0.00219	1	1	6.54e-06	10	1	0	24	252	4	0	222.2	0	0	24	1505	1	24	574	597	24	24	0	read	NR_038302.1	9606	100505687	LINC00888	-	long intergenic non-protein coding RNA 888	-	NR_038302.1	-	NC_000003.12	ncRNA	VALIDATED	3	+	183447607	183456012	Reference GRCh38.p12 Primary Assembly
hsa-mir-10b_26_A_c	NR_038301.1	1	557.2	557.2	0.000708	0.00219	1	1	6.54e-06	10	1	0	24	252	4	0	222.2	0	0	24	1644	1	24	713	736	24	24	0	read	NR_038301.1	9606	100505687	LINC00888	-	long intergenic non-protein coding RNA 888	-	NR_038301.1	-	NC_000003.12	ncRNA	VALIDATED	3	+	183447607	183456012	Reference GRCh38.p12 Primary Assembly
hsa-mir-10b_26_A_c	NR_073499.1	1	573.7	573.7	2.92e-05	8.27e-05	1	1	6.54e-06	9	1	0	22	252	24	0	204.7	0	0	24	2486	3	24	2371	2392	22	22	0	read	NR_073499.1	9606	10657	KHDRBS1	Sam68|p62|p68	KH RNA binding domain containing, signal transduction associated 1	KH domain-containing, RNA-binding, signal transduction-associated protein 1|GAP-associated tyrosine phosphoprotein p62 (Sam68)|KH domain containing, RNA binding, signal transduction associated 1|p21 Ras GTPase-activating protein-associated p62|src-associated in mitosis 68 kDa protein	NR_073499.1	-	NC_000001.11	protein-coding	REVIEWED	1	+	32013693	32060858	Reference GRCh38.p12 Primary Assembly
hsa-mir-10b_26_A_c	NR_024462.1	1	570.5	570.5	3.23e-05	8.4e-05	1	1	6.54e-06	16	1	0	8	248	0	0	242.5	0	0	24	1696	16	23	1137	1144	8	8	0	read	NR_024462.1	9606	100190938	RAMP2-AS1	-	RAMP2 antisense RNA 1	CTD-3193K9.7	NR_024462.1	-	NC_000017.11	ncRNA	VALIDATED	17	-	42753913	42761256	Reference GRCh38.p12 Primary Assembly
hsa-mir-10b_26_A_c	NR_024461.1	1	570.5	570.5	3.23e-05	8.4e-05	1	1	6.54e-06	16	1	0	8	248	0	0	242.5	0	0	24	3272	16	23	2424	2431	8	8	0	read	NR_024461.1	9606	100190938	RAMP2-AS1	-	RAMP2 antisense RNA 1	CTD-3193K9.7	NR_024461.1	-	NC_000017.11	ncRNA	VALIDATED	17	-	42753913	42761256	Reference GRCh38.p12 Primary Assembly
hsa-mir-10b_26_A_c	NM_025160.6	1	68.7	68.7	0.459	0.463	1	1	6.54e-06	9	1	0	21	-108	36	0	45.7	0	0	24	6884	1	21	4320	4340	21	21	12	read	NM_025160.6	9606	80232	WDR26	CDW2|GID7|MIP2|SKDEAS	WD repeat domain 26	WD repeat-containing protein 26|CUL4- and DDB1-associated WDR protein 2|GID complex subunit 7 homolog|myocardial ischemic preconditioning upregulated protein 2	NM_025160.6	NP_079436.4	NC_000001.11	protein-coding	REVIEWED	1	-	224385142	224434766	Reference GRCh38.p12 Primary Assembly
hsa-mir-10b_26_A_c	NM_005862.2	1	566.8	566.8	0.000572	0.00199	1	1	6.54e-06	8.5	1	0	22	152	24	0	295.8	0	0	24	5166	2	23	1154	1175	22	22	0	read	NM_005862.2	9606	10274	STAG1	MRD47|SA1|SCC3A	stromal antigen 1	cohesin subunit SA-1|SCC3 homolog 1|nuclear protein stromal antigen 1	NM_005862.2	NP_005853.2	NC_000003.12	protein-coding	REVIEWED	3	-	136336234	136752411	Reference GRCh38.p12 Primary Assembly
hsa-mir-10b_26_A_c	NM_001348220.1	1	531.5	531.5	0.00122	0.00232	1	1	6.54e-06	9.5	1	0	23	244	16	0	183.5	0	0	24	7942	2	24	2810	2832	23	23	0	read	NM_001348220.1	9606	6925	TCF4	E2-2|FECD3|ITF-2|ITF2|PTHS|SEF-2|SEF2|SEF2-1|SEF2-1A|SEF2-1B|SEF2-1D|TCF-4|bHLHb19	transcription factor 4	transcription factor 4|SL3-3 enhancer factor 2|class B basic helix-loop-helix protein 19|immunoglobulin transcription factor 2	NM_001348220.1	NP_001335149.1	NC_000018.10	protein-coding	REVIEWED	18	-	55222330	55635992	Reference GRCh38.p12 Primary Assembly
hsa-mir-10b_26_A_c	NM_001348216.1	1	531.5	531.5	0.00122	0.00232	1	1	6.54e-06	9.5	1	0	23	244	16	0	183.5	0	0	24	7382	2	24	2250	2272	23	23	0	read	NM_001348216.1	9606	6925	TCF4	E2-2|FECD3|ITF-2|ITF2|PTHS|SEF-2|SEF2|SEF2-1|SEF2-1A|SEF2-1B|SEF2-1D|TCF-4|bHLHb19	transcription factor 4	transcription factor 4|SL3-3 enhancer factor 2|class B basic helix-loop-helix protein 19|immunoglobulin transcription factor 2	NM_001348216.1	NP_001335145.1	NC_000018.10	protein-coding	REVIEWED	18	-	55222330	55635992	Reference GRCh38.p12 Primary Assembly
hsa-mir-10b_26_A_c	NM_001348214.1	1	531.5	531.5	0.00122	0.00232	1	1	6.54e-06	9.5	1	0	23	244	16	0	183.5	0	0	24	7346	2	24	2214	2236	23	23	0	read	NM_001348214.1	9606	6925	TCF4	E2-2|FECD3|ITF-2|ITF2|PTHS|SEF-2|SEF2|SEF2-1|SEF2-1A|SEF2-1B|SEF2-1D|TCF-4|bHLHb19	transcription factor 4	transcription factor 4|SL3-3 enhancer factor 2|class B basic helix-loop-helix protein 19|immunoglobulin transcription factor 2	NM_001348214.1	NP_001335143.1	NC_000018.10	protein-coding	REVIEWED	18	-	55222330	55635992	Reference GRCh38.p12 Primary Assembly
hsa-mir-10b_26_A_c	NM_001348213.1	1	531.5	531.5	0.00122	0.00232	1	1	6.54e-06	9.5	1	0	23	244	16	0	183.5	0	0	24	7717	2	24	2585	2607	23	23	0	read	NM_001348213.1	9606	6925	TCF4	E2-2|FECD3|ITF-2|ITF2|PTHS|SEF-2|SEF2|SEF2-1|SEF2-1A|SEF2-1B|SEF2-1D|TCF-4|bHLHb19	transcription factor 4	transcription factor 4|SL3-3 enhancer factor 2|class B basic helix-loop-helix protein 19|immunoglobulin transcription factor 2	NM_001348213.1	NP_001335142.1	NC_000018.10	protein-coding	REVIEWED	18	-	55222330	55635992	Reference GRCh38.p12 Primary Assembly
hsa-mir-10b_26_A_c	NM_001330604.2	1	531.5	531.5	0.00122	0.00232	1	1	6.54e-06	9.5	1	0	23	244	16	0	183.5	0	0	24	8329	2	24	3197	3219	23	23	0	read	NM_001330604.2	9606	6925	TCF4	E2-2|FECD3|ITF-2|ITF2|PTHS|SEF-2|SEF2|SEF2-1|SEF2-1A|SEF2-1B|SEF2-1D|TCF-4|bHLHb19	transcription factor 4	transcription factor 4|SL3-3 enhancer factor 2|class B basic helix-loop-helix protein 19|immunoglobulin transcription factor 2	NM_001330604.2	NP_001317533.1	NC_000018.10	protein-coding	REVIEWED	18	-	55222330	55635992	Reference GRCh38.p12 Primary Assembly
hsa-mir-10b_26_A_c	NM_001243236.1	1	531.5	531.5	0.00122	0.00232	1	1	6.54e-06	9.5	1	0	23	244	16	0	183.5	0	0	24	7365	2	24	2233	2255	23	23	0	read	NM_001243236.1	9606	6925	TCF4	E2-2|FECD3|ITF-2|ITF2|PTHS|SEF-2|SEF2|SEF2-1|SEF2-1A|SEF2-1B|SEF2-1D|TCF-4|bHLHb19	transcription factor 4	transcription factor 4|SL3-3 enhancer factor 2|class B basic helix-loop-helix protein 19|immunoglobulin transcription factor 2	NM_001243236.1	NP_001230165.1	NC_000018.10	protein-coding	REVIEWED	18	-	55222330	55635992	Reference GRCh38.p12 Primary Assembly
hsa-mir-10b_26_A_c	NM_001243235.1	1	531.5	531.5	0.00122	0.00232	1	1	6.54e-06	9.5	1	0	23	244	16	0	183.5	0	0	24	7349	2	24	2217	2239	23	23	0	read	NM_001243235.1	9606	6925	TCF4	E2-2|FECD3|ITF-2|ITF2|PTHS|SEF-2|SEF2|SEF2-1|SEF2-1A|SEF2-1B|SEF2-1D|TCF-4|bHLHb19	transcription factor 4	transcription factor 4|SL3-3 enhancer factor 2|class B basic helix-loop-helix protein 19|immunoglobulin transcription factor 2	NM_001243235.1	NP_001230164.1	NC_000018.10	protein-coding	REVIEWED	18	-	55222330	55635992	Reference GRCh38.p12 Primary Assembly
hsa-mir-10b_26_A_c	NM_001243233.1	1	531.5	531.5	0.00122	0.00232	1	1	6.54e-06	9.5	1	0	23	244	16	0	183.5	0	0	24	7717	2	24	2585	2607	23	23	0	read	NM_001243233.1	9606	6925	TCF4	E2-2|FECD3|ITF-2|ITF2|PTHS|SEF-2|SEF2|SEF2-1|SEF2-1A|SEF2-1B|SEF2-1D|TCF-4|bHLHb19	transcription factor 4	transcription factor 4|SL3-3 enhancer factor 2|class B basic helix-loop-helix protein 19|immunoglobulin transcription factor 2	NM_001243233.1	NP_001230162.1	NC_000018.10	protein-coding	REVIEWED	18	-	55222330	55635992	Reference GRCh38.p12 Primary Assembly
hsa-mir-10b_26_A_c	NM_001243232.1	1	531.5	531.5	0.00122	0.00232	1	1	6.54e-06	9.5	1	0	23	244	16	0	183.5	0	0	24	7788	2	24	2656	2678	23	23	0	read	NM_001243232.1	9606	6925	TCF4	E2-2|FECD3|ITF-2|ITF2|PTHS|SEF-2|SEF2|SEF2-1|SEF2-1A|SEF2-1B|SEF2-1D|TCF-4|bHLHb19	transcription factor 4	transcription factor 4|SL3-3 enhancer factor 2|class B basic helix-loop-helix protein 19|immunoglobulin transcription factor 2	NM_001243232.1	NP_001230161.1	NC_000018.10	protein-coding	REVIEWED	18	-	55222330	55635992	Reference GRCh38.p12 Primary Assembly
hsa-mir-10b_26_A_c	NM_001243230.1	1	531.5	531.5	0.00122	0.00232	1	1	6.54e-06	9.5	1	0	23	244	16	0	183.5	0	0	24	7793	2	24	2661	2683	23	23	0	read	NM_001243230.1	9606	6925	TCF4	E2-2|FECD3|ITF-2|ITF2|PTHS|SEF-2|SEF2|SEF2-1|SEF2-1A|SEF2-1B|SEF2-1D|TCF-4|bHLHb19	transcription factor 4	transcription factor 4|SL3-3 enhancer factor 2|class B basic helix-loop-helix protein 19|immunoglobulin transcription factor 2	NM_001243230.1	NP_001230159.1	NC_000018.10	protein-coding	REVIEWED	18	-	55222330	55635992	Reference GRCh38.p12 Primary Assembly
hsa-mir-10b_26_A_c	NM_001243228.1	1	531.5	531.5	0.00122	0.00232	1	1	6.54e-06	9.5	1	0	23	244	16	0	183.5	0	0	24	8276	2	24	3144	3166	23	23	0	read	NM_001243228.1	9606	6925	TCF4	E2-2|FECD3|ITF-2|ITF2|PTHS|SEF-2|SEF2|SEF2-1|SEF2-1A|SEF2-1B|SEF2-1D|TCF-4|bHLHb19	transcription factor 4	transcription factor 4|SL3-3 enhancer factor 2|class B basic helix-loop-helix protein 19|immunoglobulin transcription factor 2	NM_001243228.1	NP_001230157.1	NC_000018.10	protein-coding	REVIEWED	18	-	55222330	55635992	Reference GRCh38.p12 Primary Assembly
hsa-mir-10b_26_A_c	NM_001083962.1	1	531.5	531.5	0.00122	0.00232	1	1	6.54e-06	9.5	1	0	23	244	16	0	183.5	0	0	24	8332	2	24	3200	3222	23	23	0	read	NM_001083962.1	9606	6925	TCF4	E2-2|FECD3|ITF-2|ITF2|PTHS|SEF-2|SEF2|SEF2-1|SEF2-1A|SEF2-1B|SEF2-1D|TCF-4|bHLHb19	transcription factor 4	transcription factor 4|SL3-3 enhancer factor 2|class B basic helix-loop-helix protein 19|immunoglobulin transcription factor 2	NM_001083962.1	NP_001077431.1	NC_000018.10	protein-coding	REVIEWED	18	-	55222330	55635992	Reference GRCh38.p12 Primary Assembly
hsa-mir-10b_26_A_c	NM_032801.4	1	516.6	516.6	0.00583	0.0111	1	1	6.54e-06	15.5	1	0	9	252	0	0	182.6	0	0	24	3668	16	24	3352	3360	9	9	0	read	NM_032801.4	9606	83700	JAM3	JAM-2|JAM-3|JAM-C|JAMC	junctional adhesion molecule 3	junctional adhesion molecule C	NM_032801.4	NP_116190.3	NC_000011.10	protein-coding	REVIEWED	11	+	134068924	134151756	Reference GRCh38.p12 Primary Assembly
hsa-mir-10b_26_A_c	NM_014765.2	1	522.6	522.6	0.00529	0.0107	1	2	0.00175	8	1	1	24	244	28	0	169.6	0	0	24	3407	2	24	2488	2511	23	24	0	read	NM_014765.2	9606	9804	TOMM20	MAS20|MOM19|TOM20	translocase of outer mitochondrial membrane 20	mitochondrial import receptor subunit TOM20 homolog|mitochondrial 20 kDa outer membrane protein|outer mitochondrial membrane receptor Tom20|translocase of outer mitochondrial membrane 20 homolog type II	NM_014765.2	NP_055580.1	NC_000001.11	protein-coding	VALIDATED	1	-	235109340	235128940	Reference GRCh38.p12 Primary Assembly
hsa-mir-10b_26_A_c	NM_003199.2	1	531.5	531.5	0.00457	0.0104	1	1	6.54e-06	9.5	1	0	23	244	16	0	183.5	0	0	24	8320	2	24	3188	3210	23	23	0	read	NM_003199.2	9606	6925	TCF4	E2-2|FECD3|ITF-2|ITF2|PTHS|SEF-2|SEF2|SEF2-1|SEF2-1A|SEF2-1B|SEF2-1D|TCF-4|bHLHb19	transcription factor 4	transcription factor 4|SL3-3 enhancer factor 2|class B basic helix-loop-helix protein 19|immunoglobulin transcription factor 2	NM_003199.2	NP_003190.1	NC_000018.10	protein-coding	REVIEWED	18	-	55222330	55635992	Reference GRCh38.p12 Primary Assembly
hsa-mir-10b_26_A_c	NM_001348219.1	1	531.5	531.5	0.00457	0.0104	1	1	6.54e-06	9.5	1	0	23	244	16	0	183.5	0	0	24	7783	2	24	2651	2673	23	23	0	read	NM_001348219.1	9606	6925	TCF4	E2-2|FECD3|ITF-2|ITF2|PTHS|SEF-2|SEF2|SEF2-1|SEF2-1A|SEF2-1B|SEF2-1D|TCF-4|bHLHb19	transcription factor 4	transcription factor 4|SL3-3 enhancer factor 2|class B basic helix-loop-helix protein 19|immunoglobulin transcription factor 2	NM_001348219.1	NP_001335148.1	NC_000018.10	protein-coding	REVIEWED	18	-	55222330	55635992	Reference GRCh38.p12 Primary Assembly
hsa-mir-10b_26_A_c	NM_001348218.1	1	531.5	531.5	0.00457	0.0104	1	1	6.54e-06	9.5	1	0	23	244	16	0	183.5	0	0	24	7795	2	24	2663	2685	23	23	0	read	NM_001348218.1	9606	6925	TCF4	E2-2|FECD3|ITF-2|ITF2|PTHS|SEF-2|SEF2|SEF2-1|SEF2-1A|SEF2-1B|SEF2-1D|TCF-4|bHLHb19	transcription factor 4	transcription factor 4|SL3-3 enhancer factor 2|class B basic helix-loop-helix protein 19|immunoglobulin transcription factor 2	NM_001348218.1	NP_001335147.1	NC_000018.10	protein-coding	REVIEWED	18	-	55222330	55635992	Reference GRCh38.p12 Primary Assembly
hsa-mir-10b_26_A_c	NM_001348215.1	1	531.5	531.5	0.00457	0.0104	1	1	6.54e-06	9.5	1	0	23	244	16	0	183.5	0	0	24	7315	2	24	2183	2205	23	23	0	read	NM_001348215.1	9606	6925	TCF4	E2-2|FECD3|ITF-2|ITF2|PTHS|SEF-2|SEF2|SEF2-1|SEF2-1A|SEF2-1B|SEF2-1D|TCF-4|bHLHb19	transcription factor 4	transcription factor 4|SL3-3 enhancer factor 2|class B basic helix-loop-helix protein 19|immunoglobulin transcription factor 2	NM_001348215.1	NP_001335144.1	NC_000018.10	protein-coding	REVIEWED	18	-	55222330	55635992	Reference GRCh38.p12 Primary Assembly
hsa-mir-10b_26_A_c	NM_001348212.1	1	531.5	531.5	0.00457	0.0104	1	1	6.54e-06	9.5	1	0	23	244	16	0	183.5	0	0	24	7702	2	24	2570	2592	23	23	0	read	NM_001348212.1	9606	6925	TCF4	E2-2|FECD3|ITF-2|ITF2|PTHS|SEF-2|SEF2|SEF2-1|SEF2-1A|SEF2-1B|SEF2-1D|TCF-4|bHLHb19	transcription factor 4	transcription factor 4|SL3-3 enhancer factor 2|class B basic helix-loop-helix protein 19|immunoglobulin transcription factor 2	NM_001348212.1	NP_001335141.1	NC_000018.10	protein-coding	REVIEWED	18	-	55222330	55635992	Reference GRCh38.p12 Primary Assembly
hsa-mir-10b_26_A_c	NM_001348211.1	1	531.5	531.5	0.00457	0.0104	1	1	6.54e-06	9.5	1	0	23	244	16	0	183.5	0	0	24	7766	2	24	2634	2656	23	23	0	read	NM_001348211.1	9606	6925	TCF4	E2-2|FECD3|ITF-2|ITF2|PTHS|SEF-2|SEF2|SEF2-1|SEF2-1A|SEF2-1B|SEF2-1D|TCF-4|bHLHb19	transcription factor 4	transcription factor 4|SL3-3 enhancer factor 2|class B basic helix-loop-helix protein 19|immunoglobulin transcription factor 2	NM_001348211.1	NP_001335140.1	NC_000018.10	protein-coding	REVIEWED	18	-	55222330	55635992	Reference GRCh38.p12 Primary Assembly
hsa-mir-10b_26_A_c	NM_001306208.1	1	531.5	531.5	0.00457	0.0104	1	1	6.54e-06	9.5	1	0	23	244	16	0	183.5	0	0	24	7776	2	24	2644	2666	23	23	0	read	NM_001306208.1	9606	6925	TCF4	E2-2|FECD3|ITF-2|ITF2|PTHS|SEF-2|SEF2|SEF2-1|SEF2-1A|SEF2-1B|SEF2-1D|TCF-4|bHLHb19	transcription factor 4	transcription factor 4|SL3-3 enhancer factor 2|class B basic helix-loop-helix protein 19|immunoglobulin transcription factor 2	NM_001306208.1	NP_001293137.1	NC_000018.10	protein-coding	REVIEWED	18	-	55222330	55635992	Reference GRCh38.p12 Primary Assembly
hsa-mir-10b_26_A_c	NM_001306207.1	1	531.5	531.5	0.00457	0.0104	1	1	6.54e-06	9.5	1	0	23	244	16	0	183.5	0	0	24	7945	2	24	2813	2835	23	23	0	read	NM_001306207.1	9606	6925	TCF4	E2-2|FECD3|ITF-2|ITF2|PTHS|SEF-2|SEF2|SEF2-1|SEF2-1A|SEF2-1B|SEF2-1D|TCF-4|bHLHb19	transcription factor 4	transcription factor 4|SL3-3 enhancer factor 2|class B basic helix-loop-helix protein 19|immunoglobulin transcription factor 2	NM_001306207.1	NP_001293136.1	NC_000018.10	protein-coding	REVIEWED	18	-	55222330	55635992	Reference GRCh38.p12 Primary Assembly
hsa-mir-10b_26_A_c	NM_001243234.1	1	531.5	531.5	0.00457	0.0104	1	1	6.54e-06	9.5	1	0	23	244	16	0	183.5	0	0	24	7361	2	24	2229	2251	23	23	0	read	NM_001243234.1	9606	6925	TCF4	E2-2|FECD3|ITF-2|ITF2|PTHS|SEF-2|SEF2|SEF2-1|SEF2-1A|SEF2-1B|SEF2-1D|TCF-4|bHLHb19	transcription factor 4	transcription factor 4|SL3-3 enhancer factor 2|class B basic helix-loop-helix protein 19|immunoglobulin transcription factor 2	NM_001243234.1	NP_001230163.1	NC_000018.10	protein-coding	REVIEWED	18	-	55222330	55635992	Reference GRCh38.p12 Primary Assembly
hsa-mir-10b_26_A_c	NM_001243231.1	1	531.5	531.5	0.00457	0.0104	1	1	6.54e-06	9.5	1	0	23	244	16	0	183.5	0	0	24	7754	2	24	2622	2644	23	23	0	read	NM_001243231.1	9606	6925	TCF4	E2-2|FECD3|ITF-2|ITF2|PTHS|SEF-2|SEF2|SEF2-1|SEF2-1A|SEF2-1B|SEF2-1D|TCF-4|bHLHb19	transcription factor 4	transcription factor 4|SL3-3 enhancer factor 2|class B basic helix-loop-helix protein 19|immunoglobulin transcription factor 2	NM_001243231.1	NP_001230160.1	NC_000018.10	protein-coding	REVIEWED	18	-	55222330	55635992	Reference GRCh38.p12 Primary Assembly
hsa-mir-10b_26_A_c	NM_001243227.1	1	531.5	531.5	0.00457	0.0104	1	1	6.54e-06	9.5	1	0	23	244	16	0	183.5	0	0	24	8166	2	24	3034	3056	23	23	0	read	NM_001243227.1	9606	6925	TCF4	E2-2|FECD3|ITF-2|ITF2|PTHS|SEF-2|SEF2|SEF2-1|SEF2-1A|SEF2-1B|SEF2-1D|TCF-4|bHLHb19	transcription factor 4	transcription factor 4|SL3-3 enhancer factor 2|class B basic helix-loop-helix protein 19|immunoglobulin transcription factor 2	NM_001243227.1	NP_001230156.1	NC_000018.10	protein-coding	REVIEWED	18	-	55222330	55635992	Reference GRCh38.p12 Primary Assembly
hsa-mir-10b_26_A_c	NM_001243226.2	1	531.5	531.5	0.00457	0.0104	1	1	6.54e-06	9.5	1	0	23	244	16	0	183.5	0	0	24	8122	2	24	2990	3012	23	23	0	read	NM_001243226.2	9606	6925	TCF4	E2-2|FECD3|ITF-2|ITF2|PTHS|SEF-2|SEF2|SEF2-1|SEF2-1A|SEF2-1B|SEF2-1D|TCF-4|bHLHb19	transcription factor 4	transcription factor 4|SL3-3 enhancer factor 2|class B basic helix-loop-helix protein 19|immunoglobulin transcription factor 2	NM_001243226.2	NP_001230155.2	NC_000018.10	protein-coding	REVIEWED	18	-	55222330	55635992	Reference GRCh38.p12 Primary Assembly
hsa-mir-10b_26_A_c	NM_001205329.1	1	516.6	516.6	0.00583	0.0111	1	1	6.54e-06	15.5	1	0	9	252	0	0	182.6	0	0	24	3515	16	24	3199	3207	9	9	0	read	NM_001205329.1	9606	83700	JAM3	JAM-2|JAM-3|JAM-C|JAMC	junctional adhesion molecule 3	junctional adhesion molecule C	NM_001205329.1	NP_001192258.1	NC_000011.10	protein-coding	REVIEWED	11	+	134068924	134151756	Reference GRCh38.p12 Primary Assembly
hsa-mir-10b_26_A_c	NM_001184.3	1	538.2	538.2	0.0041	0.0104	1	1	6.54e-06	11	1	0	22	312	8	0	133.2	0	0	24	8258	3	24	5892	5913	22	22	0	read	NM_001184.3	9606	545	ATR	FCTCS|FRP1|MEC1|SCKL|SCKL1	ATR serine/threonine kinase	serine/threonine-protein kinase ATR|FRAP-related protein-1|MEC1, mitosis entry checkpoint 1, homolog|ataxia telangiectasia and Rad3-related protein	NM_001184.3	NP_001175.2	NC_000003.12	protein-coding	REVIEWED	3	-	142449234	142578825	Reference GRCh38.p12 Primary Assembly
hsa-mir-10b_26_A_c	NM_001115113.2	1	68.7	68.7	0.502	0.512	1	1	6.54e-06	9	1	0	21	-108	36	0	45.7	0	0	24	6836	1	21	4272	4292	21	21	12	read	NM_001115113.2	9606	80232	WDR26	CDW2|GID7|MIP2|SKDEAS	WD repeat domain 26	WD repeat-containing protein 26|CUL4- and DDB1-associated WDR protein 2|GID complex subunit 7 homolog|myocardial ischemic preconditioning upregulated protein 2	NM_001115113.2	NP_001108585.2	NC_000001.11	protein-coding	REVIEWED	1	-	224385142	224434766	Reference GRCh38.p12 Primary Assembly
hsa-mir-10b_26_A_c	NM_001348217.1	1	531.5	531.5	0.00767	0.0174	1	1	6.54e-06	9.5	1	0	23	244	16	0	183.5	0	0	24	7957	2	24	2825	2847	23	23	0	read	NM_001348217.1	9606	6925	TCF4	E2-2|FECD3|ITF-2|ITF2|PTHS|SEF-2|SEF2|SEF2-1|SEF2-1A|SEF2-1B|SEF2-1D|TCF-4|bHLHb19	transcription factor 4	transcription factor 4|SL3-3 enhancer factor 2|class B basic helix-loop-helix protein 19|immunoglobulin transcription factor 2	NM_001348217.1	NP_001335146.1	NC_000018.10	protein-coding	REVIEWED	18	-	55222330	55635992	Reference GRCh38.p12 Primary Assembly
hsa-mir-10b_26_A_c	NM_001347937.1	1	587.7	587.7	0.00322	0.0162	1	3	0.0122	14	1	0	13	252	0	0	256.7	0	0	24	4122	12	24	3704	3716	13	13	0	read	NM_001347937.1	9606	84101	USP44	-	ubiquitin specific peptidase 44	ubiquitin carboxyl-terminal hydrolase 44|deubiquitinating enzyme 44|ubiquitin specific protease 44|ubiquitin thioesterase 44|ubiquitin thiolesterase 44|ubiquitin-specific-processing protease 44	NM_001347937.1	NP_001334866.1	NC_000012.12	protein-coding	REVIEWED	12	-	95516559	95551528	Reference GRCh38.p12 Primary Assembly
hsa-mir-10b_26_A_c	NM_001347936.1	1	587.7	587.7	0.00322	0.0162	1	3	0.0122	14	1	0	13	252	0	0	256.7	0	0	24	3931	12	24	3513	3525	13	13	0	read	NM_001347936.1	9606	84101	USP44	-	ubiquitin specific peptidase 44	ubiquitin carboxyl-terminal hydrolase 44|deubiquitinating enzyme 44|ubiquitin specific protease 44|ubiquitin thioesterase 44|ubiquitin thiolesterase 44|ubiquitin-specific-processing protease 44	NM_001347936.1	NP_001334865.1	NC_000012.12	protein-coding	REVIEWED	12	-	95516559	95551528	Reference GRCh38.p12 Primary Assembly
hsa-mir-10b_26_A_c	NM_001330605.2	1	531.5	531.5	0.00767	0.0174	1	1	6.54e-06	9.5	1	0	23	244	16	0	183.5	0	0	24	7749	2	24	2617	2639	23	23	0	read	NM_001330605.2	9606	6925	TCF4	E2-2|FECD3|ITF-2|ITF2|PTHS|SEF-2|SEF2|SEF2-1|SEF2-1A|SEF2-1B|SEF2-1D|TCF-4|bHLHb19	transcription factor 4	transcription factor 4|SL3-3 enhancer factor 2|class B basic helix-loop-helix protein 19|immunoglobulin transcription factor 2	NM_001330605.2	NP_001317534.1	NC_000018.10	protein-coding	REVIEWED	18	-	55222330	55635992	Reference GRCh38.p12 Primary Assembly
hsa-mir-10b_26_A_c	NM_001330357.1	1	538.5	538.5	0.00692	0.0174	1	1	6.54e-06	15.5	1	0	9	160	0	0	298.5	0	0	24	3956	15	23	3024	3032	9	9	0	read	NM_001330357.1	9606	143684	FAM76B	-	family with sequence similarity 76 member B	protein FAM76B	NM_001330357.1	NP_001317286.1	NC_000011.10	protein-coding	VALIDATED	11	-	95768941	95790395	Reference GRCh38.p12 Primary Assembly
hsa-mir-10b_26_A_c	NM_001330355.1	1	550	550	0.00582	0.0174	1	1	6.54e-06	16	1	0	8	312	0	0	156	0	0	24	2919	17	24	1587	1594	8	8	0	read	NM_001330355.1	9606	93611	FBXO44	FBG3|FBX30|FBX6A|Fbx44|Fbxo6a	F-box protein 44	F-box only protein 44|F-box gene 3|F-box protein FBX30|F-box/G-domain protein 3	NM_001330355.1	NP_001317284.1	NC_000001.11	protein-coding	REVIEWED	1	+	11654374	11663326	Reference GRCh38.p12 Primary Assembly
hsa-mir-10b_26_A_c	NM_175876.4	1	615.6	615.6	5.39e-05	0.000269	1	1	6.54e-06	9	1	0	24	312	12	0	202.6	0	0	24	5159	1	24	3421	3444	24	24	0	read	NM_175876.4	9606	149371	EXOC8	EXO84|Exo84p|SEC84	exocyst complex component 8	exocyst complex component 8|exocyst complex 84 kDa subunit	NM_175876.4	NP_787072.2	NC_000001.11	protein-coding	REVIEWED	1	-	231332730	231337871	Reference GRCh38.p12 Primary Assembly
hsa-mir-10b_26_A_c	NM_032147.4	1	587.7	587.7	0.000115	0.000431	1	3	0.0122	14	1	0	13	252	0	0	256.7	0	0	24	4035	12	24	3604	3616	13	13	0	read	NM_032147.4	9606	84101	USP44	-	ubiquitin specific peptidase 44	ubiquitin carboxyl-terminal hydrolase 44|deubiquitinating enzyme 44|ubiquitin specific protease 44|ubiquitin thioesterase 44|ubiquitin thiolesterase 44|ubiquitin-specific-processing protease 44	NM_032147.4	NP_115523.2	NC_000012.12	protein-coding	REVIEWED	12	-	95516559	95551528	Reference GRCh38.p12 Primary Assembly
hsa-mir-10b_26_A_c	NM_001018073.2	1	623	623	4.38e-05	0.000232	1	1	6.54e-06	9.5	1	1	23	244	36	0	265	0	0	24	2049	3	24	1737	1759	22	23	0	read	NM_001018073.2	9606	5106	PCK2	PEPCK|PEPCK-M|PEPCK2	phosphoenolpyruvate carboxykinase 2, mitochondrial	phosphoenolpyruvate carboxykinase [GTP], mitochondrial|PEP carboxykinase|phosphopyruvate carboxylase	NM_001018073.2	NP_001018083.2	NC_000014.9	protein-coding	REVIEWED	14	+	24094130	24104131	Reference GRCh38.p12 Primary Assembly
hsa-mir-10b_26_A_c	NM_020235.6	2	1159.6	622.5	0.00689	0.026	1	2	0.00175	11.5	1	0	14	248	0	0	277.5	0	0	24	8947	10	23	4407	4420	14	14	11.5	read	NM_020235.6	9606	56987	BBX	ARTC1|HBP2|HSPC339|MDS001	BBX, HMG-box containing	HMG box transcription factor BBX|Ag recognized by Treg cells 1|HMG box-containing protein 2|bobby sox homolog|x 001 protein	NM_020235.6	NP_064620.2	NC_000003.12	protein-coding	VALIDATED	3	+	107522935	107811328	Reference GRCh38.p12 Primary Assembly
hsa-mir-10b_26_A_c	NM_001310.3	2	1109.7	575.1	0.0122	0.0342	1	2	0.00175	13.5	1	0	12	248	0	0	240.1	0	0	24	3823	12	23	3727	3738	12	12	0	read	NM_001310.3	9606	1389	CREBL2	-	cAMP responsive element binding protein like 2	cAMP-responsive element-binding protein-like 2|MHBs-binding protein 1	NM_001310.3	NP_001301.1	NC_000012.12	protein-coding	REVIEWED	12	+	12611832	12645107	Reference GRCh38.p12 Primary Assembly
hsa-mir-10b_26_A_c	NM_001278393.1	1	587.7	587.7	0.0105	0.0342	1	3	0.0122	14	1	0	13	252	0	0	256.7	0	0	24	4106	12	24	3675	3687	13	13	0	read	NM_001278393.1	9606	84101	USP44	-	ubiquitin specific peptidase 44	ubiquitin carboxyl-terminal hydrolase 44|deubiquitinating enzyme 44|ubiquitin specific protease 44|ubiquitin thioesterase 44|ubiquitin thiolesterase 44|ubiquitin-specific-processing protease 44	NM_001278393.1	NP_001265322.1	NC_000012.12	protein-coding	REVIEWED	12	-	95516559	95551528	Reference GRCh38.p12 Primary Assembly
hsa-mir-10b_26_A_c	NM_001042403.2	1	587.7	587.7	0.0105	0.0342	1	3	0.0122	14	1	0	13	252	0	0	256.7	0	0	24	3890	12	24	3459	3471	13	13	0	read	NM_001042403.2	9606	84101	USP44	-	ubiquitin specific peptidase 44	ubiquitin carboxyl-terminal hydrolase 44|deubiquitinating enzyme 44|ubiquitin specific protease 44|ubiquitin thioesterase 44|ubiquitin thiolesterase 44|ubiquitin-specific-processing protease 44	NM_001042403.2	NP_001035862.1	NC_000012.12	protein-coding	REVIEWED	12	-	95516559	95551528	Reference GRCh38.p12 Primary Assembly
hsa-mir-10b_26_A_c	NM_198450.5	2	1208.1	648	0.000938	0.00708	1	1	6.54e-06	11	1	0	17	312	16	0	226	0	0	24	6479	8	24	3941	3957	17	17	0	read	NM_198450.5	9606	139322	APOOL	CXorf33|FAM121A|Mic27|UNQ8193	apolipoprotein O like	MICOS complex subunit MIC27|AAIR8193|family with sequence similarity 121A	NM_198450.5	NP_940852.3	NC_000023.11	protein-coding	REVIEWED	X	+	85003851	85093316	Reference GRCh38.p12 Primary Assembly
hsa-mir-10b_26_A_c	NM_138467.2	1	520.3	520.3	0.00753	0.0146	1	1	6.54e-06	13	1	0	16	152	0	0	288.3	0	0	24	3448	8	23	2995	3010	16	16	0	read	NM_138467.2	9606	127253	TYW3	C1orf171	tRNA-yW synthesizing protein 3 homolog	tRNA wybutosine-synthesizing protein 3 homolog|tRNA(Phe) 7-((3-amino-3-carboxypropyl)-4-demethylwyosine(37)-N(4))-methyltransferase|tRNA-yW-synthesizing protein 3	NM_138467.2	NP_612476.1	NC_000001.11	protein-coding	VALIDATED	1	+	74733151	74766676	Reference GRCh38.p12 Primary Assembly
hsa-mir-10b_26_A_c	NM_001276286.1	2	1159.6	622.5	0.00147	0.00939	1	2	0.00175	11.5	1	0	14	248	0	0	277.5	0	0	24	8028	10	23	3488	3501	14	14	11.5	read	NM_001276286.1	9606	56987	BBX	ARTC1|HBP2|HSPC339|MDS001	BBX, HMG-box containing	HMG box transcription factor BBX|Ag recognized by Treg cells 1|HMG box-containing protein 2|bobby sox homolog|x 001 protein	NM_001276286.1	NP_001263215.1	NC_000003.12	protein-coding	VALIDATED	3	+	107522935	107811328	Reference GRCh38.p12 Primary Assembly
hsa-mir-10b_26_A_c	NM_001142568.2	2	1159.6	622.5	0.00147	0.00939	1	2	0.00175	11.5	1	0	14	248	0	0	277.5	0	0	24	9037	10	23	4497	4510	14	14	11.5	read	NM_001142568.2	9606	56987	BBX	ARTC1|HBP2|HSPC339|MDS001	BBX, HMG-box containing	HMG box transcription factor BBX|Ag recognized by Treg cells 1|HMG box-containing protein 2|bobby sox homolog|x 001 protein	NM_001142568.2	NP_001136040.1	NC_000003.12	protein-coding	VALIDATED	3	+	107522935	107811328	Reference GRCh38.p12 Primary Assembly
hsa-mir-10b_26_A_c	NM_001037293.2	1	556.9	556.9	0.00433	0.0144	1	1	6.54e-06	15.5	1	0	9	240	0	0	234.9	0	0	24	9286	15	23	4079	4087	9	9	0	read	NM_001037293.2	9606	114299	PALM2	AKAP2	paralemmin 2	paralemmin-2|A kinase (PRKA) anchor protein 2	NM_001037293.2	NP_001032370.1	NC_000009.12	protein-coding	VALIDATED	9	+	109640787	109951475	Reference GRCh38.p12 Primary Assembly
hsa-mir-10b_26_A_c	NM_053016.5	1	556.9	556.9	0.0179	0.0396	1	1	6.54e-06	15.5	1	0	9	240	0	0	234.9	0	0	24	9500	15	23	4293	4301	9	9	0	read	NM_053016.5	9606	114299	PALM2	AKAP2	paralemmin 2	paralemmin-2|A kinase (PRKA) anchor protein 2	NM_053016.5	NP_443749.5	NC_000009.12	protein-coding	VALIDATED	9	+	109640787	109951475	Reference GRCh38.p12 Primary Assembly
[truncated: 178 more rows]
