# Supplementary material for: MicroRNA editing patterns in Huntington’s disease
Source: Sci Rep. 2022 Feb 24;12:3173. doi: 10.1038/s41598-022-06970-6 (PMC8873361; doi:10.1038/s41598-022-06970-6)
Supplement: Supplementary file 2 — Supplementary Information 2. [file 41598_2022_6970_MOESM2_ESM.zip › SupplementaryTables-r2/Table S12.xlsx]

## Sheet: Table S12
Table S12. The 308 new targets in has-mir-10b-26_A_c.
Query	Ref	Total_Hits	Total_Score	Max_Score	Score_PValue	Corrected_Score_PValue	U-to-C_Reads	Total_Reads	Variation_PValue	Total_Mismatches	Mismatch_PValue	Total_Extension	Total_Matched_Length	Seed_Score	12-17nt_Score	Close_Hit_Score	AU_Content_Score	Position_Score	FirstA_Score	Query_Len	Ref_Len	Query_Start	Query_End	Ref_Start	Ref_End	Query_Paired	Ref_Paired	Centered_Pair	Site_Type	Ref.	#tax_id	GeneID	Symbol	Synonyms	description	Other_designations	RNA_nucleotide_accession.version	protein_accession.version	genomic_nucleotide_accession.version	type_of_gene	status	chromosome	orientation	start_position_on_the_genomic_accession	end_position_on_the_genomic_accession	assembly
hsa-mir-10b_26_A_c	NR_030358.1	1	47969.8	47969.8	0	0	1187	1943	0	14	1	0	12	160	0	0	287.8	0	0	24	95	12	23	36	47	12	12	0	read	NR_030358.1	9606	693213	MIR628	MIRN628|hsa-mir-628|mir-628	microRNA 628	-	NR_030358.1	-	NC_000015.10	ncRNA	PROVISIONAL	15	-	55372939	55373033	Reference GRCh38.p12 Primary Assembly
hsa-mir-10b_26_A_c	NM_006815.3	1	12731.8	12731.8	0	0	306	306	0	15	1	0	11	240	0	0	213.8	0	0	24	2126	13	23	1618	1628	11	11	0	read	NM_006815.3	9606	10959	TMED2	P24A|RNP24|p24|p24b1|p24beta1	transmembrane p24 trafficking protein 2	transmembrane emp24 domain-containing protein 2|coated vesicle membrane protein|membrane protein p24A|p24 family protein beta-1|transmembrane emp24 domain trafficking protein 2	NM_006815.3	NP_006806.1	NC_000012.12	protein-coding	VALIDATED	12	+	123584528	123598143	Reference GRCh38.p12 Primary Assembly
hsa-mir-10b_26_A_c	NM_001321445.1	1	12691.8	12691.8	0	0	305	305	0	15	1	0	11	240	0	0	213.8	0	0	24	2164	13	23	1637	1647	11	11	0	read	NM_001321445.1	9606	10959	TMED2	P24A|RNP24|p24|p24b1|p24beta1	transmembrane p24 trafficking protein 2	transmembrane emp24 domain-containing protein 2|coated vesicle membrane protein|membrane protein p24A|p24 family protein beta-1|transmembrane emp24 domain trafficking protein 2	NM_001321445.1	NP_001308374.1	NC_000012.12	protein-coding	VALIDATED	12	+	123584528	123598143	Reference GRCh38.p12 Primary Assembly
hsa-mir-10b_26_A_c	NR_031565.1	1	4086.2	4086.2	0	0	88	133	0	9	1	0	21	252	16	0	241.2	0	0	24	88	4	24	51	71	21	21	0	read	NR_031565.1	9606	100302135	MIR320C1	MIR320C-1|MIRN320C1|hsa-mir-320c-1|mir-320c-1	microRNA 320c-1	-	NR_031565.1	-	NC_000018.10	ncRNA	PROVISIONAL	18	+	21683509	21683596	Reference GRCh38.p12 Primary Assembly
hsa-mir-10b_26_A_c	NM_033107.3	1	2352.6	2352.6	0	0	46	46	0	16	1	0	9	252	0	0	223.6	0	0	24	7550	16	24	4079	4087	9	9	0	read	NM_033107.3	9606	85865	GTPBP10	ObgH2|UG0751c10	GTP binding protein 10	GTP-binding protein 10|GTP binding protein 10 (putative)|protein obg homolog 2	NM_033107.3	NP_149098.2	NC_000007.14	protein-coding	VALIDATED	7	+	90346664	90391454	Reference GRCh38.p12 Primary Assembly
hsa-mir-10b_26_A_c	NM_001042717.2	1	2352.6	2352.6	0	0	46	46	0	16	1	0	9	252	0	0	223.6	0	0	24	7313	16	24	3842	3850	9	9	0	read	NM_001042717.2	9606	85865	GTPBP10	ObgH2|UG0751c10	GTP binding protein 10	GTP-binding protein 10|GTP binding protein 10 (putative)|protein obg homolog 2	NM_001042717.2	NP_001036182.1	NC_000007.14	protein-coding	VALIDATED	7	+	90346664	90391454	Reference GRCh38.p12 Primary Assembly
hsa-mir-10b_26_A_c	NM_016072.4	1	1726.5	1726.5	0	0	31	33	0	17	1	0	8	160	0	0	295.5	0	0	24	3272	16	23	3009	3016	8	8	0	read	NM_016072.4	9606	51026	GOLT1B	CGI-141|GCT2|GOT1|GOT1B|YMR292W	golgi transport 1B	vesicle transport protein GOT1B|germ cell tumor 2|hGOT1a|putative NF-kappa-B-activating protein 470	NM_016072.4	NP_057156.1	NC_000012.12	protein-coding	VALIDATED	12	+	21501175	21518402	Reference GRCh38.p12 Primary Assembly
hsa-mir-10b_26_A_c	NM_032840.2	1	1096.4	1096.4	2.26e-06	4.44e-05	14	14	0	9	1	0	23	252	16	0	219.4	0	0	24	2949	2	24	1775	1797	23	23	0	read	NM_032840.2	9606	84926	SPRYD3	-	SPRY domain containing 3	SPRY domain-containing protein 3	NM_032840.2	NP_116229.1	NC_000012.12	protein-coding	VALIDATED	12	-	53064315	53079419	Reference GRCh38.p12 Primary Assembly
hsa-mir-10b_26_A_c	NM_032772.5	1	993.6	993.6	1.43e-05	0.00117	13	13	0	10.5	1	0	22	152	4	0	279.6	0	0	24	3353	2	23	2820	2841	22	22	0	read	NM_032772.5	9606	84858	ZNF503	NOLZ-1|NOLZ1|Nlz2	zinc finger protein 503	zinc finger protein 503	NM_032772.5	NP_116161.2	NC_000010.11	protein-coding	VALIDATED	10	-	75279725	75401893	Reference GRCh38.p12 Primary Assembly
hsa-mir-10b_26_A_c	NM_015012.3	1	1009.5	1009.5	1.42e-05	0.000209	13	13	0	9	1	0	24	244	8	0	193.5	0	0	24	3973	1	24	1440	1463	24	24	0	read	NM_015012.3	9606	440026	TMEM41B	-	transmembrane protein 41B	transmembrane protein 41B	NM_015012.3	NP_055827.1	NC_000011.10	protein-coding	VALIDATED	11	-	9280653	9314767	Reference GRCh38.p12 Primary Assembly
hsa-mir-10b_26_A_c	NM_147223.2	1	1020.6	1020.6	9.34e-08	4.27e-06	12	12	0	9	1	0	23	248	8	0	231.6	0	0	24	6952	1	23	1866	1888	23	23	0	read	NM_147223.2
hsa-mir-10b_26_A_c	NM_003743.4	1	1020.6	1020.6	4.05e-11	2.53e-09	12	12	0	9	1	0	23	248	8	0	231.6	0	0	24	6895	1	23	1866	1888	23	23	0	read	NM_003743.4
hsa-mir-10b_26_A_c	NM_138423.3	1	888.9	888.9	1.18e-08	3.93e-07	10	10	0	9	1	0	24	244	12	0	180.9	0	0	24	3985	1	24	3517	3540	24	24	0	read	NM_138423.3	9606	113201	CASC4	H63	cancer susceptibility 4	protein CASC4|cancer susceptibility candidate 4|cancer susceptibility candidate gene 4 protein|gene associated with HER-2/neu overexpression	NM_138423.3	NP_612432.2	NC_000015.10	protein-coding	REVIEWED	15	+	44288708	44415760	Reference GRCh38.p12 Primary Assembly
hsa-mir-10b_26_A_c	NM_177974.2	1	888.9	888.9	1.18e-08	3.93e-07	10	10	0	9	1	0	24	244	12	0	180.9	0	0	24	3817	1	24	3349	3372	24	24	0	read	NM_177974.2	9606	113201	CASC4	H63	cancer susceptibility 4	protein CASC4|cancer susceptibility candidate 4|cancer susceptibility candidate gene 4 protein|gene associated with HER-2/neu overexpression	NM_177974.2	NP_816929.1	NC_000015.10	protein-coding	REVIEWED	15	+	44288708	44415760	Reference GRCh38.p12 Primary Assembly
hsa-mir-10b_26_A_c	NM_001172773.1	2	1405.6	839.6	9.16e-06	0.000185	9	9	0	14	1	0	12	160	0	0	276.6	0	0	24	4565	12	23	2375	2386	12	12	0	read	NM_001172773.1	9606	147694	ZNF548	-	zinc finger protein 548	zinc finger protein 548	NM_001172773.1	NP_001166244.1	NC_000019.10	protein-coding	VALIDATED	19	+	57389849	57403496	Reference GRCh38.p12 Primary Assembly
hsa-mir-10b_26_A_c	NM_032342.2	1	917.4	917.4	1.22e-13	2.1e-12	8	8	0	10	1	0	18	244	20	0	275.4	0	0	24	4293	7	24	1924	1941	18	18	0	read	NM_032342.2	9606	84302	TMEM246	C9orf125	transmembrane protein 246	transmembrane protein 246|transmembrane protein C9orf125	NM_032342.2	NP_115718.1	NC_000009.12	protein-coding	VALIDATED	9	-	101473157	101489194	Reference GRCh38.p12 Primary Assembly
hsa-mir-10b_26_A_c	NM_152909.3	2	1365.6	799.6	0.000149	0.00417	8	8	0	14	1	0	12	160	0	0	276.6	0	0	24	4529	12	23	2339	2350	12	12	0	read	NM_152909.3	9606	147694	ZNF548	-	zinc finger protein 548	zinc finger protein 548	NM_152909.3	NP_690873.2	NC_000019.10	protein-coding	VALIDATED	19	+	57389849	57403496	Reference GRCh38.p12 Primary Assembly
hsa-mir-10b_26_A_c	NM_001303108.1	1	917.4	917.4	1.22e-13	2.1e-12	8	8	0	10	1	0	18	244	20	0	275.4	0	0	24	4223	7	24	1854	1871	18	18	0	read	NM_001303108.1	9606	84302	TMEM246	C9orf125	transmembrane protein 246	transmembrane protein 246|transmembrane protein C9orf125	NM_001303108.1	NP_001290037.1	NC_000009.12	protein-coding	VALIDATED	9	-	101473157	101489194	Reference GRCh38.p12 Primary Assembly
hsa-mir-10b_26_A_c	NM_001303107.1	1	917.4	917.4	1.22e-13	2.1e-12	8	8	0	10	1	0	18	244	20	0	275.4	0	0	24	4348	7	24	1979	1996	18	18	0	read	NM_001303107.1	9606	84302	TMEM246	C9orf125	transmembrane protein 246	transmembrane protein 246|transmembrane protein C9orf125	NM_001303107.1	NP_001290036.1	NC_000009.12	protein-coding	VALIDATED	9	-	101473157	101489194	Reference GRCh38.p12 Primary Assembly
hsa-mir-10b_26_A_c	NM_001350779.1	1	778	778	4.6e-07	2.2e-06	7	7	0	11	1	0	16	244	0	0	194	0	0	24	2530	9	24	293	308	16	16	0	read	NM_001350779.1	9606	55154	MSTO1	LST005|MMYAT|MST	misato 1, mitochondrial distribution and morphology regulator	protein misato homolog 1|misato homolog 1	NM_001350779.1	NP_001337708.1	NC_000001.11	protein-coding	VALIDATED	1	+	155610169	155614966	Reference GRCh38.p12 Primary Assembly
hsa-mir-10b_26_A_c	NR_130789.1	1	811.4	811.4	0.000289	0.00511	7	10	0	15.5	1	0	10	244	0	0	248.4	0	0	24	5681	15	24	3460	3469	10	10	0	read	NR_130789.1	9606	54471	MIEF1	HSU79252|MID51|SMCR7L|dJ1104E15.3	mitochondrial elongation factor 1	mitochondrial dynamics protein MID51|SMCR7-like protein|Smith-Magenis syndrome chromosome region, candidate 7-like|mitochondrial dynamic protein MID51|mitochondrial dynamic protein of 51 kDa|mitochondrial dynamics protein of 51 kDa|smith-Magenis syndrome chromosomal region candidate gene 7 protein-like	NR_130789.1	-	NC_000022.11	protein-coding	VALIDATED	22	+	39500099	39518133	Reference GRCh38.p12 Primary Assembly
hsa-mir-10b_26_A_c	NM_001350777.1	1	778	778	4.6e-07	2.2e-06	7	7	0	11	1	0	16	244	0	0	194	0	0	24	2525	9	24	288	303	16	16	0	read	NM_001350777.1	9606	55154	MSTO1	LST005|MMYAT|MST	misato 1, mitochondrial distribution and morphology regulator	protein misato homolog 1|misato homolog 1	NM_001350777.1	NP_001337706.1	NC_000001.11	protein-coding	VALIDATED	1	+	155610169	155614966	Reference GRCh38.p12 Primary Assembly
hsa-mir-10b_26_A_c	NM_001350788.1	1	778	778	4.6e-07	2.2e-06	7	7	0	11	1	0	16	244	0	0	194	0	0	24	2589	9	24	288	303	16	16	0	read	NM_001350788.1	9606	55154	MSTO1	LST005|MMYAT|MST	misato 1, mitochondrial distribution and morphology regulator	protein misato homolog 1|misato homolog 1	NM_001350788.1	NP_001337717.1	NC_000001.11	protein-coding	VALIDATED	1	+	155610169	155614966	Reference GRCh38.p12 Primary Assembly
hsa-mir-10b_26_A_c	NM_001350775.1	1	778	778	4.6e-07	2.2e-06	7	7	0	11	1	0	16	244	0	0	194	0	0	24	2525	9	24	288	303	16	16	0	read	NM_001350775.1	9606	55154	MSTO1	LST005|MMYAT|MST	misato 1, mitochondrial distribution and morphology regulator	protein misato homolog 1|misato homolog 1	NM_001350775.1	NP_001337704.1	NC_000001.11	protein-coding	VALIDATED	1	+	155610169	155614966	Reference GRCh38.p12 Primary Assembly
hsa-mir-10b_26_A_c	NM_001350786.1	1	778	778	4.6e-07	2.2e-06	7	7	0	11	1	0	16	244	0	0	194	0	0	24	2601	9	24	288	303	16	16	0	read	NM_001350786.1	9606	55154	MSTO1	LST005|MMYAT|MST	misato 1, mitochondrial distribution and morphology regulator	protein misato homolog 1|misato homolog 1	NM_001350786.1	NP_001337715.1	NC_000001.11	protein-coding	VALIDATED	1	+	155610169	155614966	Reference GRCh38.p12 Primary Assembly
hsa-mir-10b_26_A_c	NM_001350773.1	1	778	778	4.6e-07	2.2e-06	7	7	0	11	1	0	16	244	0	0	194	0	0	24	2537	9	24	288	303	16	16	0	read	NM_001350773.1	9606	55154	MSTO1	LST005|MMYAT|MST	misato 1, mitochondrial distribution and morphology regulator	protein misato homolog 1|misato homolog 1	NM_001350773.1	NP_001337702.1	NC_000001.11	protein-coding	VALIDATED	1	+	155610169	155614966	Reference GRCh38.p12 Primary Assembly
hsa-mir-10b_26_A_c	NR_146908.1	1	778	778	4.6e-07	2.2e-06	7	7	0	11	1	0	16	244	0	0	194	0	0	24	2538	9	24	288	303	16	16	0	read	NR_146908.1	9606	55154	MSTO1	LST005|MMYAT|MST	misato 1, mitochondrial distribution and morphology regulator	protein misato homolog 1|misato homolog 1	NR_146908.1	-	NC_000001.11	protein-coding	VALIDATED	1	+	155610169	155614966	Reference GRCh38.p12 Primary Assembly
hsa-mir-10b_26_A_c	NM_001350784.1	1	778	778	4.6e-07	2.2e-06	7	7	0	11	1	0	16	244	0	0	194	0	0	24	2567	9	24	293	308	16	16	0	read	NM_001350784.1	9606	55154	MSTO1	LST005|MMYAT|MST	misato 1, mitochondrial distribution and morphology regulator	protein misato homolog 1|misato homolog 1	NM_001350784.1	NP_001337713.1	NC_000001.11	protein-coding	VALIDATED	1	+	155610169	155614966	Reference GRCh38.p12 Primary Assembly
hsa-mir-10b_26_A_c	NM_001350783.1	1	778	778	4.6e-07	2.2e-06	7	7	0	11	1	0	16	244	0	0	194	0	0	24	2561	9	24	288	303	16	16	0	read	NM_001350783.1	9606	55154	MSTO1	LST005|MMYAT|MST	misato 1, mitochondrial distribution and morphology regulator	protein misato homolog 1|misato homolog 1	NM_001350783.1	NP_001337712.1	NC_000001.11	protein-coding	VALIDATED	1	+	155610169	155614966	Reference GRCh38.p12 Primary Assembly
hsa-mir-10b_26_A_c	NM_001154.3	1	769.4	769.4	0.000862	0.0353	7	7	0	15	1	0	10	240	0	0	206.4	0	0	24	1624	14	23	599	608	10	10	0	read	NM_001154.3	9606	308	ANXA5	ANX5|ENX2|HEL-S-7|PP4|RPRGL3	annexin A5	annexin A5|CBP-I|PAP-I|VAC-alpha|anchorin CII|annexin V|annexin-5|calphobindin I|endonexin II|epididymis secretory protein Li 7|lipocortin V|placental anticoagulant protein 4|placental anticoagulant protein I|thromboplastin inhibitor|vascular anticoagulant-alpha	NM_001154.3	NP_001145.1	NC_000004.12	protein-coding	REVIEWED	4	-	121667996	121696993	Reference GRCh38.p12 Primary Assembly
hsa-mir-10b_26_A_c	NM_001350778.1	1	778	778	4.6e-07	2.2e-06	7	7	0	11	1	0	16	244	0	0	194	0	0	24	2589	9	24	288	303	16	16	0	read	NM_001350778.1	9606	55154	MSTO1	LST005|MMYAT|MST	misato 1, mitochondrial distribution and morphology regulator	protein misato homolog 1|misato homolog 1	NM_001350778.1	NP_001337707.1	NC_000001.11	protein-coding	VALIDATED	1	+	155610169	155614966	Reference GRCh38.p12 Primary Assembly
hsa-mir-10b_26_A_c	NM_001350789.1	1	778	778	4.6e-07	2.2e-06	7	7	0	11	1	0	16	244	0	0	194	0	0	24	2651	9	24	288	303	16	16	0	read	NM_001350789.1	9606	55154	MSTO1	LST005|MMYAT|MST	misato 1, mitochondrial distribution and morphology regulator	protein misato homolog 1|misato homolog 1	NM_001350789.1	NP_001337718.1	NC_000001.11	protein-coding	VALIDATED	1	+	155610169	155614966	Reference GRCh38.p12 Primary Assembly
hsa-mir-10b_26_A_c	NM_001350776.1	1	778	778	4.6e-07	2.2e-06	7	7	0	11	1	0	16	244	0	0	194	0	0	24	2622	9	24	288	303	16	16	0	read	NM_001350776.1	9606	55154	MSTO1	LST005|MMYAT|MST	misato 1, mitochondrial distribution and morphology regulator	protein misato homolog 1|misato homolog 1	NM_001350776.1	NP_001337705.1	NC_000001.11	protein-coding	VALIDATED	1	+	155610169	155614966	Reference GRCh38.p12 Primary Assembly
hsa-mir-10b_26_A_c	NM_001350787.1	1	778	778	4.6e-07	2.2e-06	7	7	0	11	1	0	16	244	0	0	194	0	0	24	2529	9	24	288	303	16	16	0	read	NM_001350787.1	9606	55154	MSTO1	LST005|MMYAT|MST	misato 1, mitochondrial distribution and morphology regulator	protein misato homolog 1|misato homolog 1	NM_001350787.1	NP_001337716.1	NC_000001.11	protein-coding	VALIDATED	1	+	155610169	155614966	Reference GRCh38.p12 Primary Assembly
hsa-mir-10b_26_A_c	NM_001350774.1	1	778	778	4.6e-07	2.2e-06	7	7	0	11	1	0	16	244	0	0	194	0	0	24	2534	9	24	288	303	16	16	0	read	NM_001350774.1	9606	55154	MSTO1	LST005|MMYAT|MST	misato 1, mitochondrial distribution and morphology regulator	protein misato homolog 1|misato homolog 1	NM_001350774.1	NP_001337703.1	NC_000001.11	protein-coding	VALIDATED	1	+	155610169	155614966	Reference GRCh38.p12 Primary Assembly
hsa-mir-10b_26_A_c	NR_146907.1	1	778	778	4.6e-07	2.2e-06	7	7	0	11	1	0	16	244	0	0	194	0	0	24	2457	9	24	288	303	16	16	0	read	NR_146907.1	9606	55154	MSTO1	LST005|MMYAT|MST	misato 1, mitochondrial distribution and morphology regulator	protein misato homolog 1|misato homolog 1	NR_146907.1	-	NC_000001.11	protein-coding	VALIDATED	1	+	155610169	155614966	Reference GRCh38.p12 Primary Assembly
hsa-mir-10b_26_A_c	NM_001350772.1	1	778	778	4.6e-07	2.2e-06	7	7	0	11	1	0	16	244	0	0	194	0	0	24	2467	9	24	288	303	16	16	0	read	NM_001350772.1	9606	55154	MSTO1	LST005|MMYAT|MST	misato 1, mitochondrial distribution and morphology regulator	protein misato homolog 1|misato homolog 1	NM_001350772.1	NP_001337701.1	NC_000001.11	protein-coding	VALIDATED	1	+	155610169	155614966	Reference GRCh38.p12 Primary Assembly
hsa-mir-10b_26_A_c	NM_001304564.1	1	811.4	811.4	0.000289	0.00511	7	10	0	15.5	1	0	10	244	0	0	248.4	0	0	24	4712	15	24	2491	2500	10	10	0	read	NM_001304564.1	9606	54471	MIEF1	HSU79252|MID51|SMCR7L|dJ1104E15.3	mitochondrial elongation factor 1	mitochondrial dynamics protein MID51|SMCR7-like protein|Smith-Magenis syndrome chromosome region, candidate 7-like|mitochondrial dynamic protein MID51|mitochondrial dynamic protein of 51 kDa|mitochondrial dynamics protein of 51 kDa|smith-Magenis syndrome chromosomal region candidate gene 7 protein-like	NM_001304564.1	NP_001291493.1	NC_000022.11	protein-coding	VALIDATED	22	+	39500099	39518133	Reference GRCh38.p12 Primary Assembly
hsa-mir-10b_26_A_c	NM_019008.5	1	811.4	811.4	0.000289	0.00511	7	10	0	15.5	1	0	10	244	0	0	248.4	0	0	24	5767	15	24	3546	3555	10	10	0	read	NM_019008.5	9606	54471	MIEF1	HSU79252|MID51|SMCR7L|dJ1104E15.3	mitochondrial elongation factor 1	mitochondrial dynamics protein MID51|SMCR7-like protein|Smith-Magenis syndrome chromosome region, candidate 7-like|mitochondrial dynamic protein MID51|mitochondrial dynamic protein of 51 kDa|mitochondrial dynamics protein of 51 kDa|smith-Magenis syndrome chromosomal region candidate gene 7 protein-like	NM_019008.5	NP_061881.2	NC_000022.11	protein-coding	VALIDATED	22	+	39500099	39518133	Reference GRCh38.p12 Primary Assembly
hsa-mir-10b_26_A_c	NM_001350782.1	1	778	778	4.6e-07	2.2e-06	7	7	0	11	1	0	16	244	0	0	194	0	0	24	2564	9	24	288	303	16	16	0	read	NM_001350782.1	9606	55154	MSTO1	LST005|MMYAT|MST	misato 1, mitochondrial distribution and morphology regulator	protein misato homolog 1|misato homolog 1	NM_001350782.1	NP_001337711.1	NC_000001.11	protein-coding	VALIDATED	1	+	155610169	155614966	Reference GRCh38.p12 Primary Assembly
hsa-mir-10b_26_A_c	NM_001350780.1	1	778	778	4.6e-07	2.2e-06	7	7	0	11	1	0	16	244	0	0	194	0	0	24	2638	9	24	288	303	16	16	0	read	NM_001350780.1	9606	55154	MSTO1	LST005|MMYAT|MST	misato 1, mitochondrial distribution and morphology regulator	protein misato homolog 1|misato homolog 1	NM_001350780.1	NP_001337709.1	NC_000001.11	protein-coding	VALIDATED	1	+	155610169	155614966	Reference GRCh38.p12 Primary Assembly
hsa-mir-10b_26_A_c	NM_004326.3	1	731.1	731.1	0.0028	0.0505	6	6	0	9	1	1	21	240	12	0	202.1	0	0	24	6192	3	23	783	802	21	20	0	read	NM_004326.3	9606	607	BCL9	LGS	B cell CLL/lymphoma 9	B-cell CLL/lymphoma 9 protein|B-cell lymphoma 9 protein|bcl-9|protein legless homolog	NM_004326.3	NP_004317.2	NC_000001.11	protein-coding	REVIEWED	1	+	147541500	147626218	Reference GRCh38.p12 Primary Assembly
hsa-mir-10b_26_A_c	NR_024231.1	1	748.9	748.9	5.03e-08	2.25e-07	6	6	0	11	1	0	17	312	40	0	98.9	0	0	24	120	8	24	38	54	17	17	0	read	NR_024231.1	9606	100170224	SNAR-B1	-	small NF90 (ILF3) associated RNA B1	small ILF3/NF90-associated RNA B1	NR_024231.1	-	NC_000019.10	snRNA	PROVISIONAL	19	-	50133744	50133863	Reference GRCh38.p12 Primary Assembly
hsa-mir-10b_26_A_c	NR_024230.1	1	748.9	748.9	5.03e-08	2.25e-07	6	6	0	11	1	0	17	312	40	0	98.9	0	0	24	120	8	24	38	54	17	17	0	read	NR_024230.1	9606	100170217	SNAR-B2	-	small NF90 (ILF3) associated RNA B2	small ILF3/NF90-associated RNA B2	NR_024230.1	-	NC_000019.10	snRNA	PROVISIONAL	19	-	50139117	50139236	Reference GRCh38.p12 Primary Assembly
hsa-mir-10b_26_A_c	NM_005909.4	1	726.2	726.2	0.000166	0.0022	6	6	0	11	1	0	23	152	8	0	295.2	0	0	24	12019	1	23	10001	10023	23	23	0	read	NM_005909.4	9606	4131	MAP1B	FUTSCH|MAP5|PPP1R102	microtubule associated protein 1B	microtubule-associated protein 1B|protein phosphatase 1, regulatory subunit 102	NM_005909.4	NP_005900.2	NC_000005.10	protein-coding	VALIDATED	5	+	72107267	72209569	Reference GRCh38.p12 Primary Assembly
hsa-mir-10b_26_A_c	NM_001324255.1	1	726.2	726.2	0.0011	0.0319	6	6	0	11	1	0	23	152	8	0	295.2	0	0	24	11749	1	23	9731	9753	23	23	0	read	NM_001324255.1	9606	4131	MAP1B	FUTSCH|MAP5|PPP1R102	microtubule associated protein 1B	microtubule-associated protein 1B|protein phosphatase 1, regulatory subunit 102	NM_001324255.1	NP_001311184.1	NC_000005.10	protein-coding	VALIDATED	5	+	72107267	72209569	Reference GRCh38.p12 Primary Assembly
hsa-mir-10b_26_A_c	NR_023350.1	1	718.9	718.9	2.43e-10	1.61e-09	5	5	0	8	1	0	24	244	20	0	197.9	0	0	24	3221	1	24	2494	2517	24	24	0	read	NR_023350.1	9606	9276	COPB2	MCPH19|beta'-COP	coatomer protein complex subunit beta 2	coatomer subunit beta'|beta'-coat protein|betaprime-COP|coatomer binding complex, beta prime subunit|coatomer protein complex subunit beta prime|coatomer protein complex, subunit beta 2 (beta prime)|p102	NR_023350.1	-	NC_000003.12	protein-coding	VALIDATED	3	-	139355594	139389679	Reference GRCh38.p12 Primary Assembly
hsa-mir-10b_26_A_c	NM_080796.3	1	745.7	745.7	0.000143	0.00198	5	5	0	15	1	0	10	252	0	0	252.7	0	0	24	2800	15	24	1416	1425	10	10	0	read	NM_080796.3	9606	11083	DIDO1	BYE1|C20orf158|DATF-1|DATF1|DIDO2|DIDO3|DIO-1|DIO1|dJ885L7.8	death inducer-obliterator 1	death-inducer obliterator 1|death-associated transcription factor 1	NM_080796.3	NP_542986.1	NC_000020.11	protein-coding	REVIEWED	20	-	62877737	62937951	Reference GRCh38.p12 Primary Assembly
hsa-mir-10b_26_A_c	NM_001193369.1	1	745.7	745.7	0.000143	0.00198	5	5	0	15	1	0	10	252	0	0	252.7	0	0	24	8548	15	24	1409	1418	10	10	0	read	NM_001193369.1	9606	11083	DIDO1	BYE1|C20orf158|DATF-1|DATF1|DIDO2|DIDO3|DIO-1|DIO1|dJ885L7.8	death inducer-obliterator 1	death-inducer obliterator 1|death-associated transcription factor 1	NM_001193369.1	NP_001180298.1	NC_000020.11	protein-coding	REVIEWED	20	-	62877737	62937951	Reference GRCh38.p12 Primary Assembly
hsa-mir-10b_26_A_c	NM_080797.3	1	705.7	705.7	0.00267	0.0263	4	4	0	15	1	0	10	252	0	0	252.7	0	0	24	7657	15	24	1453	1462	10	10	0	read	NM_080797.3	9606	11083	DIDO1	BYE1|C20orf158|DATF-1|DATF1|DIDO2|DIDO3|DIO-1|DIO1|dJ885L7.8	death inducer-obliterator 1	death-inducer obliterator 1|death-associated transcription factor 1	NM_080797.3	NP_542987.2	NC_000020.11	protein-coding	REVIEWED	20	-	62877737	62937951	Reference GRCh38.p12 Primary Assembly
hsa-mir-10b_26_A_c	NR_046292.1	1	658	658	1.8e-05	0.00016	4	4	0	11	1	0	16	244	0	0	194	0	0	24	2589	9	24	288	303	16	16	0	read	NR_046292.1	9606	55154	MSTO1	LST005|MMYAT|MST	misato 1, mitochondrial distribution and morphology regulator	protein misato homolog 1|misato homolog 1	NR_046292.1	-	NC_000001.11	protein-coding	VALIDATED	1	+	155610169	155614966	Reference GRCh38.p12 Primary Assembly
hsa-mir-10b_26_A_c	NM_018116.3	1	658	658	0.00439	0.0189	4	4	0	11	1	0	16	244	0	0	194	0	0	24	2500	9	24	288	303	16	16	0	read	NM_018116.3	9606	55154	MSTO1	LST005|MMYAT|MST	misato 1, mitochondrial distribution and morphology regulator	protein misato homolog 1|misato homolog 1	NM_018116.3	NP_060586.2	NC_000001.11	protein-coding	VALIDATED	1	+	155610169	155614966	Reference GRCh38.p12 Primary Assembly
hsa-mir-10b_26_A_c	NR_033676.1	1	714.4	714.4	3.03e-06	1.38e-05	4	4	0	16.5	1	0	8	244	0	0	272.4	0	0	24	1573	17	24	1256	1263	8	8	0	read	NR_033676.1	9606	54830	NUP62CL	-	nucleoporin 62 C-terminal like	nucleoporin-62 C-terminal-like protein|nucleoporin 62kDa C-terminal like	NR_033676.1	-	NC_000023.11	protein-coding	REVIEWED	X	-	107123426	107206439	Reference GRCh38.p12 Primary Assembly
hsa-mir-10b_26_A_c	NM_017681.2	1	714.4	714.4	0.000267	0.005	4	4	0	16.5	1	0	8	244	0	0	272.4	0	0	24	1775	17	24	1451	1458	8	8	0	read	NM_017681.2	9606	54830	NUP62CL	-	nucleoporin 62 C-terminal like	nucleoporin-62 C-terminal-like protein|nucleoporin 62kDa C-terminal like	NM_017681.2	NP_060151.2	NC_000023.11	protein-coding	REVIEWED	X	-	107123426	107206439	Reference GRCh38.p12 Primary Assembly
hsa-mir-10b_26_A_c	NM_001256532.1	1	658	658	0.00439	0.0189	4	4	0	11	1	0	16	244	0	0	194	0	0	24	2497	9	24	288	303	16	16	0	read	NM_001256532.1	9606	55154	MSTO1	LST005|MMYAT|MST	misato 1, mitochondrial distribution and morphology regulator	protein misato homolog 1|misato homolog 1	NM_001256532.1	NP_001243461.1	NC_000001.11	protein-coding	VALIDATED	1	+	155610169	155614966	Reference GRCh38.p12 Primary Assembly
hsa-mir-10b_26_A_c	NM_001300797.1	1	670.3	670.3	0.000349	0.00594	4	4	0	10.5	1	0	21	152	4	0	313.3	0	0	24	2500	3	23	1453	1473	21	21	0	read	NM_001300797.1	9606	5901	RAN	ARA24|Gsp1|TC4	RAN, member RAS oncogene family	GTP-binding nuclear protein Ran|GTPase Ran|OK/SW-cl.81|RanGTPase|androgen receptor-associated protein 24|guanosine triphosphatase Ran|member RAS oncogene family|ras-like protein TC4|ras-related nuclear protein	NM_001300797.1	NP_001287726.1	NC_000012.12	protein-coding	VALIDATED	12	+	130871878	130877677	Reference GRCh38.p12 Primary Assembly
hsa-mir-10b_26_A_c	NR_046294.1	1	658	658	0.00183	0.0204	4	4	0	11	1	0	16	244	0	0	194	0	0	24	2523	9	24	380	395	16	16	0	read	NR_046294.1	9606	55154	MSTO1	LST005|MMYAT|MST	misato 1, mitochondrial distribution and morphology regulator	protein misato homolog 1|misato homolog 1	NR_046294.1	-	NC_000001.11	protein-coding	VALIDATED	1	+	155610169	155614966	Reference GRCh38.p12 Primary Assembly
hsa-mir-10b_26_A_c	NM_033081.2	1	705.7	705.7	0.000318	0.005	4	4	0	15	1	0	10	252	0	0	252.7	0	0	24	8592	15	24	1453	1462	10	10	0	read	NM_033081.2	9606	11083	DIDO1	BYE1|C20orf158|DATF-1|DATF1|DIDO2|DIDO3|DIO-1|DIO1|dJ885L7.8	death inducer-obliterator 1	death-inducer obliterator 1|death-associated transcription factor 1	NM_033081.2	NP_149072.2	NC_000020.11	protein-coding	REVIEWED	20	-	62877737	62937951	Reference GRCh38.p12 Primary Assembly
hsa-mir-10b_26_A_c	NM_022105.4	1	705.7	705.7	0.00267	0.0263	4	4	0	15	1	0	10	252	0	0	252.7	0	0	24	2837	15	24	1453	1462	10	10	0	read	NM_022105.4	9606	11083	DIDO1	BYE1|C20orf158|DATF-1|DATF1|DIDO2|DIDO3|DIO-1|DIO1|dJ885L7.8	death inducer-obliterator 1	death-inducer obliterator 1|death-associated transcription factor 1	NM_022105.4	NP_071388.2	NC_000020.11	protein-coding	REVIEWED	20	-	62877737	62937951	Reference GRCh38.p12 Primary Assembly
hsa-mir-10b_26_A_c	NR_104043.1	1	639	639	2.1e-05	0.00022	4	4	0	11.5	1	0	21	160	8	0	275	0	0	24	2076	3	23	1936	1956	21	21	0	read	NR_104043.1	9606	255919	CNEP1R1	C16orf69|NEP1-R1|NEP1R1|TMEM188|TMP125	CTD nuclear envelope phosphatase 1 regulatory subunit 1	nuclear envelope phosphatase-regulatory subunit 1|nuclear envelope phosphatase 1-regulatory subunit 1|transmembrane protein 188	NR_104043.1	-	NC_000016.10	protein-coding	REVIEWED	16	+	50025205	50037087	Reference GRCh38.p12 Primary Assembly
hsa-mir-10b_26_A_c	NR_046293.1	1	658	658	0.00183	0.0204	4	4	0	11	1	0	16	244	0	0	194	0	0	24	2531	9	24	288	303	16	16	0	read	NR_046293.1	9606	55154	MSTO1	LST005|MMYAT|MST	misato 1, mitochondrial distribution and morphology regulator	protein misato homolog 1|misato homolog 1	NR_046293.1	-	NC_000001.11	protein-coding	VALIDATED	1	+	155610169	155614966	Reference GRCh38.p12 Primary Assembly
hsa-mir-10b_26_A_c	NM_001282766.1	1	720.5	720.5	0.000115	0.00102	4	4	0	9	1	0	21	252	24	0	227.5	0	0	24	1978	4	24	1061	1081	21	21	0	read	NM_001282766.1	9606	64425	POLR1E	PAF53|PRAF1	RNA polymerase I subunit E	DNA-directed RNA polymerase I subunit RPA49|DNA-directed RNA polymerase I subunit E|RNA polymerase I subunit A49|RNA polymerase I-associated factor 53|polymerase (RNA) I associated factor 1|polymerase (RNA) I polypeptide E, 53kDa|polymerase (RNA) I subunit E	NM_001282766.1	NP_001269695.1	NC_000009.12	protein-coding	VALIDATED	9	+	37485934	37503696	Reference GRCh38.p12 Primary Assembly
hsa-mir-10b_26_A_c	NM_001193370.1	1	705.7	705.7	0.000318	0.005	4	4	0	15	1	0	10	252	0	0	252.7	0	0	24	7613	15	24	1409	1418	10	10	0	read	NM_001193370.1	9606	11083	DIDO1	BYE1|C20orf158|DATF-1|DATF1|DIDO2|DIDO3|DIO-1|DIO1|dJ885L7.8	death inducer-obliterator 1	death-inducer obliterator 1|death-associated transcription factor 1	NM_001193370.1	NP_001180299.1	NC_000020.11	protein-coding	REVIEWED	20	-	62877737	62937951	Reference GRCh38.p12 Primary Assembly
hsa-mir-10b_26_A_c	NM_006325.4	1	670.3	670.3	0.000349	0.00594	4	4	0	10.5	1	0	21	152	4	0	313.3	0	0	24	2546	3	23	1499	1519	21	21	0	read	NM_006325.4	9606	5901	RAN	ARA24|Gsp1|TC4	RAN, member RAS oncogene family	GTP-binding nuclear protein Ran|GTPase Ran|OK/SW-cl.81|RanGTPase|androgen receptor-associated protein 24|guanosine triphosphatase Ran|member RAS oncogene family|ras-like protein TC4|ras-related nuclear protein	NM_006325.4	NP_006316.1	NC_000012.12	protein-coding	VALIDATED	12	+	130871878	130877677	Reference GRCh38.p12 Primary Assembly
hsa-mir-10b_26_A_c	NM_016248.3	1	740.7	740.7	2.99e-05	0.000718	4	4	0	6	1	1	24	252	24	0	249.7	0	0	24	9926	1	24	9449	9471	24	23	0	read	NM_016248.3	9606	11215	AKAP11	AKAP-11|AKAP220|PPP1R44|PRKA11	A-kinase anchoring protein 11	A-kinase anchor protein 11|A kinase (PRKA) anchor protein 11|A-kinase anchor protein 220 kDa|A-kinase anchoring protein, 220kDa|a kinase anchor protein 220 kDa|protein kinase A anchoring protein 11|protein phosphatase 1, regulatory subunit 44	NM_016248.3	NP_057332.1	NC_000013.11	protein-coding	REVIEWED	13	+	42271469	42323266	Reference GRCh38.p12 Primary Assembly
hsa-mir-10b_26_A_c	NR_024117.2	1	658	658	0.00112	0.0163	4	4	0	11	1	0	16	244	0	0	194	0	0	24	2231	9	24	270	285	16	16	0	read	NR_024117.2	9606	100129405	MSTO2P	MSTO2	misato family member 2, pseudogene	misato homolog 2 pseudogene	NR_024117.2	-	NC_000001.11	pseudo	VALIDATED	1	+	155745767	155750687	Reference GRCh38.p12 Primary Assembly
hsa-mir-10b_26_A_c	NM_001256533.1	1	658	658	0.00439	0.0189	4	4	0	11	1	0	16	244	0	0	194	0	0	24	2464	9	24	288	303	16	16	0	read	NM_001256533.1	9606	55154	MSTO1	LST005|MMYAT|MST	misato 1, mitochondrial distribution and morphology regulator	protein misato homolog 1|misato homolog 1	NM_001256533.1	NP_001243462.1	NC_000001.11	protein-coding	VALIDATED	1	+	155610169	155614966	Reference GRCh38.p12 Primary Assembly
hsa-mir-10b_26_A_c	NM_153261.5	1	639	639	0.000105	0.00127	4	4	0	11.5	1	0	21	160	8	0	275	0	0	24	2201	3	23	2061	2081	21	21	0	read	NM_153261.5	9606	255919	CNEP1R1	C16orf69|NEP1-R1|NEP1R1|TMEM188|TMP125	CTD nuclear envelope phosphatase 1 regulatory subunit 1	nuclear envelope phosphatase-regulatory subunit 1|nuclear envelope phosphatase 1-regulatory subunit 1|transmembrane protein 188	NM_153261.5	NP_694993.2	NC_000016.10	protein-coding	REVIEWED	16	+	50025205	50037087	Reference GRCh38.p12 Primary Assembly
hsa-mir-10b_26_A_c	NM_001281789.1	1	639	639	0.0072	0.0455	4	4	0	11.5	1	0	21	160	8	0	275	0	0	24	2150	3	23	2010	2030	21	21	0	read	NM_001281789.1	9606	255919	CNEP1R1	C16orf69|NEP1-R1|NEP1R1|TMEM188|TMP125	CTD nuclear envelope phosphatase 1 regulatory subunit 1	nuclear envelope phosphatase-regulatory subunit 1|nuclear envelope phosphatase 1-regulatory subunit 1|transmembrane protein 188	NM_001281789.1	NP_001268718.1	NC_000016.10	protein-coding	REVIEWED	16	+	50025205	50037087	Reference GRCh38.p12 Primary Assembly
hsa-mir-10b_26_A_c	NM_002526.3	1	663.2	663.2	0.00415	0.0414	4	4	0	10	1	0	23	160	16	0	281.2	0	0	24	4086	1	23	3905	3927	23	23	0	read	NM_002526.3	9606	4907	NT5E	CALJA|CD73|E5NT|NT|NT5|NTE|eN|eNT	5'-nucleotidase ecto	5'-nucleotidase|5'-NT|Purine 5-Prime-Nucleotidase|ecto-5'-nucleotidase	NM_002526.3	NP_002517.1	NC_000006.12	protein-coding	REVIEWED	6	+	85449583	85495790	Reference GRCh38.p12 Primary Assembly
hsa-mir-10b_26_A_c	NM_001300796.1	1	670.3	670.3	0.000775	0.011	4	4	0	10.5	1	0	21	152	4	0	313.3	0	0	24	2492	3	23	1445	1465	21	21	0	read	NM_001300796.1	9606	5901	RAN	ARA24|Gsp1|TC4	RAN, member RAS oncogene family	GTP-binding nuclear protein Ran|GTPase Ran|OK/SW-cl.81|RanGTPase|androgen receptor-associated protein 24|guanosine triphosphatase Ran|member RAS oncogene family|ras-like protein TC4|ras-related nuclear protein	NM_001300796.1	NP_001287725.1	NC_000012.12	protein-coding	VALIDATED	12	+	130871878	130877677	Reference GRCh38.p12 Primary Assembly
hsa-mir-10b_26_A_c	NM_001204813.1	1	663.2	663.2	0.00415	0.0414	4	4	0	10	1	0	23	160	16	0	281.2	0	0	24	3936	1	23	3755	3777	23	23	0	read	NM_001204813.1	9606	4907	NT5E	CALJA|CD73|E5NT|NT|NT5|NTE|eN|eNT	5'-nucleotidase ecto	5'-nucleotidase|5'-NT|Purine 5-Prime-Nucleotidase|ecto-5'-nucleotidase	NM_001204813.1	NP_001191742.1	NC_000006.12	protein-coding	REVIEWED	6	+	85449583	85495790	Reference GRCh38.p12 Primary Assembly
hsa-mir-10b_26_A_c	NR_046295.1	1	658	658	0.00183	0.0204	4	4	0	11	1	0	16	244	0	0	194	0	0	24	2424	9	24	288	303	16	16	0	read	NR_046295.1	9606	55154	MSTO1	LST005|MMYAT|MST	misato 1, mitochondrial distribution and morphology regulator	protein misato homolog 1|misato homolog 1	NR_046295.1	-	NC_000001.11	protein-coding	VALIDATED	1	+	155610169	155614966	Reference GRCh38.p12 Primary Assembly
hsa-mir-10b_26_A_c	NR_104042.1	1	639	639	2.1e-05	0.00022	4	4	0	11.5	1	0	21	160	8	0	275	0	0	24	2127	3	23	1987	2007	21	21	0	read	NR_104042.1	9606	255919	CNEP1R1	C16orf69|NEP1-R1|NEP1R1|TMEM188|TMP125	CTD nuclear envelope phosphatase 1 regulatory subunit 1	nuclear envelope phosphatase-regulatory subunit 1|nuclear envelope phosphatase 1-regulatory subunit 1|transmembrane protein 188	NR_104042.1	-	NC_000016.10	protein-coding	REVIEWED	16	+	50025205	50037087	Reference GRCh38.p12 Primary Assembly
hsa-mir-10b_26_A_c	NM_001017980.3	1	669.8	669.8	0.000353	0.00594	4	4	0	15.5	1	0	10	244	0	0	226.8	0	0	24	4760	15	24	2355	2364	10	10	0	read	NM_001017980.3	9606	203547	VMA21	MEAX|XMEA	VMA21, vacuolar ATPase assembly factor	vacuolar ATPase assembly integral membrane protein VMA21|VMA21 vacuolar H+-ATPase homolog|myopathy with excessive autophagy protein	NM_001017980.3	NP_001017980.1	NC_000023.11	protein-coding	REVIEWED	X	+	151396554	151409363	Reference GRCh38.p12 Primary Assembly
hsa-mir-10b_26_A_c	NM_022490.2	1	720.5	720.5	0.00324	0.0505	4	4	0	9	1	0	21	252	24	0	227.5	0	0	24	1884	4	24	967	987	21	21	0	read	NM_022490.2	9606	64425	POLR1E	PAF53|PRAF1	RNA polymerase I subunit E	DNA-directed RNA polymerase I subunit RPA49|DNA-directed RNA polymerase I subunit E|RNA polymerase I subunit A49|RNA polymerase I-associated factor 53|polymerase (RNA) I associated factor 1|polymerase (RNA) I polypeptide E, 53kDa|polymerase (RNA) I subunit E	NM_022490.2	NP_071935.1	NC_000009.12	protein-coding	VALIDATED	9	+	37485934	37503696	Reference GRCh38.p12 Primary Assembly
hsa-mir-10b_26_A_c	NM_006540.3	2	1201.4	702.5	0.000251	0.00219	3	3	2.18e-14	14	1	0	12	312	0	0	224.5	0	0	24	8494	13	24	1588	1599	12	12	0	read	NM_006540.3	9606	10499	NCOA2	GRIP1|KAT13C|NCoA-2|SRC2|TIF2|bHLHe75	nuclear receptor coactivator 2	nuclear receptor coactivator 2|class E basic helix-loop-helix protein 75|glucocorticoid receptor-interacting protein-1|p160 steroid receptor coactivator 2|transcriptional intermediary factor 2	NM_006540.3	NP_006531.1	NC_000008.11	protein-coding	REVIEWED	8	-	70109761	70405389	Reference GRCh38.p12 Primary Assembly
hsa-mir-10b_26_A_c	NM_004499.3	1	669.4	669.4	8.32e-06	0.000137	3	3	2.18e-14	16	1	0	8	312	0	0	195.4	0	0	24	1696	17	24	1047	1054	8	8	0	read	NM_004499.3	9606	3182	HNRNPAB	ABBP1|HNRPAB	heterogeneous nuclear ribonucleoprotein A/B	heterogeneous nuclear ribonucleoprotein A/B|ABBP-1|APOBEC1-binding protein 1|apobec-1 binding protein 1|apolipoprotein B mRNA editing enzyme, catalytic polypeptide 1-binding protein 1|hnRNP A/B|hnRNP type A/B protein	NM_004499.3	NP_004490.2	NC_000005.10	protein-coding	REVIEWED	5	+	178204506	178211182	Reference GRCh38.p12 Primary Assembly
hsa-mir-10b_26_A_c	NM_006391.2	1	631.1	631.1	0.00375	0.0221	3	3	2.18e-14	14	1	0	13	240	0	0	228.1	0	0	24	6209	11	23	454	466	13	13	0	read	NM_006391.2	9606	10527	IPO7	Imp7|RANBP7	importin 7	importin-7|RAN-binding protein 7	NM_006391.2	NP_006382.1	NC_000011.10	protein-coding	REVIEWED	11	+	9384621	9448126	Reference GRCh38.p12 Primary Assembly
hsa-mir-10b_26_A_c	NM_144721.5	1	678.8	678.8	8.6e-06	0.000136	3	3	2.18e-14	16	1	0	9	252	0	0	269.8	0	0	24	3596	16	24	2807	2815	9	9	0	read	NM_144721.5	9606	152815	THAP6	-	THAP domain containing 6	THAP domain-containing protein 6	NM_144721.5	NP_653322.1	NC_000004.12	protein-coding	VALIDATED	4	+	75513943	75547333	Reference GRCh38.p12 Primary Assembly
hsa-mir-10b_26_A_c	NM_032312.3	1	607.6	607.6	0.00233	0.0162	3	3	2.18e-14	15.5	1	0	10	160	0	0	290.6	0	0	24	1982	14	23	1330	1339	10	10	0	read	NM_032312.3	9606	84272	YIPF4	FinGER4|Nbla11189	Yip1 domain family member 4	protein YIPF4|YIP1 family member 4|putative protein product of Nbla11189	NM_032312.3	NP_115688.1	NC_000002.12	protein-coding	VALIDATED	2	+	32277888	32307397	Reference GRCh38.p12 Primary Assembly
hsa-mir-10b_26_A_c	NM_020718.3	1	635	635	0.0012	0.0104	3	3	2.18e-14	11	1	1	18	160	24	0	294	0	0	24	10698	7	23	8104	8121	17	18	0	read	NM_020718.3	9606	57478	USP31	-	ubiquitin specific peptidase 31	ubiquitin carboxyl-terminal hydrolase 31|deubiquitinating enzyme 31|ubiquitin specific proteinase 31|ubiquitin thioesterase 31|ubiquitin thiolesterase 31|ubiquitin-specific-processing protease 31	NM_020718.3	NP_065769.3	NC_000016.10	protein-coding	VALIDATED	16	-	23061406	23149300	Reference GRCh38.p12 Primary Assembly
hsa-mir-10b_26_A_c	NM_014598.3	2	1199.4	709.6	3.3e-06	7.43e-05	3	3	2.18e-14	16	1	0	8	312	0	0	235.6	0	0	24	7978	17	24	4037	4044	8	8	0	read	NM_014598.3	9606	30837	SOCS7	NAP4|NCKAP4	suppressor of cytokine signaling 7	suppressor of cytokine signaling 7|NAP-4|NCK-associated protein 4|Nck, Ash and phospholipase C binding protein|SOCS-7|nck, Ash and phospholipase C gamma-binding protein	NM_014598.3	NP_055413.1	NC_000017.11	protein-coding	VALIDATED	17	+	38351875	38405592	Reference GRCh38.p12 Primary Assembly
hsa-mir-10b_26_A_c	NM_001317791.1	1	678.8	678.8	0.000664	0.011	3	3	2.18e-14	16	1	0	9	252	0	0	269.8	0	0	24	3470	16	24	2681	2689	9	9	0	read	NM_001317791.1	9606	152815	THAP6	-	THAP domain containing 6	THAP domain-containing protein 6	NM_001317791.1	NP_001304720.1	NC_000004.12	protein-coding	VALIDATED	4	+	75513943	75547333	Reference GRCh38.p12 Primary Assembly
hsa-mir-10b_26_A_c	NM_014680.3	1	694.1	694.1	8.08e-05	0.00218	3	3	2.18e-14	13	1	0	11	320	0	0	198.1	0	0	24	7452	14	24	1610	1620	11	11	11	read	NM_014680.3
hsa-mir-10b_26_A_c	NM_031266.2	1	686.3	686.3	4.87e-06	0.000107	3	4	6.65e-11	16	1	0	8	312	0	0	212.3	0	0	24	1837	17	24	1188	1195	8	8	0	read	NM_031266.2	9606	3182	HNRNPAB	ABBP1|HNRPAB	heterogeneous nuclear ribonucleoprotein A/B	heterogeneous nuclear ribonucleoprotein A/B|ABBP-1|APOBEC1-binding protein 1|apobec-1 binding protein 1|apolipoprotein B mRNA editing enzyme, catalytic polypeptide 1-binding protein 1|hnRNP A/B|hnRNP type A/B protein	NM_031266.2	NP_112556.2	NC_000005.10	protein-coding	REVIEWED	5	+	178204506	178211182	Reference GRCh38.p12 Primary Assembly
hsa-mir-10b_26_A_c	NM_003417.4	1	555	555	0.00347	0.00865	2	2	3.54e-10	11	1	0	22	152	4	0	283	0	0	24	12172	2	23	4012	4033	22	22	0	read	NM_003417.4	9606	9422	ZNF264	-	zinc finger protein 264	zinc finger protein 264	NM_003417.4	NP_003408.1	NC_000019.10	protein-coding	REVIEWED	19	+	57191499	57222845	Reference GRCh38.p12 Primary Assembly
hsa-mir-10b_26_A_c	NM_002158.3	1	585.1	585.1	0.000148	0.000364	2	6	0.000725	15	1	0	11	244	0	0	220.1	0	0	24	5472	14	24	1688	1698	11	11	0	read	NM_002158.3	9606	3344	FOXN2	HTLF	forkhead box N2	forkhead box protein N2|human T-cell leukemia virus enhancer factor	NM_002158.3	NP_002149.2	NC_000002.12	protein-coding	REVIEWED	2	+	48314639	48379294	Reference GRCh38.p12 Primary Assembly
hsa-mir-10b_26_A_c	NM_021163.3	1	579.5	579.5	0.000113	0.000396	2	4	1.82e-05	16.5	1	0	8	244	0	0	217.5	0	0	24	6551	17	24	6056	6063	8	8	0	read	NM_021163.3	9606	57786	RBAK	ZNF769	RB associated KRAB zinc finger	RB-associated KRAB zinc finger protein|RB-associated KRAB repressor|zinc finger protein 769	NM_021163.3	NP_066986.1	NC_000007.14	protein-coding	REVIEWED	7	+	5045820	5069487	Reference GRCh38.p12 Primary Assembly
hsa-mir-10b_26_A_c	NR_146099.1	1	571	571	0.0111	0.024	2	2	3.54e-10	10	1	0	23	240	24	0	179	0	0	24	5156	1	23	4225	4247	23	23	0	read	NR_146099.1	9606	55683	KANSL3	KIAA1310|NSL3|Rcd1	KAT8 regulatory NSL complex subunit 3	KAT8 regulatory NSL complex subunit 3|NSL complex protein NSL3|non-specific lethal 3 homolog|serum inhibited-related protein|testis development protein PRTD	NR_146099.1	-	NC_000002.12	protein-coding	VALIDATED	2	-	96593154	96638378	Reference GRCh38.p12 Primary Assembly
hsa-mir-10b_26_A_c	NM_001349261.1	1	571	571	0.0283	0.0604	2	2	3.54e-10	10	1	0	23	240	24	0	179	0	0	24	5280	1	23	4349	4371	23	23	0	read	NM_001349261.1	9606	55683	KANSL3	KIAA1310|NSL3|Rcd1	KAT8 regulatory NSL complex subunit 3	KAT8 regulatory NSL complex subunit 3|NSL complex protein NSL3|non-specific lethal 3 homolog|serum inhibited-related protein|testis development protein PRTD	NM_001349261.1	NP_001336190.1	NC_000002.12	protein-coding	VALIDATED	2	-	96593154	96638378	Reference GRCh38.p12 Primary Assembly
hsa-mir-10b_26_A_c	NM_000024.5	1	565.9	565.9	0.0118	0.0241	2	2	3.54e-10	16	1	0	10	152	0	0	299.9	0	0	24	2058	14	23	1542	1551	10	10	0	read	NM_000024.5	9606	154	ADRB2	ADRB2R|ADRBR|B2AR|BAR|BETA2AR	adrenoceptor beta 2	beta-2 adrenergic receptor|adrenergic, beta-2-, receptor, surface|adrenoceptor beta 2 surface|beta-2 adrenoceptor|beta-2 adrenoreceptor|catecholamine receptor	NM_000024.5	NP_000015.1	NC_000005.10	protein-coding	REVIEWED	5	+	148826592	148828633	Reference GRCh38.p12 Primary Assembly
hsa-mir-10b_26_A_c	NM_001320705.1	1	615	615	7.38e-05	0.000461	2	4	1.82e-05	11	1	0	18	312	24	0	144	0	0	24	8957	7	24	6272	6289	18	18	0	read	NM_001320705.1	9606	547	KIF1A	ATSV|C2orf20|HSN2C|MRD9|SPG30|UNC104	kinesin family member 1A	kinesin-like protein KIF1A|axonal transporter of synaptic vesicles|kinesin, heavy chain, member 1A, homolog of mouse|microtubule-based motor KIF1A|unc-104- and KIF1A-related protein	NM_001320705.1	NP_001307634.1	NC_000002.12	protein-coding	REVIEWED	2	-	240713763	240820307	Reference GRCh38.p12 Primary Assembly
hsa-mir-10b_26_A_c	NM_001321712.1	2	1161.4	662.5	1.96e-05	0.000129	2	2	3.54e-10	14	1	0	12	312	0	0	224.5	0	0	24	8204	13	24	1505	1516	12	12	0	read	NM_001321712.1	9606	10499	NCOA2	GRIP1|KAT13C|NCoA-2|SRC2|TIF2|bHLHe75	nuclear receptor coactivator 2	nuclear receptor coactivator 2|class E basic helix-loop-helix protein 75|glucocorticoid receptor-interacting protein-1|p160 steroid receptor coactivator 2|transcriptional intermediary factor 2	NM_001321712.1	NP_001308641.1	NC_000008.11	protein-coding	REVIEWED	8	-	70109761	70405389	Reference GRCh38.p12 Primary Assembly
hsa-mir-10b_26_A_c	NM_203506.2	2	1107.1	578.4	0.00112	0.00519	2	5	0.000165	16	1	0	8	312	0	0	144.4	0	0	24	3181	17	24	2040	2047	8	8	0	read	NM_203506.2	9606	2885	GRB2	ASH|EGFRBP-GRB2|Grb3-3|MST084|MSTP084|NCKAP2	growth factor receptor bound protein 2	growth factor receptor-bound protein 2|HT027|SH2/SH3 adapter GRB2|abundant SRC homology|epidermal growth factor receptor-binding protein GRB2|growth factor receptor-bound protein 3|protein Ash	NM_203506.2	NP_987102.1	NC_000017.11	protein-coding	REVIEWED	17	-	75318075	75405708	Reference GRCh38.p12 Primary Assembly
hsa-mir-10b_26_A_c	NM_001303.3	1	580.9	580.9	0.0081	0.0314	2	2	3.54e-10	10	1	0	20	252	16	0	181.9	0	0	24	3016	5	24	2265	2284	20	20	0	read	NM_001303.3	9606	1352	COX10	-	COX10, heme A:farnesyltransferase cytochrome c oxidase assembly factor	protoheme IX farnesyltransferase, mitochondrial|COX10 homolog, cytochrome c oxidase assembly protein, heme A: farnesyltransferase|cytochrome c oxidase assembly homolog 10|cytochrome c oxidase assembly protein|cytochrome c oxidase subunit X|heme A: farnesyltransferase|heme O synthase	NM_001303.3	NP_001294.2	NC_000017.11	protein-coding	REVIEWED	17	+	14069401	14208678	Reference GRCh38.p12 Primary Assembly
hsa-mir-10b_26_A_c	NM_006520.2	1	560.1	560.1	0.00616	0.0216	2	2	3.54e-10	16	1	0	10	152	0	0	294.1	0	0	24	2230	14	23	1084	1093	10	10	0	read	NM_006520.2	9606	6990	DYNLT3	RP3|TCTE1L|TCTEX1L	dynein light chain Tctex-type 3	dynein light chain Tctex-type 3|protein 91/23	NM_006520.2	NP_006511.1	NC_000023.11	protein-coding	REVIEWED	X	-	37838835	37847635	Reference GRCh38.p12 Primary Assembly
hsa-mir-10b_26_A_c	NR_146102.1	1	571	571	0.0111	0.024	2	2	3.54e-10	10	1	0	23	240	24	0	179	0	0	24	5083	1	23	4152	4174	23	23	0	read	NR_146102.1	9606	55683	KANSL3	KIAA1310|NSL3|Rcd1	KAT8 regulatory NSL complex subunit 3	KAT8 regulatory NSL complex subunit 3|NSL complex protein NSL3|non-specific lethal 3 homolog|serum inhibited-related protein|testis development protein PRTD	NR_146102.1	-	NC_000002.12	protein-coding	VALIDATED	2	-	96593154	96638378	Reference GRCh38.p12 Primary Assembly
hsa-mir-10b_26_A_c	NR_047656.1	1	571	571	0.0111	0.024	2	2	3.54e-10	10	1	0	23	240	24	0	179	0	0	24	5149	1	23	4218	4240	23	23	0	read	NR_047656.1	9606	55683	KANSL3	KIAA1310|NSL3|Rcd1	KAT8 regulatory NSL complex subunit 3	KAT8 regulatory NSL complex subunit 3|NSL complex protein NSL3|non-specific lethal 3 homolog|serum inhibited-related protein|testis development protein PRTD	NR_047656.1	-	NC_000002.12	protein-coding	VALIDATED	2	-	96593154	96638378	Reference GRCh38.p12 Primary Assembly
hsa-mir-10b_26_A_c	NM_001349259.1	1	571	571	0.0111	0.024	2	2	3.54e-10	10	1	0	23	240	24	0	179	0	0	24	5379	1	23	4448	4470	23	23	0	read	NM_001349259.1	9606	55683	KANSL3	KIAA1310|NSL3|Rcd1	KAT8 regulatory NSL complex subunit 3	KAT8 regulatory NSL complex subunit 3|NSL complex protein NSL3|non-specific lethal 3 homolog|serum inhibited-related protein|testis development protein PRTD	NM_001349259.1	NP_001336188.1	NC_000002.12	protein-coding	VALIDATED	2	-	96593154	96638378	Reference GRCh38.p12 Primary Assembly
hsa-mir-10b_26_A_c	NM_002972.3	1	574	574	0.000164	0.000527	2	2	3.54e-10	7	1	1	23	320	4	0	121	0	0	24	8069	2	24	7497	7518	23	22	0	read	NM_002972.3	9606	6305	SBF1	CMT4B3|DENND7A|MTMR5	SET binding factor 1	myotubularin-related protein 5|DENN/MADD domain containing 7A	NM_002972.3	NP_002963.2	NC_000022.11	protein-coding	REVIEWED	22	-	50444999	50475070	Reference GRCh38.p12 Primary Assembly
hsa-mir-10b_26_A_c	NR_146100.1	1	571	571	0.0111	0.024	2	2	3.54e-10	10	1	0	23	240	24	0	179	0	0	24	5004	1	23	4073	4095	23	23	0	read	NR_146100.1	9606	55683	KANSL3	KIAA1310|NSL3|Rcd1	KAT8 regulatory NSL complex subunit 3	KAT8 regulatory NSL complex subunit 3|NSL complex protein NSL3|non-specific lethal 3 homolog|serum inhibited-related protein|testis development protein PRTD	NR_146100.1	-	NC_000002.12	protein-coding	VALIDATED	2	-	96593154	96638378	Reference GRCh38.p12 Primary Assembly
hsa-mir-10b_26_A_c	NR_047658.1	1	571	571	0.0111	0.024	2	2	3.54e-10	10	1	0	23	240	24	0	179	0	0	24	4994	1	23	4063	4085	23	23	0	read	NR_047658.1	9606	55683	KANSL3	KIAA1310|NSL3|Rcd1	KAT8 regulatory NSL complex subunit 3	KAT8 regulatory NSL complex subunit 3|NSL complex protein NSL3|non-specific lethal 3 homolog|serum inhibited-related protein|testis development protein PRTD	NR_047658.1	-	NC_000002.12	protein-coding	VALIDATED	2	-	96593154	96638378	Reference GRCh38.p12 Primary Assembly
hsa-mir-10b_26_A_c	NM_001330289.1	1	615	615	0.00134	0.00908	2	4	1.82e-05	11	1	0	18	312	24	0	144	0	0	24	8984	7	24	6299	6316	18	18	0	read	NM_001330289.1	9606	547	KIF1A	ATSV|C2orf20|HSN2C|MRD9|SPG30|UNC104	kinesin family member 1A	kinesin-like protein KIF1A|axonal transporter of synaptic vesicles|kinesin, heavy chain, member 1A, homolog of mouse|microtubule-based motor KIF1A|unc-104- and KIF1A-related protein	NM_001330289.1	NP_001317218.1	NC_000002.12	protein-coding	REVIEWED	2	-	240713763	240820307	Reference GRCh38.p12 Primary Assembly
hsa-mir-10b_26_A_c	NM_001349257.1	1	571	571	0.0283	0.0604	2	2	3.54e-10	10	1	0	23	240	24	0	179	0	0	24	5318	1	23	4387	4409	23	23	0	read	NM_001349257.1	9606	55683	KANSL3	KIAA1310|NSL3|Rcd1	KAT8 regulatory NSL complex subunit 3	KAT8 regulatory NSL complex subunit 3|NSL complex protein NSL3|non-specific lethal 3 homolog|serum inhibited-related protein|testis development protein PRTD	NM_001349257.1	NP_001336186.1	NC_000002.12	protein-coding	VALIDATED	2	-	96593154	96638378	Reference GRCh38.p12 Primary Assembly
hsa-mir-10b_26_A_c	NM_014788.3	1	651.9	651.9	0.00108	0.011	2	2	3.54e-10	11	1	0	17	252	16	0	249.9	0	0	24	4629	8	24	3546	3562	17	17	0	read	NM_014788.3	9606	9830	TRIM14	-	tripartite motif containing 14	tripartite motif-containing protein 14|tripartite motif protein TRIM14	NM_014788.3	NP_055603.2	NC_000009.12	protein-coding	REVIEWED	9	-	98072013	98119419	Reference GRCh38.p12 Primary Assembly
hsa-mir-10b_26_A_c	NM_001329914.1	1	641.5	641.5	0.00655	0.0364	2	2	3.54e-10	16	1	0	9	252	0	0	272.5	0	0	24	5212	16	24	3391	3399	9	9	0	read	NM_001329914.1	9606	84910	TMEM87B	-	transmembrane protein 87B	transmembrane protein 87B	NM_001329914.1	NP_001316843.1	NC_000002.12	protein-coding	REVIEWED	2	+	112055222	112119317	Reference GRCh38.p12 Primary Assembly
hsa-mir-10b_26_A_c	NM_001350508.1	1	657.2	657.2	0.00314	0.0319	2	2	3.54e-10	15	1	0	10	312	0	0	222.2	0	0	24	2673	15	24	687	696	10	10	0	read	NM_001350508.1	9606	57038	RARS2	ArgRS|DALRD2|PCH6|PRO1992|RARSL	arginyl-tRNA synthetase 2, mitochondrial	probable arginine--tRNA ligase, mitochondrial|probable arginyl-tRNA synthetase, mitochondrial	NM_001350508.1	NP_001337437.1	NC_000006.12	protein-coding	REVIEWED	6	-	87513934	87590031	Reference GRCh38.p12 Primary Assembly
hsa-mir-10b_26_A_c	NM_001115016.2	1	571	571	0.0283	0.0604	2	2	3.54e-10	10	1	0	23	240	24	0	179	0	0	24	5240	1	23	4309	4331	23	23	0	read	NM_001115016.2	9606	55683	KANSL3	KIAA1310|NSL3|Rcd1	KAT8 regulatory NSL complex subunit 3	KAT8 regulatory NSL complex subunit 3|NSL complex protein NSL3|non-specific lethal 3 homolog|serum inhibited-related protein|testis development protein PRTD	NM_001115016.2	NP_001108488.1	NC_000002.12	protein-coding	VALIDATED	2	-	96593154	96638378	Reference GRCh38.p12 Primary Assembly
hsa-mir-10b_26_A_c	NM_002086.4	2	1107.1	578.4	0.00112	0.00519	2	5	0.000165	16	1	0	8	312	0	0	144.4	0	0	24	3303	17	24	2162	2169	8	8	0	read	NM_002086.4	9606	2885	GRB2	ASH|EGFRBP-GRB2|Grb3-3|MST084|MSTP084|NCKAP2	growth factor receptor bound protein 2	growth factor receptor-bound protein 2|HT027|SH2/SH3 adapter GRB2|abundant SRC homology|epidermal growth factor receptor-binding protein GRB2|growth factor receptor-bound protein 3|protein Ash	NM_002086.4	NP_002077.1	NC_000017.11	protein-coding	REVIEWED	17	-	75318075	75405708	Reference GRCh38.p12 Primary Assembly
hsa-mir-10b_26_A_c	NR_047654.1	1	571	571	0.0111	0.024	2	2	3.54e-10	10	1	0	23	240	24	0	179	0	0	24	5295	1	23	4364	4386	23	23	0	read	NR_047654.1	9606	55683	KANSL3	KIAA1310|NSL3|Rcd1	KAT8 regulatory NSL complex subunit 3	KAT8 regulatory NSL complex subunit 3|NSL complex protein NSL3|non-specific lethal 3 homolog|serum inhibited-related protein|testis development protein PRTD	NR_047654.1	-	NC_000002.12	protein-coding	VALIDATED	2	-	96593154	96638378	Reference GRCh38.p12 Primary Assembly
hsa-mir-10b_26_A_c	NM_001349262.1	1	571	571	0.0283	0.0604	2	2	3.54e-10	10	1	0	23	240	24	0	179	0	0	24	5041	1	23	4110	4132	23	23	0	read	NM_001349262.1	9606	55683	KANSL3	KIAA1310|NSL3|Rcd1	KAT8 regulatory NSL complex subunit 3	KAT8 regulatory NSL complex subunit 3|NSL complex protein NSL3|non-specific lethal 3 homolog|serum inhibited-related protein|testis development protein PRTD	NM_001349262.1	NP_001336191.1	NC_000002.12	protein-coding	VALIDATED	2	-	96593154	96638378	Reference GRCh38.p12 Primary Assembly
hsa-mir-10b_26_A_c	NM_147128.3	1	562.4	562.4	0.000178	0.000534	2	2	3.54e-10	17	1	0	8	160	0	0	291.4	0	0	24	3485	16	23	2766	2773	8	8	0	read	NM_147128.3	9606	223082	ZNRF2	RNF202	zinc and ring finger 2	E3 ubiquitin-protein ligase ZNRF2|RING finger protein 202|RING-type E3 ubiquitin transferase ZNRF2|protein Ells2|zinc and ring finger 2, E3 ubiquitin protein ligase|zinc finger/RING finger 2|zinc/RING finger protein 2	NM_147128.3	NP_667339.1	NC_000007.14	protein-coding	VALIDATED	7	+	30284306	30367691	Reference GRCh38.p12 Primary Assembly
hsa-mir-10b_26_A_c	NR_146098.1	1	571	571	0.0111	0.024	2	2	3.54e-10	10	1	0	23	240	24	0	179	0	0	24	5017	1	23	4086	4108	23	23	0	read	NR_146098.1	9606	55683	KANSL3	KIAA1310|NSL3|Rcd1	KAT8 regulatory NSL complex subunit 3	KAT8 regulatory NSL complex subunit 3|NSL complex protein NSL3|non-specific lethal 3 homolog|serum inhibited-related protein|testis development protein PRTD	NR_146098.1	-	NC_000002.12	protein-coding	VALIDATED	2	-	96593154	96638378	Reference GRCh38.p12 Primary Assembly
hsa-mir-10b_26_A_c	NM_001349260.1	1	571	571	0.0283	0.0604	2	2	3.54e-10	10	1	0	23	240	24	0	179	0	0	24	5212	1	23	4281	4303	23	23	0	read	NM_001349260.1	9606	55683	KANSL3	KIAA1310|NSL3|Rcd1	KAT8 regulatory NSL complex subunit 3	KAT8 regulatory NSL complex subunit 3|NSL complex protein NSL3|non-specific lethal 3 homolog|serum inhibited-related protein|testis development protein PRTD	NM_001349260.1	NP_001336189.1	NC_000002.12	protein-coding	VALIDATED	2	-	96593154	96638378	Reference GRCh38.p12 Primary Assembly
hsa-mir-10b_26_A_c	NM_032287.2	1	622.3	622.3	0.00511	0.0267	2	2	3.54e-10	9	1	0	24	244	16	0	232.3	0	0	24	5355	1	24	4922	4945	24	24	0	read	NM_032287.2	9606	84247	RTL6	LDOC1L|Mar6|Mart6|SIRH3|dJ1033E15.2	retrotransposon Gag like 6	retrotransposon Gag-like protein 6|LDOC1 like|Sushi-Ichi retrotransposon homolog 3|leucine zipper down-regulated in cancer 1 like|leucine zipper protein down-regulated in cancer cells-like|mammalian retrotransposon-derived 6|mammalian retrotransposon-derived protein 6|protein LDOC1L	NM_032287.2	NP_115663.2	NC_000022.11	protein-coding	VALIDATED	22	-	44492569	44498124	Reference GRCh38.p12 Primary Assembly
hsa-mir-10b_26_A_c	NM_001330290.1	1	615	615	0.00134	0.00908	2	4	1.82e-05	11	1	0	18	312	24	0	144	0	0	24	9032	7	24	6347	6364	18	18	0	read	NM_001330290.1	9606	547	KIF1A	ATSV|C2orf20|HSN2C|MRD9|SPG30|UNC104	kinesin family member 1A	kinesin-like protein KIF1A|axonal transporter of synaptic vesicles|kinesin, heavy chain, member 1A, homolog of mouse|microtubule-based motor KIF1A|unc-104- and KIF1A-related protein	NM_001330290.1	NP_001317219.1	NC_000002.12	protein-coding	REVIEWED	2	-	240713763	240820307	Reference GRCh38.p12 Primary Assembly
hsa-mir-10b_26_A_c	NM_001321713.1	2	1161.4	662.5	1.96e-05	0.000129	2	2	3.54e-10	14	1	0	12	312	0	0	224.5	0	0	24	8307	13	24	1401	1412	12	12	0	read	NM_001321713.1	9606	10499	NCOA2	GRIP1|KAT13C|NCoA-2|SRC2|TIF2|bHLHe75	nuclear receptor coactivator 2	nuclear receptor coactivator 2|class E basic helix-loop-helix protein 75|glucocorticoid receptor-interacting protein-1|p160 steroid receptor coactivator 2|transcriptional intermediary factor 2	NM_001321713.1	NP_001308642.1	NC_000008.11	protein-coding	REVIEWED	8	-	70109761	70405389	Reference GRCh38.p12 Primary Assembly
hsa-mir-10b_26_A_c	NM_014783.5	1	670.6	670.6	0.00449	0.0364	2	2	3.54e-10	12	1	0	17	252	12	0	283.6	0	0	24	5900	8	24	4480	4496	17	17	0	read	NM_014783.5	9606	9824	ARHGAP11A	GAP (1-12)	Rho GTPase activating protein 11A	rho GTPase-activating protein 11A|rho-type GTPase-activating protein 11A	NM_014783.5	NP_055598.1	NC_000015.10	protein-coding	REVIEWED	15	+	32615143	32639936	Reference GRCh38.p12 Primary Assembly
hsa-mir-10b_26_A_c	NR_146742.1	1	657.2	657.2	0.0049	0.0485	2	2	3.54e-10	15	1	0	10	312	0	0	222.2	0	0	24	2669	15	24	687	696	10	10	0	read	NR_146742.1	9606	57038	RARS2	ArgRS|DALRD2|PCH6|PRO1992|RARSL	arginyl-tRNA synthetase 2, mitochondrial	probable arginine--tRNA ligase, mitochondrial|probable arginyl-tRNA synthetase, mitochondrial	NR_146742.1	-	NC_000006.12	protein-coding	REVIEWED	6	-	87513934	87590031	Reference GRCh38.p12 Primary Assembly
hsa-mir-10b_26_A_c	NM_001286480.2	1	670.6	670.6	0.000508	0.00538	2	2	3.54e-10	12	1	0	17	252	12	0	283.6	0	0	24	5281	8	24	3861	3877	17	17	0	read	NM_001286480.2	9606	9824	ARHGAP11A	GAP (1-12)	Rho GTPase activating protein 11A	rho GTPase-activating protein 11A|rho-type GTPase-activating protein 11A	NM_001286480.2	NP_001273409.1	NC_000015.10	protein-coding	REVIEWED	15	+	32615143	32639936	Reference GRCh38.p12 Primary Assembly
hsa-mir-10b_26_A_c	NM_001321711.1	2	1161.4	662.5	1.96e-05	0.000129	2	2	3.54e-10	14	1	0	12	312	0	0	224.5	0	0	24	8287	13	24	1588	1599	12	12	0	read	NM_001321711.1	9606	10499	NCOA2	GRIP1|KAT13C|NCoA-2|SRC2|TIF2|bHLHe75	nuclear receptor coactivator 2	nuclear receptor coactivator 2|class E basic helix-loop-helix protein 75|glucocorticoid receptor-interacting protein-1|p160 steroid receptor coactivator 2|transcriptional intermediary factor 2	NM_001321711.1	NP_001308640.1	NC_000008.11	protein-coding	REVIEWED	8	-	70109761	70405389	Reference GRCh38.p12 Primary Assembly
hsa-mir-10b_26_A_c	NM_004321.7	1	615	615	0.00134	0.00908	2	4	1.82e-05	11	1	0	18	312	24	0	144	0	0	24	8930	7	24	6245	6262	18	18	0	read	NM_004321.7	9606	547	KIF1A	ATSV|C2orf20|HSN2C|MRD9|SPG30|UNC104	kinesin family member 1A	kinesin-like protein KIF1A|axonal transporter of synaptic vesicles|kinesin, heavy chain, member 1A, homolog of mouse|microtubule-based motor KIF1A|unc-104- and KIF1A-related protein	NM_004321.7	NP_004312.2	NC_000002.12	protein-coding	REVIEWED	2	-	240713763	240820307	Reference GRCh38.p12 Primary Assembly
hsa-mir-10b_26_A_c	NM_001321707.1	2	1161.4	662.5	1.96e-05	0.000129	2	2	3.54e-10	14	1	0	12	312	0	0	224.5	0	0	24	8412	13	24	1506	1517	12	12	0	read	NM_001321707.1	9606	10499	NCOA2	GRIP1|KAT13C|NCoA-2|SRC2|TIF2|bHLHe75	nuclear receptor coactivator 2	nuclear receptor coactivator 2|class E basic helix-loop-helix protein 75|glucocorticoid receptor-interacting protein-1|p160 steroid receptor coactivator 2|transcriptional intermediary factor 2	NM_001321707.1	NP_001308636.1	NC_000008.11	protein-coding	REVIEWED	8	-	70109761	70405389	Reference GRCh38.p12 Primary Assembly
hsa-mir-10b_26_A_c	NR_047655.1	1	571	571	0.0111	0.024	2	2	3.54e-10	10	1	0	23	240	24	0	179	0	0	24	5227	1	23	4296	4318	23	23	0	read	NR_047655.1	9606	55683	KANSL3	KIAA1310|NSL3|Rcd1	KAT8 regulatory NSL complex subunit 3	KAT8 regulatory NSL complex subunit 3|NSL complex protein NSL3|non-specific lethal 3 homolog|serum inhibited-related protein|testis development protein PRTD	NR_047655.1	-	NC_000002.12	protein-coding	VALIDATED	2	-	96593154	96638378	Reference GRCh38.p12 Primary Assembly
hsa-mir-10b_26_A_c	NM_001244008.1	1	615	615	0.00474	0.024	2	4	1.82e-05	11	1	0	18	312	24	0	144	0	0	24	9233	7	24	6548	6565	18	18	0	read	NM_001244008.1	9606	547	KIF1A	ATSV|C2orf20|HSN2C|MRD9|SPG30|UNC104	kinesin family member 1A	kinesin-like protein KIF1A|axonal transporter of synaptic vesicles|kinesin, heavy chain, member 1A, homolog of mouse|microtubule-based motor KIF1A|unc-104- and KIF1A-related protein	NM_001244008.1	NP_001230937.1	NC_000002.12	protein-coding	REVIEWED	2	-	240713763	240820307	Reference GRCh38.p12 Primary Assembly
hsa-mir-10b_26_A_c	NM_001321703.1	2	1161.4	662.5	1.96e-05	0.000129	2	2	3.54e-10	14	1	0	12	312	0	0	224.5	0	0	24	8566	13	24	1660	1671	12	12	0	read	NM_001321703.1	9606	10499	NCOA2	GRIP1|KAT13C|NCoA-2|SRC2|TIF2|bHLHe75	nuclear receptor coactivator 2	nuclear receptor coactivator 2|class E basic helix-loop-helix protein 75|glucocorticoid receptor-interacting protein-1|p160 steroid receptor coactivator 2|transcriptional intermediary factor 2	NM_001321703.1	NP_001308632.1	NC_000008.11	protein-coding	REVIEWED	8	-	70109761	70405389	Reference GRCh38.p12 Primary Assembly
hsa-mir-10b_26_A_c	NR_146101.1	1	571	571	0.0111	0.024	2	2	3.54e-10	10	1	0	23	240	24	0	179	0	0	24	5084	1	23	4153	4175	23	23	0	read	NR_146101.1	9606	55683	KANSL3	KIAA1310|NSL3|Rcd1	KAT8 regulatory NSL complex subunit 3	KAT8 regulatory NSL complex subunit 3|NSL complex protein NSL3|non-specific lethal 3 homolog|serum inhibited-related protein|testis development protein PRTD	NR_146101.1	-	NC_000002.12	protein-coding	VALIDATED	2	-	96593154	96638378	Reference GRCh38.p12 Primary Assembly
hsa-mir-10b_26_A_c	NR_047657.1	1	571	571	0.0111	0.024	2	2	3.54e-10	10	1	0	23	240	24	0	179	0	0	24	5095	1	23	4164	4186	23	23	0	read	NR_047657.1	9606	55683	KANSL3	KIAA1310|NSL3|Rcd1	KAT8 regulatory NSL complex subunit 3	KAT8 regulatory NSL complex subunit 3|NSL complex protein NSL3|non-specific lethal 3 homolog|serum inhibited-related protein|testis development protein PRTD	NR_047657.1	-	NC_000002.12	protein-coding	VALIDATED	2	-	96593154	96638378	Reference GRCh38.p12 Primary Assembly
hsa-mir-10b_26_A_c	NM_001349258.1	1	571	571	0.0283	0.0604	2	2	3.54e-10	10	1	0	23	240	24	0	179	0	0	24	5312	1	23	4381	4403	23	23	0	read	NM_001349258.1	9606	55683	KANSL3	KIAA1310|NSL3|Rcd1	KAT8 regulatory NSL complex subunit 3	KAT8 regulatory NSL complex subunit 3|NSL complex protein NSL3|non-specific lethal 3 homolog|serum inhibited-related protein|testis development protein PRTD	NM_001349258.1	NP_001336187.1	NC_000002.12	protein-coding	VALIDATED	2	-	96593154	96638378	Reference GRCh38.p12 Primary Assembly
hsa-mir-10b_26_A_c	NM_001286479.2	2	1162	670.6	0.000108	0.00122	2	2	3.54e-10	12	1	0	17	252	12	0	283.6	0	0	24	5145	8	24	3725	3741	17	17	0	read	NM_001286479.2	9606	9824	ARHGAP11A	GAP (1-12)	Rho GTPase activating protein 11A	rho GTPase-activating protein 11A|rho-type GTPase-activating protein 11A	NM_001286479.2	NP_001273408.1	NC_000015.10	protein-coding	REVIEWED	15	+	32615143	32639936	Reference GRCh38.p12 Primary Assembly
hsa-mir-10b_26_A_c	NR_047653.1	1	571	571	0.0111	0.024	2	2	3.54e-10	10	1	0	23	240	24	0	179	0	0	24	5301	1	23	4370	4392	23	23	0	read	NR_047653.1	9606	55683	KANSL3	KIAA1310|NSL3|Rcd1	KAT8 regulatory NSL complex subunit 3	KAT8 regulatory NSL complex subunit 3|NSL complex protein NSL3|non-specific lethal 3 homolog|serum inhibited-related protein|testis development protein PRTD	NR_047653.1	-	NC_000002.12	protein-coding	VALIDATED	2	-	96593154	96638378	Reference GRCh38.p12 Primary Assembly
hsa-mir-10b_26_A_c	NR_145484.1	1	529.2	529.2	0.000533	0.000676	1	1	6.54e-06	8.5	1	0	24	244	12	0	180.2	0	0	24	3610	1	24	1976	1999	24	24	0	read	NR_145484.1	9606	399975	LOC399975	-	uncharacterized LOC399975	-	NR_145484.1	-	NC_000011.10	ncRNA	VALIDATED	11	-	129233777	129283163	Reference GRCh38.p12 Primary Assembly
hsa-mir-10b_26_A_c	NM_001347937.1	1	587.7	587.7	0.00322	0.0162	1	3	0.0122	14	1	0	13	252	0	0	256.7	0	0	24	4122	12	24	3704	3716	13	13	0	read	NM_001347937.1	9606	84101	USP44	-	ubiquitin specific peptidase 44	ubiquitin carboxyl-terminal hydrolase 44|deubiquitinating enzyme 44|ubiquitin specific protease 44|ubiquitin thioesterase 44|ubiquitin thiolesterase 44|ubiquitin-specific-processing protease 44	NM_001347937.1	NP_001334866.1	NC_000012.12	protein-coding	REVIEWED	12	-	95516559	95551528	Reference GRCh38.p12 Primary Assembly
hsa-mir-10b_26_A_c	NM_001172713.1	1	534.3	534.3	0.00487	0.00986	1	1	6.54e-06	9	1	0	23	252	16	0	180.3	0	0	24	7868	2	24	5670	5692	23	23	0	read	NM_001172713.1	9606	2803	GOLGA4	CRPF46|GCP2|GOLG|MU-RMS-40.18|p230	golgin A4	golgin subfamily A member 4|256 kDa golgin|72.1 protein|centrosome-related protein F46|golgi autoantigen, golgin subfamily a, 4|golgin-240|golgin-245|protein 72.1|trans-Golgi p230	NM_001172713.1	NP_001166184.1	NC_000003.12	protein-coding	REVIEWED	3	+	37243190	37366878	Reference GRCh38.p12 Primary Assembly
hsa-mir-10b_26_A_c	NM_001278292.1	1	603.8	603.8	0.00118	0.00574	1	3	0.0122	14	1	0	13	244	0	0	280.8	0	0	24	2726	12	24	2065	2077	13	13	0	read	NM_001278292.1	9606	7551	ZNF3	A8-51|HF.12|KOX25|PP838|Zfp113	zinc finger protein 3	zinc finger protein 3|C2-H2 type zinc finger protein|zinc finger protein HF.12|zinc finger protein HZF3.1|zinc finger protein KOX25	NM_001278292.1	NP_001265221.1	NC_000007.14	protein-coding	VALIDATED	7	-	100063846	100082547	Reference GRCh38.p12 Primary Assembly
hsa-mir-10b_26_A_c	NM_014573.2	1	551.3	551.3	0.0319	0.0757	1	1	6.54e-06	16	1	0	8	312	0	0	157.3	0	0	24	2585	17	24	695	702	8	8	0	read	NM_014573.2	9606	27346	TMEM97	MAC30	transmembrane protein 97	sigma intracellular receptor 2|meningioma-associated protein 30|sigma-2 receptor|sigma2 receptor	NM_014573.2	NP_055388.2	NC_000017.11	protein-coding	VALIDATED	17	+	28319040	28328684	Reference GRCh38.p12 Primary Assembly
hsa-mir-10b_26_A_c	NM_001198531.1	1	519	519	0.02	0.0306	1	1	6.54e-06	11	1	0	23	160	8	0	276	0	0	24	3949	1	23	2780	2802	23	23	0	read	NM_001198531.1	9606	6934	TCF7L2	TCF-4|TCF4	transcription factor 7 like 2	transcription factor 7-like 2|HMG box transcription factor 4|T-cell factor 4|T-cell-specific transcription factor 4|hTCF-4|transcription factor 7-like 2 (T-cell specific, HMG-box)	NM_001198531.1	NP_001185460.1	NC_000010.11	protein-coding	REVIEWED	10	+	112950219	113167677	Reference GRCh38.p12 Primary Assembly
hsa-mir-10b_26_A_c	NM_198461.3	2	1034.2	559.5	0.000261	0.000989	1	1	6.54e-06	11.5	1	0	16	252	0	0	213.5	0	0	24	13920	9	24	9892	9907	16	16	0	read	NM_198461.3	9606	164832	LONRF2	RNF192	LON peptidase N-terminal domain and ring finger 2	LON peptidase N-terminal domain and RING finger protein 2|RING finger protein 192|neuroblastoma apoptosis-related protease	NM_198461.3	NP_940863.3	NC_000002.12	protein-coding	VALIDATED	2	-	100273290	100322732	Reference GRCh38.p12 Primary Assembly
hsa-mir-10b_26_A_c	NM_001193514.2	2	1077.9	553.1	0.00141	0.0041	1	1	6.54e-06	10.5	1	0	17	160	20	0	280.1	0	0	24	5048	7	23	4488	4504	17	17	0	read	NM_001193514.2	9606	55676	SLC30A6	MST103|MSTP103|ZNT6	solute carrier family 30 member 6	zinc transporter 6|solute carrier family 30 (zinc transporter), member 6	NM_001193514.2	NP_001180443.1	NC_000002.12	protein-coding	REVIEWED	2	+	32165840	32224378	Reference GRCh38.p12 Primary Assembly
hsa-mir-10b_26_A_c	NM_001243234.1	1	531.5	531.5	0.00457	0.0104	1	1	6.54e-06	9.5	1	0	23	244	16	0	183.5	0	0	24	7361	2	24	2229	2251	23	23	0	read	NM_001243234.1	9606	6925	TCF4	E2-2|FECD3|ITF-2|ITF2|PTHS|SEF-2|SEF2|SEF2-1|SEF2-1A|SEF2-1B|SEF2-1D|TCF-4|bHLHb19	transcription factor 4	transcription factor 4|SL3-3 enhancer factor 2|class B basic helix-loop-helix protein 19|immunoglobulin transcription factor 2	NM_001243234.1	NP_001230163.1	NC_000018.10	protein-coding	REVIEWED	18	-	55222330	55635992	Reference GRCh38.p12 Primary Assembly
hsa-mir-10b_26_A_c	NM_001324014.1	1	527.3	527.3	0.0459	0.0753	1	1	6.54e-06	15.5	1	0	9	312	0	0	131.3	0	0	24	3546	16	24	2404	2412	9	9	0	read	NM_001324014.1	9606	10391	CORO2B	CLIPINC	coronin 2B	coronin-2B|clipin C|coronin, actin binding protein, 2B|coronin-like protein C	NM_001324014.1	NP_001310943.1	NC_000015.10	protein-coding	VALIDATED	15	+	68518372	68727805	Reference GRCh38.p12 Primary Assembly
hsa-mir-10b_26_A_c	NM_001243243.1	1	520.1	520.1	4.54e-06	7.97e-06	1	1	6.54e-06	7	1	1	24	160	8	0	267.1	0	0	24	2592	1	23	2306	2329	23	24	0	read	NM_001243243.1	9606	64288	ZSCAN31	ZNF20-Lp|ZNF310P|ZNF323	zinc finger and SCAN domain containing 31	zinc finger and SCAN domain-containing protein 31|zinc finger protein 323	NM_001243243.1	NP_001230172.1	NC_000006.12	protein-coding	VALIDATED	6	-	28324736	28359156	Reference GRCh38.p12 Primary Assembly
hsa-mir-10b_26_A_c	NM_001184.3	1	538.2	538.2	0.0041	0.0104	1	1	6.54e-06	11	1	0	22	312	8	0	133.2	0	0	24	8258	3	24	5892	5913	22	22	0	read	NM_001184.3	9606	545	ATR	FCTCS|FRP1|MEC1|SCKL|SCKL1	ATR serine/threonine kinase	serine/threonine-protein kinase ATR|FRAP-related protein-1|MEC1, mitosis entry checkpoint 1, homolog|ataxia telangiectasia and Rad3-related protein	NM_001184.3	NP_001175.2	NC_000003.12	protein-coding	REVIEWED	3	-	142449234	142578825	Reference GRCh38.p12 Primary Assembly
hsa-mir-10b_26_A_c	NM_032801.4	1	516.6	516.6	0.00583	0.0111	1	1	6.54e-06	15.5	1	0	9	252	0	0	182.6	0	0	24	3668	16	24	3352	3360	9	9	0	read	NM_032801.4	9606	83700	JAM3	JAM-2|JAM-3|JAM-C|JAMC	junctional adhesion molecule 3	junctional adhesion molecule C	NM_032801.4	NP_116190.3	NC_000011.10	protein-coding	REVIEWED	11	+	134068924	134151756	Reference GRCh38.p12 Primary Assembly
hsa-mir-10b_26_A_c	NM_018212.5	1	520.5	520.5	0.00782	0.0113	1	1	6.54e-06	13	1	0	15	160	0	0	277.5	0	0	24	13127	9	23	2715	2729	15	15	0	read	NM_018212.5	9606	55740	ENAH	ENA|MENA|NDPP1	ENAH, actin regulator	protein enabled homolog|enabled homolog|mammalian enabled variant 11a|mammalian enabled variant pan	NM_018212.5	NP_060682.2	NC_000001.11	protein-coding	REVIEWED	1	-	225486828	225660045	Reference GRCh38.p12 Primary Assembly
hsa-mir-10b_26_A_c	NR_027265.1	1	521.2	521.2	0.000257	0.000536	1	1	6.54e-06	10	1	0	23	252	4	0	181.2	0	0	24	8336	2	24	5558	5580	23	23	0	read	NR_027265.1	9606	2734	GLG1	CFR-1|ESL-1|MG-160|MG160	golgi glycoprotein 1	Golgi apparatus protein 1|E-selectin ligand 1|cysteine-rich fibroblast growth factor receptor|golgi sialoglycoprotein MG-160	NR_027265.1	-	NC_000016.10	protein-coding	VALIDATED	16	-	74447426	74607143	Reference GRCh38.p12 Primary Assembly
hsa-mir-10b_26_A_c	NM_001012958.1	1	625.2	625.2	0.00347	0.0205	1	1	6.54e-06	16	1	0	8	312	0	0	231.2	0	0	24	2636	17	24	1287	1294	8	8	0	read	NM_001012958.1	9606	27185	DISC1	C1orf136|SCZD9	DISC1 scaffold protein	disrupted in schizophrenia 1 protein	NM_001012958.1	NP_001012976.1	NC_000001.11	protein-coding	REVIEWED	1	+	231626814	232041271	Reference GRCh38.p12 Primary Assembly
hsa-mir-10b_26_A_c	NR_144947.1	1	587.7	587.7	0.000122	0.000283	1	3	0.0122	14	1	0	13	252	0	0	256.7	0	0	24	3572	12	24	3154	3166	13	13	0	read	NR_144947.1	9606	84101	USP44	-	ubiquitin specific peptidase 44	ubiquitin carboxyl-terminal hydrolase 44|deubiquitinating enzyme 44|ubiquitin specific protease 44|ubiquitin thioesterase 44|ubiquitin thiolesterase 44|ubiquitin-specific-processing protease 44	NR_144947.1	-	NC_000012.12	protein-coding	REVIEWED	12	-	95516559	95551528	Reference GRCh38.p12 Primary Assembly
hsa-mir-10b_26_A_c	NM_001135776.1	1	553.9	553.9	0.0108	0.0267	1	1	6.54e-06	14	1	0	12	312	0	0	155.9	0	0	24	5851	13	24	2995	3006	12	12	0	read	NM_001135776.1	9606	23099	ZBTB43	ZBTB22B|ZNF-X|ZNF297B	zinc finger and BTB domain containing 43	zinc finger and BTB domain-containing protein 43|zinc finger and BTB domain-containing protein 22B|zinc finger protein 297B	NM_001135776.1	NP_001129248.1	NC_000009.12	protein-coding	VALIDATED	9	+	126804071	126838209	Reference GRCh38.p12 Primary Assembly
hsa-mir-10b_26_A_c	NM_013290.6	1	553.9	553.9	1.06e-06	2.28e-06	1	1	6.54e-06	8.5	1	0	23	244	16	0	194.9	0	0	24	1440	2	24	1126	1148	23	23	0	read	NM_013290.6	9606	29893	PSMC3IP	GT198|HOP2|HUMGT198A|ODG3|TBPIP	PSMC3 interacting protein	homologous-pairing protein 2 homolog|DBD-interacting|TBP-1-interacting protein|nuclear receptor coactivator GT198|proteasome 26S ATPase subunit 3-interacting protein|tat-binding protein 1-interacting protein	NM_013290.6	NP_037422.2	NC_000017.11	protein-coding	REVIEWED	17	-	42572309	42577830	Reference GRCh38.p12 Primary Assembly
hsa-mir-10b_26_A_c	NM_020722.1	1	524.2	524.2	0.0074	0.0125	1	1	6.54e-06	12	1	0	14	160	0	0	272.2	0	0	24	7013	10	23	6296	6309	14	14	0	read	NM_020722.1	9606	57482	KIAA1211	-	KIAA1211	uncharacterized protein KIAA1211	NM_020722.1	NP_065773.1	NC_000004.12	protein-coding	VALIDATED	4	+	56049221	56330723	Reference GRCh38.p12 Primary Assembly
hsa-mir-10b_26_A_c	NM_001248011.1	1	541.6	541.6	0.00212	0.00659	1	1	6.54e-06	15.5	1	0	9	312	0	0	145.6	0	0	24	2720	16	24	1374	1382	9	9	0	read	NM_001248011.1	9606	53343	NUDT9	NUDT10	nudix hydrolase 9	ADP-ribose pyrophosphatase, mitochondrial|ADP-ribose diphosphatase|ADP-ribose phosphohydrolase|ADP-ribose pyrosphosphatase NUDT9|ADPR-PPase|adenosine diphosphoribose pyrophosphatase|nucleoside diphosphate linked moiety X-type motif 9|nudix (nucleoside diphosphate linked moiety X)-type motif 9	NM_001248011.1	NP_001234940.1	NC_000004.12	protein-coding	REVIEWED	4	+	87420001	87459453	Reference GRCh38.p12 Primary Assembly
hsa-mir-10b_26_A_c	NM_178832.3	1	598.1	598.1	0.00229	0.0112	1	1	6.54e-06	10	1	0	23	252	12	0	253.1	0	0	24	2441	2	24	1964	1986	23	23	0	read	NM_178832.3	9606	118812	MORN4	C10orf83|UTA|bA548K23.4|rtp	MORN repeat containing 4	MORN repeat-containing protein 4|44050 protein|protein 44050|retinophilin homolog	NM_178832.3	NP_849154.1	NC_000010.11	protein-coding	VALIDATED	10	-	97614552	97634155	Reference GRCh38.p12 Primary Assembly
hsa-mir-10b_26_A_c	NM_153188.2	1	526	526	0.0231	0.0374	1	6	0.0949	10	1	0	19	160	20	0	252	0	0	24	8546	5	23	5086	5104	19	19	0	read	NM_153188.2	9606	3842	TNPO1	IPO2|KPNB2|MIP|MIP1|TRN	transportin 1	transportin-1|M9 region interaction protein|importin 2|importin beta 2|karyopherin (importin) beta 2|karyopherin beta-2	NM_153188.2	NP_694858.1	NC_000005.10	protein-coding	REVIEWED	5	+	72816590	72914387	Reference GRCh38.p12 Primary Assembly
hsa-mir-10b_26_A_c	NR_038873.1	1	633.9	633.9	3.19e-07	3.92e-06	1	1	6.54e-06	9	1	0	24	244	12	0	288.9	0	0	24	2636	1	24	634	657	24	24	0	read	NR_038873.1	9606	286059	LOC286059	-	TNF receptor superfamily member 10d pseudogene	tumor necrosis factor receptor superfamily member 10d, decoy with truncated death domain pseudogene	NR_038873.1	-	NC_000008.11	pseudo	VALIDATED	8	+	23068228	23083618	Reference GRCh38.p12 Primary Assembly
hsa-mir-10b_26_A_c	NM_001243241.1	1	520.1	520.1	0.00316	0.00692	1	1	6.54e-06	7	1	1	24	160	8	0	267.1	0	0	24	2993	1	23	2707	2730	23	24	0	read	NM_001243241.1	9606	64288	ZSCAN31	ZNF20-Lp|ZNF310P|ZNF323	zinc finger and SCAN domain containing 31	zinc finger and SCAN domain-containing protein 31|zinc finger protein 323	NM_001243241.1	NP_001230170.1	NC_000006.12	protein-coding	VALIDATED	6	-	28324736	28359156	Reference GRCh38.p12 Primary Assembly
hsa-mir-10b_26_A_c	NR_027962.1	1	520.3	520.3	0.000673	0.00116	1	1	6.54e-06	13	1	0	16	152	0	0	288.3	0	0	24	3539	8	23	3086	3101	16	16	0	read	NR_027962.1	9606	127253	TYW3	C1orf171	tRNA-yW synthesizing protein 3 homolog	tRNA wybutosine-synthesizing protein 3 homolog|tRNA(Phe) 7-((3-amino-3-carboxypropyl)-4-demethylwyosine(37)-N(4))-methyltransferase|tRNA-yW-synthesizing protein 3	NR_027962.1	-	NC_000001.11	protein-coding	VALIDATED	1	+	74733151	74766676	Reference GRCh38.p12 Primary Assembly
hsa-mir-10b_26_A_c	NM_002915.3	1	524	524	0.014	0.0215	1	1	6.54e-06	10.5	1	0	22	152	8	0	286	0	0	24	2396	2	23	1997	2018	22	22	0	read	NM_002915.3	9606	5983	RFC3	RFC38	replication factor C subunit 3	replication factor C subunit 3|A1 38 kDa subunit|RF-C 38 kDa subunit|RFC, 38 kD subunit|activator 1 38 kDa subunit|activator 1 subunit 3|replication factor C (activator 1) 3, 38kDa|replication factor C 38 kDa subunit	NM_002915.3	NP_002906.1	NC_000013.11	protein-coding	REVIEWED	13	+	33818068	33973945	Reference GRCh38.p12 Primary Assembly
hsa-mir-10b_26_A_c	NM_001330478.1	2	1077.9	553.1	0.00409	0.012	1	1	6.54e-06	10.5	1	0	17	160	20	0	280.1	0	0	24	4874	7	23	4314	4330	17	17	0	read	NM_001330478.1	9606	55676	SLC30A6	MST103|MSTP103|ZNT6	solute carrier family 30 member 6	zinc transporter 6|solute carrier family 30 (zinc transporter), member 6	NM_001330478.1	NP_001317407.1	NC_000002.12	protein-coding	REVIEWED	2	+	32165840	32224378	Reference GRCh38.p12 Primary Assembly
hsa-mir-10b_26_A_c	NM_001243768.1	1	574.9	574.9	0.000176	0.000898	1	1	6.54e-06	16	1	0	8	312	0	0	180.9	0	0	24	1383	17	24	399	406	8	8	0	read	NM_001243768.1	9606	100526739	CENPS-CORT	APITD1-CORT	CENPS-CORT readthrough	APITD1-CORT protein|APITD1-CORT readthrough	NM_001243768.1	NP_001230697.1	NC_000001.11	protein-coding	REVIEWED	1	+	10430101	10452002	Reference GRCh38.p12 Primary Assembly
hsa-mir-10b_26_A_c	NM_001164675.1	1	524.4	524.4	0.00571	0.0103	1	1	6.54e-06	15	1	0	11	240	0	0	206.4	0	0	24	2119	13	23	1989	1999	11	11	0	read	NM_001164675.1	9606	285362	SUMF1	AAPA3037|FGE|UNQ3037	sulfatase modifying factor 1	sulfatase-modifying factor 1|C-alpha-formylglycine-generating enzyme 1|FGly-generating enzyme	NM_001164675.1	NP_001158147.1	NC_000003.12	protein-coding	REVIEWED	3	-	4034713	4467281	Reference GRCh38.p12 Primary Assembly
hsa-mir-10b_26_A_c	NM_152400.2	1	565.1	565.1	0.0153	0.0428	1	1	6.54e-06	9	1	0	23	160	12	0	301.1	0	0	24	2730	1	23	2497	2519	23	23	0	read	NM_152400.2	9606	132720	FAM241A	C4orf32	family with sequence similarity 241 member A	uncharacterized protein FAM241A|uncharacterized protein C4orf32	NM_152400.2	NP_689613.1	NC_000004.12	protein-coding	VALIDATED	4	+	112145396	112189080	Reference GRCh38.p12 Primary Assembly
hsa-mir-10b_26_A_c	NM_001354338.1	1	515.6	515.6	0.0388	0.0572	1	1	6.54e-06	10	1	0	23	160	8	0	266.6	0	0	24	5287	1	23	4975	4997	23	23	0	read	NM_001354338.1	9606	23189	KANK1	ANKRD15|CPSQ2|KANK	KN motif and ankyrin repeat domains 1	KN motif and ankyrin repeat domain-containing protein 1|ankyrin repeat domain-containing protein 15|kidney ankyrin repeat-containing protein	NM_001354338.1	NP_001341267.1	NC_000009.12	protein-coding	REVIEWED	9	+	470290	746105	Reference GRCh38.p12 Primary Assembly
hsa-mir-10b_26_A_c	NM_001330476.1	2	1077.9	553.1	0.00141	0.0041	1	1	6.54e-06	10.5	1	0	17	160	20	0	280.1	0	0	24	4902	7	23	4342	4358	17	17	0	read	NM_001330476.1	9606	55676	SLC30A6	MST103|MSTP103|ZNT6	solute carrier family 30 member 6	zinc transporter 6|solute carrier family 30 (zinc transporter), member 6	NM_001330476.1	NP_001317405.1	NC_000002.12	protein-coding	REVIEWED	2	+	32165840	32224378	Reference GRCh38.p12 Primary Assembly
hsa-mir-10b_26_A_c	NM_001278287.1	1	603.8	603.8	0.00914	0.0444	1	3	0.0122	14	1	0	13	244	0	0	280.8	0	0	24	2891	12	24	2230	2242	13	13	0	read	NM_001278287.1	9606	7551	ZNF3	A8-51|HF.12|KOX25|PP838|Zfp113	zinc finger protein 3	zinc finger protein 3|C2-H2 type zinc finger protein|zinc finger protein HF.12|zinc finger protein HZF3.1|zinc finger protein KOX25	NM_001278287.1	NP_001265216.1	NC_000007.14	protein-coding	VALIDATED	7	-	100063846	100082547	Reference GRCh38.p12 Primary Assembly
hsa-mir-10b_26_A_c	NR_038302.1	1	557.2	557.2	0.000708	0.00219	1	1	6.54e-06	10	1	0	24	252	4	0	222.2	0	0	24	1505	1	24	574	597	24	24	0	read	NR_038302.1	9606	100505687	LINC00888	-	long intergenic non-protein coding RNA 888	-	NR_038302.1	-	NC_000003.12	ncRNA	VALIDATED	3	+	183447607	183456012	Reference GRCh38.p12 Primary Assembly
hsa-mir-10b_26_A_c	NM_001198526.1	1	519	519	0.0429	0.0757	1	1	6.54e-06	11	1	0	23	160	8	0	276	0	0	24	3953	1	23	2784	2806	23	23	0	read	NM_001198526.1	9606	6934	TCF7L2	TCF-4|TCF4	transcription factor 7 like 2	transcription factor 7-like 2|HMG box transcription factor 4|T-cell factor 4|T-cell-specific transcription factor 4|hTCF-4|transcription factor 7-like 2 (T-cell specific, HMG-box)	NM_001198526.1	NP_001185455.1	NC_000010.11	protein-coding	REVIEWED	10	+	112950219	113167677	Reference GRCh38.p12 Primary Assembly
hsa-mir-10b_26_A_c	NR_003249.2	1	555.7	555.7	0.000287	0.000998	1	1	6.54e-06	7.5	1	1	23	244	28	0	192.7	0	0	24	4262	2	24	3483	3504	23	22	0	read	NR_003249.2	9606	9987	HNRNPDL	HNRNP|HNRPDL|JKTBP|JKTBP2|LGMD1G|laAUF1	heterogeneous nuclear ribonucleoprotein D like	heterogeneous nuclear ribonucleoprotein D-like|A+U-rich element RNA binding factor|AU-rich element RNA-binding factor|JKT41-binding protein|hnRNP D-like|hnRNP DL|protein laAUF1	NR_003249.2	-	NC_000004.12	protein-coding	REVIEWED	4	-	82422563	82430224	Reference GRCh38.p12 Primary Assembly
hsa-mir-10b_26_A_c	NM_006468.7	1	565.5	565.5	0.0172	0.0455	1	1	6.54e-06	16	1	0	9	252	0	0	236.5	0	0	24	3920	16	24	1715	1723	9	9	0	read	NM_006468.7	9606	10623	POLR3C	RPC3|RPC62	RNA polymerase III subunit C	DNA-directed RNA polymerase III subunit RPC3|DNA-directed III 62 kDa polypeptide|DNA-directed RNA polymerase III subunit C|RNA polymerase III 62 kDa subunit|RNA polymerase III subunit C3|polymerase (RNA) III (DNA directed) polypeptide C (62kD)|polymerase (RNA) III subunit C	NM_006468.7	NP_006459.3	NC_000001.11	protein-coding	VALIDATED	1	+	145823182	145844401	Reference GRCh38.p12 Primary Assembly
hsa-mir-10b_26_A_c	NM_001164553.1	1	625.2	625.2	0.000148	0.00136	1	1	6.54e-06	16	1	0	8	312	0	0	231.2	0	0	24	2706	17	24	1357	1364	8	8	0	read	NM_001164553.1	9606	27185	DISC1	C1orf136|SCZD9	DISC1 scaffold protein	disrupted in schizophrenia 1 protein	NM_001164553.1	NP_001158025.1	NC_000001.11	protein-coding	REVIEWED	1	+	231626814	232041271	Reference GRCh38.p12 Primary Assembly
hsa-mir-10b_26_A_c	NR_037187.1	1	574.9	574.9	0.0138	0.0485	1	1	6.54e-06	16	1	0	8	312	0	0	180.9	0	0	24	1349	17	24	399	406	8	8	0	read	NR_037187.1	9606	100526739	CENPS-CORT	APITD1-CORT	CENPS-CORT readthrough	APITD1-CORT protein|APITD1-CORT readthrough	NR_037187.1	-	NC_000001.11	protein-coding	REVIEWED	1	+	10430101	10452002	Reference GRCh38.p12 Primary Assembly
hsa-mir-10b_26_A_c	NM_001207000.1	1	555.7	555.7	0.00162	0.00655	1	1	6.54e-06	7.5	1	1	23	244	28	0	192.7	0	0	24	3986	2	24	3207	3228	23	22	0	read	NM_001207000.1	9606	9987	HNRNPDL	HNRNP|HNRPDL|JKTBP|JKTBP2|LGMD1G|laAUF1	heterogeneous nuclear ribonucleoprotein D like	heterogeneous nuclear ribonucleoprotein D-like|A+U-rich element RNA binding factor|AU-rich element RNA-binding factor|JKT41-binding protein|hnRNP D-like|hnRNP DL|protein laAUF1	NM_001207000.1	NP_001193929.1	NC_000004.12	protein-coding	REVIEWED	4	-	82422563	82430224	Reference GRCh38.p12 Primary Assembly
hsa-mir-10b_26_A_c	NM_001256876.2	1	515.6	515.6	0.0388	0.0572	1	1	6.54e-06	10	1	0	23	160	8	0	266.6	0	0	24	5582	1	23	5270	5292	23	23	0	read	NM_001256876.2	9606	23189	KANK1	ANKRD15|CPSQ2|KANK	KN motif and ankyrin repeat domains 1	KN motif and ankyrin repeat domain-containing protein 1|ankyrin repeat domain-containing protein 15|kidney ankyrin repeat-containing protein	NM_001256876.2	NP_001243805.1	NC_000009.12	protein-coding	REVIEWED	9	+	470290	746105	Reference GRCh38.p12 Primary Assembly
hsa-mir-10b_26_A_c	NM_001136554.1	2	1112.6	621.5	0.00238	0.0198	1	1	6.54e-06	9.5	1	0	21	244	16	0	268.5	0	0	24	5310	4	24	2691	2711	21	21	0	read	NM_001136554.1	9606	9874	TLK1	PKU-beta	tousled like kinase 1	serine/threonine-protein kinase tousled-like 1|SNARE protein kinase SNAK|serine threonine protein kinase	NM_001136554.1	NP_001130026.1	NC_000002.12	protein-coding	REVIEWED	2	-	170990822	171231313	Reference GRCh38.p12 Primary Assembly
hsa-mir-10b_26_A_c	NM_012201.5	1	521.2	521.2	0.0162	0.027	1	1	6.54e-06	10	1	0	23	252	4	0	181.2	0	0	24	8300	2	24	5522	5544	23	23	0	read	NM_012201.5	9606	2734	GLG1	CFR-1|ESL-1|MG-160|MG160	golgi glycoprotein 1	Golgi apparatus protein 1|E-selectin ligand 1|cysteine-rich fibroblast growth factor receptor|golgi sialoglycoprotein MG-160	NM_012201.5	NP_036333.2	NC_000016.10	protein-coding	VALIDATED	16	-	74447426	74607143	Reference GRCh38.p12 Primary Assembly
hsa-mir-10b_26_A_c	NM_006327.3	1	515.4	515.4	0.00531	0.00829	1	1	6.54e-06	16	1	0	9	160	0	0	280.4	0	0	24	1239	15	23	1183	1191	9	9	0	read	NM_006327.3	9606	100287932	TIMM23	TIM23	translocase of inner mitochondrial membrane 23	mitochondrial import inner membrane translocase subunit Tim23|translocase of inner mitochondrial membrane 23 homolog|translocase of the inner mitochondrial membrane	NM_006327.3	NP_006318.1	NC_000010.11	protein-coding	REVIEWED	10	+	45972452	46003741	Reference GRCh38.p12 Primary Assembly
hsa-mir-10b_26_A_c	NM_001164552.1	1	625.2	625.2	6.52e-05	0.000435	1	1	6.54e-06	16	1	0	8	312	0	0	231.2	0	0	24	2783	17	24	1434	1441	8	8	0	read	NM_001164552.1	9606	27185	DISC1	C1orf136|SCZD9	DISC1 scaffold protein	disrupted in schizophrenia 1 protein	NM_001164552.1	NP_001158024.1	NC_000001.11	protein-coding	REVIEWED	1	+	231626814	232041271	Reference GRCh38.p12 Primary Assembly
hsa-mir-10b_26_A_c	NM_017964.4	2	1077.9	553.1	0.00409	0.012	1	1	6.54e-06	10.5	1	0	17	160	20	0	280.1	0	0	24	5117	7	23	4557	4573	17	17	0	read	NM_017964.4	9606	55676	SLC30A6	MST103|MSTP103|ZNT6	solute carrier family 30 member 6	zinc transporter 6|solute carrier family 30 (zinc transporter), member 6	NM_017964.4	NP_060434.2	NC_000002.12	protein-coding	REVIEWED	2	+	32165840	32224378	Reference GRCh38.p12 Primary Assembly
hsa-mir-10b_26_A_c	NM_001301025.1	1	564.3	564.3	0.0282	0.0757	1	1	6.54e-06	13.5	1	0	16	240	0	0	247.3	0	0	24	7795	8	23	1634	1649	16	16	0	read	NM_001301025.1
hsa-mir-10b_26_A_c	NM_199138.2	1	535.3	535.3	0.00672	0.0152	1	1	6.54e-06	16	1	0	8	248	0	0	207.3	0	0	24	9953	16	23	7347	7354	8	8	0	read	NM_199138.2	9606	219287	AMER2	FAM123A	APC membrane recruitment protein 2	APC membrane recruitment protein 2|family with sequence similarity 123A|protein FAM123A	NM_199138.2	NP_954589.1	NC_000013.11	protein-coding	VALIDATED	13	-	25161678	25172450	Reference GRCh38.p12 Primary Assembly
hsa-mir-10b_26_A_c	NM_001198528.1	1	519	519	0.02	0.0306	1	1	6.54e-06	11	1	0	23	160	8	0	276	0	0	24	4029	1	23	2860	2882	23	23	0	read	NM_001198528.1	9606	6934	TCF7L2	TCF-4|TCF4	transcription factor 7 like 2	transcription factor 7-like 2|HMG box transcription factor 4|T-cell factor 4|T-cell-specific transcription factor 4|hTCF-4|transcription factor 7-like 2 (T-cell specific, HMG-box)	NM_001198528.1	NP_001185457.1	NC_000010.11	protein-coding	REVIEWED	10	+	112950219	113167677	Reference GRCh38.p12 Primary Assembly
hsa-mir-10b_26_A_c	NM_004330.3	1	591.6	591.6	0.00215	0.012	1	1	6.54e-06	12.5	1	0	15	252	0	0	252.6	0	0	24	6355	10	24	2119	2133	15	15	0	read	NM_004330.3	9606	663	BNIP2	BNIP-2|NIP2	BCL2 interacting protein 2	BCL2/adenovirus E1B 19 kDa protein-interacting protein 2|BCL2/adenovirus E1B 19kDa interacting protein 2	NM_004330.3	NP_004321.2	NC_000015.10	protein-coding	REVIEWED	15	-	59659145	59689533	Reference GRCh38.p12 Primary Assembly
hsa-mir-10b_26_A_c	NM_001348216.1	1	531.5	531.5	0.00122	0.00232	1	1	6.54e-06	9.5	1	0	23	244	16	0	183.5	0	0	24	7382	2	24	2250	2272	23	23	0	read	NM_001348216.1	9606	6925	TCF4	E2-2|FECD3|ITF-2|ITF2|PTHS|SEF-2|SEF2|SEF2-1|SEF2-1A|SEF2-1B|SEF2-1D|TCF-4|bHLHb19	transcription factor 4	transcription factor 4|SL3-3 enhancer factor 2|class B basic helix-loop-helix protein 19|immunoglobulin transcription factor 2	NM_001348216.1	NP_001335145.1	NC_000018.10	protein-coding	REVIEWED	18	-	55222330	55635992	Reference GRCh38.p12 Primary Assembly
hsa-mir-10b_26_A_c	NM_020871.3	1	514.9	514.9	0.00849	0.013	1	1	6.54e-06	14.5	1	0	12	160	0	0	276.9	0	0	24	4941	12	23	3723	3734	12	12	0	read	NM_020871.3	9606	57631	LRCH2	dA204F4.4	leucine rich repeats and calponin homology domain containing 2	leucine-rich repeat and calponin homology domain-containing protein 2|leucine-rich repeats and calponin homology (CH) domain containing 2	NM_020871.3	NP_065922.3	NC_000023.11	protein-coding	REVIEWED	X	-	115110610	115234081	Reference GRCh38.p12 Primary Assembly
hsa-mir-10b_26_A_c	NM_001320675.1	1	591.6	591.6	0.000639	0.00362	1	1	6.54e-06	12.5	1	0	15	252	0	0	252.6	0	0	24	6150	10	24	1914	1928	15	15	0	read	NM_001320675.1	9606	663	BNIP2	BNIP-2|NIP2	BCL2 interacting protein 2	BCL2/adenovirus E1B 19 kDa protein-interacting protein 2|BCL2/adenovirus E1B 19kDa interacting protein 2	NM_001320675.1	NP_001307604.1	NC_000015.10	protein-coding	REVIEWED	15	-	59659145	59689533	Reference GRCh38.p12 Primary Assembly
hsa-mir-10b_26_A_c	NM_031372.3	1	555.7	555.7	0.00162	0.00655	1	1	6.54e-06	7.5	1	1	23	244	28	0	192.7	0	0	24	4157	2	24	3378	3399	23	22	0	read	NM_031372.3	9606	9987	HNRNPDL	HNRNP|HNRPDL|JKTBP|JKTBP2|LGMD1G|laAUF1	heterogeneous nuclear ribonucleoprotein D like	heterogeneous nuclear ribonucleoprotein D-like|A+U-rich element RNA binding factor|AU-rich element RNA-binding factor|JKT41-binding protein|hnRNP D-like|hnRNP DL|protein laAUF1	NM_031372.3	NP_112740.1	NC_000004.12	protein-coding	REVIEWED	4	-	82422563	82430224	Reference GRCh38.p12 Primary Assembly
hsa-mir-10b_26_A_c	NM_153186.4	1	515.6	515.6	0.0352	0.0552	1	1	6.54e-06	10	1	0	23	160	8	0	266.6	0	0	24	5352	1	23	5023	5045	23	23	0	read	NM_153186.4
hsa-mir-10b_26_A_c	NM_174907.3	1	556.9	556.9	0.0168	0.0428	1	2	0.00175	13.5	1	0	12	244	0	0	223.9	0	0	24	4993	13	24	3795	3806	12	12	0	read	NM_174907.3	9606	151987	PPP4R2	PP4R2	protein phosphatase 4 regulatory subunit 2	serine/threonine-protein phosphatase 4 regulatory subunit 2	NM_174907.3	NP_777567.1	NC_000003.12	protein-coding	REVIEWED	3	+	72996742	73069200	Reference GRCh38.p12 Primary Assembly
hsa-mir-10b_26_A_c	NM_001146284.1	1	519	519	0.02	0.0306	1	1	6.54e-06	11	1	0	23	160	8	0	276	0	0	24	3919	1	23	2750	2772	23	23	0	read	NM_001146284.1	9606	6934	TCF7L2	TCF-4|TCF4	transcription factor 7 like 2	transcription factor 7-like 2|HMG box transcription factor 4|T-cell factor 4|T-cell-specific transcription factor 4|hTCF-4|transcription factor 7-like 2 (T-cell specific, HMG-box)	NM_001146284.1	NP_001139756.1	NC_000010.11	protein-coding	REVIEWED	10	+	112950219	113167677	Reference GRCh38.p12 Primary Assembly
hsa-mir-10b_26_A_c	NM_014918.4	1	535.8	535.8	0.0111	0.0215	1	1	6.54e-06	14.5	1	0	11	160	0	0	294.8	0	0	24	4567	13	23	3817	3827	11	11	0	read	NM_014918.4	9606	22856	CHSY1	CHSY|CSS1|ChSy-1|TPBS	chondroitin sulfate synthase 1	chondroitin sulfate synthase 1|N-acetylgalactosaminyl-proteoglycan 3-beta-glucuronosyltransferase 1|N-acetylgalactosaminyltransferase II|carbohydrate synthase 1|chondroitin glucuronyltransferase 1|chondroitin glucuronyltransferase II|chondroitin synthase 1|glucuronosyl-N-acetylgalactosaminyl-proteoglycan 4-beta-N-acetylgalactosaminyltransferase 1	NM_014918.4	NP_055733.2	NC_000015.10	protein-coding	REVIEWED	15	-	101175722	101251931	Reference GRCh38.p12 Primary Assembly
hsa-mir-10b_26_A_c	NM_020782.1	1	609.2	609.2	0.00439	0.0205	1	1	6.54e-06	14.5	1	0	12	244	0	0	285.2	0	0	24	6477	13	24	3963	3974	12	12	0	read	NM_020782.1	9606	57542	KLHL42	Ctb9|KLHDC5	kelch like family member 42	kelch-like protein 42|cullin-3-binding protein 9|kelch domain containing 5|kelch domain-containing protein 5	NM_020782.1	NP_065833.1	NC_000012.12	protein-coding	VALIDATED	12	+	27780236	27803039	Reference GRCh38.p12 Primary Assembly
hsa-mir-10b_26_A_c	NM_001164550.1	1	625.2	625.2	0.000429	0.00308	1	1	6.54e-06	16	1	0	8	312	0	0	231.2	0	0	24	2832	17	24	1483	1490	8	8	0	read	NM_001164550.1	9606	27185	DISC1	C1orf136|SCZD9	DISC1 scaffold protein	disrupted in schizophrenia 1 protein	NM_001164550.1	NP_001158022.1	NC_000001.11	protein-coding	REVIEWED	1	+	231626814	232041271	Reference GRCh38.p12 Primary Assembly
hsa-mir-10b_26_A_c	NM_001243963.1	1	514.9	514.9	0.0283	0.0396	1	1	6.54e-06	14.5	1	0	12	160	0	0	276.9	0	0	24	4890	12	23	3672	3683	12	12	0	read	NM_001243963.1	9606	57631	LRCH2	dA204F4.4	leucine rich repeats and calponin homology domain containing 2	leucine-rich repeat and calponin homology domain-containing protein 2|leucine-rich repeats and calponin homology (CH) domain containing 2	NM_001243963.1	NP_001230892.1	NC_000023.11	protein-coding	REVIEWED	X	-	115110610	115234081	Reference GRCh38.p12 Primary Assembly
hsa-mir-10b_26_A_c	NM_001349871.1	1	519	519	0.0429	0.0757	1	1	6.54e-06	11	1	0	23	160	8	0	276	0	0	24	3288	1	23	2119	2141	23	23	0	read	NM_001349871.1	9606	6934	TCF7L2	TCF-4|TCF4	transcription factor 7 like 2	transcription factor 7-like 2|HMG box transcription factor 4|T-cell factor 4|T-cell-specific transcription factor 4|hTCF-4|transcription factor 7-like 2 (T-cell specific, HMG-box)	NM_001349871.1	NP_001336800.1	NC_000010.11	protein-coding	REVIEWED	10	+	112950219	113167677	Reference GRCh38.p12 Primary Assembly
hsa-mir-10b_26_A_c	NM_001145667.1	1	521.2	521.2	0.017	0.0322	1	1	6.54e-06	10	1	0	23	252	4	0	181.2	0	0	24	9339	2	24	6561	6583	23	23	0	read	NM_001145667.1	9606	2734	GLG1	CFR-1|ESL-1|MG-160|MG160	golgi glycoprotein 1	Golgi apparatus protein 1|E-selectin ligand 1|cysteine-rich fibroblast growth factor receptor|golgi sialoglycoprotein MG-160	NM_001145667.1	NP_001139139.1	NC_000016.10	protein-coding	VALIDATED	16	-	74447426	74607143	Reference GRCh38.p12 Primary Assembly
hsa-mir-10b_26_A_c	NM_001135216.1	1	520.1	520.1	0.0164	0.027	1	1	6.54e-06	7	1	1	24	160	8	0	267.1	0	0	24	3050	1	23	2782	2805	23	24	0	read	NM_001135216.1	9606	64288	ZSCAN31	ZNF20-Lp|ZNF310P|ZNF323	zinc finger and SCAN domain containing 31	zinc finger and SCAN domain-containing protein 31|zinc finger protein 323	NM_001135216.1	NP_001128688.1	NC_000006.12	protein-coding	VALIDATED	6	-	28324736	28359156	Reference GRCh38.p12 Primary Assembly
hsa-mir-10b_26_A_c	NR_073029.1	1	515.4	515.4	0.026	0.0444	1	1	6.54e-06	16	1	0	9	160	0	0	280.4	0	0	24	1363	15	23	1307	1315	9	9	0	read	NR_073029.1	9606	100287932	TIMM23	TIM23	translocase of inner mitochondrial membrane 23	mitochondrial import inner membrane translocase subunit Tim23|translocase of inner mitochondrial membrane 23 homolog|translocase of the inner mitochondrial membrane	NR_073029.1	-	NC_000010.11	protein-coding	REVIEWED	10	+	45972452	46003741	Reference GRCh38.p12 Primary Assembly
hsa-mir-10b_26_A_c	NM_001349013.1	1	569.3	569.3	0.0113	0.024	1	1	6.54e-06	16	1	0	9	240	0	0	252.3	0	0	24	3498	15	23	941	949	9	9	0	read	NM_001349013.1	9606	80705	TSGA10	CEP4L|CT79|SPGF26	testis specific 10	testis-specific gene 10 protein|cancer/testis antigen 79|testis development protein NYD-SP7|testis-specific 10 protein	NM_001349013.1	NP_001335942.1	NC_000002.12	protein-coding	VALIDATED	2	-	98997260	99154965	Reference GRCh38.p12 Primary Assembly
hsa-mir-10b_26_A_c	NM_001146286.1	1	519	519	0.02	0.0306	1	1	6.54e-06	11	1	0	23	160	8	0	276	0	0	24	3880	1	23	2711	2733	23	23	0	read	NM_001146286.1	9606	6934	TCF7L2	TCF-4|TCF4	transcription factor 7 like 2	transcription factor 7-like 2|HMG box transcription factor 4|T-cell factor 4|T-cell-specific transcription factor 4|hTCF-4|transcription factor 7-like 2 (T-cell specific, HMG-box)	NM_001146286.1	NP_001139758.1	NC_000010.11	protein-coding	REVIEWED	10	+	112950219	113167677	Reference GRCh38.p12 Primary Assembly
hsa-mir-10b_26_A_c	NM_001190457.1	1	527.3	527.3	0.0124	0.0215	1	1	6.54e-06	15.5	1	0	9	312	0	0	131.3	0	0	24	3623	16	24	2472	2480	9	9	0	read	NM_001190457.1	9606	10391	CORO2B	CLIPINC	coronin 2B	coronin-2B|clipin C|coronin, actin binding protein, 2B|coronin-like protein C	NM_001190457.1	NP_001177386.1	NC_000015.10	protein-coding	VALIDATED	15	+	68518372	68727805	Reference GRCh38.p12 Primary Assembly
hsa-mir-10b_26_A_c	NM_145909.2	1	520.1	520.1	0.00332	0.00632	1	1	6.54e-06	7	1	1	24	160	8	0	267.1	0	0	24	3176	1	23	2908	2931	23	24	0	read	NM_145909.2	9606	64288	ZSCAN31	ZNF20-Lp|ZNF310P|ZNF323	zinc finger and SCAN domain containing 31	zinc finger and SCAN domain-containing protein 31|zinc finger protein 323	NM_145909.2	NP_665916.1	NC_000006.12	protein-coding	VALIDATED	6	-	28324736	28359156	Reference GRCh38.p12 Primary Assembly
hsa-mir-10b_26_A_c	NR_144944.1	1	587.7	587.7	0.000122	0.000283	1	3	0.0122	14	1	0	13	252	0	0	256.7	0	0	24	3926	12	24	3508	3520	13	13	0	read	NR_144944.1	9606	84101	USP44	-	ubiquitin specific peptidase 44	ubiquitin carboxyl-terminal hydrolase 44|deubiquitinating enzyme 44|ubiquitin specific protease 44|ubiquitin thioesterase 44|ubiquitin thiolesterase 44|ubiquitin-specific-processing protease 44	NR_144944.1	-	NC_000012.12	protein-coding	REVIEWED	12	-	95516559	95551528	Reference GRCh38.p12 Primary Assembly
hsa-mir-10b_26_A_c	NM_001318025.1	1	556.9	556.9	0.0168	0.0428	1	2	0.00175	13.5	1	0	12	244	0	0	223.9	0	0	24	4822	13	24	3624	3635	12	12	0	read	NM_001318025.1	9606	151987	PPP4R2	PP4R2	protein phosphatase 4 regulatory subunit 2	serine/threonine-protein phosphatase 4 regulatory subunit 2	NM_001318025.1	NP_001304954.1	NC_000003.12	protein-coding	REVIEWED	3	+	72996742	73069200	Reference GRCh38.p12 Primary Assembly
hsa-mir-10b_26_A_c	NM_001080850.2	1	542.8	542.8	0.00791	0.0216	1	1	6.54e-06	16.5	1	0	8	240	0	0	224.8	0	0	24	3098	16	23	1882	1889	8	8	0	read	NM_001080850.2
hsa-mir-10b_26_A_c	NM_030899.4	1	520.1	520.1	0.0172	0.0322	1	1	6.54e-06	7	1	1	24	160	8	0	267.1	0	0	24	3039	1	23	2771	2794	23	24	0	read	NM_030899.4	9606	64288	ZSCAN31	ZNF20-Lp|ZNF310P|ZNF323	zinc finger and SCAN domain containing 31	zinc finger and SCAN domain-containing protein 31|zinc finger protein 323	NM_030899.4	NP_112161.3	NC_000006.12	protein-coding	VALIDATED	6	-	28324736	28359156	Reference GRCh38.p12 Primary Assembly
hsa-mir-10b_26_A_c	NM_152704.3	1	535.3	535.3	0.0217	0.0485	1	1	6.54e-06	16	1	0	8	248	0	0	207.3	0	0	24	10619	16	23	8013	8020	8	8	0	read	NM_152704.3	9606	219287	AMER2	FAM123A	APC membrane recruitment protein 2	APC membrane recruitment protein 2|family with sequence similarity 123A|protein FAM123A	NM_152704.3	NP_689917.2	NC_000013.11	protein-coding	VALIDATED	13	-	25161678	25172450	Reference GRCh38.p12 Primary Assembly
hsa-mir-10b_26_A_c	NM_001316364.1	1	160.3	160.3	0.271	0.288	1	1	6.54e-06	8.5	1	0	19	-52	36	0	69.3	0	0	24	2640	1	19	922	940	19	19	11	read	NM_001316364.1	9606	8894	EIF2S2	EIF2|EIF2B|EIF2beta|PPP1R67|eIF-2-beta	eukaryotic translation initiation factor 2 subunit beta	eukaryotic translation initiation factor 2 subunit 2|eukaryotic translation initiation factor 2, subunit 2 beta, 38kDa|protein phosphatase 1, regulatory subunit 67	NM_001316364.1	NP_001303293.1	NC_000020.11	protein-coding	REVIEWED	20	-	34088297	34112355	Reference GRCh38.p12 Primary Assembly
hsa-mir-10b_26_A_c	NM_001318136.1	1	603.8	603.8	0.00174	0.0116	1	3	0.0122	14	1	0	13	244	0	0	280.8	0	0	24	2885	12	24	2224	2236	13	13	0	read	NM_001318136.1	9606	7551	ZNF3	A8-51|HF.12|KOX25|PP838|Zfp113	zinc finger protein 3	zinc finger protein 3|C2-H2 type zinc finger protein|zinc finger protein HF.12|zinc finger protein HZF3.1|zinc finger protein KOX25	NM_001318136.1	NP_001305065.1	NC_000007.14	protein-coding	VALIDATED	7	-	100063846	100082547	Reference GRCh38.p12 Primary Assembly
hsa-mir-10b_26_A_c	NM_001008493.2	1	520.5	520.5	0.00682	0.0127	1	1	6.54e-06	13	1	0	15	160	0	0	277.5	0	0	24	13190	9	23	2778	2792	15	15	0	read	NM_001008493.2	9606	55740	ENAH	ENA|MENA|NDPP1	ENAH, actin regulator	protein enabled homolog|enabled homolog|mammalian enabled variant 11a|mammalian enabled variant pan	NM_001008493.2	NP_001008493.1	NC_000001.11	protein-coding	REVIEWED	1	-	225486828	225660045	Reference GRCh38.p12 Primary Assembly
hsa-mir-10b_26_A_c	NM_001198530.1	1	519	519	0.0429	0.0757	1	1	6.54e-06	11	1	0	23	160	8	0	276	0	0	24	3778	1	23	2609	2631	23	23	0	read	NM_001198530.1	9606	6934	TCF7L2	TCF-4|TCF4	transcription factor 7 like 2	transcription factor 7-like 2|HMG box transcription factor 4|T-cell factor 4|T-cell-specific transcription factor 4|hTCF-4|transcription factor 7-like 2 (T-cell specific, HMG-box)	NM_001198530.1	NP_001185459.1	NC_000010.11	protein-coding	REVIEWED	10	+	112950219	113167677	Reference GRCh38.p12 Primary Assembly
hsa-mir-10b_26_A_c	NM_001318027.1	1	556.9	556.9	0.0168	0.0428	1	2	0.00175	13.5	1	0	12	244	0	0	223.9	0	0	24	4760	13	24	3562	3573	12	12	0	read	NM_001318027.1	9606	151987	PPP4R2	PP4R2	protein phosphatase 4 regulatory subunit 2	serine/threonine-protein phosphatase 4 regulatory subunit 2	NM_001318027.1	NP_001304956.1	NC_000003.12	protein-coding	REVIEWED	3	+	72996742	73069200	Reference GRCh38.p12 Primary Assembly
hsa-mir-10b_26_A_c	NM_001256014.1	1	553.9	553.9	0.00168	0.00655	1	1	6.54e-06	8.5	1	0	23	244	16	0	194.9	0	0	24	1452	2	24	1138	1160	23	23	0	read	NM_001256014.1	9606	29893	PSMC3IP	GT198|HOP2|HUMGT198A|ODG3|TBPIP	PSMC3 interacting protein	homologous-pairing protein 2 homolog|DBD-interacting|TBP-1-interacting protein|nuclear receptor coactivator GT198|proteasome 26S ATPase subunit 3-interacting protein|tat-binding protein 1-interacting protein	NM_001256014.1	NP_001242943.1	NC_000017.11	protein-coding	REVIEWED	17	-	42572309	42577830	Reference GRCh38.p12 Primary Assembly
hsa-mir-10b_26_A_c	NM_001354343.1	1	515.6	515.6	0.0388	0.0572	1	1	6.54e-06	10	1	0	23	160	8	0	266.6	0	0	24	5228	1	23	4916	4938	23	23	0	read	NM_001354343.1	9606	23189	KANK1	ANKRD15|CPSQ2|KANK	KN motif and ankyrin repeat domains 1	KN motif and ankyrin repeat domain-containing protein 1|ankyrin repeat domain-containing protein 15|kidney ankyrin repeat-containing protein	NM_001354343.1	NP_001341272.1	NC_000009.12	protein-coding	REVIEWED	9	+	470290	746105	Reference GRCh38.p12 Primary Assembly
hsa-mir-10b_26_A_c	NM_006627.2	1	517.2	517.2	0.0255	0.0444	1	1	6.54e-06	15	1	0	11	244	0	0	193.2	0	0	24	2612	14	24	2274	2284	11	11	0	read	NM_006627.2	9606	10775	POP4	RPP29	POP4 homolog, ribonuclease P/MRP subunit	ribonuclease P protein subunit p29|hPOP4	NM_006627.2	NP_006618.1	NC_000019.10	protein-coding	REVIEWED	19	+	29606262	29617254	Reference GRCh38.p12 Primary Assembly
hsa-mir-10b_26_A_c	NM_001278290.1	1	603.8	603.8	1.05e-07	5.64e-07	1	3	0.0122	14	1	0	13	244	0	0	280.8	0	0	24	2736	12	24	2075	2087	13	13	0	read	NM_001278290.1	9606	7551	ZNF3	A8-51|HF.12|KOX25|PP838|Zfp113	zinc finger protein 3	zinc finger protein 3|C2-H2 type zinc finger protein|zinc finger protein HF.12|zinc finger protein HZF3.1|zinc finger protein KOX25	NM_001278290.1	NP_001265219.1	NC_000007.14	protein-coding	VALIDATED	7	-	100063846	100082547	Reference GRCh38.p12 Primary Assembly
hsa-mir-10b_26_A_c	NM_198535.2	2	1116	611.5	0.00951	0.0364	1	1	6.54e-06	12	1	0	18	252	8	0	266.5	0	0	24	6634	7	24	4352	4369	18	18	0	read	NM_198535.2	9606	374879	ZNF699	hang	zinc finger protein 699	zinc finger protein 699|hangover homolog|hangover, Drosophila, homolog of	NM_198535.2	NP_940937.1	NC_000019.10	protein-coding	VALIDATED	19	-	9291139	9309713	Reference GRCh38.p12 Primary Assembly
hsa-mir-10b_26_A_c	NM_016142.2	1	544.6	544.6	0.00584	0.0152	1	1	6.54e-06	14	1	0	13	244	0	0	221.6	0	0	24	2556	12	24	1714	1726	13	13	0	read	NM_016142.2	9606	51144	HSD17B12	KAR|SDR12C1	hydroxysteroid 17-beta dehydrogenase 12	very-long-chain 3-oxoacyl-CoA reductase|17-beta-HSD 12|17-beta-hydroxysteroid dehydrogenase 12|17beta-HSD type 12|3-ketoacyl-CoA reductase|estradiol 17-beta-dehydrogenase 12|short chain dehydrogenase/reductase family 12C member 1|steroid dehydrogenase homolog	NM_016142.2	NP_057226.1	NC_000011.10	protein-coding	VALIDATED	11	+	43576475	43856618	Reference GRCh38.p12 Primary Assembly
hsa-mir-10b_26_A_c	NM_001348214.1	1	531.5	531.5	0.00122	0.00232	1	1	6.54e-06	9.5	1	0	23	244	16	0	183.5	0	0	24	7346	2	24	2214	2236	23	23	0	read	NM_001348214.1	9606	6925	TCF4	E2-2|FECD3|ITF-2|ITF2|PTHS|SEF-2|SEF2|SEF2-1|SEF2-1A|SEF2-1B|SEF2-1D|TCF-4|bHLHb19	transcription factor 4	transcription factor 4|SL3-3 enhancer factor 2|class B basic helix-loop-helix protein 19|immunoglobulin transcription factor 2	NM_001348214.1	NP_001335143.1	NC_000018.10	protein-coding	REVIEWED	18	-	55222330	55635992	Reference GRCh38.p12 Primary Assembly
hsa-mir-10b_26_A_c	NM_001243236.1	1	531.5	531.5	0.00122	0.00232	1	1	6.54e-06	9.5	1	0	23	244	16	0	183.5	0	0	24	7365	2	24	2233	2255	23	23	0	read	NM_001243236.1	9606	6925	TCF4	E2-2|FECD3|ITF-2|ITF2|PTHS|SEF-2|SEF2|SEF2-1|SEF2-1A|SEF2-1B|SEF2-1D|TCF-4|bHLHb19	transcription factor 4	transcription factor 4|SL3-3 enhancer factor 2|class B basic helix-loop-helix protein 19|immunoglobulin transcription factor 2	NM_001243236.1	NP_001230165.1	NC_000018.10	protein-coding	REVIEWED	18	-	55222330	55635992	Reference GRCh38.p12 Primary Assembly
hsa-mir-10b_26_A_c	NM_001265590.1	1	526.7	526.7	0.00295	0.0061	1	1	6.54e-06	16.5	1	0	8	244	0	0	204.7	0	0	24	4640	17	24	2299	2306	8	8	0	read	NM_001265590.1	9606	10313	RTN3	ASYIP|HAP|NSPL2|NSPLII|RTN3-A1	reticulon 3	reticulon-3|ASY interacting protein|NSP-like protein 2|NSP-like protein II|homolog of ASY protein|neuroendocrine-specific protein-like 2|neuroendocrine-specific protein-like II	NM_001265590.1	NP_001252519.1	NC_000011.10	protein-coding	REVIEWED	11	+	63681314	63759890	Reference GRCh38.p12 Primary Assembly
hsa-mir-10b_26_A_c	NR_125360.2	1	587.7	587.7	0.000122	0.000283	1	3	0.0122	14	1	0	13	252	0	0	256.7	0	0	24	3735	12	24	3317	3329	13	13	0	read	NR_125360.2	9606	84101	USP44	-	ubiquitin specific peptidase 44	ubiquitin carboxyl-terminal hydrolase 44|deubiquitinating enzyme 44|ubiquitin specific protease 44|ubiquitin thioesterase 44|ubiquitin thiolesterase 44|ubiquitin-specific-processing protease 44	NR_125360.2	-	NC_000012.12	protein-coding	REVIEWED	12	-	95516559	95551528	Reference GRCh38.p12 Primary Assembly
hsa-mir-10b_26_A_c	NR_144948.1	1	587.7	587.7	0.000122	0.000283	1	3	0.0122	14	1	0	13	252	0	0	256.7	0	0	24	4013	12	24	3595	3607	13	13	0	read	NR_144948.1	9606	84101	USP44	-	ubiquitin specific peptidase 44	ubiquitin carboxyl-terminal hydrolase 44|deubiquitinating enzyme 44|ubiquitin specific protease 44|ubiquitin thioesterase 44|ubiquitin thiolesterase 44|ubiquitin-specific-processing protease 44	NR_144948.1	-	NC_000012.12	protein-coding	REVIEWED	12	-	95516559	95551528	Reference GRCh38.p12 Primary Assembly
hsa-mir-10b_26_A_c	NM_001193515.2	2	1077.9	553.1	0.00141	0.0041	1	1	6.54e-06	10.5	1	0	17	160	20	0	280.1	0	0	24	5030	7	23	4470	4486	17	17	0	read	NM_001193515.2	9606	55676	SLC30A6	MST103|MSTP103|ZNT6	solute carrier family 30 member 6	zinc transporter 6|solute carrier family 30 (zinc transporter), member 6	NM_001193515.2	NP_001180444.1	NC_000002.12	protein-coding	REVIEWED	2	+	32165840	32224378	Reference GRCh38.p12 Primary Assembly
hsa-mir-10b_26_A_c	NM_001136555.1	2	1112.6	621.5	0.00153	0.0104	1	1	6.54e-06	9.5	1	0	21	244	16	0	268.5	0	0	24	5081	4	24	2462	2482	21	21	0	read	NM_001136555.1	9606	9874	TLK1	PKU-beta	tousled like kinase 1	serine/threonine-protein kinase tousled-like 1|SNARE protein kinase SNAK|serine threonine protein kinase	NM_001136555.1	NP_001130027.1	NC_000002.12	protein-coding	REVIEWED	2	-	170990822	171231313	Reference GRCh38.p12 Primary Assembly
hsa-mir-10b_26_A_c	NM_007043.6	1	610.3	610.3	0.00186	0.0112	1	1	6.54e-06	14.5	1	0	12	252	0	0	278.3	0	0	24	3357	13	24	2334	2345	12	12	0	read	NM_007043.6	9606	11103	KRR1	HRB2|RIP-1	KRR1, small subunit processome component homolog	KRR1 small subunit processome component homolog|HIV-1 Rev-binding protein 2|HIV-1 rev binding protein 2|KRR-R motif-containing protein 1|KRR1, small subunit (SSU) processome component, homolog|Rev interacting protein|rev-interacting protein 1	NM_007043.6	NP_008974.5	NC_000012.12	protein-coding	VALIDATED	12	-	75497638	75511637	Reference GRCh38.p12 Primary Assembly
hsa-mir-10b_26_A_c	NM_001162916.1	1	520.3	520.3	0.0267	0.0396	1	1	6.54e-06	13	1	0	16	152	0	0	288.3	0	0	24	3353	8	23	2900	2915	16	16	0	read	NM_001162916.1	9606	127253	TYW3	C1orf171	tRNA-yW synthesizing protein 3 homolog	tRNA wybutosine-synthesizing protein 3 homolog|tRNA(Phe) 7-((3-amino-3-carboxypropyl)-4-demethylwyosine(37)-N(4))-methyltransferase|tRNA-yW-synthesizing protein 3	NM_001162916.1	NP_001156388.1	NC_000001.11	protein-coding	VALIDATED	1	+	74733151	74766676	Reference GRCh38.p12 Primary Assembly
hsa-mir-10b_26_A_c	NM_006091.4	1	527.3	527.3	0.00277	0.0066	1	1	6.54e-06	15.5	1	0	9	312	0	0	131.3	0	0	24	3578	16	24	2427	2435	9	9	0	read	NM_006091.4	9606	10391	CORO2B	CLIPINC	coronin 2B	coronin-2B|clipin C|coronin, actin binding protein, 2B|coronin-like protein C	NM_006091.4	NP_006082.3	NC_000015.10	protein-coding	VALIDATED	15	+	68518372	68727805	Reference GRCh38.p12 Primary Assembly
hsa-mir-10b_26_A_c	NR_027264.1	1	521.2	521.2	0.000658	0.00116	1	1	6.54e-06	10	1	0	23	252	4	0	181.2	0	0	24	9448	2	24	6670	6692	23	23	0	read	NR_027264.1	9606	2734	GLG1	CFR-1|ESL-1|MG-160|MG160	golgi glycoprotein 1	Golgi apparatus protein 1|E-selectin ligand 1|cysteine-rich fibroblast growth factor receptor|golgi sialoglycoprotein MG-160	NR_027264.1	-	NC_000016.10	protein-coding	VALIDATED	16	-	74447426	74607143	Reference GRCh38.p12 Primary Assembly
hsa-mir-10b_26_A_c	NM_001278393.1	1	587.7	587.7	0.0105	0.0342	1	3	0.0122	14	1	0	13	252	0	0	256.7	0	0	24	4106	12	24	3675	3687	13	13	0	read	NM_001278393.1	9606	84101	USP44	-	ubiquitin specific peptidase 44	ubiquitin carboxyl-terminal hydrolase 44|deubiquitinating enzyme 44|ubiquitin specific protease 44|ubiquitin thioesterase 44|ubiquitin thiolesterase 44|ubiquitin-specific-processing protease 44	NM_001278393.1	NP_001265322.1	NC_000012.12	protein-coding	REVIEWED	12	-	95516559	95551528	Reference GRCh38.p12 Primary Assembly
hsa-mir-10b_26_A_c	NM_001256428.1	1	571.4	571.4	0.00119	0.00655	1	1	6.54e-06	9.5	1	0	24	252	8	0	228.4	0	0	24	5980	1	24	4524	4547	24	24	0	read	NM_001256428.1	9606	10611	PDLIM5	ENH|ENH1|L9|LIM	PDZ and LIM domain 5	PDZ and LIM domain protein 5|enigma homolog|enigma-like LIM domain protein|enigma-like PDZ and LIM domains protein	NM_001256428.1	NP_001243357.1	NC_000004.12	protein-coding	REVIEWED	4	+	94451856	94668226	Reference GRCh38.p12 Primary Assembly
hsa-mir-10b_26_A_c	NM_001330239.1	1	564.3	564.3	0.0282	0.0757	1	1	6.54e-06	13.5	1	0	16	240	0	0	247.3	0	0	24	8010	8	23	1870	1885	16	16	0	read	NM_001330239.1
hsa-mir-10b_26_A_c	NM_014007.3	1	553.9	553.9	0.0108	0.0267	1	1	6.54e-06	14	1	0	12	312	0	0	155.9	0	0	24	5974	13	24	3118	3129	12	12	0	read	NM_014007.3	9606	23099	ZBTB43	ZBTB22B|ZNF-X|ZNF297B	zinc finger and BTB domain containing 43	zinc finger and BTB domain-containing protein 43|zinc finger and BTB domain-containing protein 22B|zinc finger protein 297B	NM_014007.3	NP_054726.1	NC_000009.12	protein-coding	VALIDATED	9	+	126804071	126838209	Reference GRCh38.p12 Primary Assembly
hsa-mir-10b_26_A_c	NR_144946.1	1	587.7	587.7	0.000122	0.000283	1	3	0.0122	14	1	0	13	252	0	0	256.7	0	0	24	4170	12	24	3752	3764	13	13	0	read	NR_144946.1	9606	84101	USP44	-	ubiquitin specific peptidase 44	ubiquitin carboxyl-terminal hydrolase 44|deubiquitinating enzyme 44|ubiquitin specific protease 44|ubiquitin thioesterase 44|ubiquitin thiolesterase 44|ubiquitin-specific-processing protease 44	NR_144946.1	-	NC_000012.12	protein-coding	REVIEWED	12	-	95516559	95551528	Reference GRCh38.p12 Primary Assembly
hsa-mir-10b_26_A_c	NM_001193513.2	2	1077.9	553.1	0.0187	0.0364	1	1	6.54e-06	10.5	1	0	17	160	20	0	280.1	0	0	24	5237	7	23	4677	4693	17	17	0	read	NM_001193513.2	9606	55676	SLC30A6	MST103|MSTP103|ZNT6	solute carrier family 30 member 6	zinc transporter 6|solute carrier family 30 (zinc transporter), member 6	NM_001193513.2	NP_001180442.1	NC_000002.12	protein-coding	REVIEWED	2	+	32165840	32224378	Reference GRCh38.p12 Primary Assembly
hsa-mir-10b_26_A_c	NM_015158.3	1	515.6	515.6	0.0259	0.0444	1	1	6.54e-06	10	1	0	23	160	8	0	266.6	0	0	24	5090	1	23	4761	4783	23	23	0	read	NM_015158.3
hsa-mir-10b_26_A_c	NM_001324015.1	1	527.3	527.3	0.0459	0.0753	1	1	6.54e-06	15.5	1	0	9	312	0	0	131.3	0	0	24	3347	16	24	2205	2213	9	9	0	read	NM_001324015.1	9606	10391	CORO2B	CLIPINC	coronin 2B	coronin-2B|clipin C|coronin, actin binding protein, 2B|coronin-like protein C	NM_001324015.1	NP_001310944.1	NC_000015.10	protein-coding	VALIDATED	15	+	68518372	68727805	Reference GRCh38.p12 Primary Assembly
hsa-mir-10b_26_A_c	NM_001347936.1	1	587.7	587.7	0.00322	0.0162	1	3	0.0122	14	1	0	13	252	0	0	256.7	0	0	24	3931	12	24	3513	3525	13	13	0	read	NM_001347936.1	9606	84101	USP44	-	ubiquitin specific peptidase 44	ubiquitin carboxyl-terminal hydrolase 44|deubiquitinating enzyme 44|ubiquitin specific protease 44|ubiquitin thioesterase 44|ubiquitin thiolesterase 44|ubiquitin-specific-processing protease 44	NM_001347936.1	NP_001334865.1	NC_000012.12	protein-coding	REVIEWED	12	-	95516559	95551528	Reference GRCh38.p12 Primary Assembly
hsa-mir-10b_26_A_c	NM_001018073.2	1	623	623	4.38e-05	0.000232	1	1	6.54e-06	9.5	1	1	23	244	36	0	265	0	0	24	2049	3	24	1737	1759	22	23	0	read	NM_001018073.2	9606	5106	PCK2	PEPCK|PEPCK-M|PEPCK2	phosphoenolpyruvate carboxykinase 2, mitochondrial	phosphoenolpyruvate carboxykinase [GTP], mitochondrial|PEP carboxykinase|phosphopyruvate carboxylase	NM_001018073.2	NP_001018083.2	NC_000014.9	protein-coding	REVIEWED	14	+	24094130	24104131	Reference GRCh38.p12 Primary Assembly
hsa-mir-10b_26_A_c	NR_036462.1	1	574.9	574.9	0.000176	0.000898	1	1	6.54e-06	16	1	0	8	312	0	0	180.9	0	0	24	1431	17	24	399	406	8	8	0	read	NR_036462.1	9606	378708	CENPS	APITD1|CENP-S|FAAP16|MHF1	centromere protein S	centromere protein S|FANCM associated histone fold protein 1|FANCM-interacting histone fold protein 1|Fanconi anemia-associated polypeptide of 16 kDa|apoptosis-inducing TAF9-like domain-containing protein 1|apoptosis-inducing, TAF9-like domain 1	NR_036462.1	-	NC_000001.11	protein-coding	REVIEWED	1	+	10430101	10442814	Reference GRCh38.p12 Primary Assembly
hsa-mir-10b_26_A_c	NM_001243244.1	1	520.1	520.1	0.00316	0.00692	1	1	6.54e-06	7	1	1	24	160	8	0	267.1	0	0	24	2581	1	23	2295	2318	23	24	0	read	NM_001243244.1	9606	64288	ZSCAN31	ZNF20-Lp|ZNF310P|ZNF323	zinc finger and SCAN domain containing 31	zinc finger and SCAN domain-containing protein 31|zinc finger protein 323	NM_001243244.1	NP_001230173.1	NC_000006.12	protein-coding	VALIDATED	6	-	28324736	28359156	Reference GRCh38.p12 Primary Assembly
hsa-mir-10b_26_A_c	NM_014594.2	1	525.4	525.4	0.00141	0.00244	1	1	6.54e-06	16.5	1	0	8	160	0	0	289.4	0	0	24	5851	16	23	2024	2031	8	8	0	read	NM_014594.2	9606	30832	ZNF354C	KID3	zinc finger protein 354C	zinc finger protein 354C|KRAB-zinc finger protein synten|kidney, ischemia, and developmentally-regulated protein 3	NM_014594.2	NP_055409.1	NC_000005.10	protein-coding	VALIDATED	5	+	179060414	179083976	Reference GRCh38.p12 Primary Assembly
hsa-mir-10b_26_A_c	NM_014060.2	1	571.2	571.2	0.00918	0.0314	1	2	0.00175	8	1	0	22	152	36	0	287.2	0	0	24	9805	2	23	400	421	22	22	0	read	NM_014060.2	9606	28985	MCTS1	MCT-1|MCT1	MCTS1, re-initiation and release factor	malignant T-cell-amplified sequence 1|malignant T-cell amplified sequence 1|multiple copies T-cell malignancies|multiple copies in T-cell lymphoma-1	NM_014060.2	NP_054779.1	NC_000023.11	protein-coding	VALIDATED	X	+	120603888	120621158	Reference GRCh38.p12 Primary Assembly
hsa-mir-10b_26_A_c	NM_001198525.1	1	519	519	0.02	0.0306	1	1	6.54e-06	11	1	0	23	160	8	0	276	0	0	24	4092	1	23	2923	2945	23	23	0	read	NM_001198525.1	9606	6934	TCF7L2	TCF-4|TCF4	transcription factor 7 like 2	transcription factor 7-like 2|HMG box transcription factor 4|T-cell factor 4|T-cell-specific transcription factor 4|hTCF-4|transcription factor 7-like 2 (T-cell specific, HMG-box)	NM_001198525.1	NP_001185454.1	NC_000010.11	protein-coding	REVIEWED	10	+	112950219	113167677	Reference GRCh38.p12 Primary Assembly
hsa-mir-10b_26_A_c	NM_001042403.2	1	587.7	587.7	0.0105	0.0342	1	3	0.0122	14	1	0	13	252	0	0	256.7	0	0	24	3890	12	24	3459	3471	13	13	0	read	NM_001042403.2	9606	84101	USP44	-	ubiquitin specific peptidase 44	ubiquitin carboxyl-terminal hydrolase 44|deubiquitinating enzyme 44|ubiquitin specific protease 44|ubiquitin thioesterase 44|ubiquitin thiolesterase 44|ubiquitin-specific-processing protease 44	NM_001042403.2	NP_001035862.1	NC_000012.12	protein-coding	REVIEWED	12	-	95516559	95551528	Reference GRCh38.p12 Primary Assembly
hsa-mir-10b_26_A_c	NM_001256426.1	1	571.4	571.4	0.00119	0.00655	1	1	6.54e-06	9.5	1	0	24	252	8	0	228.4	0	0	24	6219	1	24	4763	4786	24	24	0	read	NM_001256426.1	9606	10611	PDLIM5	ENH|ENH1|L9|LIM	PDZ and LIM domain 5	PDZ and LIM domain protein 5|enigma homolog|enigma-like LIM domain protein|enigma-like PDZ and LIM domains protein	NM_001256426.1	NP_001243355.1	NC_000004.12	protein-coding	REVIEWED	4	+	94451856	94668226	Reference GRCh38.p12 Primary Assembly
hsa-mir-10b_26_A_c	NM_001161577.1	1	555.4	555.4	7.41e-06	1.82e-05	1	1	6.54e-06	13.5	1	0	12	160	0	0	310.4	0	0	24	5576	12	23	1823	1834	12	12	0	read	NM_001161577.1	9606	23034	SAMD4A	SAMD4|SMAUG|SMAUG1|SMG|SMGA	sterile alpha motif domain containing 4A	protein Smaug homolog 1|SAM domain-containing protein 4A	NM_001161577.1	NP_001155049.1	NC_000014.9	protein-coding	VALIDATED	14	+	54567096	54793314	Reference GRCh38.p12 Primary Assembly
hsa-mir-10b_26_A_c	NM_001320674.1	1	591.6	591.6	0.000639	0.00362	1	1	6.54e-06	12.5	1	0	15	252	0	0	252.6	0	0	24	6391	10	24	2155	2169	15	15	0	read	NM_001320674.1	9606	663	BNIP2	BNIP-2|NIP2	BCL2 interacting protein 2	BCL2/adenovirus E1B 19 kDa protein-interacting protein 2|BCL2/adenovirus E1B 19kDa interacting protein 2	NM_001320674.1	NP_001307603.1	NC_000015.10	protein-coding	REVIEWED	15	-	59659145	59689533	Reference GRCh38.p12 Primary Assembly
hsa-mir-10b_26_A_c	NM_001330357.1	1	538.5	538.5	0.00692	0.0174	1	1	6.54e-06	15.5	1	0	9	160	0	0	298.5	0	0	24	3956	15	23	3024	3032	9	9	0	read	NM_001330357.1	9606	143684	FAM76B	-	family with sequence similarity 76 member B	protein FAM76B	NM_001330357.1	NP_001317286.1	NC_000011.10	protein-coding	VALIDATED	11	-	95768941	95790395	Reference GRCh38.p12 Primary Assembly
hsa-mir-10b_26_A_c	NM_004687.4	3	1547.4	583.2	0.00436	0.0216	1	7	0.13	15	1	0	11	244	0	0	259.2	0	0	24	5847	14	24	4724	4734	11	11	0	read	NM_004687.4	9606	9110	MTMR4	FYVE-DSP2|ZFYVE11	myotubularin related protein 4	myotubularin-related protein 4|FYVE domain-containing dual specificity protein phosphatase 2|zinc finger FYVE domain-containing protein 11|zinc finger, FYVE domain containing 11	NM_004687.4	NP_004678.3	NC_000017.11	protein-coding	VALIDATED	17	-	58489531	58518108	Reference GRCh38.p12 Primary Assembly
hsa-mir-10b_26_A_c	NM_032924.4	1	603.8	603.8	1.05e-07	5.64e-07	1	3	0.0122	14	1	0	13	244	0	0	280.8	0	0	24	2857	12	24	2196	2208	13	13	0	read	NM_032924.4	9606	7551	ZNF3	A8-51|HF.12|KOX25|PP838|Zfp113	zinc finger protein 3	zinc finger protein 3|C2-H2 type zinc finger protein|zinc finger protein HF.12|zinc finger protein HZF3.1|zinc finger protein KOX25	NM_032924.4	NP_116313.3	NC_000007.14	protein-coding	VALIDATED	7	-	100063846	100082547	Reference GRCh38.p12 Primary Assembly
hsa-mir-10b_26_A_c	NM_001278284.1	1	603.8	603.8	0.00118	0.00574	1	3	0.0122	14	1	0	13	244	0	0	280.8	0	0	24	2975	12	24	2314	2326	13	13	0	read	NM_001278284.1	9606	7551	ZNF3	A8-51|HF.12|KOX25|PP838|Zfp113	zinc finger protein 3	zinc finger protein 3|C2-H2 type zinc finger protein|zinc finger protein HF.12|zinc finger protein HZF3.1|zinc finger protein KOX25	NM_001278284.1	NP_001265213.1	NC_000007.14	protein-coding	VALIDATED	7	-	100063846	100082547	Reference GRCh38.p12 Primary Assembly
hsa-mir-10b_26_A_c	NM_001330479.1	2	1077.9	553.1	0.00141	0.0041	1	1	6.54e-06	10.5	1	0	17	160	20	0	280.1	0	0	24	5398	7	23	4843	4859	17	17	0	read	NM_001330479.1	9606	55676	SLC30A6	MST103|MSTP103|ZNT6	solute carrier family 30 member 6	zinc transporter 6|solute carrier family 30 (zinc transporter), member 6	NM_001330479.1	NP_001317408.1	NC_000002.12	protein-coding	REVIEWED	2	+	32165840	32224378	Reference GRCh38.p12 Primary Assembly
hsa-mir-10b_26_A_c	NM_001198527.1	1	519	519	0.02	0.0306	1	1	6.54e-06	11	1	0	23	160	8	0	276	0	0	24	4017	1	23	2848	2870	23	23	0	read	NM_001198527.1	9606	6934	TCF7L2	TCF-4|TCF4	transcription factor 7 like 2	transcription factor 7-like 2|HMG box transcription factor 4|T-cell factor 4|T-cell-specific transcription factor 4|hTCF-4|transcription factor 7-like 2 (T-cell specific, HMG-box)	NM_001198527.1	NP_001185456.1	NC_000010.11	protein-coding	REVIEWED	10	+	112950219	113167677	Reference GRCh38.p12 Primary Assembly
hsa-mir-10b_26_A_c	NM_201428.2	1	526.7	526.7	0.000764	0.0013	1	1	6.54e-06	16.5	1	0	8	244	0	0	204.7	0	0	24	4919	17	24	2578	2585	8	8	0	read	NM_201428.2	9606	10313	RTN3	ASYIP|HAP|NSPL2|NSPLII|RTN3-A1	reticulon 3	reticulon-3|ASY interacting protein|NSP-like protein 2|NSP-like protein II|homolog of ASY protein|neuroendocrine-specific protein-like 2|neuroendocrine-specific protein-like II	NM_201428.2	NP_958831.1	NC_000011.10	protein-coding	REVIEWED	11	+	63681314	63759890	Reference GRCh38.p12 Primary Assembly
hsa-mir-10b_26_A_c	NR_073030.1	1	515.4	515.4	0.026	0.0444	1	1	6.54e-06	16	1	0	9	160	0	0	280.4	0	0	24	1180	15	23	1124	1132	9	9	0	read	NR_073030.1	9606	100287932	TIMM23	TIM23	translocase of inner mitochondrial membrane 23	mitochondrial import inner membrane translocase subunit Tim23|translocase of inner mitochondrial membrane 23 homolog|translocase of the inner mitochondrial membrane	NR_073030.1	-	NC_000010.11	protein-coding	REVIEWED	10	+	45972452	46003741	Reference GRCh38.p12 Primary Assembly
hsa-mir-10b_26_A_c	NM_170589.4	1	538.3	538.3	0.00518	0.012	1	1	6.54e-06	14	1	0	12	244	0	0	209.3	0	0	24	7685	13	24	4181	4192	12	12	0	read	NM_170589.4	9606	57082	KNL1	AF15Q14|CASC5|CT29|D40|MCPH4|PPP1R55|Spc7|hKNL-1|hSpc105	kinetochore scaffold 1	kinetochore scaffold 1|ALL1-fused gene from chromosome 15q14 protein|blinkin, bub-linking kinetochore protein|cancer susceptibility candidate 5|cancer susceptibility candidate gene 5 protein|cancer/testis antigen 29|kinetochore null 1 homolog|kinetochore-null protein 1|microcephaly, primary autosomal recessive 4|protein phosphatase 1, regulatory subunit 55	NM_170589.4	NP_733468.3	NC_000015.10	protein-coding	REVIEWED	15	+	40594011	40664341	Reference GRCh38.p12 Primary Assembly
hsa-mir-10b_26_A_c	NM_020823.1	2	1216.8	623.9	5.25e-05	0.000177	1	1	6.54e-06	8	1	1	24	244	8	0	292.9	0	0	24	5397	1	24	4771	4793	24	23	0	read	NM_020823.1	9606	57583	TMEM181	GPR178|KIAA1423	transmembrane protein 181	transmembrane protein 181|G protein-coupled receptor 178	NM_020823.1	NP_065874.1	NC_000006.12	protein-coding	VALIDATED	6	+	158536431	158635434	Reference GRCh38.p12 Primary Assembly
hsa-mir-10b_26_A_c	NM_001256877.1	1	515.6	515.6	0.0053	0.00829	1	1	6.54e-06	10	1	0	23	160	8	0	266.6	0	0	24	5705	1	23	5376	5398	23	23	0	read	NM_001256877.1
hsa-mir-10b_26_A_c	NM_001330355.1	1	550	550	0.00582	0.0174	1	1	6.54e-06	16	1	0	8	312	0	0	156	0	0	24	2919	17	24	1587	1594	8	8	0	read	NM_001330355.1	9606	93611	FBXO44	FBG3|FBX30|FBX6A|Fbx44|Fbxo6a	F-box protein 44	F-box only protein 44|F-box gene 3|F-box protein FBX30|F-box/G-domain protein 3	NM_001330355.1	NP_001317284.1	NC_000001.11	protein-coding	REVIEWED	1	+	11654374	11663326	Reference GRCh38.p12 Primary Assembly
hsa-mir-10b_26_A_c	NM_032147.4	1	587.7	587.7	0.000115	0.000431	1	3	0.0122	14	1	0	13	252	0	0	256.7	0	0	24	4035	12	24	3604	3616	13	13	0	read	NM_032147.4	9606	84101	USP44	-	ubiquitin specific peptidase 44	ubiquitin carboxyl-terminal hydrolase 44|deubiquitinating enzyme 44|ubiquitin specific protease 44|ubiquitin thioesterase 44|ubiquitin thiolesterase 44|ubiquitin-specific-processing protease 44	NM_032147.4	NP_115523.2	NC_000012.12	protein-coding	REVIEWED	12	-	95516559	95551528	Reference GRCh38.p12 Primary Assembly
hsa-mir-10b_26_A_c	NM_001164674.1	1	524.4	524.4	0.0129	0.0215	1	1	6.54e-06	15	1	0	11	240	0	0	206.4	0	0	24	2104	13	23	1974	1984	11	11	0	read	NM_001164674.1	9606	285362	SUMF1	AAPA3037|FGE|UNQ3037	sulfatase modifying factor 1	sulfatase-modifying factor 1|C-alpha-formylglycine-generating enzyme 1|FGly-generating enzyme	NM_001164674.1	NP_001158146.1	NC_000003.12	protein-coding	REVIEWED	3	-	4034713	4467281	Reference GRCh38.p12 Primary Assembly
hsa-mir-10b_26_A_c	NR_038301.1	1	557.2	557.2	0.000708	0.00219	1	1	6.54e-06	10	1	0	24	252	4	0	222.2	0	0	24	1644	1	24	713	736	24	24	0	read	NR_038301.1	9606	100505687	LINC00888	-	long intergenic non-protein coding RNA 888	-	NR_038301.1	-	NC_000003.12	ncRNA	VALIDATED	3	+	183447607	183456012	Reference GRCh38.p12 Primary Assembly
hsa-mir-10b_26_A_c	NM_001330477.1	2	1077.9	553.1	0.00409	0.012	1	1	6.54e-06	10.5	1	0	17	160	20	0	280.1	0	0	24	5100	7	23	4540	4556	17	17	0	read	NM_001330477.1	9606	55676	SLC30A6	MST103|MSTP103|ZNT6	solute carrier family 30 member 6	zinc transporter 6|solute carrier family 30 (zinc transporter), member 6	NM_001330477.1	NP_001317406.1	NC_000002.12	protein-coding	REVIEWED	2	+	32165840	32224378	Reference GRCh38.p12 Primary Assembly
hsa-mir-10b_26_A_c	NM_001354344.1	1	515.6	515.6	0.0388	0.0572	1	1	6.54e-06	10	1	0	23	160	8	0	266.6	0	0	24	5410	1	23	5098	5120	23	23	0	read	NM_001354344.1	9606	23189	KANK1	ANKRD15|CPSQ2|KANK	KN motif and ankyrin repeat domains 1	KN motif and ankyrin repeat domain-containing protein 1|ankyrin repeat domain-containing protein 15|kidney ankyrin repeat-containing protein	NM_001354344.1	NP_001341273.1	NC_000009.12	protein-coding	REVIEWED	9	+	470290	746105	Reference GRCh38.p12 Primary Assembly
hsa-mir-10b_26_A_c	NM_001198529.1	1	519	519	0.02	0.0306	1	1	6.54e-06	11	1	0	23	160	8	0	276	0	0	24	3931	1	23	2762	2784	23	23	0	read	NM_001198529.1	9606	6934	TCF7L2	TCF-4|TCF4	transcription factor 7 like 2	transcription factor 7-like 2|HMG box transcription factor 4|T-cell factor 4|T-cell-specific transcription factor 4|hTCF-4|transcription factor 7-like 2 (T-cell specific, HMG-box)	NM_001198529.1	NP_001185458.1	NC_000010.11	protein-coding	REVIEWED	10	+	112950219	113167677	Reference GRCh38.p12 Primary Assembly
hsa-mir-10b_26_A_c	NM_001354333.1	1	515.6	515.6	0.0388	0.0572	1	1	6.54e-06	10	1	0	23	160	8	0	266.6	0	0	24	5246	1	23	4934	4956	23	23	0	read	NM_001354333.1	9606	23189	KANK1	ANKRD15|CPSQ2|KANK	KN motif and ankyrin repeat domains 1	KN motif and ankyrin repeat domain-containing protein 1|ankyrin repeat domain-containing protein 15|kidney ankyrin repeat-containing protein	NM_001354333.1	NP_001341262.1	NC_000009.12	protein-coding	REVIEWED	9	+	470290	746105	Reference GRCh38.p12 Primary Assembly
hsa-mir-10b_26_A_c	NM_001205329.1	1	516.6	516.6	0.00583	0.0111	1	1	6.54e-06	15.5	1	0	9	252	0	0	182.6	0	0	24	3515	16	24	3199	3207	9	9	0	read	NM_001205329.1	9606	83700	JAM3	JAM-2|JAM-3|JAM-C|JAMC	junctional adhesion molecule 3	junctional adhesion molecule C	NM_001205329.1	NP_001192258.1	NC_000011.10	protein-coding	REVIEWED	11	+	134068924	134151756	Reference GRCh38.p12 Primary Assembly
hsa-mir-10b_26_A_c	NM_001098831.1	1	598.1	598.1	0.00229	0.0112	1	1	6.54e-06	10	1	0	23	252	12	0	253.1	0	0	24	2352	2	24	1875	1897	23	23	0	read	NM_001098831.1	9606	118812	MORN4	C10orf83|UTA|bA548K23.4|rtp	MORN repeat containing 4	MORN repeat-containing protein 4|44050 protein|protein 44050|retinophilin homolog	NM_001098831.1	NP_001092301.1	NC_000010.11	protein-coding	VALIDATED	10	-	97614552	97634155	Reference GRCh38.p12 Primary Assembly
hsa-mir-10b_26_A_c	NM_002098.5	1	573.1	573.1	0.00666	0.0215	1	1	6.54e-06	11.5	1	0	16	312	0	0	166.1	0	0	24	2287	9	24	775	790	16	16	0	read	NM_002098.5	9606	2979	GUCA1B	GCAP2|GUCA2|RP48	guanylate cyclase activator 1B	guanylyl cyclase-activating protein 2|GCAP 2|guanylate cyclase activator 1B (retina)|guanylate cyclase-activating protein, photoreceptor 2	NM_002098.5	NP_002089.4	NC_000006.12	protein-coding	REVIEWED	6	-	42183283	42194955	Reference GRCh38.p12 Primary Assembly
hsa-mir-10b_26_A_c	NM_052864.2	1	617.8	617.8	3.91e-05	0.00043	1	1	6.54e-06	13.5	1	0	14	244	0	0	290.8	0	0	24	3090	11	24	910	923	14	14	0	read	NM_052864.2	9606	92610	TIFA	T2BP|T6BP|TIFAA	TRAF interacting protein with forkhead associated domain	TRAF-interacting protein with FHA domain-containing protein A|TRAF-interacting protein with a forkhead-associated domain|TRAF2 binding protein|TRAF6 binding protein|putative MAPK-activating protein PM14|putative NF-kappa-B-activating protein 20	NM_052864.2	NP_443096.1	NC_000004.12	protein-coding	VALIDATED	4	-	112275625	112285902	Reference GRCh38.p12 Primary Assembly
hsa-mir-10b_26_A_c	NM_001265589.1	1	526.7	526.7	0.000764	0.0013	1	1	6.54e-06	16.5	1	0	8	244	0	0	204.7	0	0	24	4976	17	24	2635	2642	8	8	0	read	NM_001265589.1	9606	10313	RTN3	ASYIP|HAP|NSPL2|NSPLII|RTN3-A1	reticulon 3	reticulon-3|ASY interacting protein|NSP-like protein 2|NSP-like protein II|homolog of ASY protein|neuroendocrine-specific protein-like 2|neuroendocrine-specific protein-like II	NM_001265589.1	NP_001252518.1	NC_000011.10	protein-coding	REVIEWED	11	+	63681314	63759890	Reference GRCh38.p12 Primary Assembly
hsa-mir-10b_26_A_c	NM_030756.4	1	519	519	0.02	0.0306	1	1	6.54e-06	11	1	0	23	160	8	0	276	0	0	24	4004	1	23	2835	2857	23	23	0	read	NM_030756.4	9606	6934	TCF7L2	TCF-4|TCF4	transcription factor 7 like 2	transcription factor 7-like 2|HMG box transcription factor 4|T-cell factor 4|T-cell-specific transcription factor 4|hTCF-4|transcription factor 7-like 2 (T-cell specific, HMG-box)	NM_030756.4	NP_110383.2	NC_000010.11	protein-coding	REVIEWED	10	+	112950219	113167677	Reference GRCh38.p12 Primary Assembly
hsa-mir-10b_26_A_c	NM_002078.4	1	534.3	534.3	0.0113	0.0215	1	1	6.54e-06	9	1	0	23	252	16	0	180.3	0	0	24	7886	2	24	5604	5626	23	23	0	read	NM_002078.4	9606	2803	GOLGA4	CRPF46|GCP2|GOLG|MU-RMS-40.18|p230	golgin A4	golgin subfamily A member 4|256 kDa golgin|72.1 protein|centrosome-related protein F46|golgi autoantigen, golgin subfamily a, 4|golgin-240|golgin-245|protein 72.1|trans-Golgi p230	NM_002078.4	NP_002069.2	NC_000003.12	protein-coding	REVIEWED	3	+	37243190	37366878	Reference GRCh38.p12 Primary Assembly
hsa-mir-10b_26_A_c	NM_001135215.1	1	520.1	520.1	0.0147	0.0222	1	1	6.54e-06	7	1	1	24	160	8	0	267.1	0	0	24	3554	1	23	3286	3309	23	24	0	read	NM_001135215.1	9606	64288	ZSCAN31	ZNF20-Lp|ZNF310P|ZNF323	zinc finger and SCAN domain containing 31	zinc finger and SCAN domain-containing protein 31|zinc finger protein 323	NM_001135215.1	NP_001128687.1	NC_000006.12	protein-coding	VALIDATED	6	-	28324736	28359156	Reference GRCh38.p12 Primary Assembly
hsa-mir-10b_26_A_c	NM_012290.4	2	1112.6	621.5	0.00153	0.0104	1	1	6.54e-06	9.5	1	0	21	244	16	0	268.5	0	0	24	5751	4	24	3132	3152	21	21	0	read	NM_012290.4	9606	9874	TLK1	PKU-beta	tousled like kinase 1	serine/threonine-protein kinase tousled-like 1|SNARE protein kinase SNAK|serine threonine protein kinase	NM_012290.4	NP_036422.3	NC_000002.12	protein-coding	REVIEWED	2	-	170990822	171231313	Reference GRCh38.p12 Primary Assembly
hsa-mir-10b_26_A_c	NM_025244.3	1	569.3	569.3	0.0113	0.024	1	1	6.54e-06	16	1	0	9	240	0	0	252.3	0	0	24	3927	15	23	1043	1051	9	9	0	read	NM_025244.3	9606	80705	TSGA10	CEP4L|CT79|SPGF26	testis specific 10	testis-specific gene 10 protein|cancer/testis antigen 79|testis development protein NYD-SP7|testis-specific 10 protein	NM_025244.3	NP_079520.1	NC_000002.12	protein-coding	VALIDATED	2	-	98997260	99154965	Reference GRCh38.p12 Primary Assembly
hsa-mir-10b_26_A_c	NM_001146283.1	1	519	519	0.0323	0.0472	1	1	6.54e-06	11	1	0	23	160	8	0	276	0	0	24	4021	1	23	2852	2874	23	23	0	read	NM_001146283.1	9606	6934	TCF7L2	TCF-4|TCF4	transcription factor 7 like 2	transcription factor 7-like 2|HMG box transcription factor 4|T-cell factor 4|T-cell-specific transcription factor 4|hTCF-4|transcription factor 7-like 2 (T-cell specific, HMG-box)	NM_001146283.1	NP_001139755.1	NC_000010.11	protein-coding	REVIEWED	10	+	112950219	113167677	Reference GRCh38.p12 Primary Assembly
hsa-mir-10b_26_A_c	NM_014765.2	1	522.6	522.6	0.00529	0.0107	1	2	0.00175	8	1	1	24	244	28	0	169.6	0	0	24	3407	2	24	2488	2511	23	24	0	read	NM_014765.2	9606	9804	TOMM20	MAS20|MOM19|TOM20	translocase of outer mitochondrial membrane 20	mitochondrial import receptor subunit TOM20 homolog|mitochondrial 20 kDa outer membrane protein|outer mitochondrial membrane receptor Tom20|translocase of outer mitochondrial membrane 20 homolog type II	NM_014765.2	NP_055580.1	NC_000001.11	protein-coding	VALIDATED	1	-	235109340	235128940	Reference GRCh38.p12 Primary Assembly
hsa-mir-10b_26_A_c	NM_001190456.1	1	527.3	527.3	0.0124	0.0215	1	1	6.54e-06	15.5	1	0	9	312	0	0	131.3	0	0	24	3344	16	24	2193	2201	9	9	0	read	NM_001190456.1	9606	10391	CORO2B	CLIPINC	coronin 2B	coronin-2B|clipin C|coronin, actin binding protein, 2B|coronin-like protein C	NM_001190456.1	NP_001177385.1	NC_000015.10	protein-coding	VALIDATED	15	+	68518372	68727805	Reference GRCh38.p12 Primary Assembly
hsa-mir-10b_26_A_c	NM_207327.4	2	1029.9	542.4	0.00381	0.00935	1	1	6.54e-06	9.5	1	0	24	252	4	0	198.4	0	0	24	1502	1	24	585	608	24	24	0	read	NM_207327.4	9606	150383	CDPF1	C22orf40	cysteine rich DPF motif domain containing 1	cysteine-rich DPF motif domain-containing protein 1|UPF0595 protein C22orf40	NM_207327.4	NP_997210.3	NC_000022.11	protein-coding	VALIDATED	22	-	46244012	46250779	Reference GRCh38.p12 Primary Assembly
hsa-mir-10b_26_A_c	NM_001349870.1	1	519	519	0.0323	0.0472	1	1	6.54e-06	11	1	0	23	160	8	0	276	0	0	24	3394	1	23	2225	2247	23	23	0	read	NM_001349870.1	9606	6934	TCF7L2	TCF-4|TCF4	transcription factor 7 like 2	transcription factor 7-like 2|HMG box transcription factor 4|T-cell factor 4|T-cell-specific transcription factor 4|hTCF-4|transcription factor 7-like 2 (T-cell specific, HMG-box)	NM_001349870.1	NP_001336799.1	NC_000010.11	protein-coding	REVIEWED	10	+	112950219	113167677	Reference GRCh38.p12 Primary Assembly
hsa-mir-10b_26_A_c	NM_001330605.2	1	531.5	531.5	0.00767	0.0174	1	1	6.54e-06	9.5	1	0	23	244	16	0	183.5	0	0	24	7749	2	24	2617	2639	23	23	0	read	NM_001330605.2	9606	6925	TCF4	E2-2|FECD3|ITF-2|ITF2|PTHS|SEF-2|SEF2|SEF2-1|SEF2-1A|SEF2-1B|SEF2-1D|TCF-4|bHLHb19	transcription factor 4	transcription factor 4|SL3-3 enhancer factor 2|class B basic helix-loop-helix protein 19|immunoglobulin transcription factor 2	NM_001330605.2	NP_001317534.1	NC_000018.10	protein-coding	REVIEWED	18	-	55222330	55635992	Reference GRCh38.p12 Primary Assembly
hsa-mir-10b_26_A_c	NM_005862.2	1	566.8	566.8	0.000572	0.00199	1	1	6.54e-06	8.5	1	0	22	152	24	0	295.8	0	0	24	5166	2	23	1154	1175	22	22	0	read	NM_005862.2	9606	10274	STAG1	MRD47|SA1|SCC3A	stromal antigen 1	cohesin subunit SA-1|SCC3 homolog 1|nuclear protein stromal antigen 1	NM_005862.2	NP_005853.2	NC_000003.12	protein-coding	REVIEWED	3	-	136336234	136752411	Reference GRCh38.p12 Primary Assembly
hsa-mir-10b_26_A_c	NM_001145666.1	1	521.2	521.2	0.0162	0.027	1	1	6.54e-06	10	1	0	23	252	4	0	181.2	0	0	24	8267	2	24	5489	5511	23	23	0	read	NM_001145666.1	9606	2734	GLG1	CFR-1|ESL-1|MG-160|MG160	golgi glycoprotein 1	Golgi apparatus protein 1|E-selectin ligand 1|cysteine-rich fibroblast growth factor receptor|golgi sialoglycoprotein MG-160	NM_001145666.1	NP_001139138.1	NC_000016.10	protein-coding	VALIDATED	16	-	74447426	74607143	Reference GRCh38.p12 Primary Assembly
hsa-mir-10b_26_A_c	NM_001146274.1	1	519	519	0.02	0.0306	1	1	6.54e-06	11	1	0	23	160	8	0	276	0	0	24	4022	1	23	2853	2875	23	23	0	read	NM_001146274.1	9606	6934	TCF7L2	TCF-4|TCF4	transcription factor 7 like 2	transcription factor 7-like 2|HMG box transcription factor 4|T-cell factor 4|T-cell-specific transcription factor 4|hTCF-4|transcription factor 7-like 2 (T-cell specific, HMG-box)	NM_001146274.1	NP_001139746.1	NC_000010.11	protein-coding	REVIEWED	10	+	112950219	113167677	Reference GRCh38.p12 Primary Assembly
hsa-mir-10b_26_A_c	NM_182760.3	1	524.4	524.4	0.0129	0.0215	1	1	6.54e-06	15	1	0	11	240	0	0	206.4	0	0	24	2179	13	23	2049	2059	11	11	0	read	NM_182760.3	9606	285362	SUMF1	AAPA3037|FGE|UNQ3037	sulfatase modifying factor 1	sulfatase-modifying factor 1|C-alpha-formylglycine-generating enzyme 1|FGly-generating enzyme	NM_182760.3	NP_877437.2	NC_000003.12	protein-coding	REVIEWED	3	-	4034713	4467281	Reference GRCh38.p12 Primary Assembly
hsa-mir-10b_26_A_c	NM_001318135.1	1	603.8	603.8	0.000493	0.00362	1	3	0.0122	14	1	0	13	244	0	0	280.8	0	0	24	2853	12	24	2192	2204	13	13	0	read	NM_001318135.1	9606	7551	ZNF3	A8-51|HF.12|KOX25|PP838|Zfp113	zinc finger protein 3	zinc finger protein 3|C2-H2 type zinc finger protein|zinc finger protein HF.12|zinc finger protein HZF3.1|zinc finger protein KOX25	NM_001318135.1	NP_001305064.1	NC_000007.14	protein-coding	VALIDATED	7	-	100063846	100082547	Reference GRCh38.p12 Primary Assembly
hsa-mir-10b_26_A_c	NM_032043.2	1	572	572	0.000226	0.000894	1	1	6.54e-06	6.5	1	1	24	244	16	0	218	0	0	24	8166	1	24	5793	5815	24	23	0	read	NM_032043.2	9606	83990	BRIP1	BACH1|FANCJ|OF	BRCA1 interacting protein C-terminal helicase 1	Fanconi anemia group J protein|ATP-dependent RNA helicase BRIP1|BRCA1-associated C-terminal helicase 1|BRCA1-binding helicase-like protein BACH1|BRCA1/BRCA2-associated helicase 1	NM_032043.2	NP_114432.2	NC_000017.11	protein-coding	REVIEWED	17	-	61679185	61864119	Reference GRCh38.p12 Primary Assembly
hsa-mir-10b_26_A_c	NM_001146285.1	1	519	519	0.0429	0.0757	1	1	6.54e-06	11	1	0	23	160	8	0	276	0	0	24	3953	1	23	2784	2806	23	23	0	read	NM_001146285.1	9606	6934	TCF7L2	TCF-4|TCF4	transcription factor 7 like 2	transcription factor 7-like 2|HMG box transcription factor 4|T-cell factor 4|T-cell-specific transcription factor 4|hTCF-4|transcription factor 7-like 2 (T-cell specific, HMG-box)	NM_001146285.1	NP_001139757.1	NC_000010.11	protein-coding	REVIEWED	10	+	112950219	113167677	Reference GRCh38.p12 Primary Assembly
hsa-mir-10b_26_A_c	NM_005982.3	1	545.6	545.6	0.012	0.0267	1	1	6.54e-06	15	1	0	10	240	0	0	221.6	0	0	24	2687	14	23	2221	2230	10	10	0	read	NM_005982.3	9606	6495	SIX1	BOS3|DFNA23|TIP39	SIX homeobox 1	homeobox protein SIX1|sine oculis homeobox homolog 1	NM_005982.3	NP_005973.1	NC_000014.9	protein-coding	REVIEWED	14	-	60644698	60649488	Reference GRCh38.p12 Primary Assembly
hsa-mir-10b_26_A_c	NR_144945.1	1	587.7	587.7	0.000122	0.000283	1	3	0.0122	14	1	0	13	252	0	0	256.7	0	0	24	3768	12	24	3350	3362	13	13	0	read	NR_144945.1	9606	84101	USP44	-	ubiquitin specific peptidase 44	ubiquitin carboxyl-terminal hydrolase 44|deubiquitinating enzyme 44|ubiquitin specific protease 44|ubiquitin thioesterase 44|ubiquitin thiolesterase 44|ubiquitin-specific-processing protease 44	NR_144945.1	-	NC_000012.12	protein-coding	REVIEWED	12	-	95516559	95551528	Reference GRCh38.p12 Primary Assembly
hsa-mir-10b_26_A_c	NM_001349811.1	2	1085.2	584.5	0.000459	0.00354	1	1	6.54e-06	9	1	0	24	244	16	0	235.5	0	0	24	8854	1	24	1708	1731	24	24	0	read	NM_001349811.1	9606	401474	SAMD12	-	sterile alpha motif domain containing 12	sterile alpha motif domain-containing protein 12|SAM domain-containing protein 12	NM_001349811.1	NP_001336740.1	NC_000008.11	protein-coding	VALIDATED	8	-	118131827	118621994	Reference GRCh38.p12 Primary Assembly
hsa-mir-10b_26_A_c	NM_001318026.1	1	556.9	556.9	0.0168	0.0428	1	2	0.00175	13.5	1	0	12	244	0	0	223.9	0	0	24	4764	13	24	3566	3577	12	12	0	read	NM_001318026.1	9606	151987	PPP4R2	PP4R2	protein phosphatase 4 regulatory subunit 2	serine/threonine-protein phosphatase 4 regulatory subunit 2	NM_001318026.1	NP_001304955.1	NC_000003.12	protein-coding	REVIEWED	3	+	72996742	73069200	Reference GRCh38.p12 Primary Assembly
hsa-mir-10b_26_A_c	NM_001256015.1	1	553.9	553.9	0.00168	0.00655	1	1	6.54e-06	8.5	1	0	23	244	16	0	194.9	0	0	24	1609	2	24	1295	1317	23	23	0	read	NM_001256015.1	9606	29893	PSMC3IP	GT198|HOP2|HUMGT198A|ODG3|TBPIP	PSMC3 interacting protein	homologous-pairing protein 2 homolog|DBD-interacting|TBP-1-interacting protein|nuclear receptor coactivator GT198|proteasome 26S ATPase subunit 3-interacting protein|tat-binding protein 1-interacting protein	NM_001256015.1	NP_001242944.1	NC_000017.11	protein-coding	REVIEWED	17	-	42572309	42577830	Reference GRCh38.p12 Primary Assembly
hsa-mir-10b_26_A_c	NM_001306210.1	1	515.4	515.4	0.0209	0.0306	1	1	6.54e-06	12	1	0	17	160	16	0	257.4	0	0	24	6528	7	23	636	652	17	17	0	read	NM_001306210.1	9606	7046	TGFBR1	AAT5|ACVRLK4|ALK-5|ALK5|ESS1|LDS1|LDS1A|LDS2A|MSSE|SKR4|TBR-i|TBRI|TGFR-1|tbetaR-I	transforming growth factor beta receptor 1	TGF-beta receptor type-1|activin A receptor type II-like kinase, 53kDa|activin A receptor type II-like protein kinase of 53kD|activin receptor-like kinase 5|mutant transforming growth factor beta receptor I|serine/threonine-protein kinase receptor R4|transforming growth factor beta receptor I|transforming growth factor-beta receptor type I	NM_001306210.1	NP_001293139.1	NC_000009.12	protein-coding	REVIEWED	9	+	99104037	99154191	Reference GRCh38.p12 Primary Assembly
hsa-mir-10b_26_A_c	NM_001278291.1	1	603.8	603.8	0.0138	0.0552	1	3	0.0122	14	1	0	13	244	0	0	280.8	0	0	24	2605	12	24	1944	1956	13	13	0	read	NM_001278291.1	9606	7551	ZNF3	A8-51|HF.12|KOX25|PP838|Zfp113	zinc finger protein 3	zinc finger protein 3|C2-H2 type zinc finger protein|zinc finger protein HF.12|zinc finger protein HZF3.1|zinc finger protein KOX25	NM_001278291.1	NP_001265220.1	NC_000007.14	protein-coding	VALIDATED	7	-	100063846	100082547	Reference GRCh38.p12 Primary Assembly
hsa-mir-10b_26_A_c	NM_001348215.1	1	531.5	531.5	0.00457	0.0104	1	1	6.54e-06	9.5	1	0	23	244	16	0	183.5	0	0	24	7315	2	24	2183	2205	23	23	0	read	NM_001348215.1	9606	6925	TCF4	E2-2|FECD3|ITF-2|ITF2|PTHS|SEF-2|SEF2|SEF2-1|SEF2-1A|SEF2-1B|SEF2-1D|TCF-4|bHLHb19	transcription factor 4	transcription factor 4|SL3-3 enhancer factor 2|class B basic helix-loop-helix protein 19|immunoglobulin transcription factor 2	NM_001348215.1	NP_001335144.1	NC_000018.10	protein-coding	REVIEWED	18	-	55222330	55635992	Reference GRCh38.p12 Primary Assembly
hsa-mir-10b_26_A_c	NM_002270.3	1	526	526	0.0231	0.0374	1	6	0.0949	10	1	0	19	160	20	0	252	0	0	24	8559	5	23	5099	5117	19	19	0	read	NM_002270.3	9606	3842	TNPO1	IPO2|KPNB2|MIP|MIP1|TRN	transportin 1	transportin-1|M9 region interaction protein|importin 2|importin beta 2|karyopherin (importin) beta 2|karyopherin beta-2	NM_002270.3	NP_002261.3	NC_000005.10	protein-coding	REVIEWED	5	+	72816590	72914387	Reference GRCh38.p12 Primary Assembly
hsa-mir-10b_26_A_c	NM_001137554.1	1	571.2	571.2	0.00918	0.0314	1	2	0.00175	8	1	0	22	152	36	0	287.2	0	0	24	9617	2	23	212	233	22	22	0	read	NM_001137554.1	9606	28985	MCTS1	MCT-1|MCT1	MCTS1, re-initiation and release factor	malignant T-cell-amplified sequence 1|malignant T-cell amplified sequence 1|multiple copies T-cell malignancies|multiple copies in T-cell lymphoma-1	NM_001137554.1	NP_001131026.1	NC_000023.11	protein-coding	VALIDATED	X	+	120603888	120621158	Reference GRCh38.p12 Primary Assembly
hsa-mir-10b_26_A_c	NM_001243235.1	1	531.5	531.5	0.00122	0.00232	1	1	6.54e-06	9.5	1	0	23	244	16	0	183.5	0	0	24	7349	2	24	2217	2239	23	23	0	read	NM_001243235.1	9606	6925	TCF4	E2-2|FECD3|ITF-2|ITF2|PTHS|SEF-2|SEF2|SEF2-1|SEF2-1A|SEF2-1B|SEF2-1D|TCF-4|bHLHb19	transcription factor 4	transcription factor 4|SL3-3 enhancer factor 2|class B basic helix-loop-helix protein 19|immunoglobulin transcription factor 2	NM_001243235.1	NP_001230164.1	NC_000018.10	protein-coding	REVIEWED	18	-	55222330	55635992	Reference GRCh38.p12 Primary Assembly
hsa-mir-10b_26_A_c	NM_138467.2	1	520.3	520.3	0.00753	0.0146	1	1	6.54e-06	13	1	0	16	152	0	0	288.3	0	0	24	3448	8	23	2995	3010	16	16	0	read	NM_138467.2	9606	127253	TYW3	C1orf171	tRNA-yW synthesizing protein 3 homolog	tRNA wybutosine-synthesizing protein 3 homolog|tRNA(Phe) 7-((3-amino-3-carboxypropyl)-4-demethylwyosine(37)-N(4))-methyltransferase|tRNA-yW-synthesizing protein 3	NM_138467.2	NP_612476.1	NC_000001.11	protein-coding	VALIDATED	1	+	74733151	74766676	Reference GRCh38.p12 Primary Assembly
hsa-mir-10b_26_A_c	NR_046262.1	1	552.4	552.4	1.92e-05	4.97e-05	1	1	6.54e-06	16	1	0	9	252	0	0	223.4	0	0	24	5346	16	24	5145	5153	9	9	0	read	NR_046262.1	9606	646719	NIPBL-DT	NIPBL-AS|NIPBL-AS1	NIPBL divergent transcript	NIPBL antisense RNA 1 (head to head)	NR_046262.1	-	NC_000005.10	ncRNA	VALIDATED	5	-	36871360	36876693	Reference GRCh38.p12 Primary Assembly
hsa-mir-10b_26_A_c	NR_073499.1	1	573.7	573.7	2.92e-05	8.27e-05	1	1	6.54e-06	9	1	0	22	252	24	0	204.7	0	0	24	2486	3	24	2371	2392	22	22	0	read	NR_073499.1	9606	10657	KHDRBS1	Sam68|p62|p68	KH RNA binding domain containing, signal transduction associated 1	KH domain-containing, RNA-binding, signal transduction-associated protein 1|GAP-associated tyrosine phosphoprotein p62 (Sam68)|KH domain containing, RNA binding, signal transduction associated 1|p21 Ras GTPase-activating protein-associated p62|src-associated in mitosis 68 kDa protein	NR_073499.1	-	NC_000001.11	protein-coding	REVIEWED	1	+	32013693	32060858	Reference GRCh38.p12 Primary Assembly
hsa-mir-10b_26_A_c	NM_004612.3	1	515.4	515.4	0.0209	0.0306	1	1	6.54e-06	12	1	0	17	160	16	0	257.4	0	0	24	6516	7	23	624	640	17	17	0	read	NM_004612.3	9606	7046	TGFBR1	AAT5|ACVRLK4|ALK-5|ALK5|ESS1|LDS1|LDS1A|LDS2A|MSSE|SKR4|TBR-i|TBRI|TGFR-1|tbetaR-I	transforming growth factor beta receptor 1	TGF-beta receptor type-1|activin A receptor type II-like kinase, 53kDa|activin A receptor type II-like protein kinase of 53kD|activin receptor-like kinase 5|mutant transforming growth factor beta receptor I|serine/threonine-protein kinase receptor R4|transforming growth factor beta receptor I|transforming growth factor-beta receptor type I	NM_004612.3	NP_004603.1	NC_000009.12	protein-coding	REVIEWED	9	+	99104037	99154191	Reference GRCh38.p12 Primary Assembly
hsa-mir-10b_26_A_c	NR_027368.1	1	517.2	517.2	0.0219	0.0378	1	1	6.54e-06	15	1	0	11	244	0	0	193.2	0	0	24	2388	14	24	2050	2060	11	11	0	read	NR_027368.1	9606	10775	POP4	RPP29	POP4 homolog, ribonuclease P/MRP subunit	ribonuclease P protein subunit p29|hPOP4	NR_027368.1	-	NC_000019.10	protein-coding	REVIEWED	19	+	29606262	29617254	Reference GRCh38.p12 Primary Assembly
hsa-mir-10b_26_A_c	NM_144508.4	1	538.3	538.3	0.0172	0.0378	1	1	6.54e-06	14	1	0	12	244	0	0	209.3	0	0	24	7607	13	24	4103	4114	12	12	0	read	NM_144508.4	9606	57082	KNL1	AF15Q14|CASC5|CT29|D40|MCPH4|PPP1R55|Spc7|hKNL-1|hSpc105	kinetochore scaffold 1	kinetochore scaffold 1|ALL1-fused gene from chromosome 15q14 protein|blinkin, bub-linking kinetochore protein|cancer susceptibility candidate 5|cancer susceptibility candidate gene 5 protein|cancer/testis antigen 29|kinetochore null 1 homolog|kinetochore-null protein 1|microcephaly, primary autosomal recessive 4|protein phosphatase 1, regulatory subunit 55	NM_144508.4	NP_653091.3	NC_000015.10	protein-coding	REVIEWED	15	+	40594011	40664341	Reference GRCh38.p12 Primary Assembly
hsa-mir-10b_26_A_c	NM_001303456.1	1	565.5	565.5	0.0172	0.0455	1	1	6.54e-06	16	1	0	9	252	0	0	236.5	0	0	24	3722	16	24	1517	1525	9	9	0	read	NM_001303456.1	9606	10623	POLR3C	RPC3|RPC62	RNA polymerase III subunit C	DNA-directed RNA polymerase III subunit RPC3|DNA-directed III 62 kDa polypeptide|DNA-directed RNA polymerase III subunit C|RNA polymerase III 62 kDa subunit|RNA polymerase III subunit C3|polymerase (RNA) III (DNA directed) polypeptide C (62kD)|polymerase (RNA) III subunit C	NM_001303456.1	NP_001290385.1	NC_000001.11	protein-coding	VALIDATED	1	+	145823182	145844401	Reference GRCh38.p12 Primary Assembly
