# Supplementary material for: MicroRNA editing patterns in Huntington’s disease
Source: Sci Rep. 2022 Feb 24;12:3173. doi: 10.1038/s41598-022-06970-6 (PMC8873361; doi:10.1038/s41598-022-06970-6)
Supplement: Supplementary file 2 — Supplementary Information 2. [file 41598_2022_6970_MOESM2_ESM.zip › SupplementaryTables-r2/Table S13.xlsx]

## Sheet: Table S13
Table S13. The result of Gene Ontology analysis and annotation with 308 new targets by KOBAS3.0
GO_ID	Ontology	Term	Database	Input_num	Background_num	P_Value	Corrected_P_Value	Input	Hyperlink
GO:0000002	BP	mitochondrial genome maintenance	Gene Ontology	1	12	0.035739	0.124107	MSTO1	http://amigo.geneontology.org/amigo/term/GO:0000002
GO:0000045	BP	autophagosome assembly	Gene Ontology	1	59	0.154705	0.222446	TMEM41B	http://amigo.geneontology.org/amigo/term/GO:0000045
GO:0000054	BP	ribosomal subunit export from nucleus	Gene Ontology	1	5	0.0166551	0.118032	RAN	http://amigo.geneontology.org/amigo/term/GO:0000054
GO:0000055	BP	ribosomal large subunit export from nucleus	Gene Ontology	1	8	0.0248793	0.118754	RAN	http://amigo.geneontology.org/amigo/term/GO:0000055
GO:0000056	BP	ribosomal small subunit export from nucleus	Gene Ontology	1	6	0.0194042	0.118032	RAN	http://amigo.geneontology.org/amigo/term/GO:0000056
GO:0000070	BP	mitotic sister chromatid segregation	Gene Ontology	2	35	0.00483716	0.0721794	RAN|MSTO1	http://amigo.geneontology.org/amigo/term/GO:0000070
GO:0000082	BP	G1/S transition of mitotic cell cycle	Gene Ontology	1	100	0.246529	0.297267	KHDRBS1	http://amigo.geneontology.org/amigo/term/GO:0000082
GO:0000086	BP	G2/M transition of mitotic cell cycle	Gene Ontology	1	133	0.313198	0.360801	KHDRBS1	http://amigo.geneontology.org/amigo/term/GO:0000086
GO:0000122	BP	negative regulation of transcription by RNA polymerase II	Gene Ontology	5	832	0.0860035	0.159173	NCOA2|TCF4|KHDRBS1|SIX1|TCF7L2	http://amigo.geneontology.org/amigo/term/GO:0000122
GO:0000123	CC	histone acetyltransferase complex	Gene Ontology	1	32	0.0882655	0.160559	KANSL3	http://amigo.geneontology.org/amigo/term/GO:0000123
GO:0000139	CC	Golgi membrane	Gene Ontology	11	616	1.57828e-06	0.000753631	SLC30A6|TMED2|GLG1|TMEM246|STAG1|CHSY1|GOLT1B|GOLGA4|RTN3|COPB2|TMEM87B	http://amigo.geneontology.org/amigo/term/GO:0000139
GO:0000165	BP	MAPK cascade	Gene Ontology	1	261	0.520877	0.541871	GRB2	http://amigo.geneontology.org/amigo/term/GO:0000165
GO:0000166	MF	nucleotide binding	Gene Ontology	1	60	0.157071	0.223885	NT5E	http://amigo.geneontology.org/amigo/term/GO:0000166
GO:0000186	BP	activation of MAPKK activity	Gene Ontology	1	42	0.113455	0.182101	TGFBR1	http://amigo.geneontology.org/amigo/term/GO:0000186
GO:0000209	BP	protein polyubiquitination	Gene Ontology	4	267	0.00717848	0.0860238	KLHL42|TRIM14|FBXO44|ZNRF2	http://amigo.geneontology.org/amigo/term/GO:0000209
GO:0000226	BP	microtubule cytoskeleton organization	Gene Ontology	1	133	0.313198	0.360801	DISC1	http://amigo.geneontology.org/amigo/term/GO:0000226
GO:0000266	BP	mitochondrial fission	Gene Ontology	2	19	0.00157032	0.0357062	COX10|MIEF1	http://amigo.geneontology.org/amigo/term/GO:0000266
GO:0000278	BP	mitotic cell cycle	Gene Ontology	1	134	0.315124	0.362583	RAN	http://amigo.geneontology.org/amigo/term/GO:0000278
GO:0000287	MF	magnesium ion binding	Gene Ontology	1	214	0.453074	0.479164	RAN	http://amigo.geneontology.org/amigo/term/GO:0000287
GO:0000289	BP	nuclear-transcribed mRNA poly(A) tail shortening	Gene Ontology	1	22	0.0623667	0.146034	SAMD4A	http://amigo.geneontology.org/amigo/term/GO:0000289
GO:0000381	BP	regulation of alternative mRNA splicing, via spliceosome	Gene Ontology	1	75	0.191788	0.252981	KHDRBS1	http://amigo.geneontology.org/amigo/term/GO:0000381
GO:0000731	BP	DNA synthesis involved in DNA repair	Gene Ontology	1	12	0.035739	0.124107	RFC3	http://amigo.geneontology.org/amigo/term/GO:0000731
GO:0000777	CC	condensed chromosome kinetochore	Gene Ontology	1	86	0.216344	0.271853	KNL1	http://amigo.geneontology.org/amigo/term/GO:0000777
GO:0000785	CC	chromatin	Gene Ontology	1	124	0.295618	0.345129	RAN	http://amigo.geneontology.org/amigo/term/GO:0000785
GO:0000790	CC	nuclear chromatin	Gene Ontology	7	915	0.015077	0.118032	NCOA2|TCF4|THAP6|SIX1|TCF7L2|ZBTB43|FOXN2	http://amigo.geneontology.org/amigo/term/GO:0000790
GO:0000932	CC	P-body	Gene Ontology	1	88	0.220728	0.276634	SAMD4A	http://amigo.geneontology.org/amigo/term/GO:0000932
GO:0000976	MF	transcription regulatory region sequence-specific DNA binding	Gene Ontology	3	263	0.0388566	0.124107	TCF4|SIX1|TCF7L2	http://amigo.geneontology.org/amigo/term/GO:0000976
GO:0000978	MF	RNA polymerase II cis-regulatory region sequence-specific DNA binding	Gene Ontology	4	656	0.114116	0.182853	NCOA2|TCF4|SIX1|TCF7L2	http://amigo.geneontology.org/amigo/term/GO:0000978
GO:0000981	MF	DNA-binding transcription factor activity, RNA polymerase II-specific	Gene Ontology	7	874	0.0120103	0.118032	NCOA2|TCF4|THAP6|SIX1|TCF7L2|ZBTB43|FOXN2	http://amigo.geneontology.org/amigo/term/GO:0000981
GO:0001103	MF	RNA polymerase II repressing transcription factor binding	Gene Ontology	2	35	0.00483716	0.0721794	TCF4|TCF7L2	http://amigo.geneontology.org/amigo/term/GO:0001103
GO:0001162	MF	RNA polymerase II intronic transcription regulatory region sequence-specific DNA binding	Gene Ontology	1	13	0.0384351	0.124107	NCOA2	http://amigo.geneontology.org/amigo/term/GO:0001162
GO:0001188	BP	RNA polymerase I preinitiation complex assembly	Gene Ontology	1	9	0.0276056	0.118754	POLR1E	http://amigo.geneontology.org/amigo/term/GO:0001188
GO:0001223	MF	transcription coactivator binding	Gene Ontology	1	23	0.064989	0.146034	SIX1	http://amigo.geneontology.org/amigo/term/GO:0001223
GO:0001228	MF	DNA-binding transcription activator activity, RNA polymerase II-specific	Gene Ontology	3	466	0.144219	0.2136	TCF4|SIX1|TCF7L2	http://amigo.geneontology.org/amigo/term/GO:0001228
GO:0001501	BP	skeletal system development	Gene Ontology	1	137	0.320871	0.366545	TGFBR1	http://amigo.geneontology.org/amigo/term/GO:0001501
GO:0001525	BP	angiogenesis	Gene Ontology	1	238	0.488807	0.511854	JAM3	http://amigo.geneontology.org/amigo/term/GO:0001525
GO:0001540	MF	amyloid-beta binding	Gene Ontology	1	80	0.203043	0.261329	ADRB2	http://amigo.geneontology.org/amigo/term/GO:0001540
GO:0001558	BP	regulation of cell growth	Gene Ontology	1	68	0.175767	0.24014	TMEM97	http://amigo.geneontology.org/amigo/term/GO:0001558
GO:0001568	BP	blood vessel development	Gene Ontology	2	41	0.00648738	0.0819454	TCF4|TCF7L2	http://amigo.geneontology.org/amigo/term/GO:0001568
GO:0001650	CC	fibrillar center	Gene Ontology	2	129	0.0522214	0.139424	SAMD4A|POLR1E	http://amigo.geneontology.org/amigo/term/GO:0001650
GO:0001657	BP	ureteric bud development	Gene Ontology	1	37	0.100948	0.171845	SIX1	http://amigo.geneontology.org/amigo/term/GO:0001657
GO:0001658	BP	branching involved in ureteric bud morphogenesis	Gene Ontology	1	42	0.113455	0.182101	SIX1	http://amigo.geneontology.org/amigo/term/GO:0001658
GO:0001669	CC	acrosomal vesicle	Gene Ontology	1	93	0.231583	0.28537	KNL1	http://amigo.geneontology.org/amigo/term/GO:0001669
GO:0001675	BP	acrosome assembly	Gene Ontology	1	18	0.0518042	0.139424	KNL1	http://amigo.geneontology.org/amigo/term/GO:0001675
GO:0001701	BP	in utero embryonic development	Gene Ontology	2	202	0.111634	0.182101	TGFBR1|EIF2S2	http://amigo.geneontology.org/amigo/term/GO:0001701
GO:0001731	BP	formation of translation preinitiation complex	Gene Ontology	2	11	0.000591845	0.0226085	MCTS1|EIF2S2	http://amigo.geneontology.org/amigo/term/GO:0001731
GO:0001732	BP	formation of cytoplasmic translation initiation complex	Gene Ontology	1	15	0.043805	0.130323	EIF2S2	http://amigo.geneontology.org/amigo/term/GO:0001732
GO:0001759	BP	organ induction	Gene Ontology	1	10	0.0303242	0.120742	SIX1	http://amigo.geneontology.org/amigo/term/GO:0001759
GO:0001764	BP	neuron migration	Gene Ontology	1	110	0.267382	0.317599	DISC1	http://amigo.geneontology.org/amigo/term/GO:0001764
GO:0001780	BP	neutrophil homeostasis	Gene Ontology	1	5	0.0166551	0.118032	JAM3	http://amigo.geneontology.org/amigo/term/GO:0001780
GO:0001784	MF	phosphotyrosine residue binding	Gene Ontology	1	42	0.113455	0.182101	GRB2	http://amigo.geneontology.org/amigo/term/GO:0001784
GO:0001822	BP	kidney development	Gene Ontology	2	95	0.0303436	0.120742	TGFBR1|SIX1	http://amigo.geneontology.org/amigo/term/GO:0001822
GO:0001824	BP	blastocyst development	Gene Ontology	1	19	0.0544558	0.139424	TGFBR1	http://amigo.geneontology.org/amigo/term/GO:0001824
GO:0001837	BP	epithelial to mesenchymal transition	Gene Ontology	2	43	0.00708664	0.0860238	HNRNPAB|TGFBR1	http://amigo.geneontology.org/amigo/term/GO:0001837
GO:0001843	BP	neural tube closure	Gene Ontology	1	78	0.19856	0.258344	TMED2	http://amigo.geneontology.org/amigo/term/GO:0001843
GO:0001893	BP	maternal placenta development	Gene Ontology	1	11	0.0330354	0.121341	TMED2	http://amigo.geneontology.org/amigo/term/GO:0001893
GO:0001917	CC	photoreceptor inner segment	Gene Ontology	1	59	0.154705	0.222446	GUCA1B	http://amigo.geneontology.org/amigo/term/GO:0001917
GO:0001937	BP	negative regulation of endothelial cell proliferation	Gene Ontology	1	31	0.0857078	0.158934	TGFBR1	http://amigo.geneontology.org/amigo/term/GO:0001937
GO:0001938	BP	positive regulation of endothelial cell proliferation	Gene Ontology	1	73	0.187243	0.249744	TGFBR1	http://amigo.geneontology.org/amigo/term/GO:0001938
GO:0001947	BP	heart looping	Gene Ontology	1	63	0.164131	0.230507	TMED2	http://amigo.geneontology.org/amigo/term/GO:0001947
GO:0001954	BP	positive regulation of cell-matrix adhesion	Gene Ontology	1	27	0.0754059	0.153545	DISC1	http://amigo.geneontology.org/amigo/term/GO:0001954
GO:0001968	MF	fibronectin binding	Gene Ontology	1	27	0.0754059	0.153545	HSD17B12	http://amigo.geneontology.org/amigo/term/GO:0001968
GO:0002024	BP	diet induced thermogenesis	Gene Ontology	1	12	0.035739	0.124107	ADRB2	http://amigo.geneontology.org/amigo/term/GO:0002024
GO:0002028	BP	regulation of sodium ion transport	Gene Ontology	1	18	0.0518042	0.139424	ADRB2	http://amigo.geneontology.org/amigo/term/GO:0002028
GO:0002052	BP	positive regulation of neuroblast proliferation	Gene Ontology	1	23	0.064989	0.146034	DISC1	http://amigo.geneontology.org/amigo/term/GO:0002052
GO:0002063	BP	chondrocyte development	Gene Ontology	1	17	0.0491452	0.136215	CHSY1	http://amigo.geneontology.org/amigo/term/GO:0002063
GO:0002088	BP	lens development in camera-type eye	Gene Ontology	2	41	0.00648738	0.0819454	TGFBR1|TNPO1	http://amigo.geneontology.org/amigo/term/GO:0002088
GO:0002250	BP	adaptive immune response	Gene Ontology	1	347	0.624087	0.636755	JAM3	http://amigo.geneontology.org/amigo/term/GO:0002250
GO:0002523	BP	leukocyte migration involved in inflammatory response	Gene Ontology	1	11	0.0330354	0.121341	JAM3	http://amigo.geneontology.org/amigo/term/GO:0002523
GO:0002576	BP	platelet degranulation	Gene Ontology	1	124	0.295618	0.345129	ANXA5	http://amigo.geneontology.org/amigo/term/GO:0002576
GO:0003091	BP	renal water homeostasis	Gene Ontology	1	34	0.0933596	0.165722	AKAP11	http://amigo.geneontology.org/amigo/term/GO:0003091
GO:0003151	BP	outflow tract morphogenesis	Gene Ontology	1	46	0.123337	0.192148	SIX1	http://amigo.geneontology.org/amigo/term/GO:0003151
GO:0003222	BP	ventricular trabecula myocardium morphogenesis	Gene Ontology	1	16	0.0464788	0.133697	TGFBR1	http://amigo.geneontology.org/amigo/term/GO:0003222
GO:0003223	BP	ventricular compact myocardium morphogenesis	Gene Ontology	1	7	0.0221455	0.118754	TGFBR1	http://amigo.geneontology.org/amigo/term/GO:0003223
GO:0003674	MF	molecular_function	Gene Ontology	4	742	0.15666	0.223885	MSTO1|TSGA10|SAMD12|TRIM14	http://amigo.geneontology.org/amigo/term/GO:0003674
GO:0003677	MF	DNA binding	Gene Ontology	12	1209	0.0001621	0.0114266	ZNF699|RFC3|THAP6|ZNF354C|KHDRBS1|SIX1|PSMC3IP|ZNF264|ZBTB43|POLR1E|ZNF548|ZNF3	http://amigo.geneontology.org/amigo/term/GO:0003677
GO:0003682	MF	chromatin binding	Gene Ontology	5	443	0.00862508	0.0954978	RAN|TCF4|SIX1|TCF7L2|NCOA2	http://amigo.geneontology.org/amigo/term/GO:0003682
GO:0003689	MF	DNA clamp loader activity	Gene Ontology	1	9	0.0276056	0.118754	RFC3	http://amigo.geneontology.org/amigo/term/GO:0003689
GO:0003697	MF	single-stranded DNA binding	Gene Ontology	1	107	0.261187	0.312573	POLR3C	http://amigo.geneontology.org/amigo/term/GO:0003697
GO:0003700	MF	DNA-binding transcription factor activity	Gene Ontology	6	607	0.00763383	0.087835	TCF4|ZNF3|SIX1|TCF7L2|HNRNPAB|FOXN2	http://amigo.geneontology.org/amigo/term/GO:0003700
GO:0003713	MF	transcription coactivator activity	Gene Ontology	1	248	0.503004	0.52442	NCOA2	http://amigo.geneontology.org/amigo/term/GO:0003713
GO:0003723	MF	RNA binding	Gene Ontology	11	1366	0.0016695	0.0357961	GTPBP10|TNPO1|HNRNPDL|RAN|KHDRBS1|SAMD4A|GRB2|RARS2|HNRNPAB|DIDO1|EIF2S2	http://amigo.geneontology.org/amigo/term/GO:0003723
GO:0003729	MF	mRNA binding	Gene Ontology	4	200	0.00263732	0.0503729	HNRNPAB|SAMD4A|KHDRBS1|EIF2S2	http://amigo.geneontology.org/amigo/term/GO:0003729
GO:0003743	MF	translation initiation factor activity	Gene Ontology	2	48	0.00868966	0.0954978	MCTS1|EIF2S2	http://amigo.geneontology.org/amigo/term/GO:0003743
GO:0003774	MF	motor activity	Gene Ontology	1	40	0.108473	0.18016	KIF1A	http://amigo.geneontology.org/amigo/term/GO:0003774
GO:0003777	MF	microtubule motor activity	Gene Ontology	1	67	0.173453	0.238342	KIF1A	http://amigo.geneontology.org/amigo/term/GO:0003777
GO:0003779	MF	actin binding	Gene Ontology	2	266	0.172605	0.238342	CORO2B|ENAH	http://amigo.geneontology.org/amigo/term/GO:0003779
GO:0003899	MF	DNA-directed 5'-3' RNA polymerase activity	Gene Ontology	2	36	0.00509662	0.0726458	POLR1E|POLR3C	http://amigo.geneontology.org/amigo/term/GO:0003899
GO:0003924	MF	GTPase activity	Gene Ontology	1	320	0.594314	0.608327	RAN	http://amigo.geneontology.org/amigo/term/GO:0003924
GO:0004129	MF	cytochrome-c oxidase activity	Gene Ontology	1	25	0.0702119	0.152046	COX10	http://amigo.geneontology.org/amigo/term/GO:0004129
GO:0004303	MF	estradiol 17-beta-dehydrogenase activity	Gene Ontology	1	11	0.0330354	0.121341	HSD17B12	http://amigo.geneontology.org/amigo/term/GO:0004303
GO:0004438	MF	phosphatidylinositol-3-phosphatase activity	Gene Ontology	1	17	0.0491452	0.136215	MTMR4	http://amigo.geneontology.org/amigo/term/GO:0004438
GO:0004672	MF	protein kinase activity	Gene Ontology	1	216	0.456144	0.481878	TGFBR1	http://amigo.geneontology.org/amigo/term/GO:0004672
GO:0004674	MF	protein serine/threonine kinase activity	Gene Ontology	2	357	0.265513	0.315771	TGFBR1|TLK1	http://amigo.geneontology.org/amigo/term/GO:0004674
GO:0004722	MF	protein serine/threonine phosphatase activity	Gene Ontology	1	62	0.161784	0.228219	MTMR4	http://amigo.geneontology.org/amigo/term/GO:0004722
GO:0004725	MF	protein tyrosine phosphatase activity	Gene Ontology	1	100	0.246529	0.297267	MTMR4	http://amigo.geneontology.org/amigo/term/GO:0004725
GO:0004842	MF	ubiquitin-protein transferase activity	Gene Ontology	1	233	0.481559	0.505372	KLHL42	http://amigo.geneontology.org/amigo/term/GO:0004842
GO:0004843	MF	thiol-dependent ubiquitin-specific protease activity	Gene Ontology	2	109	0.0388015	0.124107	USP44|USP31	http://amigo.geneontology.org/amigo/term/GO:0004843
GO:0004859	MF	phospholipase inhibitor activity	Gene Ontology	1	7	0.0221455	0.118754	ANXA5	http://amigo.geneontology.org/amigo/term/GO:0004859
GO:0004930	MF	G protein-coupled receptor activity	Gene Ontology	1	739	0.876439	0.878279	ADRB2	http://amigo.geneontology.org/amigo/term/GO:0004930
GO:0005024	MF	transforming growth factor beta-activated receptor activity	Gene Ontology	1	9	0.0276056	0.118754	TGFBR1	http://amigo.geneontology.org/amigo/term/GO:0005024
GO:0005025	MF	transforming growth factor beta receptor activity, type I	Gene Ontology	1	5	0.0166551	0.118032	TGFBR1	http://amigo.geneontology.org/amigo/term/GO:0005025
GO:0005049	MF	nuclear export signal receptor activity	Gene Ontology	1	11	0.0330354	0.121341	RAN	http://amigo.geneontology.org/amigo/term/GO:0005049
GO:0005096	MF	GTPase activator activity	Gene Ontology	1	268	0.530236	0.550408	ARHGAP11A	http://amigo.geneontology.org/amigo/term/GO:0005096
GO:0005102	MF	signaling receptor binding	Gene Ontology	1	353	0.630403	0.642513	GLG1	http://amigo.geneontology.org/amigo/term/GO:0005102
GO:0005114	MF	type II transforming growth factor beta receptor binding	Gene Ontology	1	8	0.0248793	0.118754	TGFBR1	http://amigo.geneontology.org/amigo/term/GO:0005114
GO:0005125	MF	cytokine activity	Gene Ontology	1	186	0.408247	0.441536	TIFA	http://amigo.geneontology.org/amigo/term/GO:0005125
GO:0005154	MF	epidermal growth factor receptor binding	Gene Ontology	1	34	0.0933596	0.165722	GRB2	http://amigo.geneontology.org/amigo/term/GO:0005154
GO:0005168	MF	neurotrophin TRKA receptor binding	Gene Ontology	1	6	0.0194042	0.118032	GRB2	http://amigo.geneontology.org/amigo/term/GO:0005168
GO:0005178	MF	integrin binding	Gene Ontology	1	142	0.330343	0.372905	JAM3	http://amigo.geneontology.org/amigo/term/GO:0005178
GO:0005198	MF	structural molecule activity	Gene Ontology	1	168	0.377527	0.413936	COPB2	http://amigo.geneontology.org/amigo/term/GO:0005198
GO:0005212	MF	structural constituent of eye lens	Gene Ontology	1	24	0.0676041	0.149449	TNPO1	http://amigo.geneontology.org/amigo/term/GO:0005212
GO:0005215	MF	transporter activity	Gene Ontology	1	39	0.105972	0.178369	IPO7	http://amigo.geneontology.org/amigo/term/GO:0005215
GO:0005385	MF	zinc ion transmembrane transporter activity	Gene Ontology	1	21	0.059737	0.144427	SLC30A6	http://amigo.geneontology.org/amigo/term/GO:0005385
GO:0005509	MF	calcium ion binding	Gene Ontology	2	693	0.580943	0.598491	ANXA5|GUCA1B	http://amigo.geneontology.org/amigo/term/GO:0005509
GO:0005515	MF	protein binding	Gene Ontology	72	11779	2.10392e-14	2.00924e-11	PCK2|HSD17B12|RFC3|TRIM14|TCF4|ENAH|KHDRBS1|ADRB2|PPP4R2|GOLT1B|TYW3|POLR1E|AKAP11|SAMD4A|ZNF699|POLR3C|EIF2S2|NCOA2|TNPO1|SAMD12|TMED2|KLHL42|RAN|USP44|AMER2|TMEM41B|NT5E|SIX1|FAM76B|ZNF264|DISC1|GRB2|GOLGA4|KNL1|HNRNPAB|MTMR4|NUDT9|TGFBR1|ANXA5|FBXO44|JAM3|STAG1|TMEM97|TIFA|RTN3|CNEP1R1|VMA21|MSTO1|CORO2B|CDPF1|FOXN2|ZNF3|MORN4|COPB2|TLK1|HNRNPDL|THAP6|MCTS1|NUP62CL|TCF7L2|GTPBP10|TSGA10|ZBTB43…	http://amigo.geneontology.org/amigo/term/GO:0005515
GO:0005516	MF	calmodulin binding	Gene Ontology	1	200	0.431098	0.461028	TNPO1	http://amigo.geneontology.org/amigo/term/GO:0005516
GO:0005518	MF	collagen binding	Gene Ontology	1	67	0.173453	0.238342	HSD17B12	http://amigo.geneontology.org/amigo/term/GO:0005518
GO:0005522	MF	profilin binding	Gene Ontology	1	11	0.0330354	0.121341	ENAH	http://amigo.geneontology.org/amigo/term/GO:0005522
GO:0005524	MF	ATP binding	Gene Ontology	4	1463	0.590182	0.606047	TGFBR1|TLK1|RARS2|KIF1A	http://amigo.geneontology.org/amigo/term/GO:0005524
GO:0005525	MF	GTP binding	Gene Ontology	3	373	0.0887706	0.161171	PCK2|GTPBP10|RAN	http://amigo.geneontology.org/amigo/term/GO:0005525
GO:0005543	MF	phospholipid binding	Gene Ontology	2	109	0.0388015	0.124107	NUP62CL|ANXA5	http://amigo.geneontology.org/amigo/term/GO:0005543
GO:0005544	MF	calcium-dependent phospholipid binding	Gene Ontology	1	56	0.147566	0.216476	ANXA5	http://amigo.geneontology.org/amigo/term/GO:0005544
GO:0005546	MF	phosphatidylinositol-4,5-bisphosphate binding	Gene Ontology	1	83	0.209721	0.266689	AMER2	http://amigo.geneontology.org/amigo/term/GO:0005546
GO:0005575	CC	cellular_component	Gene Ontology	2	433	0.343641	0.385185	TSGA10|SAMD12	http://amigo.geneontology.org/amigo/term/GO:0005575
GO:0005576	CC	extracellular region	Gene Ontology	3	1843	0.894227	0.895165	ANXA5|TIFA|CHSY1	http://amigo.geneontology.org/amigo/term/GO:0005576
GO:0005615	CC	extracellular space	Gene Ontology	4	1572	0.64679	0.65781	MTMR4|RTN3|TIFA|JAM3	http://amigo.geneontology.org/amigo/term/GO:0005615
GO:0005622	CC	intracellular anatomical structure	Gene Ontology	1	123	0.293638	0.344079	ANXA5	http://amigo.geneontology.org/amigo/term/GO:0005622
GO:0005634	CC	nucleus	Gene Ontology	31	5208	2.97238e-05	0.00473103	ZNF699|NUDT9|KHDRBS1|RFC3|NCOA2|EIF2S2|KANSL3|TNPO1|ZNF3|RAN|USP44|SIX1|ZNF264|DISC1|ZBTB43|KNL1|HNRNPAB|DIDO1|TCF4|TGFBR1|POP4|PPP4R2|USP31|TLK1|TCF7L2|ADRB2|GRB2|KANK1|ZNF503|ZNF548|ZSCAN31	http://amigo.geneontology.org/amigo/term/GO:0005634
GO:0005635	CC	nuclear envelope	Gene Ontology	3	182	0.0152757	0.118032	RAN|IPO7|CNEP1R1	http://amigo.geneontology.org/amigo/term/GO:0005635
GO:0005643	CC	nuclear pore	Gene Ontology	2	63	0.0143595	0.118032	RAN|IPO7	http://amigo.geneontology.org/amigo/term/GO:0005643
GO:0005654	CC	nucleoplasm	Gene Ontology	23	3630	0.00016751	0.0114266	TRIM14|KHDRBS1|RFC3|NCOA2|POLR1E|KANSL3|RAN|USP44|NT5E|SIX1|GOLGA4|KNL1|HNRNPAB|TCF4|PSMC3IP|PPP4R2|FOXN2|TLK1|HNRNPDL|TCF7L2|GRB2|IPO7|POLR3C	http://amigo.geneontology.org/amigo/term/GO:0005654
GO:0005663	CC	DNA replication factor C complex	Gene Ontology	1	5	0.0166551	0.118032	RFC3	http://amigo.geneontology.org/amigo/term/GO:0005663
GO:0005666	CC	RNA polymerase III complex	Gene Ontology	1	18	0.0518042	0.139424	POLR3C	http://amigo.geneontology.org/amigo/term/GO:0005666
GO:0005667	CC	transcription regulator complex	Gene Ontology	3	226	0.0266275	0.118754	TCF4|SIX1|TCF7L2	http://amigo.geneontology.org/amigo/term/GO:0005667
GO:0005694	CC	chromosome	Gene Ontology	1	127	0.301527	0.349889	GTPBP10	http://amigo.geneontology.org/amigo/term/GO:0005694
GO:0005730	CC	nucleolus	Gene Ontology	7	839	0.00977375	0.101101	GTPBP10|RAN|SIX1|GRB2|POLR1E|AKAP11|COX10	http://amigo.geneontology.org/amigo/term/GO:0005730
GO:0005736	CC	RNA polymerase I complex	Gene Ontology	1	13	0.0384351	0.124107	POLR1E	http://amigo.geneontology.org/amigo/term/GO:0005736
GO:0005737	CC	cytoplasm	Gene Ontology	29	4624	2.24244e-05	0.00428307	TRIM14|FBXO44|KHDRBS1|PPP4R2|SBF1|SPRYD3|AKAP11|EIF2S2|NCOA2|TNPO1|RAN|USP44|SIX1|GOLGA4|HNRNPAB|MTMR4|DIDO1|NUDT9|ANXA5|POP4|CNEP1R1|CORO2B|TYW3|MORN4|ZNRF2|MSTO1|TSGA10|GRB2|KANK1	http://amigo.geneontology.org/amigo/term/GO:0005737
GO:0005739	CC	mitochondrion	Gene Ontology	8	1258	0.0258384	0.118754	PCK2|NUDT9|DISC1|TOMM20|COX10|RARS2|TIMM23|MIEF1	http://amigo.geneontology.org/amigo/term/GO:0005739
GO:0005741	CC	mitochondrial outer membrane	Gene Ontology	4	166	0.00135918	0.0339828	TOMM20|MSTO1|MIEF1|TRIM14	http://amigo.geneontology.org/amigo/term/GO:0005741
GO:0005742	CC	mitochondrial outer membrane translocase complex	Gene Ontology	1	9	0.0276056	0.118754	TOMM20	http://amigo.geneontology.org/amigo/term/GO:0005742
GO:0005743	CC	mitochondrial inner membrane	Gene Ontology	2	385	0.294455	0.344613	COX10|TIMM23	http://amigo.geneontology.org/amigo/term/GO:0005743
GO:0005744	CC	TIM23 mitochondrial import inner membrane translocase complex	Gene Ontology	1	10	0.0303242	0.120742	TIMM23	http://amigo.geneontology.org/amigo/term/GO:0005744
GO:0005758	CC	mitochondrial intermembrane space	Gene Ontology	1	78	0.19856	0.258344	TIMM23	http://amigo.geneontology.org/amigo/term/GO:0005758
GO:0005759	CC	mitochondrial matrix	Gene Ontology	3	370	0.0871637	0.160559	PCK2|NUDT9|RARS2	http://amigo.geneontology.org/amigo/term/GO:0005759
GO:0005764	CC	lysosome	Gene Ontology	2	262	0.16864	0.234998	ADRB2|TMEM97	http://amigo.geneontology.org/amigo/term/GO:0005764
GO:0005765	CC	lysosomal membrane	Gene Ontology	1	318	0.592017	0.607279	ZNRF2	http://amigo.geneontology.org/amigo/term/GO:0005765
GO:0005768	CC	endosome	Gene Ontology	4	293	0.00982175	0.101101	MTMR4|TGFBR1|GRB2|ADRB2	http://amigo.geneontology.org/amigo/term/GO:0005768
GO:0005769	CC	early endosome	Gene Ontology	1	267	0.52891	0.549629	ADRB2	http://amigo.geneontology.org/amigo/term/GO:0005769
GO:0005777	CC	peroxisome	Gene Ontology	2	108	0.0381706	0.124107	MIEF1|AKAP11	http://amigo.geneontology.org/amigo/term/GO:0005777
GO:0005783	CC	endoplasmic reticulum	Gene Ontology	8	1018	0.0082413	0.0936958	TNPO1|TMED2|DISC1|TMEM97|RTN3|GOLT1B|SUMF1|YIPF4	http://amigo.geneontology.org/amigo/term/GO:0005783
GO:0005788	CC	endoplasmic reticulum lumen	Gene Ontology	1	296	0.565894	0.585513	SUMF1	http://amigo.geneontology.org/amigo/term/GO:0005788
GO:0005789	CC	endoplasmic reticulum membrane	Gene Ontology	7	942	0.0173798	0.118032	HSD17B12|NCOA2|TMED2|TMEM41B|RTN3|SBF1|COPB2	http://amigo.geneontology.org/amigo/term/GO:0005789
GO:0005791	CC	rough endoplasmic reticulum	Gene Ontology	1	59	0.154705	0.222446	TMEM97	http://amigo.geneontology.org/amigo/term/GO:0005791
GO:0005793	CC	endoplasmic reticulum-Golgi intermediate compartment	Gene Ontology	1	77	0.196309	0.256464	TMED2	http://amigo.geneontology.org/amigo/term/GO:0005793
GO:0005794	CC	Golgi apparatus	Gene Ontology	10	1002	0.000558449	0.0222216	TMED2|FAM241A|JAM3|YIPF4|GLG1|GRB2|GOLGA4|CASC4|SLC30A6|TMEM87B	http://amigo.geneontology.org/amigo/term/GO:0005794
GO:0005802	CC	trans-Golgi network	Gene Ontology	1	174	0.387938	0.422441	GOLGA4	http://amigo.geneontology.org/amigo/term/GO:0005802
GO:0005813	CC	centrosome	Gene Ontology	2	506	0.416161	0.447561	DISC1|PPP4R2	http://amigo.geneontology.org/amigo/term/GO:0005813
GO:0005814	CC	centriole	Gene Ontology	2	144	0.0632088	0.146034	RAN|TSGA10	http://amigo.geneontology.org/amigo/term/GO:0005814
GO:0005815	CC	microtubule organizing center	Gene Ontology	1	96	0.238024	0.290682	AKAP11	http://amigo.geneontology.org/amigo/term/GO:0005815
GO:0005819	CC	spindle	Gene Ontology	2	122	0.0473563	0.135405	KLHL42|DIDO1	http://amigo.geneontology.org/amigo/term/GO:0005819
GO:0005829	CC	cytosol	Gene Ontology	33	5095	2.42253e-06	0.000771172	PCK2|TRIM14|FBXO44|ENAH|KHDRBS1|SBF1|POLR3C|AKAP11|SAMD4A|EIF2S2|NCOA2|TNPO1|ZNF354C|RAN|NT5E|DISC1|GOLGA4|KNL1|MTMR4|NUDT9|ANXA5|MCTS1|CNEP1R1|TMEM87B|HNRNPDL|KIF1A|ZNRF2|KLHL42|GRB2|ARHGAP11A|COX10|IPO7|COPB2	http://amigo.geneontology.org/amigo/term/GO:0005829
GO:0005856	CC	cytoskeleton	Gene Ontology	3	406	0.107248	0.180003	GLG1|ENAH|KANK1	http://amigo.geneontology.org/amigo/term/GO:0005856
GO:0005871	CC	kinesin complex	Gene Ontology	2	49	0.00902796	0.0957967	DISC1|KIF1A	http://amigo.geneontology.org/amigo/term/GO:0005871
GO:0005874	CC	microtubule	Gene Ontology	2	305	0.211949	0.267386	DISC1|KIF1A	http://amigo.geneontology.org/amigo/term/GO:0005874
GO:0005886	CC	plasma membrane	Gene Ontology	19	4619	0.0560759	0.141271	NCOA2|TGFBR1|TNPO1|MCTS1|STAG1|JAM3|AMER2|KANK1|NT5E|TMEM97|RTN3|GLG1|ADRB2|GRB2|YIPF4|AKAP11|ZNRF2|ENAH|GUCA1B	http://amigo.geneontology.org/amigo/term/GO:0005886
GO:0005887	CC	integral component of plasma membrane	Gene Ontology	3	1380	0.747164	0.751888	ADRB2|TNPO1|JAM3	http://amigo.geneontology.org/amigo/term/GO:0005887
GO:0005902	CC	microvillus	Gene Ontology	1	70	0.180376	0.243994	JAM3	http://amigo.geneontology.org/amigo/term/GO:0005902
GO:0005911	CC	cell-cell junction	Gene Ontology	2	183	0.0948708	0.168092	GRB2|JAM3	http://amigo.geneontology.org/amigo/term/GO:0005911
GO:0005921	CC	gap junction	Gene Ontology	1	19	0.0544558	0.139424	TNPO1	http://amigo.geneontology.org/amigo/term/GO:0005921
GO:0005923	CC	bicellular tight junction	Gene Ontology	2	122	0.0473563	0.135405	TGFBR1|JAM3	http://amigo.geneontology.org/amigo/term/GO:0005923
GO:0005925	CC	focal adhesion	Gene Ontology	3	418	0.114312	0.182861	CORO2B|ENAH|ANXA5	http://amigo.geneontology.org/amigo/term/GO:0005925
GO:0005929	CC	cilium	Gene Ontology	1	212	0.449987	0.477486	TNPO1	http://amigo.geneontology.org/amigo/term/GO:0005929
GO:0006090	BP	pyruvate metabolic process	Gene Ontology	1	23	0.064989	0.146034	PCK2	http://amigo.geneontology.org/amigo/term/GO:0006090
GO:0006094	BP	gluconeogenesis	Gene Ontology	1	45	0.120877	0.190177	PCK2	http://amigo.geneontology.org/amigo/term/GO:0006094
GO:0006123	BP	mitochondrial electron transport, cytochrome c to oxygen	Gene Ontology	1	18	0.0518042	0.139424	COX10	http://amigo.geneontology.org/amigo/term/GO:0006123
GO:0006195	BP	purine nucleotide catabolic process	Gene Ontology	1	13	0.0384351	0.124107	NT5E	http://amigo.geneontology.org/amigo/term/GO:0006195
GO:0006259	BP	DNA metabolic process	Gene Ontology	2	26	0.00279075	0.0518215	RAN|NT5E	http://amigo.geneontology.org/amigo/term/GO:0006259
GO:0006260	BP	DNA replication	Gene Ontology	1	131	0.30933	0.357206	RFC3	http://amigo.geneontology.org/amigo/term/GO:0006260
GO:0006261	BP	DNA-dependent DNA replication	Gene Ontology	1	22	0.0623667	0.146034	RFC3	http://amigo.geneontology.org/amigo/term/GO:0006261
GO:0006271	BP	DNA strand elongation involved in DNA replication	Gene Ontology	1	13	0.0384351	0.124107	RFC3	http://amigo.geneontology.org/amigo/term/GO:0006271
GO:0006281	BP	DNA repair	Gene Ontology	1	224	0.468254	0.493579	RFC3	http://amigo.geneontology.org/amigo/term/GO:0006281
GO:0006283	BP	transcription-coupled nucleotide-excision repair	Gene Ontology	1	72	0.18496	0.248086	RFC3	http://amigo.geneontology.org/amigo/term/GO:0006283
GO:0006296	BP	nucleotide-excision repair, DNA incision, 5'-to lesion	Gene Ontology	1	36	0.0984254	0.169363	RFC3	http://amigo.geneontology.org/amigo/term/GO:0006296
GO:0006297	BP	nucleotide-excision repair, DNA gap filling	Gene Ontology	1	23	0.064989	0.146034	RFC3	http://amigo.geneontology.org/amigo/term/GO:0006297
GO:0006325	BP	chromatin organization	Gene Ontology	1	137	0.320871	0.366545	TLK1	http://amigo.geneontology.org/amigo/term/GO:0006325
GO:0006351	BP	transcription, DNA-templated	Gene Ontology	2	87	0.0258902	0.118754	POLR3C|DIDO1	http://amigo.geneontology.org/amigo/term/GO:0006351
GO:0006355	BP	regulation of transcription, DNA-templated	Gene Ontology	8	773	0.00161027	0.0357629	NCOA2|ZNF699|TGFBR1|ZNF3|ZNF354C|SIX1|ZNF264|ZNF548	http://amigo.geneontology.org/amigo/term/GO:0006355
GO:0006357	BP	regulation of transcription by RNA polymerase II	Gene Ontology	5	751	0.0613329	0.146034	TCF4|ZBTB43|FOXN2|THAP6|TCF7L2	http://amigo.geneontology.org/amigo/term/GO:0006357
GO:0006359	BP	regulation of transcription by RNA polymerase III	Gene Ontology	1	10	0.0303242	0.120742	POLR3C	http://amigo.geneontology.org/amigo/term/GO:0006359
GO:0006361	BP	transcription initiation from RNA polymerase I promoter	Gene Ontology	1	34	0.0933596	0.165722	POLR1E	http://amigo.geneontology.org/amigo/term/GO:0006361
GO:0006362	BP	transcription elongation from RNA polymerase I promoter	Gene Ontology	1	29	0.0805712	0.157032	POLR1E	http://amigo.geneontology.org/amigo/term/GO:0006362
GO:0006363	BP	termination of RNA polymerase I transcription	Gene Ontology	1	30	0.0831431	0.157856	POLR1E	http://amigo.geneontology.org/amigo/term/GO:0006363
GO:0006397	BP	mRNA processing	Gene Ontology	2	158	0.0740976	0.153545	KHDRBS1|PPP4R2	http://amigo.geneontology.org/amigo/term/GO:0006397
GO:0006405	BP	RNA export from nucleus	Gene Ontology	1	57	0.149953	0.217636	NUP62CL	http://amigo.geneontology.org/amigo/term/GO:0006405
GO:0006409	BP	tRNA export from nucleus	Gene Ontology	1	34	0.0933596	0.165722	RAN	http://amigo.geneontology.org/amigo/term/GO:0006409
GO:0006413	BP	translational initiation	Gene Ontology	1	126	0.299563	0.349307	EIF2S2	http://amigo.geneontology.org/amigo/term/GO:0006413
GO:0006418	BP	tRNA aminoacylation for protein translation	Gene Ontology	1	37	0.100948	0.171845	RARS2	http://amigo.geneontology.org/amigo/term/GO:0006418
GO:0006464	BP	cellular protein modification process	Gene Ontology	1	81	0.205275	0.262433	PPP4R2	http://amigo.geneontology.org/amigo/term/GO:0006464
GO:0006468	BP	protein phosphorylation	Gene Ontology	2	451	0.361832	0.40087	TGFBR1|TLK1	http://amigo.geneontology.org/amigo/term/GO:0006468
GO:0006470	BP	protein dephosphorylation	Gene Ontology	3	149	0.00901862	0.0957967	SBF1|MTMR4|PPP4R2	http://amigo.geneontology.org/amigo/term/GO:0006470
GO:0006506	BP	GPI anchor biosynthetic process	Gene Ontology	1	25	0.0702119	0.152046	TMEM246	http://amigo.geneontology.org/amigo/term/GO:0006506
GO:0006511	BP	ubiquitin-dependent protein catabolic process	Gene Ontology	1	292	0.560969	0.581047	USP31	http://amigo.geneontology.org/amigo/term/GO:0006511
GO:0006516	BP	glycoprotein catabolic process	Gene Ontology	1	12	0.035739	0.124107	FBXO44	http://amigo.geneontology.org/amigo/term/GO:0006516
GO:0006606	BP	protein import into nucleus	Gene Ontology	4	79	8.95734e-05	0.00950473	TNPO1|IPO7|NUP62CL|RAN	http://amigo.geneontology.org/amigo/term/GO:0006606
GO:0006611	BP	protein export from nucleus	Gene Ontology	1	29	0.0805712	0.157032	RAN	http://amigo.geneontology.org/amigo/term/GO:0006611
GO:0006626	BP	protein targeting to mitochondrion	Gene Ontology	2	30	0.00363536	0.0628284	TIMM23|TOMM20	http://amigo.geneontology.org/amigo/term/GO:0006626
GO:0006629	BP	lipid metabolic process	Gene Ontology	1	140	0.32657	0.370397	CNEP1R1	http://amigo.geneontology.org/amigo/term/GO:0006629
GO:0006633	BP	fatty acid biosynthetic process	Gene Ontology	1	42	0.113455	0.182101	HSD17B12	http://amigo.geneontology.org/amigo/term/GO:0006633
GO:0006661	BP	phosphatidylinositol biosynthetic process	Gene Ontology	2	76	0.0202509	0.118754	SBF1|MTMR4	http://amigo.geneontology.org/amigo/term/GO:0006661
GO:0006687	BP	glycosphingolipid metabolic process	Gene Ontology	1	40	0.108473	0.18016	SUMF1	http://amigo.geneontology.org/amigo/term/GO:0006687
GO:0006703	BP	estrogen biosynthetic process	Gene Ontology	1	13	0.0384351	0.124107	HSD17B12	http://amigo.geneontology.org/amigo/term/GO:0006703
GO:0006783	BP	heme biosynthetic process	Gene Ontology	1	22	0.0623667	0.146034	COX10	http://amigo.geneontology.org/amigo/term/GO:0006783
GO:0006810	BP	transport	Gene Ontology	1	35	0.095896	0.168657	TMEM87B	http://amigo.geneontology.org/amigo/term/GO:0006810
GO:0006833	BP	water transport	Gene Ontology	1	17	0.0491452	0.136215	TNPO1	http://amigo.geneontology.org/amigo/term/GO:0006833
GO:0006886	BP	intracellular protein transport	Gene Ontology	3	273	0.0425754	0.130323	COPB2|TLK1|TMED2	http://amigo.geneontology.org/amigo/term/GO:0006886
GO:0006888	BP	endoplasmic reticulum to Golgi vesicle-mediated transport	Gene Ontology	2	188	0.0992073	0.170401	COPB2|TMED2	http://amigo.geneontology.org/amigo/term/GO:0006888
GO:0006890	BP	retrograde vesicle-mediated transport, Golgi to endoplasmic reticulum	Gene Ontology	2	84	0.0242953	0.118754	COPB2|TMED2	http://amigo.geneontology.org/amigo/term/GO:0006890
GO:0006891	BP	intra-Golgi vesicle-mediated transport	Gene Ontology	1	32	0.0882655	0.160559	COPB2	http://amigo.geneontology.org/amigo/term/GO:0006891
GO:0006898	BP	receptor-mediated endocytosis	Gene Ontology	1	163	0.368716	0.405206	ADRB2	http://amigo.geneontology.org/amigo/term/GO:0006898
GO:0006915	BP	apoptotic process	Gene Ontology	3	546	0.198861	0.258384	TGFBR1|SIX1|RTN3	http://amigo.geneontology.org/amigo/term/GO:0006915
GO:0006953	BP	acute-phase response	Gene Ontology	1	36	0.0984254	0.169363	TIFA	http://amigo.geneontology.org/amigo/term/GO:0006953
GO:0006954	BP	inflammatory response	Gene Ontology	1	381	0.658517	0.667604	TIFA	http://amigo.geneontology.org/amigo/term/GO:0006954
GO:0006974	BP	cellular response to DNA damage stimulus	Gene Ontology	2	248	0.154897	0.222446	TLK1|MCTS1	http://amigo.geneontology.org/amigo/term/GO:0006974
GO:0007005	BP	mitochondrion organization	Gene Ontology	1	91	0.227259	0.282595	MSTO1	http://amigo.geneontology.org/amigo/term/GO:0007005
GO:0007010	BP	cytoskeleton organization	Gene Ontology	1	138	0.322776	0.367842	SPRYD3	http://amigo.geneontology.org/amigo/term/GO:0007010
GO:0007018	BP	microtubule-based movement	Gene Ontology	1	81	0.205275	0.262433	KIF1A	http://amigo.geneontology.org/amigo/term/GO:0007018
GO:0007030	BP	Golgi organization	Gene Ontology	1	115	0.277593	0.32769	TMED2	http://amigo.geneontology.org/amigo/term/GO:0007030
GO:0007035	BP	vacuolar acidification	Gene Ontology	1	14	0.0411238	0.128344	VMA21	http://amigo.geneontology.org/amigo/term/GO:0007035
GO:0007049	BP	cell cycle	Gene Ontology	4	245	0.00534946	0.0731578	USP44|TLK1|MCTS1|KLHL42	http://amigo.geneontology.org/amigo/term/GO:0007049
GO:0007050	BP	cell cycle arrest	Gene Ontology	3	130	0.00625873	0.0819454	TCF4|TGFBR1|TCF7L2	http://amigo.geneontology.org/amigo/term/GO:0007050
GO:0007052	BP	mitotic spindle organization	Gene Ontology	1	48	0.128237	0.196575	RAN	http://amigo.geneontology.org/amigo/term/GO:0007052
GO:0007059	BP	chromosome segregation	Gene Ontology	2	72	0.0183462	0.118032	USP44|TLK1	http://amigo.geneontology.org/amigo/term/GO:0007059
GO:0007077	BP	mitotic nuclear envelope disassembly	Gene Ontology	1	12	0.035739	0.124107	CNEP1R1	http://amigo.geneontology.org/amigo/term/GO:0007077
GO:0007131	BP	reciprocal meiotic recombination	Gene Ontology	1	30	0.0831431	0.157856	PSMC3IP	http://amigo.geneontology.org/amigo/term/GO:0007131
GO:0007159	BP	leukocyte cell-cell adhesion	Gene Ontology	1	29	0.0805712	0.157032	NT5E	http://amigo.geneontology.org/amigo/term/GO:0007159
GO:0007160	BP	cell-matrix adhesion	Gene Ontology	1	96	0.238024	0.290682	JAM3	http://amigo.geneontology.org/amigo/term/GO:0007160
GO:0007165	BP	signal transduction	Gene Ontology	4	1013	0.317033	0.363916	IPO7|TGFBR1|ANXA5|ARHGAP11A	http://amigo.geneontology.org/amigo/term/GO:0007165
GO:0007166	BP	cell surface receptor signaling pathway	Gene Ontology	2	286	0.192644	0.253758	ADRB2|SPRYD3	http://amigo.geneontology.org/amigo/term/GO:0007166
GO:0007168	BP	receptor guanylyl cyclase signaling pathway	Gene Ontology	1	10	0.0303242	0.120742	GUCA1B	http://amigo.geneontology.org/amigo/term/GO:0007168
GO:0007171	BP	activation of transmembrane receptor protein tyrosine kinase activity	Gene Ontology	1	13	0.0384351	0.124107	ADRB2	http://amigo.geneontology.org/amigo/term/GO:0007171
GO:0007173	BP	epidermal growth factor receptor signaling pathway	Gene Ontology	1	50	0.13311	0.201139	GRB2	http://amigo.geneontology.org/amigo/term/GO:0007173
GO:0007179	BP	transforming growth factor beta receptor signaling pathway	Gene Ontology	2	96	0.0309202	0.121341	TGFBR1|MTMR4	http://amigo.geneontology.org/amigo/term/GO:0007179
GO:0007186	BP	G protein-coupled receptor signaling pathway	Gene Ontology	1	1132	0.959961	0.959961	ADRB2	http://amigo.geneontology.org/amigo/term/GO:0007186
GO:0007188	BP	adenylate cyclase-modulating G protein-coupled receptor signaling pathway	Gene Ontology	1	61	0.159431	0.225232	ADRB2	http://amigo.geneontology.org/amigo/term/GO:0007188
GO:0007190	BP	activation of adenylate cyclase activity	Gene Ontology	1	40	0.108473	0.18016	ADRB2	http://amigo.geneontology.org/amigo/term/GO:0007190
GO:0007223	BP	Wnt signaling pathway, calcium modulating pathway	Gene Ontology	2	37	0.00536235	0.0731578	TCF4|TCF7L2	http://amigo.geneontology.org/amigo/term/GO:0007223
GO:0007265	BP	Ras protein signal transduction	Gene Ontology	1	73	0.187243	0.249744	GRB2	http://amigo.geneontology.org/amigo/term/GO:0007265
GO:0007267	BP	cell-cell signaling	Gene Ontology	1	224	0.468254	0.493579	GUCA1B	http://amigo.geneontology.org/amigo/term/GO:0007267
GO:0007275	BP	multicellular organism development	Gene Ontology	1	462	0.728459	0.735389	ZNF3	http://amigo.geneontology.org/amigo/term/GO:0007275
GO:0007283	BP	spermatogenesis	Gene Ontology	3	404	0.106088	0.178369	SBF1|TSGA10|KHDRBS1	http://amigo.geneontology.org/amigo/term/GO:0007283
GO:0007286	BP	spermatid development	Gene Ontology	1	84	0.211935	0.267386	JAM3	http://amigo.geneontology.org/amigo/term/GO:0007286
GO:0007389	BP	pattern specification process	Gene Ontology	1	30	0.0831431	0.157856	SIX1	http://amigo.geneontology.org/amigo/term/GO:0007389
GO:0007398	BP	ectoderm development	Gene Ontology	1	13	0.0384351	0.124107	AMER2	http://amigo.geneontology.org/amigo/term/GO:0007398
GO:0007399	BP	nervous system development	Gene Ontology	2	305	0.211949	0.267386	TGFBR1|TMEM41B	http://amigo.geneontology.org/amigo/term/GO:0007399
GO:0007411	BP	axon guidance	Gene Ontology	2	222	0.130035	0.199011	ENAH|GRB2	http://amigo.geneontology.org/amigo/term/GO:0007411
GO:0007507	BP	heart development	Gene Ontology	1	189	0.413219	0.4454	TGFBR1	http://amigo.geneontology.org/amigo/term/GO:0007507
GO:0007519	BP	skeletal muscle tissue development	Gene Ontology	1	50	0.13311	0.201139	SIX1	http://amigo.geneontology.org/amigo/term/GO:0007519
GO:0007568	BP	aging	Gene Ontology	1	163	0.368716	0.405206	GRB2	http://amigo.geneontology.org/amigo/term/GO:0007568
GO:0007589	BP	body fluid secretion	Gene Ontology	1	9	0.0276056	0.118754	GUCA1B	http://amigo.geneontology.org/amigo/term/GO:0007589
GO:0007596	BP	blood coagulation	Gene Ontology	1	173	0.386215	0.421526	ANXA5	http://amigo.geneontology.org/amigo/term/GO:0007596
GO:0007601	BP	visual perception	Gene Ontology	2	206	0.115256	0.183848	TNPO1|GUCA1B	http://amigo.geneontology.org/amigo/term/GO:0007601
GO:0007602	BP	phototransduction	Gene Ontology	1	27	0.0754059	0.153545	GUCA1B	http://amigo.geneontology.org/amigo/term/GO:0007602
GO:0007605	BP	sensory perception of sound	Gene Ontology	1	144	0.334095	0.376251	SIX1	http://amigo.geneontology.org/amigo/term/GO:0007605
GO:0008013	MF	beta-catenin binding	Gene Ontology	5	86	5.97859e-06	0.00142739	NCOA2|TCF4|AMER2|TCF7L2|KANK1	http://amigo.geneontology.org/amigo/term/GO:0008013
GO:0008017	MF	microtubule binding	Gene Ontology	1	252	0.508573	0.529648	KIF1A	http://amigo.geneontology.org/amigo/term/GO:0008017
GO:0008021	CC	synaptic vesicle	Gene Ontology	2	133	0.0550784	0.139893	DISC1|KIF1A	http://amigo.geneontology.org/amigo/term/GO:0008021
GO:0008022	MF	protein C-terminus binding	Gene Ontology	1	189	0.413219	0.4454	NCOA2	http://amigo.geneontology.org/amigo/term/GO:0008022
GO:0008048	MF	calcium sensitive guanylate cyclase activator activity	Gene Ontology	1	5	0.0166551	0.118032	GUCA1B	http://amigo.geneontology.org/amigo/term/GO:0008048
GO:0008053	BP	mitochondrial fusion	Gene Ontology	1	17	0.0491452	0.136215	MIEF1	http://amigo.geneontology.org/amigo/term/GO:0008053
GO:0008089	BP	anterograde axonal transport	Gene Ontology	1	31	0.0857078	0.158934	KIF1A	http://amigo.geneontology.org/amigo/term/GO:0008089
GO:0008104	BP	protein localization	Gene Ontology	1	77	0.196309	0.256464	AKAP11	http://amigo.geneontology.org/amigo/term/GO:0008104
GO:0008134	MF	transcription factor binding	Gene Ontology	2	325	0.232465	0.286088	TCF4|TCF7L2	http://amigo.geneontology.org/amigo/term/GO:0008134
GO:0008135	MF	translation factor activity, RNA binding	Gene Ontology	1	22	0.0623667	0.146034	EIF2S2	http://amigo.geneontology.org/amigo/term/GO:0008135
GO:0008138	MF	protein tyrosine/serine/threonine phosphatase activity	Gene Ontology	1	39	0.105972	0.178369	SBF1	http://amigo.geneontology.org/amigo/term/GO:0008138
GO:0008139	MF	nuclear localization sequence binding	Gene Ontology	1	27	0.0754059	0.153545	TNPO1	http://amigo.geneontology.org/amigo/term/GO:0008139
GO:0008143	MF	poly(A) binding	Gene Ontology	2	23	0.00222702	0.0443084	KHDRBS1|HNRNPDL	http://amigo.geneontology.org/amigo/term/GO:0008143
GO:0008150	BP	biological_process	Gene Ontology	1	594	0.813281	0.816702	SAMD12	http://amigo.geneontology.org/amigo/term/GO:0008150
GO:0008154	BP	actin polymerization or depolymerization	Gene Ontology	1	22	0.0623667	0.146034	ENAH	http://amigo.geneontology.org/amigo/term/GO:0008154
GO:0008157	MF	protein phosphatase 1 binding	Gene Ontology	1	30	0.0831431	0.157856	AKAP11	http://amigo.geneontology.org/amigo/term/GO:0008157
GO:0008175	MF	tRNA methyltransferase activity	Gene Ontology	1	9	0.0276056	0.118754	TYW3	http://amigo.geneontology.org/amigo/term/GO:0008175
GO:0008179	MF	adenylate cyclase binding	Gene Ontology	1	13	0.0384351	0.124107	ADRB2	http://amigo.geneontology.org/amigo/term/GO:0008179
GO:0008180	CC	COP9 signalosome	Gene Ontology	1	36	0.0984254	0.169363	GRB2	http://amigo.geneontology.org/amigo/term/GO:0008180
GO:0008201	MF	heparin binding	Gene Ontology	1	163	0.368716	0.405206	HSD17B12	http://amigo.geneontology.org/amigo/term/GO:0008201
GO:0008253	MF	5'-nucleotidase activity	Gene Ontology	1	14	0.0411238	0.128344	NT5E	http://amigo.geneontology.org/amigo/term/GO:0008253
GO:0008266	MF	poly(U) RNA binding	Gene Ontology	1	26	0.0728125	0.153163	KHDRBS1	http://amigo.geneontology.org/amigo/term/GO:0008266
GO:0008270	MF	zinc ion binding	Gene Ontology	3	820	0.40501	0.439528	USP44|TRIM14|ZNF3	http://amigo.geneontology.org/amigo/term/GO:0008270
GO:0008283	BP	cell population proliferation	Gene Ontology	1	142	0.330343	0.372905	KANK1	http://amigo.geneontology.org/amigo/term/GO:0008283
GO:0008284	BP	positive regulation of cell population proliferation	Gene Ontology	2	501	0.411312	0.444347	TGFBR1|MCTS1	http://amigo.geneontology.org/amigo/term/GO:0008284
GO:0008285	BP	negative regulation of cell population proliferation	Gene Ontology	1	394	0.670838	0.678655	ZNF503	http://amigo.geneontology.org/amigo/term/GO:0008285
GO:0008286	BP	insulin receptor signaling pathway	Gene Ontology	2	86	0.0253539	0.118754	GRB2|VMA21	http://amigo.geneontology.org/amigo/term/GO:0008286
GO:0008320	MF	protein transmembrane transporter activity	Gene Ontology	2	20	0.00172421	0.0357961	TIMM23|TOMM20	http://amigo.geneontology.org/amigo/term/GO:0008320
GO:0008333	BP	endosome to lysosome transport	Gene Ontology	1	47	0.12579	0.1947	ADRB2	http://amigo.geneontology.org/amigo/term/GO:0008333
GO:0008354	BP	germ cell migration	Gene Ontology	1	6	0.0194042	0.118032	TGFBR1	http://amigo.geneontology.org/amigo/term/GO:0008354
GO:0008380	BP	RNA splicing	Gene Ontology	1	160	0.363371	0.401178	PPP4R2	http://amigo.geneontology.org/amigo/term/GO:0008380
GO:0008535	BP	respiratory chain complex IV assembly	Gene Ontology	1	5	0.0166551	0.118032	COX10	http://amigo.geneontology.org/amigo/term/GO:0008535
GO:0008536	MF	Ran GTPase binding	Gene Ontology	3	37	0.000194685	0.0120447	IPO7|TNPO1|SPRYD3	http://amigo.geneontology.org/amigo/term/GO:0008536
GO:0008543	BP	fibroblast growth factor receptor signaling pathway	Gene Ontology	1	80	0.203043	0.261329	GRB2	http://amigo.geneontology.org/amigo/term/GO:0008543
GO:0008574	MF	ATP-dependent microtubule motor activity, plus-end-directed	Gene Ontology	1	16	0.0464788	0.133697	KIF1A	http://amigo.geneontology.org/amigo/term/GO:0008574
GO:0008584	BP	male gonad development	Gene Ontology	2	93	0.0292035	0.120742	TGFBR1|EIF2S2	http://amigo.geneontology.org/amigo/term/GO:0008584
GO:0008608	BP	attachment of spindle microtubules to kinetochore	Gene Ontology	1	10	0.0303242	0.120742	KNL1	http://amigo.geneontology.org/amigo/term/GO:0008608
GO:0009409	BP	response to cold	Gene Ontology	1	35	0.095896	0.168657	ADRB2	http://amigo.geneontology.org/amigo/term/GO:0009409
GO:0009749	BP	response to glucose	Gene Ontology	2	67	0.0160793	0.118032	TCF4|TCF7L2	http://amigo.geneontology.org/amigo/term/GO:0009749
GO:0009791	BP	post-embryonic development	Gene Ontology	1	67	0.173453	0.238342	TGFBR1	http://amigo.geneontology.org/amigo/term/GO:0009791
GO:0009897	CC	external side of plasma membrane	Gene Ontology	1	392	0.668972	0.677485	ANXA5	http://amigo.geneontology.org/amigo/term/GO:0009897
GO:0009952	BP	anterior/posterior pattern specification	Gene Ontology	1	96	0.238024	0.290682	TGFBR1	http://amigo.geneontology.org/amigo/term/GO:0009952
GO:0009954	BP	proximal/distal pattern formation	Gene Ontology	1	26	0.0728125	0.153163	CHSY1	http://amigo.geneontology.org/amigo/term/GO:0009954
GO:0009986	CC	cell surface	Gene Ontology	2	598	0.501528	0.523453	TGFBR1|NT5E	http://amigo.geneontology.org/amigo/term/GO:0009986
GO:0010008	CC	endosome membrane	Gene Ontology	4	220	0.00368418	0.0628284	ADRB2|STAG1|VMA21|ZNRF2	http://amigo.geneontology.org/amigo/term/GO:0010008
GO:0010033	BP	response to organic substance	Gene Ontology	1	27	0.0754059	0.153545	ANXA5	http://amigo.geneontology.org/amigo/term/GO:0010033
GO:0010468	BP	regulation of gene expression	Gene Ontology	1	235	0.48447	0.507869	TRIM14	http://amigo.geneontology.org/amigo/term/GO:0010468
GO:0010498	BP	proteasomal protein catabolic process	Gene Ontology	1	34	0.0933596	0.165722	FBXO44	http://amigo.geneontology.org/amigo/term/GO:0010498
GO:0010506	BP	regulation of autophagy	Gene Ontology	1	70	0.180376	0.243994	MTMR4	http://amigo.geneontology.org/amigo/term/GO:0010506
GO:0010508	BP	positive regulation of autophagy	Gene Ontology	1	58	0.152332	0.220754	TRIM14	http://amigo.geneontology.org/amigo/term/GO:0010508
GO:0010569	BP	regulation of double-strand break repair via homologous recombination	Gene Ontology	1	19	0.0544558	0.139424	PPP4R2	http://amigo.geneontology.org/amigo/term/GO:0010569
GO:0010586	BP	miRNA metabolic process	Gene Ontology	1	16	0.0464788	0.133697	RAN	http://amigo.geneontology.org/amigo/term/GO:0010586
GO:0010628	BP	positive regulation of gene expression	Gene Ontology	2	391	0.300642	0.349889	TGFBR1|TMED2	http://amigo.geneontology.org/amigo/term/GO:0010628
GO:0010629	BP	negative regulation of gene expression	Gene Ontology	1	210	0.446882	0.474719	ZNF503	http://amigo.geneontology.org/amigo/term/GO:0010629
GO:0010717	BP	regulation of epithelial to mesenchymal transition	Gene Ontology	1	13	0.0384351	0.124107	TGFBR1	http://amigo.geneontology.org/amigo/term/GO:0010717
GO:0010718	BP	positive regulation of epithelial to mesenchymal transition	Gene Ontology	1	42	0.113455	0.182101	TGFBR1	http://amigo.geneontology.org/amigo/term/GO:0010718
GO:0010739	BP	positive regulation of protein kinase A signaling	Gene Ontology	1	11	0.0330354	0.121341	ADRB2	http://amigo.geneontology.org/amigo/term/GO:0010739
GO:0010804	BP	negative regulation of tumor necrosis factor-mediated signaling pathway	Gene Ontology	1	20	0.0571001	0.141271	POP4	http://amigo.geneontology.org/amigo/term/GO:0010804
GO:0010811	BP	positive regulation of cell-substrate adhesion	Gene Ontology	1	37	0.100948	0.171845	HSD17B12	http://amigo.geneontology.org/amigo/term/GO:0010811
GO:0010812	BP	negative regulation of cell-substrate adhesion	Gene Ontology	1	17	0.0491452	0.136215	CORO2B	http://amigo.geneontology.org/amigo/term/GO:0010812
GO:0010862	BP	positive regulation of pathway-restricted SMAD protein phosphorylation	Gene Ontology	1	48	0.128237	0.196575	TGFBR1	http://amigo.geneontology.org/amigo/term/GO:0010862
GO:0010867	BP	positive regulation of triglyceride biosynthetic process	Gene Ontology	1	13	0.0384351	0.124107	CNEP1R1	http://amigo.geneontology.org/amigo/term/GO:0010867
GO:0010906	BP	regulation of glucose metabolic process	Gene Ontology	1	26	0.0728125	0.153163	NCOA2	http://amigo.geneontology.org/amigo/term/GO:0010906
GO:0010923	BP	negative regulation of phosphatase activity	Gene Ontology	1	50	0.13311	0.201139	KNL1	http://amigo.geneontology.org/amigo/term/GO:0010923
GO:0010955	BP	negative regulation of protein processing	Gene Ontology	1	15	0.043805	0.130323	GLG1	http://amigo.geneontology.org/amigo/term/GO:0010955
GO:0010975	BP	regulation of neuron projection development	Gene Ontology	1	31	0.0857078	0.158934	DISC1	http://amigo.geneontology.org/amigo/term/GO:0010975
GO:0010977	BP	negative regulation of neuron projection development	Gene Ontology	1	61	0.159431	0.225232	KANK1	http://amigo.geneontology.org/amigo/term/GO:0010977
GO:0010991	BP	negative regulation of SMAD protein complex assembly	Gene Ontology	1	5	0.0166551	0.118032	STAG1	http://amigo.geneontology.org/amigo/term/GO:0010991
GO:0012506	CC	vesicle membrane	Gene Ontology	1	30	0.0831431	0.157856	GRB2	http://amigo.geneontology.org/amigo/term/GO:0012506
GO:0012507	CC	ER to Golgi transport vesicle membrane	Gene Ontology	1	53	0.140368	0.20858	TMED2	http://amigo.geneontology.org/amigo/term/GO:0012507
GO:0014069	CC	postsynaptic density	Gene Ontology	2	251	0.157823	0.224622	NCOA2|DISC1	http://amigo.geneontology.org/amigo/term/GO:0014069
GO:0014842	BP	regulation of skeletal muscle satellite cell proliferation	Gene Ontology	1	6	0.0194042	0.118032	SIX1	http://amigo.geneontology.org/amigo/term/GO:0014842
GO:0014850	BP	response to muscle activity	Gene Ontology	1	21	0.059737	0.144427	TOMM20	http://amigo.geneontology.org/amigo/term/GO:0014850
GO:0014894	BP	response to denervation involved in regulation of muscle adaptation	Gene Ontology	1	10	0.0303242	0.120742	MTMR4	http://amigo.geneontology.org/amigo/term/GO:0014894
GO:0015031	BP	protein transport	Gene Ontology	1	320	0.594314	0.608327	GOLT1B	http://amigo.geneontology.org/amigo/term/GO:0015031
GO:0015250	MF	water channel activity	Gene Ontology	1	13	0.0384351	0.124107	TNPO1	http://amigo.geneontology.org/amigo/term/GO:0015250
GO:0015450	MF	P-P-bond-hydrolysis-driven protein transmembrane transporter activity	Gene Ontology	2	6	0.000214408	0.0120447	TIMM23|TOMM20	http://amigo.geneontology.org/amigo/term/GO:0015450
GO:0015459	MF	potassium channel regulator activity	Gene Ontology	1	41	0.110968	0.181774	ADRB2	http://amigo.geneontology.org/amigo/term/GO:0015459
GO:0015629	CC	actin cytoskeleton	Gene Ontology	1	245	0.498786	0.521161	CORO2B	http://amigo.geneontology.org/amigo/term/GO:0015629
GO:0015630	CC	microtubule cytoskeleton	Gene Ontology	1	158	0.359782	0.399526	THAP6	http://amigo.geneontology.org/amigo/term/GO:0015630
GO:0015643	MF	toxic substance binding	Gene Ontology	1	11	0.0330354	0.121341	TMEM181	http://amigo.geneontology.org/amigo/term/GO:0015643
GO:0015721	BP	bile acid and bile salt transport	Gene Ontology	1	28	0.0779921	0.156082	NCOA2	http://amigo.geneontology.org/amigo/term/GO:0015721
GO:0016020	CC	membrane	Gene Ontology	13	2075	0.00556769	0.0748893	ANXA5|GLG1|RAN|KHDRBS1|NT5E|CHSY1|SBF1|GOLT1B|ADRB2|CORO2B|IPO7|MTMR4|TMEM87B	http://amigo.geneontology.org/amigo/term/GO:0016020
GO:0016021	CC	integral component of membrane	Gene Ontology	22	3643	0.000462817	0.0217787	HSD17B12|CHSY1|SBF1|GOLT1B|SLC30A6|TNPO1|TMED2|FAM241A|TMEM41B|TMEM181|TMEM246|STAG1|TMEM97|RTN3|CNEP1R1|VMA21|CASC4|TMEM87B|GLG1|MIEF1|COX10|YIPF4	http://amigo.geneontology.org/amigo/term/GO:0016021
GO:0016032	BP	viral process	Gene Ontology	6	456	0.00194321	0.0394844	TNPO1|RAN|RTN3|GRB2|IPO7|YIPF4	http://amigo.geneontology.org/amigo/term/GO:0016032
GO:0016055	BP	Wnt signaling pathway	Gene Ontology	3	189	0.0168494	0.118032	TCF4|AMER2|TCF7L2	http://amigo.geneontology.org/amigo/term/GO:0016055
GO:0016192	BP	vesicle-mediated transport	Gene Ontology	4	150	0.000943557	0.0299876	GOLT1B|GOLGA4|KIF1A|RTN3	http://amigo.geneontology.org/amigo/term/GO:0016192
GO:0016236	BP	macroautophagy	Gene Ontology	1	93	0.231583	0.28537	TOMM20	http://amigo.geneontology.org/amigo/term/GO:0016236
GO:0016241	BP	regulation of macroautophagy	Gene Ontology	1	70	0.180376	0.243994	VMA21	http://amigo.geneontology.org/amigo/term/GO:0016241
GO:0016311	BP	dephosphorylation	Gene Ontology	1	91	0.227259	0.282595	NT5E	http://amigo.geneontology.org/amigo/term/GO:0016311
GO:0016324	CC	apical plasma membrane	Gene Ontology	2	354	0.262409	0.313251	ADRB2|TNPO1	http://amigo.geneontology.org/amigo/term/GO:0016324
GO:0016358	BP	dendrite development	Gene Ontology	1	42	0.113455	0.182101	NCOA2	http://amigo.geneontology.org/amigo/term/GO:0016358
GO:0016361	MF	activin receptor activity, type I	Gene Ontology	1	5	0.0166551	0.118032	TGFBR1	http://amigo.geneontology.org/amigo/term/GO:0016361
GO:0016491	MF	oxidoreductase activity	Gene Ontology	1	137	0.320871	0.366545	SUMF1	http://amigo.geneontology.org/amigo/term/GO:0016491
GO:0016567	BP	protein ubiquitination	Gene Ontology	1	486	0.746309	0.751888	TRIM14	http://amigo.geneontology.org/amigo/term/GO:0016567
GO:0016579	BP	protein deubiquitination	Gene Ontology	5	262	0.000949075	0.0299876	USP44|TGFBR1|ADRB2|TOMM20|USP31	http://amigo.geneontology.org/amigo/term/GO:0016579
GO:0016604	CC	nuclear body	Gene Ontology	4	307	0.0114759	0.114161	SBF1|NUDT9|KNL1|NCOA2	http://amigo.geneontology.org/amigo/term/GO:0016604
GO:0016605	CC	PML body	Gene Ontology	2	101	0.033868	0.12345	TCF4|TCF7L2	http://amigo.geneontology.org/amigo/term/GO:0016605
GO:0016607	CC	nuclear speck	Gene Ontology	1	400	0.676376	0.683533	FAM76B	http://amigo.geneontology.org/amigo/term/GO:0016607
GO:0016757	MF	transferase activity, transferring glycosyl groups	Gene Ontology	1	25	0.0702119	0.152046	TMEM246	http://amigo.geneontology.org/amigo/term/GO:0016757
GO:0016787	MF	hydrolase activity	Gene Ontology	1	85	0.214142	0.269441	VMA21	http://amigo.geneontology.org/amigo/term/GO:0016787
GO:0016791	MF	phosphatase activity	Gene Ontology	1	56	0.147566	0.216476	SBF1	http://amigo.geneontology.org/amigo/term/GO:0016791
GO:0016887	MF	ATPase activity	Gene Ontology	2	229	0.136633	0.205488	KIF1A|RFC3	http://amigo.geneontology.org/amigo/term/GO:0016887
GO:0016922	MF	nuclear receptor binding	Gene Ontology	1	20	0.0571001	0.141271	NCOA2	http://amigo.geneontology.org/amigo/term/GO:0016922
GO:0017056	MF	structural constituent of nuclear pore	Gene Ontology	1	28	0.0779921	0.156082	NUP62CL	http://amigo.geneontology.org/amigo/term/GO:0017056
GO:0017112	MF	Rab guanyl-nucleotide exchange factor activity	Gene Ontology	1	33	0.0908161	0.16426	SBF1	http://amigo.geneontology.org/amigo/term/GO:0017112
GO:0017116	MF	single-stranded DNA helicase activity	Gene Ontology	1	15	0.043805	0.130323	RFC3	http://amigo.geneontology.org/amigo/term/GO:0017116
GO:0017124	MF	SH3 domain binding	Gene Ontology	3	131	0.00638921	0.0819454	ENAH|GRB2|KHDRBS1	http://amigo.geneontology.org/amigo/term/GO:0017124
GO:0017134	MF	fibroblast growth factor binding	Gene Ontology	1	23	0.064989	0.146034	GLG1	http://amigo.geneontology.org/amigo/term/GO:0017134
GO:0017148	BP	negative regulation of translation	Gene Ontology	1	79	0.200805	0.259849	SAMD4A	http://amigo.geneontology.org/amigo/term/GO:0017148
GO:0017162	MF	aryl hydrocarbon receptor binding	Gene Ontology	1	9	0.0276056	0.118754	NCOA2	http://amigo.geneontology.org/amigo/term/GO:0017162
GO:0017166	MF	vinculin binding	Gene Ontology	1	11	0.0330354	0.121341	CORO2B	http://amigo.geneontology.org/amigo/term/GO:0017166
GO:0018105	BP	peptidyl-serine phosphorylation	Gene Ontology	2	161	0.0765044	0.154792	TGFBR1|TLK1	http://amigo.geneontology.org/amigo/term/GO:0018105
GO:0018107	BP	peptidyl-threonine phosphorylation	Gene Ontology	1	65	0.168805	0.234998	TGFBR1	http://amigo.geneontology.org/amigo/term/GO:0018107
GO:0019003	MF	GDP binding	Gene Ontology	2	73	0.0188149	0.118032	RAN|MIEF1	http://amigo.geneontology.org/amigo/term/GO:0019003
GO:0019005	CC	SCF ubiquitin ligase complex	Gene Ontology	1	64	0.166471	0.232767	FBXO44	http://amigo.geneontology.org/amigo/term/GO:0019005
GO:0019208	MF	phosphatase regulator activity	Gene Ontology	1	8	0.0248793	0.118754	SBF1	http://amigo.geneontology.org/amigo/term/GO:0019208
GO:0019216	BP	regulation of lipid metabolic process	Gene Ontology	1	92	0.229424	0.284546	NCOA2	http://amigo.geneontology.org/amigo/term/GO:0019216
GO:0019221	BP	cytokine-mediated signaling pathway	Gene Ontology	2	282	0.18861	0.251217	GRB2|TIFA	http://amigo.geneontology.org/amigo/term/GO:0019221
GO:0019226	BP	transmission of nerve impulse	Gene Ontology	1	19	0.0544558	0.139424	JAM3	http://amigo.geneontology.org/amigo/term/GO:0019226
GO:0019674	BP	NAD metabolic process	Gene Ontology	1	16	0.0464788	0.133697	NT5E	http://amigo.geneontology.org/amigo/term/GO:0019674
GO:0019838	MF	growth factor binding	Gene Ontology	1	31	0.0857078	0.158934	TGFBR1	http://amigo.geneontology.org/amigo/term/GO:0019838
GO:0019888	MF	protein phosphatase regulator activity	Gene Ontology	1	36	0.0984254	0.169363	PPP4R2	http://amigo.geneontology.org/amigo/term/GO:0019888
GO:0019894	MF	kinesin binding	Gene Ontology	1	43	0.115936	0.183918	DISC1	http://amigo.geneontology.org/amigo/term/GO:0019894
GO:0019901	MF	protein kinase binding	Gene Ontology	4	461	0.0418259	0.13011	TCF4|GRB2|TRIM14|TCF7L2	http://amigo.geneontology.org/amigo/term/GO:0019901
GO:0019903	MF	protein phosphatase binding	Gene Ontology	2	86	0.0253539	0.118754	MTMR4|GRB2	http://amigo.geneontology.org/amigo/term/GO:0019903
GO:0019904	MF	protein domain specific binding	Gene Ontology	2	239	0.146185	0.215776	NCOA2|KHDRBS1	http://amigo.geneontology.org/amigo/term/GO:0019904
GO:0019985	BP	translesion synthesis	Gene Ontology	1	34	0.0933596	0.165722	RFC3	http://amigo.geneontology.org/amigo/term/GO:0019985
GO:0021846	BP	cell proliferation in forebrain	Gene Ontology	1	12	0.035739	0.124107	DISC1	http://amigo.geneontology.org/amigo/term/GO:0021846
GO:0022027	BP	interkinetic nuclear migration	Gene Ontology	1	5	0.0166551	0.118032	KIF1A	http://amigo.geneontology.org/amigo/term/GO:0022027
GO:0022400	BP	regulation of rhodopsin mediated signaling pathway	Gene Ontology	1	26	0.0728125	0.153163	GUCA1B	http://amigo.geneontology.org/amigo/term/GO:0022400
GO:0022627	CC	cytosolic small ribosomal subunit	Gene Ontology	1	47	0.12579	0.1947	MCTS1	http://amigo.geneontology.org/amigo/term/GO:0022627
GO:0030010	BP	establishment of cell polarity	Gene Ontology	1	35	0.095896	0.168657	JAM3	http://amigo.geneontology.org/amigo/term/GO:0030010
GO:0030027	CC	lamellipodium	Gene Ontology	1	185	0.40658	0.440731	ENAH	http://amigo.geneontology.org/amigo/term/GO:0030027
GO:0030031	BP	cell projection assembly	Gene Ontology	1	23	0.064989	0.146034	TSGA10	http://amigo.geneontology.org/amigo/term/GO:0030031
GO:0030036	BP	actin cytoskeleton organization	Gene Ontology	2	166	0.0805702	0.157032	CORO2B|KANK1	http://amigo.geneontology.org/amigo/term/GO:0030036
GO:0030054	CC	cell junction	Gene Ontology	3	190	0.0170814	0.118032	SAMD4A|NUDT9|ENAH	http://amigo.geneontology.org/amigo/term/GO:0030054
GO:0030057	CC	desmosome	Gene Ontology	1	24	0.0676041	0.149449	JAM3	http://amigo.geneontology.org/amigo/term/GO:0030057
GO:0030126	CC	COPI vesicle coat	Gene Ontology	1	13	0.0384351	0.124107	COPB2	http://amigo.geneontology.org/amigo/term/GO:0030126
GO:0030133	CC	transport vesicle	Gene Ontology	2	92	0.02864	0.120742	COPB2|TMED2	http://amigo.geneontology.org/amigo/term/GO:0030133
GO:0030134	CC	COPII-coated ER to Golgi transport vesicle	Gene Ontology	1	40	0.108473	0.18016	TMED2	http://amigo.geneontology.org/amigo/term/GO:0030134
GO:0030137	CC	COPI-coated vesicle	Gene Ontology	1	11	0.0330354	0.121341	TMED2	http://amigo.geneontology.org/amigo/term/GO:0030137
GO:0030145	MF	manganese ion binding	Gene Ontology	1	64	0.166471	0.232767	PCK2	http://amigo.geneontology.org/amigo/term/GO:0030145
GO:0030150	BP	protein import into mitochondrial matrix	Gene Ontology	2	19	0.00157032	0.0357062	TIMM23|TOMM20	http://amigo.geneontology.org/amigo/term/GO:0030150
GO:0030154	BP	cell differentiation	Gene Ontology	1	596	0.81434	0.816906	ZNF3	http://amigo.geneontology.org/amigo/term/GO:0030154
GO:0030159	MF	signaling receptor complex adaptor activity	Gene Ontology	1	29	0.0805712	0.157032	NCOA2	http://amigo.geneontology.org/amigo/term/GO:0030159
GO:0030175	CC	filopodium	Gene Ontology	1	72	0.18496	0.248086	ENAH	http://amigo.geneontology.org/amigo/term/GO:0030175
GO:0030177	BP	positive regulation of Wnt signaling pathway	Gene Ontology	2	36	0.00509662	0.0726458	DISC1|KANK1	http://amigo.geneontology.org/amigo/term/GO:0030177
GO:0030198	BP	extracellular matrix organization	Gene Ontology	2	252	0.158801	0.225232	HSD17B12|JAM3	http://amigo.geneontology.org/amigo/term/GO:0030198
GO:0030199	BP	collagen fibril organization	Gene Ontology	1	48	0.128237	0.196575	TGFBR1	http://amigo.geneontology.org/amigo/term/GO:0030199
GO:0030206	BP	chondroitin sulfate biosynthetic process	Gene Ontology	1	26	0.0728125	0.153163	CHSY1	http://amigo.geneontology.org/amigo/term/GO:0030206
GO:0030279	BP	negative regulation of ossification	Gene Ontology	1	19	0.0544558	0.139424	CHSY1	http://amigo.geneontology.org/amigo/term/GO:0030279
GO:0030286	CC	dynein complex	Gene Ontology	1	25	0.0702119	0.152046	DISC1	http://amigo.geneontology.org/amigo/term/GO:0030286
GO:0030307	BP	positive regulation of cell growth	Gene Ontology	1	81	0.205275	0.262433	TGFBR1	http://amigo.geneontology.org/amigo/term/GO:0030307
GO:0030335	BP	positive regulation of cell migration	Gene Ontology	1	227	0.472726	0.497195	TGFBR1	http://amigo.geneontology.org/amigo/term/GO:0030335
GO:0030336	BP	negative regulation of cell migration	Gene Ontology	1	115	0.277593	0.32769	KANK1	http://amigo.geneontology.org/amigo/term/GO:0030336
GO:0030371	MF	translation repressor activity	Gene Ontology	1	12	0.035739	0.124107	SAMD4A	http://amigo.geneontology.org/amigo/term/GO:0030371
GO:0030374	MF	nuclear receptor transcription coactivator activity	Gene Ontology	2	52	0.0100776	0.102384	NCOA2|PSMC3IP	http://amigo.geneontology.org/amigo/term/GO:0030374
GO:0030424	CC	axon	Gene Ontology	1	310	0.582703	0.599657	KIF1A	http://amigo.geneontology.org/amigo/term/GO:0030424
GO:0030425	CC	dendrite	Gene Ontology	3	420	0.115507	0.183848	SAMD4A|NCOA2|KIF1A	http://amigo.geneontology.org/amigo/term/GO:0030425
GO:0030433	BP	ubiquitin-dependent ERAD pathway	Gene Ontology	1	71	0.182672	0.246053	FBXO44	http://amigo.geneontology.org/amigo/term/GO:0030433
GO:0030488	BP	tRNA methylation	Gene Ontology	1	32	0.0882655	0.160559	TYW3	http://amigo.geneontology.org/amigo/term/GO:0030488
GO:0030496	CC	midbody	Gene Ontology	1	160	0.363371	0.401178	RAN	http://amigo.geneontology.org/amigo/term/GO:0030496
GO:0030501	BP	positive regulation of bone mineralization	Gene Ontology	1	39	0.105972	0.178369	ADRB2	http://amigo.geneontology.org/amigo/term/GO:0030501
GO:0030512	BP	negative regulation of transforming growth factor beta receptor signaling pathway	Gene Ontology	4	74	7.028e-05	0.0087897	GLG1|TGFBR1|MTMR4|STAG1	http://amigo.geneontology.org/amigo/term/GO:0030512
GO:0030521	BP	androgen receptor signaling pathway	Gene Ontology	1	19	0.0544558	0.139424	STAG1	http://amigo.geneontology.org/amigo/term/GO:0030521
GO:0030659	CC	cytoplasmic vesicle membrane	Gene Ontology	1	144	0.334095	0.376251	ZNRF2	http://amigo.geneontology.org/amigo/term/GO:0030659
GO:0030663	CC	COPI-coated vesicle membrane	Gene Ontology	1	5	0.0166551	0.118032	TMED2	http://amigo.geneontology.org/amigo/term/GO:0030663
GO:0030665	CC	clathrin-coated vesicle membrane	Gene Ontology	1	56	0.147566	0.216476	ADRB2	http://amigo.geneontology.org/amigo/term/GO:0030665
GO:0030670	CC	phagocytic vesicle membrane	Gene Ontology	1	74	0.189519	0.251376	VMA21	http://amigo.geneontology.org/amigo/term/GO:0030670
GO:0030674	MF	protein-macromolecule adaptor activity	Gene Ontology	1	76	0.194052	0.25456	PPP4R2	http://amigo.geneontology.org/amigo/term/GO:0030674
GO:0030695	MF	GTPase regulator activity	Gene Ontology	1	16	0.0464788	0.133697	IPO7	http://amigo.geneontology.org/amigo/term/GO:0030695
GO:0030705	BP	cytoskeleton-dependent intracellular transport	Gene Ontology	1	19	0.0544558	0.139424	KIF1A	http://amigo.geneontology.org/amigo/term/GO:0030705
GO:0030837	BP	negative regulation of actin filament polymerization	Gene Ontology	1	19	0.0544558	0.139424	KANK1	http://amigo.geneontology.org/amigo/term/GO:0030837
GO:0030838	BP	positive regulation of actin filament polymerization	Gene Ontology	1	51	0.135536	0.204159	GRB2	http://amigo.geneontology.org/amigo/term/GO:0030838
GO:0030855	BP	epithelial cell differentiation	Gene Ontology	1	68	0.175767	0.24014	SIX1	http://amigo.geneontology.org/amigo/term/GO:0030855
GO:0030866	BP	cortical actin cytoskeleton organization	Gene Ontology	1	29	0.0805712	0.157032	AKAP11	http://amigo.geneontology.org/amigo/term/GO:0030866
GO:0030867	CC	rough endoplasmic reticulum membrane	Gene Ontology	1	10	0.0303242	0.120742	TMEM97	http://amigo.geneontology.org/amigo/term/GO:0030867
GO:0030878	BP	thyroid gland development	Gene Ontology	1	21	0.059737	0.144427	SIX1	http://amigo.geneontology.org/amigo/term/GO:0030878
GO:0031012	CC	extracellular matrix	Gene Ontology	2	233	0.140437	0.20858	HSD17B12|GLG1	http://amigo.geneontology.org/amigo/term/GO:0031012
GO:0031016	BP	pancreas development	Gene Ontology	2	24	0.00240821	0.0469355	TCF4|TCF7L2	http://amigo.geneontology.org/amigo/term/GO:0031016
GO:0031103	BP	axon regeneration	Gene Ontology	1	16	0.0464788	0.133697	JAM3	http://amigo.geneontology.org/amigo/term/GO:0031103
GO:0031146	BP	SCF-dependent proteasomal ubiquitin-dependent protein catabolic process	Gene Ontology	1	92	0.229424	0.284546	FBXO44	http://amigo.geneontology.org/amigo/term/GO:0031146
GO:0031225	CC	anchored component of membrane	Gene Ontology	1	102	0.250746	0.301971	NT5E	http://amigo.geneontology.org/amigo/term/GO:0031225
GO:0031284	BP	positive regulation of guanylate cyclase activity	Gene Ontology	1	10	0.0303242	0.120742	GUCA1B	http://amigo.geneontology.org/amigo/term/GO:0031284
GO:0031295	BP	T cell costimulation	Gene Ontology	1	53	0.140368	0.20858	GRB2	http://amigo.geneontology.org/amigo/term/GO:0031295
GO:0031305	CC	integral component of mitochondrial inner membrane	Gene Ontology	1	39	0.105972	0.178369	TIMM23	http://amigo.geneontology.org/amigo/term/GO:0031305
GO:0031307	CC	integral component of mitochondrial outer membrane	Gene Ontology	1	23	0.064989	0.146034	TOMM20	http://amigo.geneontology.org/amigo/term/GO:0031307
GO:0031369	MF	translation initiation factor binding	Gene Ontology	1	21	0.059737	0.144427	EIF2S2	http://amigo.geneontology.org/amigo/term/GO:0031369
GO:0031390	CC	Ctf18 RFC-like complex	Gene Ontology	1	8	0.0248793	0.118754	RFC3	http://amigo.geneontology.org/amigo/term/GO:0031390
GO:0031396	BP	regulation of protein ubiquitination	Gene Ontology	1	16	0.0464788	0.133697	TGFBR1	http://amigo.geneontology.org/amigo/term/GO:0031396
GO:0031398	BP	positive regulation of protein ubiquitination	Gene Ontology	1	72	0.18496	0.248086	ADRB2	http://amigo.geneontology.org/amigo/term/GO:0031398
GO:0031410	CC	cytoplasmic vesicle	Gene Ontology	1	285	0.552217	0.572603	NCOA2	http://amigo.geneontology.org/amigo/term/GO:0031410
GO:0031463	CC	Cul3-RING ubiquitin ligase complex	Gene Ontology	1	36	0.0984254	0.169363	KLHL42	http://amigo.geneontology.org/amigo/term/GO:0031463
GO:0031532	BP	actin cytoskeleton reorganization	Gene Ontology	1	57	0.149953	0.217636	GRB2	http://amigo.geneontology.org/amigo/term/GO:0031532
GO:0031623	BP	receptor internalization	Gene Ontology	1	42	0.113455	0.182101	GRB2	http://amigo.geneontology.org/amigo/term/GO:0031623
GO:0031647	BP	regulation of protein stability	Gene Ontology	1	83	0.209721	0.266689	KHDRBS1	http://amigo.geneontology.org/amigo/term/GO:0031647
GO:0031667	BP	response to nutrient levels	Gene Ontology	1	41	0.110968	0.181774	CHSY1	http://amigo.geneontology.org/amigo/term/GO:0031667
GO:0031901	CC	early endosome membrane	Gene Ontology	2	161	0.0765044	0.154792	MTMR4|STAG1	http://amigo.geneontology.org/amigo/term/GO:0031901
GO:0031929	BP	TOR signaling	Gene Ontology	1	19	0.0544558	0.139424	DISC1	http://amigo.geneontology.org/amigo/term/GO:0031929
GO:0031941	CC	filamentous actin	Gene Ontology	1	34	0.0933596	0.165722	JAM3	http://amigo.geneontology.org/amigo/term/GO:0031941
GO:0031965	CC	nuclear membrane	Gene Ontology	4	237	0.00477079	0.0721794	NUDT9|TMEM97|ZNF354C|CNEP1R1	http://amigo.geneontology.org/amigo/term/GO:0031965
GO:0032024	BP	positive regulation of insulin secretion	Gene Ontology	2	42	0.00678398	0.084139	TCF4|TCF7L2	http://amigo.geneontology.org/amigo/term/GO:0032024
GO:0032088	BP	negative regulation of NF-kappaB transcription factor activity	Gene Ontology	1	80	0.203043	0.261329	POP4	http://amigo.geneontology.org/amigo/term/GO:0032088
GO:0032091	BP	negative regulation of protein binding	Gene Ontology	1	77	0.196309	0.256464	DISC1	http://amigo.geneontology.org/amigo/term/GO:0032091
GO:0032092	BP	positive regulation of protein binding	Gene Ontology	3	70	0.00114621	0.0313888	RAN|TCF4|TCF7L2	http://amigo.geneontology.org/amigo/term/GO:0032092
GO:0032201	BP	telomere maintenance via semi-conservative replication	Gene Ontology	1	24	0.0676041	0.149449	RFC3	http://amigo.geneontology.org/amigo/term/GO:0032201
GO:0032330	BP	regulation of chondrocyte differentiation	Gene Ontology	1	10	0.0303242	0.120742	GLG1	http://amigo.geneontology.org/amigo/term/GO:0032330
GO:0032331	BP	negative regulation of chondrocyte differentiation	Gene Ontology	1	21	0.059737	0.144427	TGFBR1	http://amigo.geneontology.org/amigo/term/GO:0032331
GO:0032426	CC	stereocilium tip	Gene Ontology	1	19	0.0544558	0.139424	MORN4	http://amigo.geneontology.org/amigo/term/GO:0032426
GO:0032433	CC	filopodium tip	Gene Ontology	1	18	0.0518042	0.139424	MORN4	http://amigo.geneontology.org/amigo/term/GO:0032433
GO:0032481	BP	positive regulation of type I interferon production	Gene Ontology	1	52	0.137955	0.206501	POLR3C	http://amigo.geneontology.org/amigo/term/GO:0032481
GO:0032508	BP	DNA duplex unwinding	Gene Ontology	1	73	0.187243	0.249744	RFC3	http://amigo.geneontology.org/amigo/term/GO:0032508
GO:0032525	BP	somite rostral/caudal axis specification	Gene Ontology	1	12	0.035739	0.124107	TMED2	http://amigo.geneontology.org/amigo/term/GO:0032525
GO:0032543	BP	mitochondrial translation	Gene Ontology	1	31	0.0857078	0.158934	RARS2	http://amigo.geneontology.org/amigo/term/GO:0032543
GO:0032570	BP	response to progesterone	Gene Ontology	1	42	0.113455	0.182101	NCOA2	http://amigo.geneontology.org/amigo/term/GO:0032570
GO:0032580	CC	Golgi cisterna membrane	Gene Ontology	2	89	0.0269765	0.118754	TMED2|CHSY1	http://amigo.geneontology.org/amigo/term/GO:0032580
GO:0032587	CC	ruffle membrane	Gene Ontology	1	96	0.238024	0.290682	KANK1	http://amigo.geneontology.org/amigo/term/GO:0032587
GO:0032691	BP	negative regulation of interleukin-1 beta production	Gene Ontology	1	28	0.0779921	0.156082	POP4	http://amigo.geneontology.org/amigo/term/GO:0032691
GO:0032728	BP	positive regulation of interferon-beta production	Gene Ontology	1	32	0.0882655	0.160559	POLR3C	http://amigo.geneontology.org/amigo/term/GO:0032728
GO:0032731	BP	positive regulation of interleukin-1 beta production	Gene Ontology	1	57	0.149953	0.217636	POP4	http://amigo.geneontology.org/amigo/term/GO:0032731
GO:0032790	BP	ribosome disassembly	Gene Ontology	1	8	0.0248793	0.118754	MCTS1	http://amigo.geneontology.org/amigo/term/GO:0032790
GO:0032869	BP	cellular response to insulin stimulus	Gene Ontology	1	97	0.240159	0.292541	PCK2	http://amigo.geneontology.org/amigo/term/GO:0032869
GO:0032870	BP	cellular response to hormone stimulus	Gene Ontology	1	29	0.0805712	0.157032	NCOA2	http://amigo.geneontology.org/amigo/term/GO:0032870
GO:0032880	BP	regulation of protein localization	Gene Ontology	2	59	0.0127253	0.118032	TRIM14|SIX1	http://amigo.geneontology.org/amigo/term/GO:0032880
GO:0032886	BP	regulation of microtubule-based process	Gene Ontology	1	9	0.0276056	0.118754	KLHL42	http://amigo.geneontology.org/amigo/term/GO:0032886
GO:0032897	BP	negative regulation of viral transcription	Gene Ontology	1	13	0.0384351	0.124107	TRIM14	http://amigo.geneontology.org/amigo/term/GO:0032897
GO:0032922	BP	circadian regulation of gene expression	Gene Ontology	1	66	0.171132	0.236857	NCOA2	http://amigo.geneontology.org/amigo/term/GO:0032922
GO:0032924	BP	activin receptor signaling pathway	Gene Ontology	1	19	0.0544558	0.139424	TGFBR1	http://amigo.geneontology.org/amigo/term/GO:0032924
GO:0032956	BP	regulation of actin cytoskeleton organization	Gene Ontology	1	75	0.191788	0.252981	CORO2B	http://amigo.geneontology.org/amigo/term/GO:0032956
GO:0032991	CC	protein-containing complex	Gene Ontology	5	623	0.0318249	0.121341	RAN|GOLT1B|KHDRBS1|NCOA2|ZNRF2	http://amigo.geneontology.org/amigo/term/GO:0032991
GO:0032993	CC	protein-DNA complex	Gene Ontology	2	44	0.00739533	0.0861285	TCF4|TCF7L2	http://amigo.geneontology.org/amigo/term/GO:0032993
GO:0033010	CC	paranodal junction	Gene Ontology	1	8	0.0248793	0.118754	JAM3	http://amigo.geneontology.org/amigo/term/GO:0033010
GO:0033116	CC	endoplasmic reticulum-Golgi intermediate compartment membrane	Gene Ontology	1	74	0.189519	0.251376	TMED2	http://amigo.geneontology.org/amigo/term/GO:0033116
GO:0033137	BP	negative regulation of peptidyl-serine phosphorylation	Gene Ontology	1	25	0.0702119	0.152046	POP4	http://amigo.geneontology.org/amigo/term/GO:0033137
GO:0033179	CC	proton-transporting V-type ATPase, V0 domain	Gene Ontology	1	6	0.0194042	0.118032	VMA21	http://amigo.geneontology.org/amigo/term/GO:0033179
GO:0033572	BP	transferrin transport	Gene Ontology	1	36	0.0984254	0.169363	VMA21	http://amigo.geneontology.org/amigo/term/GO:0033572
GO:0033629	BP	negative regulation of cell adhesion mediated by integrin	Gene Ontology	1	10	0.0303242	0.120742	JAM3	http://amigo.geneontology.org/amigo/term/GO:0033629
GO:0033683	BP	nucleotide-excision repair, DNA incision	Gene Ontology	1	37	0.100948	0.171845	RFC3	http://amigo.geneontology.org/amigo/term/GO:0033683
GO:0033993	BP	response to lipid	Gene Ontology	1	14	0.0411238	0.128344	PCK2	http://amigo.geneontology.org/amigo/term/GO:0033993
GO:0034046	MF	poly(G) binding	Gene Ontology	1	8	0.0248793	0.118754	HNRNPDL	http://amigo.geneontology.org/amigo/term/GO:0034046
GO:0034080	BP	CENP-A containing nucleosome assembly	Gene Ontology	1	30	0.0831431	0.157856	KNL1	http://amigo.geneontology.org/amigo/term/GO:0034080
GO:0034113	BP	heterotypic cell-cell adhesion	Gene Ontology	1	29	0.0805712	0.157032	JAM3	http://amigo.geneontology.org/amigo/term/GO:0034113
GO:0034122	BP	negative regulation of toll-like receptor signaling pathway	Gene Ontology	1	15	0.043805	0.130323	POP4	http://amigo.geneontology.org/amigo/term/GO:0034122
GO:0034220	BP	ion transmembrane transport	Gene Ontology	1	209	0.445323	0.474118	VMA21	http://amigo.geneontology.org/amigo/term/GO:0034220
GO:0034237	MF	protein kinase A regulatory subunit binding	Gene Ontology	1	26	0.0728125	0.153163	AKAP11	http://amigo.geneontology.org/amigo/term/GO:0034237
GO:0034260	BP	negative regulation of GTPase activity	Gene Ontology	1	46	0.123337	0.192148	TMED2	http://amigo.geneontology.org/amigo/term/GO:0034260
GO:0034333	BP	adherens junction assembly	Gene Ontology	1	11	0.0330354	0.121341	JAM3	http://amigo.geneontology.org/amigo/term/GO:0034333
GO:0034394	BP	protein localization to cell surface	Gene Ontology	1	27	0.0754059	0.153545	JAM3	http://amigo.geneontology.org/amigo/term/GO:0034394
GO:0034501	BP	protein localization to kinetochore	Gene Ontology	1	11	0.0330354	0.121341	KNL1	http://amigo.geneontology.org/amigo/term/GO:0034501
GO:0034504	BP	protein localization to nucleus	Gene Ontology	2	34	0.00458402	0.0717661	CNEP1R1|SIX1	http://amigo.geneontology.org/amigo/term/GO:0034504
GO:0034656	BP	nucleobase-containing small molecule catabolic process	Gene Ontology	1	15	0.043805	0.130323	NUDT9	http://amigo.geneontology.org/amigo/term/GO:0034656
GO:0035023	BP	regulation of Rho protein signal transduction	Gene Ontology	1	29	0.0805712	0.157032	KANK1	http://amigo.geneontology.org/amigo/term/GO:0035023
GO:0035024	BP	negative regulation of Rho protein signal transduction	Gene Ontology	1	22	0.0623667	0.146034	KANK1	http://amigo.geneontology.org/amigo/term/GO:0035024
GO:0035257	MF	nuclear hormone receptor binding	Gene Ontology	3	26	7.3631e-05	0.0087897	NCOA2|TCF4|TCF7L2	http://amigo.geneontology.org/amigo/term/GO:0035257
GO:0035259	MF	glucocorticoid receptor binding	Gene Ontology	1	15	0.043805	0.130323	NCOA2	http://amigo.geneontology.org/amigo/term/GO:0035259
GO:0035264	BP	multicellular organism growth	Gene Ontology	1	84	0.211935	0.267386	TMED2	http://amigo.geneontology.org/amigo/term/GO:0035264
GO:0035307	BP	positive regulation of protein dephosphorylation	Gene Ontology	1	26	0.0728125	0.153163	CNEP1R1	http://amigo.geneontology.org/amigo/term/GO:0035307
GO:0035335	BP	peptidyl-tyrosine dephosphorylation	Gene Ontology	1	99	0.244412	0.295834	MTMR4	http://amigo.geneontology.org/amigo/term/GO:0035335
GO:0035338	BP	long-chain fatty-acyl-CoA biosynthetic process	Gene Ontology	1	19	0.0544558	0.139424	HSD17B12	http://amigo.geneontology.org/amigo/term/GO:0035338
GO:0035459	BP	vesicle cargo loading	Gene Ontology	1	13	0.0384351	0.124107	TMED2	http://amigo.geneontology.org/amigo/term/GO:0035459
GO:0035556	BP	intracellular signal transduction	Gene Ontology	4	369	0.0209131	0.118754	NCOA2|TGFBR1|TLK1|AKAP11	http://amigo.geneontology.org/amigo/term/GO:0035556
GO:0035591	MF	signaling adaptor activity	Gene Ontology	1	23	0.064989	0.146034	KHDRBS1	http://amigo.geneontology.org/amigo/term/GO:0035591
GO:0035633	BP	maintenance of blood-brain barrier	Gene Ontology	1	31	0.0857078	0.158934	JAM3	http://amigo.geneontology.org/amigo/term/GO:0035633
GO:0035635	BP	entry of bacterium into host cell	Gene Ontology	1	8	0.0248793	0.118754	GRB2	http://amigo.geneontology.org/amigo/term/GO:0035635
GO:0035686	CC	sperm fibrous sheath	Gene Ontology	1	8	0.0248793	0.118754	TSGA10	http://amigo.geneontology.org/amigo/term/GO:0035686
GO:0035722	BP	interleukin-12-mediated signaling pathway	Gene Ontology	1	46	0.123337	0.192148	HNRNPDL	http://amigo.geneontology.org/amigo/term/GO:0035722
GO:0035723	BP	interleukin-15-mediated signaling pathway	Gene Ontology	1	13	0.0384351	0.124107	GRB2	http://amigo.geneontology.org/amigo/term/GO:0035723
GO:0035735	BP	intraciliary transport involved in cilium assembly	Gene Ontology	1	40	0.108473	0.18016	TNPO1	http://amigo.geneontology.org/amigo/term/GO:0035735
GO:0035909	BP	aorta morphogenesis	Gene Ontology	1	14	0.0411238	0.128344	SIX1	http://amigo.geneontology.org/amigo/term/GO:0035909
GO:0035914	BP	skeletal muscle cell differentiation	Gene Ontology	1	45	0.120877	0.190177	FOXN2	http://amigo.geneontology.org/amigo/term/GO:0035914
GO:0036010	BP	protein localization to endosome	Gene Ontology	1	10	0.0303242	0.120742	AKAP11	http://amigo.geneontology.org/amigo/term/GO:0036010
GO:0036064	CC	ciliary basal body	Gene Ontology	1	151	0.347064	0.388565	DISC1	http://amigo.geneontology.org/amigo/term/GO:0036064
GO:0036342	BP	post-anal tail morphogenesis	Gene Ontology	1	19	0.0544558	0.139424	TMED2	http://amigo.geneontology.org/amigo/term/GO:0036342
GO:0036459	MF	-	Gene Ontology	1	53	0.140368	0.20858	USP44	http://amigo.geneontology.org/amigo/term/GO:0036459
GO:0038095	BP	Fc-epsilon receptor signaling pathway	Gene Ontology	1	171	0.382754	0.418227	GRB2	http://amigo.geneontology.org/amigo/term/GO:0038095
GO:0038096	BP	Fc-gamma receptor signaling pathway involved in phagocytosis	Gene Ontology	1	135	0.317045	0.363916	GRB2	http://amigo.geneontology.org/amigo/term/GO:0038096
GO:0038128	BP	ERBB2 signaling pathway	Gene Ontology	1	31	0.0857078	0.158934	GRB2	http://amigo.geneontology.org/amigo/term/GO:0038128
GO:0040008	BP	regulation of growth	Gene Ontology	1	61	0.159431	0.225232	MCTS1	http://amigo.geneontology.org/amigo/term/GO:0040008
GO:0040015	BP	negative regulation of multicellular organism growth	Gene Ontology	1	11	0.0330354	0.121341	ADRB2	http://amigo.geneontology.org/amigo/term/GO:0040015
GO:0042059	BP	negative regulation of epidermal growth factor receptor signaling pathway	Gene Ontology	1	36	0.0984254	0.169363	GRB2	http://amigo.geneontology.org/amigo/term/GO:0042059
GO:0042060	BP	wound healing	Gene Ontology	1	89	0.222911	0.279004	TGFBR1	http://amigo.geneontology.org/amigo/term/GO:0042060
GO:0042118	BP	endothelial cell activation	Gene Ontology	1	9	0.0276056	0.118754	TGFBR1	http://amigo.geneontology.org/amigo/term/GO:0042118
GO:0042147	BP	retrograde transport, endosome to Golgi	Gene Ontology	1	81	0.205275	0.262433	TMEM87B	http://amigo.geneontology.org/amigo/term/GO:0042147
GO:0042169	MF	SH2 domain binding	Gene Ontology	1	41	0.110968	0.181774	KHDRBS1	http://amigo.geneontology.org/amigo/term/GO:0042169
GO:0042254	BP	ribosome biogenesis	Gene Ontology	1	27	0.0754059	0.153545	GTPBP10	http://amigo.geneontology.org/amigo/term/GO:0042254
GO:0042276	BP	error-prone translesion synthesis	Gene Ontology	1	20	0.0571001	0.141271	RFC3	http://amigo.geneontology.org/amigo/term/GO:0042276
GO:0042307	BP	positive regulation of protein import into nucleus	Gene Ontology	1	40	0.108473	0.18016	RAN	http://amigo.geneontology.org/amigo/term/GO:0042307
GO:0042393	MF	histone binding	Gene Ontology	1	163	0.368716	0.405206	IPO7	http://amigo.geneontology.org/amigo/term/GO:0042393
GO:0042470	CC	melanosome	Gene Ontology	1	99	0.244412	0.295834	RAN	http://amigo.geneontology.org/amigo/term/GO:0042470
GO:0042472	BP	inner ear morphogenesis	Gene Ontology	1	57	0.149953	0.217636	SIX1	http://amigo.geneontology.org/amigo/term/GO:0042472
GO:0042474	BP	middle ear morphogenesis	Gene Ontology	1	20	0.0571001	0.141271	SIX1	http://amigo.geneontology.org/amigo/term/GO:0042474
GO:0042552	BP	myelination	Gene Ontology	1	48	0.128237	0.196575	JAM3	http://amigo.geneontology.org/amigo/term/GO:0042552
GO:0042589	CC	zymogen granule membrane	Gene Ontology	1	11	0.0330354	0.121341	TMED2	http://amigo.geneontology.org/amigo/term/GO:0042589
GO:0042593	BP	glucose homeostasis	Gene Ontology	2	115	0.0426697	0.130323	TCF4|TCF7L2	http://amigo.geneontology.org/amigo/term/GO:0042593
GO:0042594	BP	response to starvation	Gene Ontology	1	41	0.110968	0.181774	PCK2	http://amigo.geneontology.org/amigo/term/GO:0042594
GO:0042632	BP	cholesterol homeostasis	Gene Ontology	1	84	0.211935	0.267386	TMEM97	http://amigo.geneontology.org/amigo/term/GO:0042632
GO:0042734	CC	presynaptic membrane	Gene Ontology	1	67	0.173453	0.238342	ZNRF2	http://amigo.geneontology.org/amigo/term/GO:0042734
GO:0042769	BP	DNA damage response, detection of DNA damage	Gene Ontology	1	36	0.0984254	0.169363	RFC3	http://amigo.geneontology.org/amigo/term/GO:0042769
GO:0042770	BP	signal transduction in response to DNA damage	Gene Ontology	1	12	0.035739	0.124107	GRB2	http://amigo.geneontology.org/amigo/term/GO:0042770
GO:0042802	MF	identical protein binding	Gene Ontology	7	1456	0.115924	0.183918	SUMF1|KIF1A|KHDRBS1|ADRB2|GRB2|MIEF1|ZNF3	http://amigo.geneontology.org/amigo/term/GO:0042802
GO:0042803	MF	protein homodimerization activity	Gene Ontology	3	660	0.283251	0.333956	ADRB2|TRIM14|JAM3	http://amigo.geneontology.org/amigo/term/GO:0042803
GO:0042995	CC	cell projection	Gene Ontology	1	127	0.301527	0.349889	ZNRF2	http://amigo.geneontology.org/amigo/term/GO:0042995
GO:0043001	BP	Golgi to plasma membrane protein transport	Gene Ontology	1	31	0.0857078	0.158934	GOLGA4	http://amigo.geneontology.org/amigo/term/GO:0043001
GO:0043005	CC	neuron projection	Gene Ontology	3	336	0.0698594	0.152046	NCOA2|TSGA10|KIF1A	http://amigo.geneontology.org/amigo/term/GO:0043005
GO:0043025	CC	neuronal cell body	Gene Ontology	1	376	0.653657	0.663382	KIF1A	http://amigo.geneontology.org/amigo/term/GO:0043025
GO:0043065	BP	positive regulation of apoptotic process	Gene Ontology	1	335	0.611132	0.624872	POP4	http://amigo.geneontology.org/amigo/term/GO:0043065
GO:0043066	BP	negative regulation of apoptotic process	Gene Ontology	1	487	0.747027	0.751888	ANXA5	http://amigo.geneontology.org/amigo/term/GO:0043066
GO:0043086	BP	negative regulation of catalytic activity	Gene Ontology	1	52	0.137955	0.206501	ANXA5	http://amigo.geneontology.org/amigo/term/GO:0043086
GO:0043087	BP	regulation of GTPase activity	Gene Ontology	1	71	0.182672	0.246053	SBF1	http://amigo.geneontology.org/amigo/term/GO:0043087
GO:0043123	BP	positive regulation of I-kappaB kinase/NF-kappaB signaling	Gene Ontology	2	185	0.0965987	0.169363	GOLT1B|TRIM14	http://amigo.geneontology.org/amigo/term/GO:0043123
GO:0043161	BP	proteasome-mediated ubiquitin-dependent protein catabolic process	Gene Ontology	2	181	0.0931522	0.165722	USP44|KLHL42	http://amigo.geneontology.org/amigo/term/GO:0043161
GO:0043204	CC	perikaryon	Gene Ontology	1	155	0.354362	0.394424	NCOA2	http://amigo.geneontology.org/amigo/term/GO:0043204
GO:0043220	CC	Schmidt-Lanterman incisure	Gene Ontology	1	11	0.0330354	0.121341	JAM3	http://amigo.geneontology.org/amigo/term/GO:0043220
GO:0043231	CC	intracellular membrane-bounded organelle	Gene Ontology	6	788	0.0242871	0.118754	KANSL3|TMED2|FAM241A|STAG1|YIPF4|FOXN2	http://amigo.geneontology.org/amigo/term/GO:0043231
GO:0043235	CC	receptor complex	Gene Ontology	2	207	0.116167	0.183979	TGFBR1|ADRB2	http://amigo.geneontology.org/amigo/term/GO:0043235
GO:0043393	BP	regulation of protein binding	Gene Ontology	1	23	0.064989	0.146034	TGFBR1	http://amigo.geneontology.org/amigo/term/GO:0043393
GO:0043408	BP	regulation of MAPK cascade	Gene Ontology	1	23	0.064989	0.146034	GRB2	http://amigo.geneontology.org/amigo/term/GO:0043408
GO:0043410	BP	positive regulation of MAPK cascade	Gene Ontology	1	109	0.265323	0.315771	ADRB2	http://amigo.geneontology.org/amigo/term/GO:0043410
GO:0043433	BP	negative regulation of DNA-binding transcription factor activity	Gene Ontology	2	71	0.0178826	0.118032	TCF4|TCF7L2	http://amigo.geneontology.org/amigo/term/GO:0043433
GO:0043488	BP	regulation of mRNA stability	Gene Ontology	2	111	0.0400753	0.127573	SAMD4A|TNPO1	http://amigo.geneontology.org/amigo/term/GO:0043488
GO:0043524	BP	negative regulation of neuron apoptotic process	Gene Ontology	1	138	0.322776	0.367842	SIX1	http://amigo.geneontology.org/amigo/term/GO:0043524
GO:0043531	MF	ADP binding	Gene Ontology	1	38	0.103463	0.175814	MIEF1	http://amigo.geneontology.org/amigo/term/GO:0043531
GO:0043542	BP	endothelial cell migration	Gene Ontology	1	31	0.0857078	0.158934	TGFBR1	http://amigo.geneontology.org/amigo/term/GO:0043542
GO:0043547	BP	positive regulation of GTPase activity	Gene Ontology	1	307	0.579156	0.597294	ARHGAP11A	http://amigo.geneontology.org/amigo/term/GO:0043547
GO:0043549	BP	regulation of kinase activity	Gene Ontology	1	7	0.0221455	0.118754	AKAP11	http://amigo.geneontology.org/amigo/term/GO:0043549
GO:0043560	MF	insulin receptor substrate binding	Gene Ontology	1	10	0.0303242	0.120742	GRB2	http://amigo.geneontology.org/amigo/term/GO:0043560
GO:0043565	MF	sequence-specific DNA binding	Gene Ontology	6	405	0.00107529	0.0313888	TCF4|HNRNPDL|SIX1|TCF7L2|HNRNPAB|ZNF3	http://amigo.geneontology.org/amigo/term/GO:0043565
GO:0043570	BP	maintenance of DNA repeat elements	Gene Ontology	2	5	0.0001611	0.0114266	TCF4|TCF7L2	http://amigo.geneontology.org/amigo/term/GO:0043570
GO:0043647	BP	inositol phosphate metabolic process	Gene Ontology	1	47	0.12579	0.1947	NUDT9	http://amigo.geneontology.org/amigo/term/GO:0043647
GO:0043657	CC	host cell	Gene Ontology	1	50	0.13311	0.201139	RAN	http://amigo.geneontology.org/amigo/term/GO:0043657
GO:0043666	BP	regulation of phosphoprotein phosphatase activity	Gene Ontology	1	44	0.11841	0.187221	PPP4R2	http://amigo.geneontology.org/amigo/term/GO:0043666
GO:0043687	BP	post-translational protein modification	Gene Ontology	3	342	0.0727885	0.153163	KLHL42|SUMF1|FBXO44	http://amigo.geneontology.org/amigo/term/GO:0043687
GO:0043981	BP	histone H4-K5 acetylation	Gene Ontology	1	16	0.0464788	0.133697	KANSL3	http://amigo.geneontology.org/amigo/term/GO:0043981
GO:0043982	BP	histone H4-K8 acetylation	Gene Ontology	1	16	0.0464788	0.133697	KANSL3	http://amigo.geneontology.org/amigo/term/GO:0043982
GO:0043984	BP	histone H4-K16 acetylation	Gene Ontology	1	21	0.059737	0.144427	KANSL3	http://amigo.geneontology.org/amigo/term/GO:0043984
GO:0043995	MF	histone acetyltransferase activity (H4-K5 specific)	Gene Ontology	1	9	0.0276056	0.118754	KANSL3	http://amigo.geneontology.org/amigo/term/GO:0043995
GO:0043996	MF	histone acetyltransferase activity (H4-K8 specific)	Gene Ontology	1	9	0.0276056	0.118754	KANSL3	http://amigo.geneontology.org/amigo/term/GO:0043996
GO:0044233	CC	mitochondria-associated endoplasmic reticulum membrane	Gene Ontology	2	16	0.00115037	0.0313888	TMEM41B|TOMM20	http://amigo.geneontology.org/amigo/term/GO:0044233
GO:0044291	CC	cell-cell contact zone	Gene Ontology	1	25	0.0702119	0.152046	JAM3	http://amigo.geneontology.org/amigo/term/GO:0044291
GO:0044297	CC	cell body	Gene Ontology	1	76	0.194052	0.25456	DISC1	http://amigo.geneontology.org/amigo/term/GO:0044297
GO:0044545	CC	NSL complex	Gene Ontology	1	5	0.0166551	0.118032	KANSL3	http://amigo.geneontology.org/amigo/term/GO:0044545
GO:0044613	CC	nuclear pore central transport channel	Gene Ontology	1	8	0.0248793	0.118754	NUP62CL	http://amigo.geneontology.org/amigo/term/GO:0044613
GO:0044877	MF	protein-containing complex binding	Gene Ontology	4	349	0.0174782	0.118032	DISC1|ADRB2|GRB2|KHDRBS1	http://amigo.geneontology.org/amigo/term/GO:0044877
GO:0045087	BP	innate immune response	Gene Ontology	4	558	0.0731962	0.153545	IPO7|POP4|TRIM14|POLR3C	http://amigo.geneontology.org/amigo/term/GO:0045087
GO:0045089	BP	positive regulation of innate immune response	Gene Ontology	1	25	0.0702119	0.152046	POLR3C	http://amigo.geneontology.org/amigo/term/GO:0045089
GO:0045111	CC	intermediate filament cytoskeleton	Gene Ontology	1	49	0.130677	0.199355	DISC1	http://amigo.geneontology.org/amigo/term/GO:0045111
GO:0045121	CC	membrane raft	Gene Ontology	2	237	0.144264	0.2136	NCOA2|TGFBR1	http://amigo.geneontology.org/amigo/term/GO:0045121
GO:0045176	BP	apical protein localization	Gene Ontology	1	14	0.0411238	0.128344	JAM3	http://amigo.geneontology.org/amigo/term/GO:0045176
GO:0045202	CC	synapse	Gene Ontology	3	420	0.115507	0.183848	SAMD4A|ENAH|RTN3	http://amigo.geneontology.org/amigo/term/GO:0045202
GO:0045211	CC	postsynaptic membrane	Gene Ontology	1	141	0.328459	0.372098	NCOA2	http://amigo.geneontology.org/amigo/term/GO:0045211
GO:0045295	MF	gamma-catenin binding	Gene Ontology	2	12	0.000689225	0.0243781	TCF4|TCF7L2	http://amigo.geneontology.org/amigo/term/GO:0045295
GO:0045296	MF	cadherin binding	Gene Ontology	1	305	0.576775	0.595481	RAN	http://amigo.geneontology.org/amigo/term/GO:0045296
GO:0045321	BP	leukocyte activation	Gene Ontology	1	5	0.0166551	0.118032	ZNF3	http://amigo.geneontology.org/amigo/term/GO:0045321
GO:0045333	BP	cellular respiration	Gene Ontology	1	17	0.0491452	0.136215	COX10	http://amigo.geneontology.org/amigo/term/GO:0045333
GO:0045444	BP	fat cell differentiation	Gene Ontology	2	70	0.017424	0.118032	TCF4|TCF7L2	http://amigo.geneontology.org/amigo/term/GO:0045444
GO:0045453	BP	bone resorption	Gene Ontology	1	23	0.064989	0.146034	ADRB2	http://amigo.geneontology.org/amigo/term/GO:0045453
GO:0045475	BP	locomotor rhythm	Gene Ontology	1	12	0.035739	0.124107	NCOA2	http://amigo.geneontology.org/amigo/term/GO:0045475
GO:0045540	BP	regulation of cholesterol biosynthetic process	Gene Ontology	1	35	0.095896	0.168657	RAN	http://amigo.geneontology.org/amigo/term/GO:0045540
GO:0045664	BP	regulation of neuron differentiation	Gene Ontology	1	26	0.0728125	0.153163	SIX1	http://amigo.geneontology.org/amigo/term/GO:0045664
GO:0045727	BP	positive regulation of translation	Gene Ontology	1	73	0.187243	0.249744	SAMD4A	http://amigo.geneontology.org/amigo/term/GO:0045727
GO:0045736	BP	negative regulation of cyclin-dependent protein serine/threonine kinase activity	Gene Ontology	1	29	0.0805712	0.157032	IPO7	http://amigo.geneontology.org/amigo/term/GO:0045736
GO:0045773	BP	positive regulation of axon extension	Gene Ontology	2	34	0.00458402	0.0717661	DISC1|GOLGA4	http://amigo.geneontology.org/amigo/term/GO:0045773
GO:0045785	BP	positive regulation of cell adhesion	Gene Ontology	1	48	0.128237	0.196575	TNPO1	http://amigo.geneontology.org/amigo/term/GO:0045785
GO:0045786	BP	negative regulation of cell cycle	Gene Ontology	1	42	0.113455	0.182101	POP4	http://amigo.geneontology.org/amigo/term/GO:0045786
GO:0045815	BP	positive regulation of gene expression, epigenetic	Gene Ontology	1	32	0.0882655	0.160559	POLR1E	http://amigo.geneontology.org/amigo/term/GO:0045815
GO:0045880	BP	positive regulation of smoothened signaling pathway	Gene Ontology	1	37	0.100948	0.171845	CHSY1	http://amigo.geneontology.org/amigo/term/GO:0045880
GO:0045892	BP	negative regulation of transcription, DNA-templated	Gene Ontology	5	536	0.0181707	0.118032	TCF4|ZNF503|KHDRBS1|SIX1|TCF7L2	http://amigo.geneontology.org/amigo/term/GO:0045892
GO:0045893	BP	positive regulation of transcription, DNA-templated	Gene Ontology	3	556	0.206022	0.263036	HNRNPAB|TGFBR1|SIX1	http://amigo.geneontology.org/amigo/term/GO:0045893
GO:0045944	BP	positive regulation of transcription by RNA polymerase II	Gene Ontology	5	1159	0.226736	0.282595	NCOA2|TCF4|ADRB2|SIX1|TCF7L2	http://amigo.geneontology.org/amigo/term/GO:0045944
GO:0045948	BP	positive regulation of translational initiation	Gene Ontology	1	22	0.0623667	0.146034	KHDRBS1	http://amigo.geneontology.org/amigo/term/GO:0045948
GO:0046039	BP	GTP metabolic process	Gene Ontology	1	13	0.0384351	0.124107	RAN	http://amigo.geneontology.org/amigo/term/GO:0046039
GO:0046135	BP	pyrimidine nucleoside catabolic process	Gene Ontology	1	11	0.0330354	0.121341	NT5E	http://amigo.geneontology.org/amigo/term/GO:0046135
GO:0046332	MF	SMAD binding	Gene Ontology	2	49	0.00902796	0.0957967	IPO7|TGFBR1	http://amigo.geneontology.org/amigo/term/GO:0046332
GO:0046579	BP	positive regulation of Ras protein signal transduction	Gene Ontology	1	32	0.0882655	0.160559	GRB2	http://amigo.geneontology.org/amigo/term/GO:0046579
GO:0046596	BP	regulation of viral entry into host cell	Gene Ontology	1	15	0.043805	0.130323	TRIM14	http://amigo.geneontology.org/amigo/term/GO:0046596
GO:0046627	BP	negative regulation of insulin receptor signaling pathway	Gene Ontology	1	32	0.0882655	0.160559	KANK1	http://amigo.geneontology.org/amigo/term/GO:0046627
GO:0046827	BP	positive regulation of protein export from nucleus	Gene Ontology	2	20	0.00172421	0.0357961	TCF4|TCF7L2	http://amigo.geneontology.org/amigo/term/GO:0046827
GO:0046833	BP	positive regulation of RNA export from nucleus	Gene Ontology	1	7	0.0221455	0.118754	KHDRBS1	http://amigo.geneontology.org/amigo/term/GO:0046833
GO:0046856	BP	phosphatidylinositol dephosphorylation	Gene Ontology	1	29	0.0805712	0.157032	MTMR4	http://amigo.geneontology.org/amigo/term/GO:0046856
GO:0046872	MF	metal ion binding	Gene Ontology	17	2298	0.000236504	0.0125479	ZNF699|NUDT9|TGFBR1|MTMR4|LONRF2|THAP6|ZNRF2|NT5E|CHSY1|ZNF264|ZBTB43|DIDO1|ZNF503|ZNF354C|ZNF548|ZSCAN31|EIF2S2	http://amigo.geneontology.org/amigo/term/GO:0046872
GO:0046875	MF	ephrin receptor binding	Gene Ontology	1	27	0.0754059	0.153545	GRB2	http://amigo.geneontology.org/amigo/term/GO:0046875
GO:0046961	MF	proton-transporting ATPase activity, rotational mechanism	Gene Ontology	1	20	0.0571001	0.141271	VMA21	http://amigo.geneontology.org/amigo/term/GO:0046961
GO:0046972	MF	histone acetyltransferase activity (H4-K16 specific)	Gene Ontology	1	10	0.0303242	0.120742	KANSL3	http://amigo.geneontology.org/amigo/term/GO:0046972
GO:0046982	MF	protein heterodimerization activity	Gene Ontology	2	297	0.203794	0.261942	RAN|JAM3	http://amigo.geneontology.org/amigo/term/GO:0046982
GO:0046983	MF	protein dimerization activity	Gene Ontology	1	140	0.32657	0.370397	NCOA2	http://amigo.geneontology.org/amigo/term/GO:0046983
GO:0047631	MF	ADP-ribose diphosphatase activity	Gene Ontology	1	6	0.0194042	0.118032	NUDT9	http://amigo.geneontology.org/amigo/term/GO:0047631
GO:0048011	BP	neurotrophin TRK receptor signaling pathway	Gene Ontology	1	20	0.0571001	0.141271	GRB2	http://amigo.geneontology.org/amigo/term/GO:0048011
GO:0048041	BP	focal adhesion assembly	Gene Ontology	1	27	0.0754059	0.153545	CORO2B	http://amigo.geneontology.org/amigo/term/GO:0048041
GO:0048179	CC	activin receptor complex	Gene Ontology	1	7	0.0221455	0.118754	TGFBR1	http://amigo.geneontology.org/amigo/term/GO:0048179
GO:0048185	MF	activin binding	Gene Ontology	1	15	0.043805	0.130323	TGFBR1	http://amigo.geneontology.org/amigo/term/GO:0048185
GO:0048205	BP	COPI coating of Golgi vesicle	Gene Ontology	1	6	0.0194042	0.118032	TMED2	http://amigo.geneontology.org/amigo/term/GO:0048205
GO:0048208	BP	COPII vesicle coating	Gene Ontology	1	63	0.164131	0.230507	TMED2	http://amigo.geneontology.org/amigo/term/GO:0048208
GO:0048311	BP	mitochondrion distribution	Gene Ontology	1	8	0.0248793	0.118754	MSTO1	http://amigo.geneontology.org/amigo/term/GO:0048311
GO:0048471	CC	perinuclear region of cytoplasm	Gene Ontology	2	697	0.584079	0.600426	SBF1|DISC1	http://amigo.geneontology.org/amigo/term/GO:0048471
GO:0048538	BP	thymus development	Gene Ontology	2	44	0.00739533	0.0861285	TGFBR1|SIX1	http://amigo.geneontology.org/amigo/term/GO:0048538
GO:0048646	BP	anatomical structure formation involved in morphogenesis	Gene Ontology	1	8	0.0248793	0.118754	GRB2	http://amigo.geneontology.org/amigo/term/GO:0048646
GO:0048660	BP	regulation of smooth muscle cell proliferation	Gene Ontology	2	9	0.000418855	0.021053	TCF4|TCF7L2	http://amigo.geneontology.org/amigo/term/GO:0048660
GO:0048663	BP	neuron fate commitment	Gene Ontology	1	19	0.0544558	0.139424	TGFBR1	http://amigo.geneontology.org/amigo/term/GO:0048663
GO:0048665	BP	neuron fate specification	Gene Ontology	1	16	0.0464788	0.133697	SIX1	http://amigo.geneontology.org/amigo/term/GO:0048665
GO:0048678	BP	response to axon injury	Gene Ontology	1	30	0.0831431	0.157856	MORN4	http://amigo.geneontology.org/amigo/term/GO:0048678
GO:0048699	BP	generation of neurons	Gene Ontology	1	7	0.0221455	0.118754	SIX1	http://amigo.geneontology.org/amigo/term/GO:0048699
GO:0048701	BP	embryonic cranial skeleton morphogenesis	Gene Ontology	2	32	0.00409683	0.0663131	TGFBR1|SIX1	http://amigo.geneontology.org/amigo/term/GO:0048701
GO:0048704	BP	embryonic skeletal system morphogenesis	Gene Ontology	1	42	0.113455	0.182101	SIX1	http://amigo.geneontology.org/amigo/term/GO:0048704
GO:0048705	BP	skeletal system morphogenesis	Gene Ontology	1	33	0.0908161	0.16426	TGFBR1	http://amigo.geneontology.org/amigo/term/GO:0048705
GO:0048741	BP	skeletal muscle fiber development	Gene Ontology	1	24	0.0676041	0.149449	SIX1	http://amigo.geneontology.org/amigo/term/GO:0048741
GO:0048762	BP	mesenchymal cell differentiation	Gene Ontology	1	7	0.0221455	0.118754	TGFBR1	http://amigo.geneontology.org/amigo/term/GO:0048762
GO:0048839	BP	inner ear development	Gene Ontology	1	46	0.123337	0.192148	SIX1	http://amigo.geneontology.org/amigo/term/GO:0048839
GO:0048844	BP	artery morphogenesis	Gene Ontology	1	23	0.064989	0.146034	TGFBR1	http://amigo.geneontology.org/amigo/term/GO:0048844
GO:0048856	BP	anatomical structure development	Gene Ontology	1	45	0.120877	0.190177	SIX1	http://amigo.geneontology.org/amigo/term/GO:0048856
GO:0048870	BP	cell motility	Gene Ontology	1	36	0.0984254	0.169363	TGFBR1	http://amigo.geneontology.org/amigo/term/GO:0048870
GO:0050072	MF	m7G(5')pppN diphosphatase activity	Gene Ontology	1	11	0.0330354	0.121341	NUDT9	http://amigo.geneontology.org/amigo/term/GO:0050072
GO:0050431	MF	transforming growth factor beta binding	Gene Ontology	1	23	0.064989	0.146034	TGFBR1	http://amigo.geneontology.org/amigo/term/GO:0050431
GO:0050678	BP	regulation of epithelial cell proliferation	Gene Ontology	1	15	0.043805	0.130323	SIX1	http://amigo.geneontology.org/amigo/term/GO:0050678
GO:0050679	BP	positive regulation of epithelial cell proliferation	Gene Ontology	2	59	0.0127253	0.118032	TCF4|TCF7L2	http://amigo.geneontology.org/amigo/term/GO:0050679
GO:0050699	MF	WW domain binding	Gene Ontology	2	31	0.00386286	0.063604	ENAH|STAG1	http://amigo.geneontology.org/amigo/term/GO:0050699
GO:0050728	BP	negative regulation of inflammatory response	Gene Ontology	1	95	0.235883	0.289548	NT5E	http://amigo.geneontology.org/amigo/term/GO:0050728
GO:0050852	BP	T cell receptor signaling pathway	Gene Ontology	1	174	0.387938	0.422441	KHDRBS1	http://amigo.geneontology.org/amigo/term/GO:0050852
GO:0050873	BP	brown fat cell differentiation	Gene Ontology	1	30	0.0831431	0.157856	ADRB2	http://amigo.geneontology.org/amigo/term/GO:0050873
GO:0050896	BP	response to stimulus	Gene Ontology	1	69	0.178075	0.241908	TNPO1	http://amigo.geneontology.org/amigo/term/GO:0050896
GO:0050900	BP	leukocyte migration	Gene Ontology	3	192	0.0175506	0.118032	GLG1|GRB2|JAM3	http://amigo.geneontology.org/amigo/term/GO:0050900
GO:0051015	MF	actin filament binding	Gene Ontology	1	208	0.44376	0.472981	CORO2B	http://amigo.geneontology.org/amigo/term/GO:0051015
GO:0051018	MF	protein kinase A binding	Gene Ontology	1	24	0.0676041	0.149449	AKAP11	http://amigo.geneontology.org/amigo/term/GO:0051018
GO:0051020	MF	GTPase binding	Gene Ontology	1	34	0.0933596	0.165722	GOLGA4	http://amigo.geneontology.org/amigo/term/GO:0051020
GO:0051056	BP	regulation of small GTPase mediated signal transduction	Gene Ontology	1	139	0.324676	0.369565	ARHGAP11A	http://amigo.geneontology.org/amigo/term/GO:0051056
GO:0051082	MF	unfolded protein binding	Gene Ontology	1	115	0.277593	0.32769	TOMM20	http://amigo.geneontology.org/amigo/term/GO:0051082
GO:0051091	BP	positive regulation of DNA-binding transcription factor activity	Gene Ontology	1	112	0.271483	0.321671	TRIM14	http://amigo.geneontology.org/amigo/term/GO:0051091
GO:0051092	BP	positive regulation of NF-kappaB transcription factor activity	Gene Ontology	1	159	0.361579	0.40087	TRIM14	http://amigo.geneontology.org/amigo/term/GO:0051092
GO:0051272	BP	positive regulation of cellular component movement	Gene Ontology	1	10	0.0303242	0.120742	TGFBR1	http://amigo.geneontology.org/amigo/term/GO:0051272
GO:0051289	BP	protein homotetramerization	Gene Ontology	1	59	0.154705	0.222446	TNPO1	http://amigo.geneontology.org/amigo/term/GO:0051289
GO:0051301	BP	cell division	Gene Ontology	4	346	0.0169958	0.118032	RAN|USP44|KNL1|KLHL42	http://amigo.geneontology.org/amigo/term/GO:0051301
GO:0051379	MF	epinephrine binding	Gene Ontology	1	8	0.0248793	0.118754	ADRB2	http://amigo.geneontology.org/amigo/term/GO:0051379
GO:0051380	MF	norepinephrine binding	Gene Ontology	1	5	0.0166551	0.118032	ADRB2	http://amigo.geneontology.org/amigo/term/GO:0051380
GO:0051384	BP	response to glucocorticoid	Gene Ontology	1	60	0.157071	0.223885	TIFA	http://amigo.geneontology.org/amigo/term/GO:0051384
GO:0051451	BP	myoblast migration	Gene Ontology	1	9	0.0276056	0.118754	SIX1	http://amigo.geneontology.org/amigo/term/GO:0051451
GO:0051491	BP	positive regulation of filopodium assembly	Gene Ontology	1	30	0.0831431	0.157856	TGFBR1	http://amigo.geneontology.org/amigo/term/GO:0051491
GO:0051496	BP	positive regulation of stress fiber assembly	Gene Ontology	1	52	0.137955	0.206501	TGFBR1	http://amigo.geneontology.org/amigo/term/GO:0051496
GO:0051497	BP	negative regulation of stress fiber assembly	Gene Ontology	1	26	0.0728125	0.153163	CORO2B	http://amigo.geneontology.org/amigo/term/GO:0051497
GO:0051560	BP	mitochondrial calcium ion homeostasis	Gene Ontology	1	15	0.043805	0.130323	DISC1	http://amigo.geneontology.org/amigo/term/GO:0051560
GO:0051602	BP	response to electrical stimulus	Gene Ontology	1	26	0.0728125	0.153163	DISC1	http://amigo.geneontology.org/amigo/term/GO:0051602
GO:0051607	BP	defense response to virus	Gene Ontology	1	200	0.431098	0.461028	POLR3C	http://amigo.geneontology.org/amigo/term/GO:0051607
GO:0051897	BP	positive regulation of protein kinase B signaling	Gene Ontology	4	166	0.00135918	0.0339828	TCF4|TGFBR1|GRB2|TCF7L2	http://amigo.geneontology.org/amigo/term/GO:0051897
GO:0051923	BP	sulfation	Gene Ontology	1	9	0.0276056	0.118754	CHSY1	http://amigo.geneontology.org/amigo/term/GO:0051923
GO:0051966	BP	regulation of synaptic transmission, glutamatergic	Gene Ontology	1	30	0.0831431	0.157856	DISC1	http://amigo.geneontology.org/amigo/term/GO:0051966
GO:0052629	MF	phosphatidylinositol-3,5-bisphosphate 3-phosphatase activity	Gene Ontology	1	7	0.0221455	0.118754	MTMR4	http://amigo.geneontology.org/amigo/term/GO:0052629
GO:0055037	CC	recycling endosome	Gene Ontology	1	127	0.301527	0.349889	RAN	http://amigo.geneontology.org/amigo/term/GO:0055037
GO:0055085	BP	transmembrane transport	Gene Ontology	3	296	0.051779	0.139424	TNPO1|VMA21|EIF2S2	http://amigo.geneontology.org/amigo/term/GO:0055085
GO:0055114	BP	oxidation-reduction process	Gene Ontology	1	525	0.772868	0.776936	HSD17B12	http://amigo.geneontology.org/amigo/term/GO:0055114
GO:0060017	BP	parathyroid gland development	Gene Ontology	1	7	0.0221455	0.118754	TGFBR1	http://amigo.geneontology.org/amigo/term/GO:0060017
GO:0060021	BP	roof of mouth development	Gene Ontology	1	66	0.171132	0.236857	TGFBR1	http://amigo.geneontology.org/amigo/term/GO:0060021
GO:0060037	BP	pharyngeal system development	Gene Ontology	2	18	0.00142336	0.0339828	TGFBR1|SIX1	http://amigo.geneontology.org/amigo/term/GO:0060037
GO:0060070	BP	canonical Wnt signaling pathway	Gene Ontology	3	70	0.00114621	0.0313888	TCF4|TCF7L2|DISC1	http://amigo.geneontology.org/amigo/term/GO:0060070
GO:0060090	MF	molecular adaptor activity	Gene Ontology	1	71	0.182672	0.246053	DISC1	http://amigo.geneontology.org/amigo/term/GO:0060090
GO:0060271	BP	cilium assembly	Gene Ontology	1	194	0.421414	0.452191	DISC1	http://amigo.geneontology.org/amigo/term/GO:0060271
GO:0060304	BP	regulation of phosphatidylinositol dephosphorylation	Gene Ontology	1	6	0.0194042	0.118032	MTMR4	http://amigo.geneontology.org/amigo/term/GO:0060304
GO:0060317	BP	cardiac epithelial to mesenchymal transition	Gene Ontology	1	13	0.0384351	0.124107	TGFBR1	http://amigo.geneontology.org/amigo/term/GO:0060317
GO:0060349	BP	bone morphogenesis	Gene Ontology	2	27	0.00299201	0.0539127	GLG1|CHSY1	http://amigo.geneontology.org/amigo/term/GO:0060349
GO:0060389	BP	pathway-restricted SMAD protein phosphorylation	Gene Ontology	1	13	0.0384351	0.124107	TGFBR1	http://amigo.geneontology.org/amigo/term/GO:0060389
GO:0060391	BP	positive regulation of SMAD protein signal transduction	Gene Ontology	1	15	0.043805	0.130323	TGFBR1	http://amigo.geneontology.org/amigo/term/GO:0060391
GO:0060394	BP	negative regulation of pathway-restricted SMAD protein phosphorylation	Gene Ontology	1	11	0.0330354	0.121341	STAG1	http://amigo.geneontology.org/amigo/term/GO:0060394
GO:0060412	BP	ventricular septum morphogenesis	Gene Ontology	1	34	0.0933596	0.165722	TGFBR1	http://amigo.geneontology.org/amigo/term/GO:0060412
GO:0060670	BP	branching involved in labyrinthine layer morphogenesis	Gene Ontology	1	9	0.0276056	0.118754	GRB2	http://amigo.geneontology.org/amigo/term/GO:0060670
GO:0060716	BP	labyrinthine layer blood vessel development	Gene Ontology	1	21	0.059737	0.144427	TMED2	http://amigo.geneontology.org/amigo/term/GO:0060716
GO:0060828	BP	regulation of canonical Wnt signaling pathway	Gene Ontology	1	26	0.0728125	0.153163	AMER2	http://amigo.geneontology.org/amigo/term/GO:0060828
GO:0060982	BP	coronary artery morphogenesis	Gene Ontology	1	9	0.0276056	0.118754	TGFBR1	http://amigo.geneontology.org/amigo/term/GO:0060982
GO:0060998	BP	regulation of dendritic spine development	Gene Ontology	2	10	0.000501708	0.0217787	DISC1|KIF1A	http://amigo.geneontology.org/amigo/term/GO:0060998
GO:0061001	BP	regulation of dendritic spine morphogenesis	Gene Ontology	1	20	0.0571001	0.141271	KIF1A	http://amigo.geneontology.org/amigo/term/GO:0061001
GO:0061024	BP	membrane organization	Gene Ontology	2	133	0.0550784	0.139893	ADRB2|GRB2	http://amigo.geneontology.org/amigo/term/GO:0061024
GO:0061351	BP	neural precursor cell proliferation	Gene Ontology	1	13	0.0384351	0.124107	ZNF503	http://amigo.geneontology.org/amigo/term/GO:0061351
GO:0061551	BP	trigeminal ganglion development	Gene Ontology	1	5	0.0166551	0.118032	SIX1	http://amigo.geneontology.org/amigo/term/GO:0061551
GO:0061608	MF	nuclear import signal receptor activity	Gene Ontology	1	20	0.0571001	0.141271	TNPO1	http://amigo.geneontology.org/amigo/term/GO:0061608
GO:0061630	MF	ubiquitin protein ligase activity	Gene Ontology	3	286	0.0476673	0.135887	FBXO44|TRIM14|ZNRF2	http://amigo.geneontology.org/amigo/term/GO:0061630
GO:0062023	CC	collagen-containing extracellular matrix	Gene Ontology	1	370	0.647734	0.65807	ANXA5	http://amigo.geneontology.org/amigo/term/GO:0062023
GO:0070016	MF	armadillo repeat domain binding	Gene Ontology	2	10	0.000501708	0.0217787	TCF4|TCF7L2	http://amigo.geneontology.org/amigo/term/GO:0070016
GO:0070062	CC	extracellular exosome	Gene Ontology	8	2085	0.231143	0.28537	NUDT9|TNPO1|ANXA5|RAN|NT5E|GLG1|GRB2|GOLGA4	http://amigo.geneontology.org/amigo/term/GO:0070062
GO:0070160	CC	tight junction	Gene Ontology	1	16	0.0464788	0.133697	JAM3	http://amigo.geneontology.org/amigo/term/GO:0070160
GO:0070358	BP	actin polymerization-dependent cell motility	Gene Ontology	1	7	0.0221455	0.118754	ENAH	http://amigo.geneontology.org/amigo/term/GO:0070358
GO:0070365	BP	hepatocyte differentiation	Gene Ontology	1	13	0.0384351	0.124107	PCK2	http://amigo.geneontology.org/amigo/term/GO:0070365
GO:0070411	MF	I-SMAD binding	Gene Ontology	1	14	0.0411238	0.128344	TGFBR1	http://amigo.geneontology.org/amigo/term/GO:0070411
GO:0070412	MF	R-SMAD binding	Gene Ontology	1	23	0.064989	0.146034	STAG1	http://amigo.geneontology.org/amigo/term/GO:0070412
GO:0070491	MF	repressing transcription factor binding	Gene Ontology	1	51	0.135536	0.204159	ZNF503	http://amigo.geneontology.org/amigo/term/GO:0070491
GO:0070723	BP	response to cholesterol	Gene Ontology	1	9	0.0276056	0.118754	TGFBR1	http://amigo.geneontology.org/amigo/term/GO:0070723
GO:0070883	MF	pre-miRNA binding	Gene Ontology	1	6	0.0194042	0.118032	RAN	http://amigo.geneontology.org/amigo/term/GO:0070883
GO:0070987	BP	error-free translesion synthesis	Gene Ontology	1	21	0.059737	0.144427	RFC3	http://amigo.geneontology.org/amigo/term/GO:0070987
GO:0071333	BP	cellular response to glucose stimulus	Gene Ontology	1	60	0.157071	0.223885	PCK2	http://amigo.geneontology.org/amigo/term/GO:0071333
GO:0071363	BP	cellular response to growth factor stimulus	Gene Ontology	1	59	0.154705	0.222446	TGFBR1	http://amigo.geneontology.org/amigo/term/GO:0071363
GO:0071479	BP	cellular response to ionizing radiation	Gene Ontology	1	32	0.0882655	0.160559	GRB2	http://amigo.geneontology.org/amigo/term/GO:0071479
GO:0071539	BP	protein localization to centrosome	Gene Ontology	1	19	0.0544558	0.139424	DISC1	http://amigo.geneontology.org/amigo/term/GO:0071539
GO:0071549	BP	cellular response to dexamethasone stimulus	Gene Ontology	1	31	0.0857078	0.158934	PCK2	http://amigo.geneontology.org/amigo/term/GO:0071549
GO:0071560	BP	cellular response to transforming growth factor beta stimulus	Gene Ontology	1	56	0.147566	0.216476	TGFBR1	http://amigo.geneontology.org/amigo/term/GO:0071560
GO:0071577	BP	zinc ion transmembrane transport	Gene Ontology	1	18	0.0518042	0.139424	SLC30A6	http://amigo.geneontology.org/amigo/term/GO:0071577
GO:0071599	BP	otic vesicle development	Gene Ontology	1	6	0.0194042	0.118032	SIX1	http://amigo.geneontology.org/amigo/term/GO:0071599
GO:0071786	BP	endoplasmic reticulum tubular network organization	Gene Ontology	1	11	0.0330354	0.121341	RTN3	http://amigo.geneontology.org/amigo/term/GO:0071786
GO:0071875	BP	adrenergic receptor signaling pathway	Gene Ontology	1	7	0.0221455	0.118754	ADRB2	http://amigo.geneontology.org/amigo/term/GO:0071875
GO:0071880	BP	adenylate cyclase-activating adrenergic receptor signaling pathway	Gene Ontology	1	15	0.043805	0.130323	ADRB2	http://amigo.geneontology.org/amigo/term/GO:0071880
GO:0071902	BP	positive regulation of protein serine/threonine kinase activity	Gene Ontology	1	50	0.13311	0.201139	ADRB2	http://amigo.geneontology.org/amigo/term/GO:0071902
GO:0072075	BP	metanephric mesenchyme development	Gene Ontology	1	8	0.0248793	0.118754	SIX1	http://amigo.geneontology.org/amigo/term/GO:0072075
GO:0072659	BP	protein localization to plasma membrane	Gene Ontology	1	152	0.348896	0.389702	TMED2	http://amigo.geneontology.org/amigo/term/GO:0072659
GO:0075522	BP	IRES-dependent viral translational initiation	Gene Ontology	1	10	0.0303242	0.120742	MCTS1	http://amigo.geneontology.org/amigo/term/GO:0075522
GO:0075733	BP	intracellular transport of virus	Gene Ontology	1	49	0.130677	0.199355	RAN	http://amigo.geneontology.org/amigo/term/GO:0075733
GO:0080135	BP	regulation of cellular response to stress	Gene Ontology	1	7	0.0221455	0.118754	CORO2B	http://amigo.geneontology.org/amigo/term/GO:0080135
GO:0090090	BP	negative regulation of canonical Wnt signaling pathway	Gene Ontology	3	176	0.0139962	0.118032	TCF4|AMER2|TCF7L2	http://amigo.geneontology.org/amigo/term/GO:0090090
GO:0090103	BP	cochlea morphogenesis	Gene Ontology	1	24	0.0676041	0.149449	SIX1	http://amigo.geneontology.org/amigo/term/GO:0090103
GO:0090141	BP	positive regulation of mitochondrial fission	Gene Ontology	1	17	0.0491452	0.136215	MIEF1	http://amigo.geneontology.org/amigo/term/GO:0090141
GO:0090190	BP	positive regulation of branching involved in ureteric bud morphogenesis	Gene Ontology	1	18	0.0518042	0.139424	SIX1	http://amigo.geneontology.org/amigo/term/GO:0090190
GO:0090263	BP	positive regulation of canonical Wnt signaling pathway	Gene Ontology	1	145	0.335963	0.377909	KANK1	http://amigo.geneontology.org/amigo/term/GO:0090263
GO:0090266	BP	regulation of mitotic cell cycle spindle assembly checkpoint	Gene Ontology	1	6	0.0194042	0.118032	USP44	http://amigo.geneontology.org/amigo/term/GO:0090266
GO:0090303	BP	positive regulation of wound healing	Gene Ontology	1	24	0.0676041	0.149449	KANK1	http://amigo.geneontology.org/amigo/term/GO:0090303
GO:0090307	BP	mitotic spindle assembly	Gene Ontology	1	41	0.110968	0.181774	MSTO1	http://amigo.geneontology.org/amigo/term/GO:0090307
GO:0090314	BP	positive regulation of protein targeting to membrane	Gene Ontology	1	31	0.0857078	0.158934	MIEF1	http://amigo.geneontology.org/amigo/term/GO:0090314
GO:0090336	BP	positive regulation of brown fat cell differentiation	Gene Ontology	1	17	0.0491452	0.136215	SIX1	http://amigo.geneontology.org/amigo/term/GO:0090336
GO:0090383	BP	phagosome acidification	Gene Ontology	1	28	0.0779921	0.156082	VMA21	http://amigo.geneontology.org/amigo/term/GO:0090383
GO:0090543	CC	Flemming body	Gene Ontology	1	31	0.0857078	0.158934	RAN	http://amigo.geneontology.org/amigo/term/GO:0090543
GO:0090575	CC	RNA polymerase II transcription regulator complex	Gene Ontology	1	61	0.159431	0.225232	HNRNPAB	http://amigo.geneontology.org/amigo/term/GO:0090575
GO:0090724	CC	central region of growth cone	Gene Ontology	1	5	0.0166551	0.118032	DISC1	http://amigo.geneontology.org/amigo/term/GO:0090724
GO:0097190	BP	apoptotic signaling pathway	Gene Ontology	1	64	0.166471	0.232767	DIDO1	http://amigo.geneontology.org/amigo/term/GO:0097190
GO:0097228	CC	sperm principal piece	Gene Ontology	1	25	0.0702119	0.152046	TSGA10	http://amigo.geneontology.org/amigo/term/GO:0097228
GO:0097381	CC	photoreceptor disc membrane	Gene Ontology	1	22	0.0623667	0.146034	GUCA1B	http://amigo.geneontology.org/amigo/term/GO:0097381
GO:0097546	CC	ciliary base	Gene Ontology	1	36	0.0984254	0.169363	DISC1	http://amigo.geneontology.org/amigo/term/GO:0097546
GO:0098609	BP	cell-cell adhesion	Gene Ontology	1	142	0.330343	0.372905	JAM3	http://amigo.geneontology.org/amigo/term/GO:0098609
GO:0098632	MF	cell-cell adhesion mediator activity	Gene Ontology	1	22	0.0623667	0.146034	JAM3	http://amigo.geneontology.org/amigo/term/GO:0098632
GO:0098636	CC	protein complex involved in cell adhesion	Gene Ontology	1	5	0.0166551	0.118032	JAM3	http://amigo.geneontology.org/amigo/term/GO:0098636
GO:0098794	CC	postsynapse	Gene Ontology	1	93	0.231583	0.28537	KIF1A	http://amigo.geneontology.org/amigo/term/GO:0098794
GO:0098887	BP	neurotransmitter receptor transport, endosome to postsynaptic membrane	Gene Ontology	1	9	0.0276056	0.118754	NCOA2	http://amigo.geneontology.org/amigo/term/GO:0098887
GO:0098978	CC	glutamatergic synapse	Gene Ontology	1	354	0.631446	0.64289	NCOA2	http://amigo.geneontology.org/amigo/term/GO:0098978
GO:0098992	CC	neuronal dense core vesicle	Gene Ontology	1	8	0.0248793	0.118754	KIF1A	http://amigo.geneontology.org/amigo/term/GO:0098992
GO:0099003	BP	vesicle-mediated transport in synapse	Gene Ontology	1	8	0.0248793	0.118754	NCOA2	http://amigo.geneontology.org/amigo/term/GO:0099003
GO:0120162	BP	positive regulation of cold-induced thermogenesis	Gene Ontology	1	97	0.240159	0.292541	ADRB2	http://amigo.geneontology.org/amigo/term/GO:0120162
GO:0150012	BP	positive regulation of neuron projection arborization	Gene Ontology	1	8	0.0248793	0.118754	NCOA2	http://amigo.geneontology.org/amigo/term/GO:0150012
GO:0150051	CC	postsynaptic Golgi apparatus	Gene Ontology	1	6	0.0194042	0.118032	GLG1	http://amigo.geneontology.org/amigo/term/GO:0150051
GO:1900025	BP	negative regulation of substrate adhesion-dependent cell spreading	Gene Ontology	1	13	0.0384351	0.124107	KANK1	http://amigo.geneontology.org/amigo/term/GO:1900025
GO:1900028	BP	negative regulation of ruffle assembly	Gene Ontology	1	6	0.0194042	0.118032	KANK1	http://amigo.geneontology.org/amigo/term/GO:1900028
GO:1900226	BP	negative regulation of NLRP3 inflammasome complex assembly	Gene Ontology	1	7	0.0221455	0.118754	POP4	http://amigo.geneontology.org/amigo/term/GO:1900226
GO:1900264	BP	positive regulation of DNA-directed DNA polymerase activity	Gene Ontology	1	9	0.0276056	0.118754	RFC3	http://amigo.geneontology.org/amigo/term/GO:1900264
GO:1901098	BP	positive regulation of autophagosome maturation	Gene Ontology	1	7	0.0221455	0.118754	ADRB2	http://amigo.geneontology.org/amigo/term/GO:1901098
GO:1901796	BP	regulation of signal transduction by p53 class mediator	Gene Ontology	1	131	0.30933	0.357206	RFC3	http://amigo.geneontology.org/amigo/term/GO:1901796
GO:1901998	BP	toxin transport	Gene Ontology	1	41	0.110968	0.181774	COPB2	http://amigo.geneontology.org/amigo/term/GO:1901998
GO:1902414	BP	protein localization to cell junction	Gene Ontology	1	8	0.0248793	0.118754	JAM3	http://amigo.geneontology.org/amigo/term/GO:1902414
GO:1902570	BP	protein localization to nucleolus	Gene Ontology	1	7	0.0221455	0.118754	RAN	http://amigo.geneontology.org/amigo/term/GO:1902570
GO:1902600	BP	proton transmembrane transport	Gene Ontology	2	109	0.0388015	0.124107	COX10|VMA21	http://amigo.geneontology.org/amigo/term/GO:1902600
GO:1903508	BP	positive regulation of nucleic acid-templated transcription	Gene Ontology	1	84	0.211935	0.267386	PSMC3IP	http://amigo.geneontology.org/amigo/term/GO:1903508
GO:1904115	CC	axon cytoplasm	Gene Ontology	1	57	0.149953	0.217636	KIF1A	http://amigo.geneontology.org/amigo/term/GO:1904115
GO:1904504	BP	positive regulation of lipophagy	Gene Ontology	1	5	0.0166551	0.118032	ADRB2	http://amigo.geneontology.org/amigo/term/GO:1904504
GO:1904646	BP	cellular response to amyloid-beta	Gene Ontology	1	41	0.110968	0.181774	ADRB2	http://amigo.geneontology.org/amigo/term/GO:1904646
GO:1904667	BP	negative regulation of ubiquitin protein ligase activity	Gene Ontology	1	9	0.0276056	0.118754	USP44	http://amigo.geneontology.org/amigo/term/GO:1904667
GO:1904837	BP	beta-catenin-TCF complex assembly	Gene Ontology	2	29	0.00341436	0.0603835	TCF4|TCF7L2	http://amigo.geneontology.org/amigo/term/GO:1904837
GO:1904951	BP	positive regulation of establishment of protein localization	Gene Ontology	1	6	0.0194042	0.118032	CORO2B	http://amigo.geneontology.org/amigo/term/GO:1904951
GO:1905007	BP	positive regulation of epithelial to mesenchymal transition involved in endocardial cushion formation	Gene Ontology	1	5	0.0166551	0.118032	TGFBR1	http://amigo.geneontology.org/amigo/term/GO:1905007
GO:1905515	BP	non-motile cilium assembly	Gene Ontology	1	46	0.123337	0.192148	DISC1	http://amigo.geneontology.org/amigo/term/GO:1905515
GO:1990048	BP	anterograde neuronal dense core vesicle transport	Gene Ontology	1	5	0.0166551	0.118032	KIF1A	http://amigo.geneontology.org/amigo/term/GO:1990048
GO:1990049	BP	retrograde neuronal dense core vesicle transport	Gene Ontology	1	5	0.0166551	0.118032	KIF1A	http://amigo.geneontology.org/amigo/term/GO:1990049
GO:1990349	BP	gap junction-mediated intercellular transport	Gene Ontology	1	6	0.0194042	0.118032	TNPO1	http://amigo.geneontology.org/amigo/term/GO:1990349
GO:1990782	MF	protein tyrosine kinase binding	Gene Ontology	1	30	0.0831431	0.157856	KHDRBS1	http://amigo.geneontology.org/amigo/term/GO:1990782
GO:1990837	MF	sequence-specific double-stranded DNA binding	Gene Ontology	6	553	0.00493846	0.0725574	HNRNPDL|SIX1|ZBTB43|ZSCAN31|HNRNPAB|FOXN2	http://amigo.geneontology.org/amigo/term/GO:1990837
GO:1990904	CC	ribonucleoprotein complex	Gene Ontology	1	156	0.356174	0.395979	HNRNPAB	http://amigo.geneontology.org/amigo/term/GO:1990904
GO:2000060	BP	positive regulation of ubiquitin-dependent protein catabolic process	Gene Ontology	1	17	0.0491452	0.136215	DISC1	http://amigo.geneontology.org/amigo/term/GO:2000060
GO:2000114	BP	regulation of establishment of cell polarity	Gene Ontology	1	19	0.0544558	0.139424	KANK1	http://amigo.geneontology.org/amigo/term/GO:2000114
GO:2000379	BP	positive regulation of reactive oxygen species metabolic process	Gene Ontology	1	27	0.0754059	0.153545	GRB2	http://amigo.geneontology.org/amigo/term/GO:2000379
GO:2000481	BP	positive regulation of cAMP-dependent protein kinase activity	Gene Ontology	1	6	0.0194042	0.118032	ADRB2	http://amigo.geneontology.org/amigo/term/GO:2000481
GO:2000675	BP	negative regulation of type B pancreatic cell apoptotic process	Gene Ontology	2	6	0.000214408	0.0120447	TCF4|TCF7L2	http://amigo.geneontology.org/amigo/term/GO:2000675
GO:2000969	BP	positive regulation of AMPA receptor activity	Gene Ontology	1	8	0.0248793	0.118754	ADRB2	http://amigo.geneontology.org/amigo/term/GO:2000969
GO:2001014	BP	regulation of skeletal muscle cell differentiation	Gene Ontology	1	6	0.0194042	0.118032	SIX1	http://amigo.geneontology.org/amigo/term/GO:2001014
GO:2001235	BP	positive regulation of apoptotic signaling pathway	Gene Ontology	1	23	0.064989	0.146034	TGFBR1	http://amigo.geneontology.org/amigo/term/GO:2001235
GO:2001237	BP	negative regulation of extrinsic apoptotic signaling pathway	Gene Ontology	3	35	0.000166908	0.0114266	TCF4|TGFBR1|TCF7L2	http://amigo.geneontology.org/amigo/term/GO:2001237
