# Supplementary material for: MicroRNA editing patterns in Huntington’s disease
Source: Sci Rep. 2022 Feb 24;12:3173. doi: 10.1038/s41598-022-06970-6 (PMC8873361; doi:10.1038/s41598-022-06970-6)
Supplement: Supplementary file 2 — Supplementary Information 2. [file 41598_2022_6970_MOESM2_ESM.zip › SupplementaryTables-r2/Table S14.xlsx]

## Sheet: Table S14
Table S14. The result of KEGG pathway analysis with 308 new targets by KOBAS3.0.
#Term	Database	ID	Input number	Background number	P-Value	Corrected P-Value	Input	Hyperlink
Colorectal cancer	KEGG PATHWAY	hsa05210	4	86	0.000122695	0.0114266	TCF4|TGFBR1|GRB2|TCF7L2	http://www.genome.jp/kegg-bin/show_pathway?hsa05210/hsa:7046%09red/hsa:6934%09red/hsa:2885%09red
Fanconi anemia pathway	KEGG PATHWAY	hsa03460	3	54	0.000557003	0.0222216	CENPS|BRIP1|CENPS-CORT	http://www.genome.jp/kegg-bin/show_pathway?hsa03460/hsa:83990%09red/hsa:100526739%09red
Endometrial cancer	KEGG PATHWAY	hsa05213	3	58	0.000679582	0.0243781	TCF4|GRB2|TCF7L2	http://www.genome.jp/kegg-bin/show_pathway?hsa05213/hsa:2885%09red/hsa:6934%09red
Gastric cancer	KEGG PATHWAY	hsa05226	4	149	0.000921013	0.0299876	TCF4|TGFBR1|GRB2|TCF7L2	http://www.genome.jp/kegg-bin/show_pathway?hsa05226/hsa:7046%09red/hsa:6934%09red/hsa:2885%09red
Acute myeloid leukemia	KEGG PATHWAY	hsa05221	3	66	0.000973421	0.0299876	TCF4|GRB2|TCF7L2	http://www.genome.jp/kegg-bin/show_pathway?hsa05221/hsa:2885%09red/hsa:6934%09red
Adherens junction	KEGG PATHWAY	hsa04520	3	72	0.00123939	0.0328782	TCF4|TGFBR1|TCF7L2	http://www.genome.jp/kegg-bin/show_pathway?hsa04520/hsa:7046%09red/hsa:6934%09red
Hepatocellular carcinoma	KEGG PATHWAY	hsa05225	4	168	0.00141882	0.0339828	TCF4|TGFBR1|GRB2|TCF7L2	http://www.genome.jp/kegg-bin/show_pathway?hsa05225/hsa:7046%09red/hsa:6934%09red/hsa:2885%09red
Prostate cancer	KEGG PATHWAY	hsa05215	3	97	0.0028217	0.0518215	TCF4|GRB2|TCF7L2	http://www.genome.jp/kegg-bin/show_pathway?hsa05215/hsa:2885%09red/hsa:6934%09red
RNA polymerase	KEGG PATHWAY	hsa03020	2	31	0.00386286	0.063604	POLR1E|POLR3C	http://www.genome.jp/kegg-bin/show_pathway?hsa03020/hsa:10623%09red/hsa:64425%09red
Thyroid cancer	KEGG PATHWAY	hsa05216	2	37	0.00536235	0.0731578	TCF4|TCF7L2	http://www.genome.jp/kegg-bin/show_pathway?hsa05216/hsa:6934%09red
FoxO signaling pathway	KEGG PATHWAY	hsa04068	3	132	0.00652131	0.0819454	PCK2|TGFBR1|GRB2	http://www.genome.jp/kegg-bin/show_pathway?hsa04068/hsa:7046%09red/hsa:5106%09red/hsa:2885%09red
Insulin signaling pathway	KEGG PATHWAY	hsa04910	3	137	0.00720618	0.0860238	PCK2|SOCS7|GRB2	http://www.genome.jp/kegg-bin/show_pathway?hsa04910/hsa:2885%09red/hsa:5106%09red/hsa:122809%09red
Breast cancer	KEGG PATHWAY	hsa05224	3	147	0.0086998	0.0954978	TCF4|GRB2|TCF7L2	http://www.genome.jp/kegg-bin/show_pathway?hsa05224/hsa:2885%09red/hsa:6934%09red
Hippo signaling pathway	KEGG PATHWAY	hsa04390	3	154	0.00984539	0.101101	TCF4|TGFBR1|TCF7L2	http://www.genome.jp/kegg-bin/show_pathway?hsa04390/hsa:7046%09red/hsa:6934%09red
Jak-STAT signaling pathway	KEGG PATHWAY	hsa04630	3	162	0.0112573	0.113166	SOCS7|GRB2|TIFA	http://www.genome.jp/kegg-bin/show_pathway?hsa04630/hsa:2885%09red/hsa:50616%09red/hsa:122809%09red
Herpes simplex virus 1 infection	KEGG PATHWAY	hsa05168	5	492	0.0130576	0.118032	ZNF264|ZNF699|ZNF548|ZNF354C|ZNF3	http://www.genome.jp/kegg-bin/show_pathway?hsa05168/hsa:114026%09red/hsa:147694%09red/hsa:7551%09red/hsa:374879%09red/hsa:30832%09red
Basal cell carcinoma	KEGG PATHWAY	hsa05217	2	63	0.0143595	0.118032	TCF4|TCF7L2	http://www.genome.jp/kegg-bin/show_pathway?hsa05217/hsa:6934%09red
Human papillomavirus infection	KEGG PATHWAY	hsa05165	4	330	0.0145644	0.118032	TCF4|GRB2|VMA21|TCF7L2	http://www.genome.jp/kegg-bin/show_pathway?hsa05165/hsa:2885%09red/hsa:8992%09red/hsa:6934%09red
Prolactin signaling pathway	KEGG PATHWAY	hsa04917	2	70	0.017424	0.118032	SOCS7|GRB2	http://www.genome.jp/kegg-bin/show_pathway?hsa04917/hsa:2885%09red/hsa:122809%09red
Epithelial cell signaling in Helicobacter pylori infection	KEGG PATHWAY	hsa05120	2	70	0.017424	0.118032	VMA21|JAM3	http://www.genome.jp/kegg-bin/show_pathway?hsa05120/hsa:8992%09red/hsa:83700%09red
Chronic myeloid leukemia	KEGG PATHWAY	hsa05220	2	76	0.0202509	0.118754	TGFBR1|GRB2	http://www.genome.jp/kegg-bin/show_pathway?hsa05220/hsa:7046%09red/hsa:2885%09red
Arrhythmogenic right ventricular cardiomyopathy (ARVC)	KEGG PATHWAY	hsa05412	2	77	0.0207395	0.118754	TCF4|TCF7L2	http://www.genome.jp/kegg-bin/show_pathway?hsa05412/hsa:6934%09red
Melanogenesis	KEGG PATHWAY	hsa04916	2	101	0.033868	0.12345	TCF4|TCF7L2	http://www.genome.jp/kegg-bin/show_pathway?hsa04916/hsa:6934%09red
Th17 cell differentiation	KEGG PATHWAY	hsa04659	2	107	0.0375437	0.124107	TGFBR1|TIFA	http://www.genome.jp/kegg-bin/show_pathway?hsa04659/hsa:7046%09red/hsa:50616%09red
Metabolic pathways	KEGG PATHWAY	hsa01100	8	1433	0.0492087	0.136215	HSD17B12|NUDT9|VMA21|NT5E|CHSY1|PCK2|COX10|MTMR4	http://www.genome.jp/kegg-bin/show_pathway?hsa01100/hsa:4907%09red/hsa:8992%09red/hsa:1352%09red/hsa:51144%09red/hsa:5106%09red/hsa:53343%09red/hsa:22856%09red/hsa:9110%09red
Osteoclast differentiation	KEGG PATHWAY	hsa04380	2	128	0.0515158	0.139424	TGFBR1|GRB2	http://www.genome.jp/kegg-bin/show_pathway?hsa04380/hsa:7046%09red/hsa:2885%09red
Purine metabolism	KEGG PATHWAY	hsa00230	2	130	0.0529305	0.139424	NUDT9|NT5E	http://www.genome.jp/kegg-bin/show_pathway?hsa00230/hsa:4907%09red/hsa:53343%09red
Relaxin signaling pathway	KEGG PATHWAY	hsa04926	2	130	0.0529305	0.139424	TGFBR1|GRB2	http://www.genome.jp/kegg-bin/show_pathway?hsa04926/hsa:7046%09red/hsa:2885%09red
Oxidative phosphorylation	KEGG PATHWAY	hsa00190	2	133	0.0550784	0.139893	COX10|VMA21	http://www.genome.jp/kegg-bin/show_pathway?hsa00190/hsa:8992%09red/hsa:1352%09red
Glycosaminoglycan biosynthesis - chondroitin sulfate / dermatan sulfate	KEGG PATHWAY	hsa00532	1	20	0.0571001	0.141271	CHSY1	http://www.genome.jp/kegg-bin/show_pathway?hsa00532/hsa:22856%09red
Estrogen signaling pathway	KEGG PATHWAY	hsa04915	2	138	0.0587253	0.144427	NCOA2|GRB2	http://www.genome.jp/kegg-bin/show_pathway?hsa04915/hsa:10499%09red/hsa:2885%09red
Pathways in cancer	KEGG PATHWAY	hsa05200	4	530	0.0631695	0.146034	TCF4|TGFBR1|GRB2|TCF7L2	http://www.genome.jp/kegg-bin/show_pathway?hsa05200/hsa:7046%09red/hsa:6934%09red/hsa:2885%09red
Cell adhesion molecules (CAMs)	KEGG PATHWAY	hsa04514	2	146	0.0647284	0.146034	GLG1|JAM3	http://www.genome.jp/kegg-bin/show_pathway?hsa04514/hsa:2734%09red/hsa:83700%09red
Mismatch repair	KEGG PATHWAY	hsa03430	1	23	0.064989	0.146034	RFC3	http://www.genome.jp/kegg-bin/show_pathway?hsa03430/hsa:5983%09red
Proximal tubule bicarbonate reclamation	KEGG PATHWAY	hsa04964	1	23	0.064989	0.146034	PCK2	http://www.genome.jp/kegg-bin/show_pathway?hsa04964/hsa:5106%09red
Cushing syndrome	KEGG PATHWAY	hsa04934	2	155	0.071716	0.153163	TCF4|TCF7L2	http://www.genome.jp/kegg-bin/show_pathway?hsa04934/hsa:6934%09red
Biosynthesis of unsaturated fatty acids	KEGG PATHWAY	hsa01040	1	27	0.0754059	0.153545	HSD17B12	http://www.genome.jp/kegg-bin/show_pathway?hsa01040/hsa:51144%09red
Fatty acid elongation	KEGG PATHWAY	hsa00062	1	27	0.0754059	0.153545	HSD17B12	http://www.genome.jp/kegg-bin/show_pathway?hsa00062/hsa:51144%09red
Collecting duct acid secretion	KEGG PATHWAY	hsa04966	1	27	0.0754059	0.153545	VMA21	http://www.genome.jp/kegg-bin/show_pathway?hsa04966/hsa:8992%09red
Wnt signaling pathway	KEGG PATHWAY	hsa04310	2	160	0.0756993	0.153815	TCF4|TCF7L2	http://www.genome.jp/kegg-bin/show_pathway?hsa04310/hsa:6934%09red
Phototransduction	KEGG PATHWAY	hsa04744	1	28	0.0779921	0.156082	GUCA1B	http://www.genome.jp/kegg-bin/show_pathway?hsa04744/hsa:2979%09red
Hepatitis B	KEGG PATHWAY	hsa05161	2	163	0.0781226	0.156082	TGFBR1|GRB2	http://www.genome.jp/kegg-bin/show_pathway?hsa05161/hsa:7046%09red/hsa:2885%09red
RNA transport	KEGG PATHWAY	hsa03013	2	165	0.0797517	0.157032	RAN|EIF2S2	http://www.genome.jp/kegg-bin/show_pathway?hsa03013/hsa:8894%09red/hsa:5901%09red
Nicotinate and nicotinamide metabolism	KEGG PATHWAY	hsa00760	1	30	0.0831431	0.157856	NT5E	http://www.genome.jp/kegg-bin/show_pathway?hsa00760/hsa:4907%09red
Citrate cycle (TCA cycle)	KEGG PATHWAY	hsa00020	1	30	0.0831431	0.157856	PCK2	http://www.genome.jp/kegg-bin/show_pathway?hsa00020/hsa:5106%09red
DNA replication	KEGG PATHWAY	hsa03030	1	36	0.0984254	0.169363	RFC3	http://www.genome.jp/kegg-bin/show_pathway?hsa03030/hsa:5983%09red
Pyruvate metabolism	KEGG PATHWAY	hsa00620	1	39	0.105972	0.178369	PCK2	http://www.genome.jp/kegg-bin/show_pathway?hsa00620/hsa:5106%09red
Homologous recombination	KEGG PATHWAY	hsa03440	1	41	0.110968	0.181774	BRIP1	http://www.genome.jp/kegg-bin/show_pathway?hsa03440/hsa:83990%09red
Porphyrin and chlorophyll metabolism	KEGG PATHWAY	hsa00860	1	42	0.113455	0.182101	COX10	http://www.genome.jp/kegg-bin/show_pathway?hsa00860/hsa:1352%09red
Type II diabetes mellitus	KEGG PATHWAY	hsa04930	1	46	0.123337	0.192148	SOCS7	http://www.genome.jp/kegg-bin/show_pathway?hsa04930/hsa:122809%09red
Nucleotide excision repair	KEGG PATHWAY	hsa03420	1	47	0.12579	0.1947	RFC3	http://www.genome.jp/kegg-bin/show_pathway?hsa03420/hsa:5983%09red
Human T-cell leukemia virus 1 infection	KEGG PATHWAY	hsa05166	2	219	0.12723	0.196575	RAN|TGFBR1	http://www.genome.jp/kegg-bin/show_pathway?hsa05166/hsa:7046%09red/hsa:5901%09red
Vibrio cholerae infection	KEGG PATHWAY	hsa05110	1	50	0.13311	0.201139	VMA21	http://www.genome.jp/kegg-bin/show_pathway?hsa05110/hsa:8992%09red
Thermogenesis	KEGG PATHWAY	hsa04714	2	231	0.138532	0.207039	COX10|GRB2	http://www.genome.jp/kegg-bin/show_pathway?hsa04714/hsa:2885%09red/hsa:1352%09red
Regulation of lipolysis in adipocytes	KEGG PATHWAY	hsa04923	1	55	0.145174	0.214614	ADRB2	http://www.genome.jp/kegg-bin/show_pathway?hsa04923/hsa:154%09red
Fatty acid metabolism	KEGG PATHWAY	hsa01212	1	57	0.149953	0.217636	HSD17B12	http://www.genome.jp/kegg-bin/show_pathway?hsa01212/hsa:51144%09red
Pyrimidine metabolism	KEGG PATHWAY	hsa00240	1	57	0.149953	0.217636	NT5E	http://www.genome.jp/kegg-bin/show_pathway?hsa00240/hsa:4907%09red
Steroid hormone biosynthesis	KEGG PATHWAY	hsa00140	1	60	0.157071	0.223885	HSD17B12	http://www.genome.jp/kegg-bin/show_pathway?hsa00140/hsa:51144%09red
Cytosolic DNA-sensing pathway	KEGG PATHWAY	hsa04623	1	63	0.164131	0.230507	POLR3C	http://www.genome.jp/kegg-bin/show_pathway?hsa04623/hsa:10623%09red
Inflammatory bowel disease (IBD)	KEGG PATHWAY	hsa05321	1	65	0.168805	0.234998	TIFA	http://www.genome.jp/kegg-bin/show_pathway?hsa05321/hsa:50616%09red
Non-small cell lung cancer	KEGG PATHWAY	hsa05223	1	66	0.171132	0.236857	GRB2	http://www.genome.jp/kegg-bin/show_pathway?hsa05223/hsa:2885%09red
Aminoacyl-tRNA biosynthesis	KEGG PATHWAY	hsa00970	1	66	0.171132	0.236857	RARS2	http://www.genome.jp/kegg-bin/show_pathway?hsa00970/hsa:57038%09red
Glycolysis / Gluconeogenesis	KEGG PATHWAY	hsa00010	1	68	0.175767	0.24014	PCK2	http://www.genome.jp/kegg-bin/show_pathway?hsa00010/hsa:5106%09red
Fc epsilon RI signaling pathway	KEGG PATHWAY	hsa04664	1	68	0.175767	0.24014	GRB2	http://www.genome.jp/kegg-bin/show_pathway?hsa04664/hsa:2885%09red
Adipocytokine signaling pathway	KEGG PATHWAY	hsa04920	1	69	0.178075	0.241908	PCK2	http://www.genome.jp/kegg-bin/show_pathway?hsa04920/hsa:5106%09red
Renal cell carcinoma	KEGG PATHWAY	hsa05211	1	69	0.178075	0.241908	GRB2	http://www.genome.jp/kegg-bin/show_pathway?hsa05211/hsa:2885%09red
Renin secretion	KEGG PATHWAY	hsa04924	1	69	0.178075	0.241908	ADRB2	http://www.genome.jp/kegg-bin/show_pathway?hsa04924/hsa:154%09red
Inositol phosphate metabolism	KEGG PATHWAY	hsa00562	1	74	0.189519	0.251376	MTMR4	http://www.genome.jp/kegg-bin/show_pathway?hsa00562/hsa:9110%09red
Pancreatic cancer	KEGG PATHWAY	hsa05212	1	75	0.191788	0.252981	TGFBR1	http://www.genome.jp/kegg-bin/show_pathway?hsa05212/hsa:7046%09red
Glioma	KEGG PATHWAY	hsa05214	1	75	0.191788	0.252981	GRB2	http://www.genome.jp/kegg-bin/show_pathway?hsa05214/hsa:2885%09red
PPAR signaling pathway	KEGG PATHWAY	hsa03320	1	76	0.194052	0.25456	PCK2	http://www.genome.jp/kegg-bin/show_pathway?hsa03320/hsa:5106%09red
Synaptic vesicle cycle	KEGG PATHWAY	hsa04721	1	78	0.19856	0.258344	VMA21	http://www.genome.jp/kegg-bin/show_pathway?hsa04721/hsa:8992%09red
Cytokine-cytokine receptor interaction	KEGG PATHWAY	hsa04060	2	294	0.200745	0.259849	TGFBR1|TIFA	http://www.genome.jp/kegg-bin/show_pathway?hsa04060/hsa:7046%09red/hsa:50616%09red
EGFR tyrosine kinase inhibitor resistance	KEGG PATHWAY	hsa01521	1	79	0.200805	0.259849	GRB2	http://www.genome.jp/kegg-bin/show_pathway?hsa01521/hsa:2885%09red
MAPK signaling pathway	KEGG PATHWAY	hsa04010	2	295	0.201761	0.260733	TGFBR1|GRB2	http://www.genome.jp/kegg-bin/show_pathway?hsa04010/hsa:7046%09red/hsa:2885%09red
B cell receptor signaling pathway	KEGG PATHWAY	hsa04662	1	82	0.207501	0.264571	GRB2	http://www.genome.jp/kegg-bin/show_pathway?hsa04662/hsa:2885%09red
ErbB signaling pathway	KEGG PATHWAY	hsa04012	1	85	0.214142	0.269441	GRB2	http://www.genome.jp/kegg-bin/show_pathway?hsa04012/hsa:2885%09red
Gap junction	KEGG PATHWAY	hsa04540	1	88	0.220728	0.276634	GRB2	http://www.genome.jp/kegg-bin/show_pathway?hsa04540/hsa:2885%09red
Salivary secretion	KEGG PATHWAY	hsa04970	1	90	0.225088	0.28136	ADRB2	http://www.genome.jp/kegg-bin/show_pathway?hsa04970/hsa:154%09red
Rheumatoid arthritis	KEGG PATHWAY	hsa05323	1	91	0.227259	0.282595	VMA21	http://www.genome.jp/kegg-bin/show_pathway?hsa05323/hsa:8992%09red
GnRH signaling pathway	KEGG PATHWAY	hsa04912	1	93	0.231583	0.28537	GRB2	http://www.genome.jp/kegg-bin/show_pathway?hsa04912/hsa:2885%09red
TGF-beta signaling pathway	KEGG PATHWAY	hsa04350	1	94	0.233736	0.287282	TGFBR1	http://www.genome.jp/kegg-bin/show_pathway?hsa04350/hsa:7046%09red
Endocrine resistance	KEGG PATHWAY	hsa01522	1	98	0.242288	0.294759	GRB2	http://www.genome.jp/kegg-bin/show_pathway?hsa01522/hsa:2885%09red
Choline metabolism in cancer	KEGG PATHWAY	hsa05231	1	99	0.244412	0.295834	GRB2	http://www.genome.jp/kegg-bin/show_pathway?hsa05231/hsa:2885%09red
Phosphatidylinositol signaling system	KEGG PATHWAY	hsa04070	1	99	0.244412	0.295834	MTMR4	http://www.genome.jp/kegg-bin/show_pathway?hsa04070/hsa:9110%09red
AGE-RAGE signaling pathway in diabetic complications	KEGG PATHWAY	hsa04933	1	100	0.246529	0.297267	TGFBR1	http://www.genome.jp/kegg-bin/show_pathway?hsa04933/hsa:7046%09red
Chagas disease (American trypanosomiasis)	KEGG PATHWAY	hsa05142	1	103	0.252846	0.303733	TGFBR1	http://www.genome.jp/kegg-bin/show_pathway?hsa05142/hsa:7046%09red
T cell receptor signaling pathway	KEGG PATHWAY	hsa04660	1	103	0.252846	0.303733	GRB2	http://www.genome.jp/kegg-bin/show_pathway?hsa04660/hsa:2885%09red
Ribosome biogenesis in eukaryotes	KEGG PATHWAY	hsa03008	1	105	0.257028	0.308369	RAN	http://www.genome.jp/kegg-bin/show_pathway?hsa03008/hsa:5901%09red
Glucagon signaling pathway	KEGG PATHWAY	hsa04922	1	106	0.25911	0.310477	PCK2	http://www.genome.jp/kegg-bin/show_pathway?hsa04922/hsa:5106%09red
PI3K-Akt signaling pathway	KEGG PATHWAY	hsa04151	2	354	0.262409	0.313251	PCK2|GRB2	http://www.genome.jp/kegg-bin/show_pathway?hsa04151/hsa:2885%09red/hsa:5106%09red
Insulin resistance	KEGG PATHWAY	hsa04931	1	108	0.263258	0.313871	PCK2	http://www.genome.jp/kegg-bin/show_pathway?hsa04931/hsa:5106%09red
Leukocyte transendothelial migration	KEGG PATHWAY	hsa04670	1	112	0.271483	0.321671	JAM3	http://www.genome.jp/kegg-bin/show_pathway?hsa04670/hsa:83700%09red
Neurotrophin signaling pathway	KEGG PATHWAY	hsa04722	1	119	0.28566	0.335967	GRB2	http://www.genome.jp/kegg-bin/show_pathway?hsa04722/hsa:2885%09red
Thyroid hormone signaling pathway	KEGG PATHWAY	hsa04919	1	119	0.28566	0.335967	NCOA2	http://www.genome.jp/kegg-bin/show_pathway?hsa04919/hsa:10499%09red
AMPK signaling pathway	KEGG PATHWAY	hsa04152	1	120	0.287663	0.337906	PCK2	http://www.genome.jp/kegg-bin/show_pathway?hsa04152/hsa:5106%09red
Lysosome	KEGG PATHWAY	hsa04142	1	123	0.293638	0.344079	SUMF1	http://www.genome.jp/kegg-bin/show_pathway?hsa04142/hsa:285362%09red
Autophagy - animal	KEGG PATHWAY	hsa04140	1	128	0.303486	0.351734	MTMR4	http://www.genome.jp/kegg-bin/show_pathway?hsa04140/hsa:9110%09red
Natural killer cell mediated cytotoxicity	KEGG PATHWAY	hsa04650	1	131	0.30933	0.357206	GRB2	http://www.genome.jp/kegg-bin/show_pathway?hsa04650/hsa:2885%09red
Apelin signaling pathway	KEGG PATHWAY	hsa04371	1	137	0.320871	0.366545	TGFBR1	http://www.genome.jp/kegg-bin/show_pathway?hsa04371/hsa:7046%09red
Signaling pathways regulating pluripotency of stem cells	KEGG PATHWAY	hsa04550	1	140	0.32657	0.370397	GRB2	http://www.genome.jp/kegg-bin/show_pathway?hsa04550/hsa:2885%09red
Phospholipase D signaling pathway	KEGG PATHWAY	hsa04072	1	148	0.341537	0.383727	GRB2	http://www.genome.jp/kegg-bin/show_pathway?hsa04072/hsa:2885%09red
Adrenergic signaling in cardiomyocytes	KEGG PATHWAY	hsa04261	1	149	0.343384	0.385185	ADRB2	http://www.genome.jp/kegg-bin/show_pathway?hsa04261/hsa:154%09red
Phagosome	KEGG PATHWAY	hsa04145	1	152	0.348896	0.389702	VMA21	http://www.genome.jp/kegg-bin/show_pathway?hsa04145/hsa:8992%09red
mTOR signaling pathway	KEGG PATHWAY	hsa04150	1	153	0.350723	0.391286	GRB2	http://www.genome.jp/kegg-bin/show_pathway?hsa04150/hsa:2885%09red
Hepatitis C	KEGG PATHWAY	hsa05160	1	155	0.354362	0.394424	GRB2	http://www.genome.jp/kegg-bin/show_pathway?hsa05160/hsa:2885%09red
Cellular senescence	KEGG PATHWAY	hsa04218	1	160	0.363371	0.401178	TGFBR1	http://www.genome.jp/kegg-bin/show_pathway?hsa04218/hsa:7046%09red
cGMP-PKG signaling pathway	KEGG PATHWAY	hsa04022	1	167	0.375774	0.412488	ADRB2	http://www.genome.jp/kegg-bin/show_pathway?hsa04022/hsa:154%09red
Tight junction	KEGG PATHWAY	hsa04530	1	170	0.381017	0.417283	JAM3	http://www.genome.jp/kegg-bin/show_pathway?hsa04530/hsa:83700%09red
Alzheimer disease	KEGG PATHWAY	hsa05010	1	171	0.382754	0.418227	RTN3	http://www.genome.jp/kegg-bin/show_pathway?hsa05010/hsa:10313%09red
Alcoholism	KEGG PATHWAY	hsa05034	1	180	0.398178	0.433097	GRB2	http://www.genome.jp/kegg-bin/show_pathway?hsa05034/hsa:2885%09red
Axon guidance	KEGG PATHWAY	hsa04360	1	181	0.399868	0.434441	ENAH	http://www.genome.jp/kegg-bin/show_pathway?hsa04360/hsa:55740%09red
Transcriptional misregulation in cancer	KEGG PATHWAY	hsa05202	1	186	0.408247	0.441536	SIX1	http://www.genome.jp/kegg-bin/show_pathway?hsa05202/hsa:6495%09red
Chemokine signaling pathway	KEGG PATHWAY	hsa04062	1	190	0.414867	0.446672	GRB2	http://www.genome.jp/kegg-bin/show_pathway?hsa04062/hsa:2885%09red
Calcium signaling pathway	KEGG PATHWAY	hsa04020	1	193	0.419784	0.450949	ADRB2	http://www.genome.jp/kegg-bin/show_pathway?hsa04020/hsa:154%09red
Focal adhesion	KEGG PATHWAY	hsa04510	1	199	0.429495	0.460345	GRB2	http://www.genome.jp/kegg-bin/show_pathway?hsa04510/hsa:2885%09red
Viral carcinogenesis	KEGG PATHWAY	hsa05203	1	201	0.432696	0.46222	GRB2	http://www.genome.jp/kegg-bin/show_pathway?hsa05203/hsa:2885%09red
Proteoglycans in cancer	KEGG PATHWAY	hsa05205	1	203	0.435879	0.4651	GRB2	http://www.genome.jp/kegg-bin/show_pathway?hsa05205/hsa:2885%09red
Rap1 signaling pathway	KEGG PATHWAY	hsa04015	1	210	0.446882	0.474719	ENAH	http://www.genome.jp/kegg-bin/show_pathway?hsa04015/hsa:55740%09red
cAMP signaling pathway	KEGG PATHWAY	hsa04024	1	214	0.453074	0.479164	ADRB2	http://www.genome.jp/kegg-bin/show_pathway?hsa04024/hsa:154%09red
Regulation of actin cytoskeleton	KEGG PATHWAY	hsa04810	1	214	0.453074	0.479164	ENAH	http://www.genome.jp/kegg-bin/show_pathway?hsa04810/hsa:55740%09red
Human cytomegalovirus infection	KEGG PATHWAY	hsa05163	1	225	0.469749	0.494609	GRB2	http://www.genome.jp/kegg-bin/show_pathway?hsa05163/hsa:2885%09red
Ras signaling pathway	KEGG PATHWAY	hsa04014	1	232	0.480097	0.504392	GRB2	http://www.genome.jp/kegg-bin/show_pathway?hsa04014/hsa:2885%09red
Endocytosis	KEGG PATHWAY	hsa04144	1	244	0.497373	0.520253	TGFBR1	http://www.genome.jp/kegg-bin/show_pathway?hsa04144/hsa:7046%09red
MicroRNAs in cancer	KEGG PATHWAY	hsa05206	1	299	0.569551	0.58866	GRB2	http://www.genome.jp/kegg-bin/show_pathway?hsa05206/hsa:2885%09red
Neuroactive ligand-receptor interaction	KEGG PATHWAY	hsa04080	1	338	0.614411	0.627554	ADRB2	http://www.genome.jp/kegg-bin/show_pathway?hsa04080/hsa:154%09red
