# Supplementary material for: MicroRNA editing patterns in Huntington’s disease
Source: Sci Rep. 2022 Feb 24;12:3173. doi: 10.1038/s41598-022-06970-6 (PMC8873361; doi:10.1038/s41598-022-06970-6)
Supplement: Supplementary file 2 — Supplementary Information 2. [file 41598_2022_6970_MOESM2_ESM.zip › SupplementaryTables-r2/Table S2.xlsx]

## Sheet: Table S2
Table S2. The PAR-CLIP sequencing profiles used to predict the original and edited targets of has-mir-10b-5p.
SRA Accession No.	Immunoprecipitated_protein	Tissue or cell line	No.of raw reads	No. of valid reads	Platform	References
SRR048973	AGO1	HEK 293	4155911	1408525	Illumina Genome Analyzer	Transcriptome-wide identification of RNA-binding protein and microRNA target sites by PAR-CLIP
SRR048974	AGO2	HEK 293	4588647	293417	Illumina Genome Analyzer	Transcriptome-wide identification of RNA-binding protein and microRNA target sites by PAR-CLIP
SRR048975	AGO2	HEK 293	4122692	136692	Illumina Genome Analyzer	Transcriptome-wide identification of RNA-binding protein and microRNA target sites by PAR-CLIP
SRR048976	AGO3	HEK 293	6434465	794068	Illumina Genome Analyzer	Transcriptome-wide identification of RNA-binding protein and microRNA target sites by PAR-CLIP
SRR048977	AGO3	HEK 293	4856438	19715	Illumina Genome Analyzer	Transcriptome-wide identification of RNA-binding protein and microRNA target sites by PAR-CLIP
SRR048978	AGO4	HEK 293	3779615	112450	Illumina Genome Analyzer	Transcriptome-wide identification of RNA-binding protein and microRNA target sites by PAR-CLIP
SRR048979	AGO4	HEK 293	5910153	910521	Illumina Genome Analyzer	Transcriptome-wide identification of RNA-binding protein and microRNA target sites by PAR-CLIP
SRR650318	AGO1	HEK 293	28451979	8669789	Illumina Genome Analyzer IIx	Circular RNAs are a large class of animal RNAs with regulatory potency
SRR650319	AGO1	HEK 293	19388137	9044228	Illumina Genome Analyzer IIx	Circular RNAs are a large class of animal RNAs with regulatory potency
SRR650320	AGO1	HEK 293	17964796	3034331	Illumina Genome Analyzer IIx	Circular RNAs are a large class of animal RNAs with regulatory potency
SRR650321	AGO2	HEK 293	32246213	15699447	Illumina Genome Analyzer IIx	Circular RNAs are a large class of animal RNAs with regulatory potency
