# Supplementary material for: MicroRNA editing patterns in Huntington’s disease
Source: Sci Rep. 2022 Feb 24;12:3173. doi: 10.1038/s41598-022-06970-6 (PMC8873361; doi:10.1038/s41598-022-06970-6)
Supplement: Supplementary file 2 — Supplementary Information 2. [file 41598_2022_6970_MOESM2_ESM.zip › SupplementaryTables-r2/Table S4.xlsx]

## Sheet: Table S4
Table S4. The 27 A-to-I(G) editing sites identified in the selected samples.
No.	SRR1759248_ME_ID	miRNA	ME_Position_in_PremiR	WT_Nucl	ME_Nucl	ME_Reads_Num	Norm_ME_Num(TPTM)	Total_Reads_Num	Norm_Total_Num(TPTM)	ME_Percent	P_value	Corrected_P_value	miR_Chr	miR_Strand	PremiR_Start	PremiR_End	ME_Genome_Position	5'_Mature_Start	5'_Mature_End	3'_Mature_Start	3'_Mature_End	ME_Category	SRR1759249_ME_ID	miRNA	ME_Position_in_PremiR	WT_Nucl	ME_Nucl	ME_Reads_Num	Norm_ME_Num(TPTM)	Total_Reads_Num	Norm_Total_Num(TPTM)	ME_Percent	P_value	Corrected_P_value	miR_Chr	miR_Strand	PremiR_Start	PremiR_End	ME_Genome_Position	5'_Mature_Start	5'_Mature_End	3'_Mature_Start	3'_Mature_End	ME_Category	SRR1759250_ME_ID	miRNA	ME_Position_in_PremiR	WT_Nucl	ME_Nucl
1	hsa-let-7a-2_28_A_g	hsa-let-7a-2 MI0000061 [72 bases, E61CFC7C] [72 bases, E61CFC7C] [72 bases, E61CFC7C] [72 bases, E61CFC7C] [72 bases, E61CFC7C] [72 bases, E61CFC7C]	28	A	g	365	273	704	526	0.518	0	0	chr11	-	122146522	122146593	122146566	122146568	122146589	122146523	122146544	A-to-I(G)	hsa-let-7a-2_28_A_g	hsa-let-7a-2 MI0000061 [72 bases, E61CFC7C] [72 bases, E61CFC7C] [72 bases, E61CFC7C] [72 bases, E61CFC7C] [72 bases, E61CFC7C] [72 bases, E61CFC7C]	28	A	g	496	299	1157	697	0.429	0	0	chr11	-	122146522	122146593	122146566	122146568	122146589	122146523	122146544	A-to-I(G)	hsa-let-7a-2_28_A_g	hsa-let-7a-2 MI0000061 [72 bases, E61CFC7C] [72 bases, E61CFC7C] [72 bases, E61CFC7C] [72 bases, E61CFC7C] [72 bases, E61CFC7C] [72 bases, E61CFC7C]	28	A	g
2	hsa-mir-130b_71_A_g	hsa-mir-130b MI0000748 [82 bases, 6207FC45] [82 bases, 6207FC45] [82 bases, 6207FC45] [82 bases, 6207FC45] [82 bases, 6207FC45] [82 bases, 6207FC45]	71	A	g	16	11	433	323	0.037	1	1	chr22	+	21653304	21653385	21653374	21653316	21653336	21653354	21653375	A-to-I(G)	hsa-mir-130b_71_A_g	hsa-mir-130b MI0000748 [82 bases, 6207FC45] [82 bases, 6207FC45] [82 bases, 6207FC45] [82 bases, 6207FC45] [82 bases, 6207FC45] [82 bases, 6207FC45]	71	A	g	36	21	590	355	0.061	0.17	1	chr22	+	21653304	21653385	21653374	21653316	21653336	21653354	21653375	A-to-I(G)	hsa-mir-130b_71_A_g	hsa-mir-130b MI0000748 [82 bases, 6207FC45] [82 bases, 6207FC45] [82 bases, 6207FC45] [82 bases, 6207FC45] [82 bases, 6207FC45] [82 bases, 6207FC45]	71	A	g
3	hsa-mir-200b_61_A_g	hsa-mir-200b MI0000342 [95 bases, 2506D124] [95 bases, 2506D124] [95 bases, 2506D124] [95 bases, 2506D124] [95 bases, 2506D124] [95 bases, 2506D124]	61	A	g	7	5	95	71	0.074	0.18	1	chr1	+	1167104	1167198	1167164	1167124	1167145	1167160	1167181	A-to-I(G)	hsa-mir-200b_61_A_g	hsa-mir-200b MI0000342 [95 bases, 2506D124] [95 bases, 2506D124] [95 bases, 2506D124] [95 bases, 2506D124] [95 bases, 2506D124] [95 bases, 2506D124]	61	A	g	5	3	94	56	0.053	0.456	1	chr1	+	1167104	1167198	1167164	1167124	1167145	1167160	1167181	A-to-I(G)	hsa-mir-200b_61_A_g	hsa-mir-200b MI0000342 [95 bases, 2506D124] [95 bases, 2506D124] [95 bases, 2506D124] [95 bases, 2506D124] [95 bases, 2506D124] [95 bases, 2506D124]	61	A	g
4	hsa-mir-301b_64_A_g	hsa-mir-301b MI0005568 [78 bases, B4D8E168] [78 bases, B4D8E168] [78 bases, B4D8E168] [78 bases, B4D8E168] [78 bases, B4D8E168] [78 bases, B4D8E168]	64	A	g	128	95	488	365	0.262	0	0	chr22	+	21652981	21653058	21653044	21652990	21653011	21653025	21653047	A-to-I(G)	hsa-mir-301b_64_A_g	hsa-mir-301b MI0005568 [78 bases, B4D8E168] [78 bases, B4D8E168] [78 bases, B4D8E168] [78 bases, B4D8E168] [78 bases, B4D8E168] [78 bases, B4D8E168]	64	A	g	161	97	610	367	0.264	0	0	chr22	+	21652981	21653058	21653044	21652990	21653011	21653025	21653047	A-to-I(G)	hsa-mir-301b_64_A_g	hsa-mir-301b MI0005568 [78 bases, B4D8E168] [78 bases, B4D8E168] [78 bases, B4D8E168] [78 bases, B4D8E168] [78 bases, B4D8E168] [78 bases, B4D8E168]	64	A	g
5	hsa-mir-337_66_A_g	hsa-mir-337 MI0000806 [93 bases, 8DB5AE77] [93 bases, 8DB5AE77] [93 bases, 8DB5AE77] [93 bases, 8DB5AE77] [93 bases, 8DB5AE77] [ [93 bases, 8DB5AE77]	66	A	g	8	5	55	41	0.145	0.00248	0.0234	chr14	+	100874493	100874585	100874558	100874515	100874535	100874553	100874574	A-to-I(G)	hsa-mir-337_66_A_g	hsa-mir-337 MI0000806 [93 bases, 8DB5AE77] [93 bases, 8DB5AE77] [93 bases, 8DB5AE77] [93 bases, 8DB5AE77] [93 bases, 8DB5AE77] [ [93 bases, 8DB5AE77]	66	A	g	21	12	195	117	0.108	0.00205	0.0202	chr14	+	100874493	100874585	100874558	100874515	100874535	100874553	100874574	A-to-I(G)	hsa-mir-337_66_A_g	hsa-mir-337 MI0000806 [93 bases, 8DB5AE77] [93 bases, 8DB5AE77] [93 bases, 8DB5AE77] [93 bases, 8DB5AE77] [93 bases, 8DB5AE77] [ [93 bases, 8DB5AE77]	66	A	g
6	hsa-mir-376a-1_9_A_g	hsa-mir-376a-1 MI0000784 [68 bases, 1C4C3DF6] [68 bases, 1C4C3DF6] [68 bases, 1C4C3DF6] [68 bases, 1C4C3DF6] [68 bases, 1C4C3DF6 [68 bases, 1C4C3DF6]	9	A	g	72	53	1453	1087	0.05	1	1	chr14	+	101040782	101040849	101040790	101040788	101040809	101040825	101040845	A-to-I(G)	hsa-mir-376a-1_9_A_g	hsa-mir-376a-1 MI0000784 [68 bases, 1C4C3DF6] [68 bases, 1C4C3DF6] [68 bases, 1C4C3DF6] [68 bases, 1C4C3DF6] [68 bases, 1C4C3DF6 [68 bases, 1C4C3DF6]	9	A	g	101	60	1925	1160	0.052	0.35	1	chr14	+	101040782	101040849	101040790	101040788	101040809	101040825	101040845	A-to-I(G)	hsa-mir-376a-1_9_A_g	hsa-mir-376a-1 MI0000784 [68 bases, 1C4C3DF6] [68 bases, 1C4C3DF6] [68 bases, 1C4C3DF6] [68 bases, 1C4C3DF6] [68 bases, 1C4C3DF6 [68 bases, 1C4C3DF6]	9	A	g
7	hsa-mir-376a-1_49_A_g	hsa-mir-376a-1 MI0000784 [68 bases, 1C4C3DF6] [68 bases, 1C4C3DF6] [68 bases, 1C4C3DF6] [68 bases, 1C4C3DF6] [68 bases, 1C4C3DF6 [68 bases, 1C4C3DF6]	49	A	g	98	73	117	87	0.838	0	0	chr14	+	101040782	101040849	101040830	101040788	101040809	101040825	101040845	A-to-I(G)	hsa-mir-376a-1_49_A_g	hsa-mir-376a-1 MI0000784 [68 bases, 1C4C3DF6] [68 bases, 1C4C3DF6] [68 bases, 1C4C3DF6] [68 bases, 1C4C3DF6] [68 bases, 1C4C3DF6 [68 bases, 1C4C3DF6]	49	A	g	165	99	195	117	0.846	0	0	chr14	+	101040782	101040849	101040830	101040788	101040809	101040825	101040845	A-to-I(G)	hsa-mir-376a-1_49_A_g	hsa-mir-376a-1 MI0000784 [68 bases, 1C4C3DF6] [68 bases, 1C4C3DF6] [68 bases, 1C4C3DF6] [68 bases, 1C4C3DF6] [68 bases, 1C4C3DF6 [68 bases, 1C4C3DF6]	49	A	g
8	hsa-mir-376a-2_15_A_g	hsa-mir-376a-2 MI0003529 [80 bases, B366137] [80 bases, B366137] [80 bases, B366137] [80 bases, B366137] [80 bases, B366137] [80 [80 bases, B366137]	15	A	g	4	2	15	11	0.267	0.000434	0.0043	chr14	+	101040069	101040148	101040083	101040080	101040100	101040118	101040138	A-to-I(G)	hsa-mir-376a-2_15_A_g	hsa-mir-376a-2 MI0003529 [80 bases, B366137] [80 bases, B366137] [80 bases, B366137] [80 bases, B366137] [80 bases, B366137] [80 [80 bases, B366137]	15	A	g	9	5	13	7	0.692	1.11e-16	2.5e-15	chr14	+	101040069	101040148	101040083	101040080	101040100	101040118	101040138	A-to-I(G)	hsa-mir-376a-2_15_A_g	hsa-mir-376a-2 MI0003529 [80 bases, B366137] [80 bases, B366137] [80 bases, B366137] [80 bases, B366137] [80 bases, B366137] [80 [80 bases, B366137]	15	A	g
9	hsa-mir-376a-2_55_A_g	hsa-mir-376a-2 MI0003529 [80 bases, B366137] [80 bases, B366137] [80 bases, B366137] [80 bases, B366137] [80 bases, B366137] [80 [80 bases, B366137]	55	A	g	98	73	117	87	0.838	0	0	chr14	+	101040069	101040148	101040123	101040080	101040100	101040118	101040138	A-to-I(G)	hsa-mir-376a-2_55_A_g	hsa-mir-376a-2 MI0003529 [80 bases, B366137] [80 bases, B366137] [80 bases, B366137] [80 bases, B366137] [80 bases, B366137] [80 [80 bases, B366137]	55	A	g	165	99	195	117	0.846	0	0	chr14	+	101040069	101040148	101040123	101040080	101040100	101040118	101040138	A-to-I(G)	hsa-mir-376a-2_55_A_g	hsa-mir-376a-2 MI0003529 [80 bases, B366137] [80 bases, B366137] [80 bases, B366137] [80 bases, B366137] [80 bases, B366137] [80 [80 bases, B366137]	55	A	g
10	hsa-mir-376c_48_A_g	hsa-mir-376c MI0000776 [66 bases, 8BA95743] [66 bases, 8BA95743] [66 bases, 8BA95743] [66 bases, 8BA95743] [66 bases, 8BA95743] [66 bases, 8BA95743]	48	A	g	898	671	1067	798	0.842	0	0	chr14	+	101039690	101039755	101039737	101039694	101039714	101039732	101039752	A-to-I(G)	hsa-mir-376c_48_A_g	hsa-mir-376c MI0000776 [66 bases, 8BA95743] [66 bases, 8BA95743] [66 bases, 8BA95743] [66 bases, 8BA95743] [66 bases, 8BA95743] [66 bases, 8BA95743]	48	A	g	1271	766	1538	927	0.826	0	0	chr14	+	101039690	101039755	101039737	101039694	101039714	101039732	101039752	A-to-I(G)	hsa-mir-376c_48_A_g	hsa-mir-376c MI0000776 [66 bases, 8BA95743] [66 bases, 8BA95743] [66 bases, 8BA95743] [66 bases, 8BA95743] [66 bases, 8BA95743] [66 bases, 8BA95743]	48	A	g
11	hsa-mir-377_54_A_g	hsa-mir-377 MI0000785 [69 bases, 30CD6E39] [69 bases, 30CD6E39] [69 bases, 30CD6E39] [69 bases, 30CD6E39] [69 bases, 30CD6E39] [ [69 bases, 30CD6E39]	54	A	g	56	41	474	354	0.118	1.95e-09	3.46e-08	chr14	+	101062050	101062118	101062103	101062056	101062077	101062094	101062115	A-to-I(G)	hsa-mir-377_54_A_g	hsa-mir-377 MI0000785 [69 bases, 30CD6E39] [69 bases, 30CD6E39] [69 bases, 30CD6E39] [69 bases, 30CD6E39] [69 bases, 30CD6E39] [ [69 bases, 30CD6E39]	54	A	g	85	51	688	414	0.124	3.15e-12	6.27e-11	chr14	+	101062050	101062118	101062103	101062056	101062077	101062094	101062115	A-to-I(G)	hsa-mir-377_54_A_g	hsa-mir-377 MI0000785 [69 bases, 30CD6E39] [69 bases, 30CD6E39] [69 bases, 30CD6E39] [69 bases, 30CD6E39] [69 bases, 30CD6E39] [ [69 bases, 30CD6E39]	54	A	g
12	hsa-mir-379_10_A_g	hsa-mir-379 MI0000787 [67 bases, 33F3B0] [67 bases, 33F3B0] [67 bases, 33F3B0] [67 bases, 33F3B0] [67 bases, 33F3B0] [67 bases, [67 bases, 33F3B0]	10	A	g	73	54	952	712	0.077	0.000543	0.00538	chr14	+	101022066	101022132	101022075	101022071	101022091	101022109	101022130	A-to-I(G)	hsa-mir-379_10_A_g	hsa-mir-379 MI0000787 [67 bases, 33F3B0] [67 bases, 33F3B0] [67 bases, 33F3B0] [67 bases, 33F3B0] [67 bases, 33F3B0] [67 bases, [67 bases, 33F3B0]	10	A	g	84	50	1177	709	0.071	0.0045	0.0427	chr14	+	101022066	101022132	101022075	101022071	101022091	101022109	101022130	A-to-I(G)	hsa-mir-379_10_A_g	hsa-mir-379 MI0000787 [67 bases, 33F3B0] [67 bases, 33F3B0] [67 bases, 33F3B0] [67 bases, 33F3B0] [67 bases, 33F3B0] [67 bases, [67 bases, 33F3B0]	10	A	g
13	hsa-mir-381_52_A_g	hsa-mir-381 MI0000789 [75 bases, 7393B5AD] [75 bases, 7393B5AD] [75 bases, 7393B5AD] [75 bases, 7393B5AD] [75 bases, 7393B5AD] [ [75 bases, 7393B5AD]	52	A	g	617	461	10713	8015	0.058	0.000906	0.00889	chr14	+	101045920	101045994	101045971	101045927	101045948	101045968	101045989	A-to-I(G)	hsa-mir-381_52_A_g	hsa-mir-381 MI0000789 [75 bases, 7393B5AD] [75 bases, 7393B5AD] [75 bases, 7393B5AD] [75 bases, 7393B5AD] [75 bases, 7393B5AD] [ [75 bases, 7393B5AD]	52	A	g	1195	720	20266	12218	0.059	2.72e-06	3.97e-05	chr14	+	101045920	101045994	101045971	101045927	101045948	101045968	101045989	A-to-I(G)	hsa-mir-381_52_A_g	hsa-mir-381 MI0000789 [75 bases, 7393B5AD] [75 bases, 7393B5AD] [75 bases, 7393B5AD] [75 bases, 7393B5AD] [75 bases, 7393B5AD] [ [75 bases, 7393B5AD]	52	A	g
14	hsa-mir-381_55_A_g	hsa-mir-381 MI0000789 [75 bases, 7393B5AD] [75 bases, 7393B5AD] [75 bases, 7393B5AD] [75 bases, 7393B5AD] [75 bases, 7393B5AD] [ [75 bases, 7393B5AD]	55	A	g	602	450	10713	8015	0.056	0.00548	0.0476	chr14	+	101045920	101045994	101045974	101045927	101045948	101045968	101045989	A-to-I(G)	hsa-mir-381_55_A_g	hsa-mir-381 MI0000789 [75 bases, 7393B5AD] [75 bases, 7393B5AD] [75 bases, 7393B5AD] [75 bases, 7393B5AD] [75 bases, 7393B5AD] [ [75 bases, 7393B5AD]	55	A	g	899	541	20267	12218	0.044	1	1	chr14	+	101045920	101045994	101045974	101045927	101045948	101045968	101045989	A-to-I(G)	hsa-mir-381_55_A_g	hsa-mir-381 MI0000789 [75 bases, 7393B5AD] [75 bases, 7393B5AD] [75 bases, 7393B5AD] [75 bases, 7393B5AD] [75 bases, 7393B5AD] [ [75 bases, 7393B5AD]	55	A	g
15	hsa-mir-411_20_A_g	hsa-mir-411 MI0003675 [96 bases, EC0E51C5] [96 bases, EC0E51C5] [96 bases, EC0E51C5] [96 bases, EC0E51C5] [96 bases, EC0E51C5] [ [96 bases, EC0E51C5]	20	A	g	7271	5440	28721	21488	0.253	0	0	chr14	+	101023325	101023420	101023344	101023340	101023360	101023375	101023396	A-to-I(G)	hsa-mir-411_20_A_g	hsa-mir-411 MI0003675 [96 bases, EC0E51C5] [96 bases, EC0E51C5] [96 bases, EC0E51C5] [96 bases, EC0E51C5] [96 bases, EC0E51C5] [ [96 bases, EC0E51C5]	20	A	g	12123	7308	52571	31694	0.231	0	0	chr14	+	101023325	101023420	101023344	101023340	101023360	101023375	101023396	A-to-I(G)	hsa-mir-411_20_A_g	hsa-mir-411 MI0003675 [96 bases, EC0E51C5] [96 bases, EC0E51C5] [96 bases, EC0E51C5] [96 bases, EC0E51C5] [96 bases, EC0E51C5] [ [96 bases, EC0E51C5]	20	A	g
16	hsa-mir-497_25_A_g	hsa-mir-497 MI0003138 [112 bases, EF2C28FF] [112 bases, EF2C28FF] [112 bases, EF2C28FF] [112 bases, EF2C28FF] [112 bases, EF2C28 [112 bases, EF2C28FF]	25	A	g	260	194	2786	2084	0.093	0	0	chr17	-	7017911	7018022	7017998	7017979	7017999	7017938	7017959	A-to-I(G)	hsa-mir-497_25_A_g	hsa-mir-497 MI0003138 [112 bases, EF2C28FF] [112 bases, EF2C28FF] [112 bases, EF2C28FF] [112 bases, EF2C28FF] [112 bases, EF2C28 [112 bases, EF2C28FF]	25	A	g	192	115	2987	1800	0.064	0.00272	0.0261	chr17	-	7017911	7018022	7017998	7017979	7017999	7017938	7017959	A-to-I(G)	hsa-mir-497_25_A_g	hsa-mir-497 MI0003138 [112 bases, EF2C28FF] [112 bases, EF2C28FF] [112 bases, EF2C28FF] [112 bases, EF2C28FF] [112 bases, EF2C28 [112 bases, EF2C28FF]	25	A	g
17	hsa-mir-497_83_A_g	hsa-mir-497 MI0003138 [112 bases, EF2C28FF] [112 bases, EF2C28FF] [112 bases, EF2C28FF] [112 bases, EF2C28FF] [112 bases, EF2C28 [112 bases, EF2C28FF]	83	A	g	19	14	21	15	0.905	0	0	chr17	-	7017911	7018022	7017940	7017979	7017999	7017938	7017959	A-to-I(G)	hsa-mir-497_83_A_g	hsa-mir-497 MI0003138 [112 bases, EF2C28FF] [112 bases, EF2C28FF] [112 bases, EF2C28FF] [112 bases, EF2C28FF] [112 bases, EF2C28 [112 bases, EF2C28FF]	83	A	g	26	15	33	19	0.788	0	0	chr17	-	7017911	7018022	7017940	7017979	7017999	7017938	7017959	A-to-I(G)	hsa-mir-497_83_A_g	hsa-mir-497 MI0003138 [112 bases, EF2C28FF] [112 bases, EF2C28FF] [112 bases, EF2C28FF] [112 bases, EF2C28FF] [112 bases, EF2C28 [112 bases, EF2C28FF]	83	A	g
18	hsa-mir-503_7_A_g	hsa-mir-503 MI0003188 [71 bases, FDF30799] [71 bases, FDF30799] [71 bases, FDF30799] [71 bases, FDF30799] [71 bases, FDF30799] [ [71 bases, FDF30799]	7	A	g	0	0	0	0	0	1	1	chrX	-	134546328	134546398	134546392	134546371	134546393	134546331	134546353	A-to-I(G)	hsa-mir-503_7_A_g	hsa-mir-503 MI0003188 [71 bases, FDF30799] [71 bases, FDF30799] [71 bases, FDF30799] [71 bases, FDF30799] [71 bases, FDF30799] [ [71 bases, FDF30799]	7	A	g	3	1	11	6	0.273	0.00425	0.0404	chrX	-	134546328	134546398	134546392	134546371	134546393	134546331	134546353	A-to-I(G)	hsa-mir-503_7_A_g	hsa-mir-503 MI0003188 [71 bases, FDF30799] [71 bases, FDF30799] [71 bases, FDF30799] [71 bases, FDF30799] [71 bases, FDF30799] [ [71 bases, FDF30799]	7	A	g
19	hsa-mir-539_18_A_g	hsa-mir-539 MI0003514 [78 bases, 4267A99B] [78 bases, 4267A99B] [78 bases, 4267A99B] [78 bases, 4267A99B] [78 bases, 4267A99B] [ [78 bases, 4267A99B]	18	A	g	41	30	424	317	0.097	6.77e-05	0.000846	chr14	+	101047321	101047398	101047338	101047329	101047350	101047369	101047390	A-to-I(G)	hsa-mir-539_18_A_g	hsa-mir-539 MI0003514 [78 bases, 4267A99B] [78 bases, 4267A99B] [78 bases, 4267A99B] [78 bases, 4267A99B] [78 bases, 4267A99B] [ [78 bases, 4267A99B]	18	A	g	56	33	519	312	0.108	1.31e-06	1.93e-05	chr14	+	101047321	101047398	101047338	101047329	101047350	101047369	101047390	A-to-I(G)	hsa-mir-539_18_A_g	hsa-mir-539 MI0003514 [78 bases, 4267A99B] [78 bases, 4267A99B] [78 bases, 4267A99B] [78 bases, 4267A99B] [78 bases, 4267A99B] [ [78 bases, 4267A99B]	18	A	g
20	hsa-mir-589_66_A_g	hsa-mir-589 MI0003599 [99 bases, 58E61E44] [99 bases, 58E61E44] [99 bases, 58E61E44] [99 bases, 58E61E44] [99 bases, 58E61E44] [ [99 bases, 58E61E44]	66	A	g	14	10	34	25	0.412	0	0	chr7	-	5495819	5495917	5495852	5495873	5495894	5495834	5495857	A-to-I(G)	hsa-mir-589_66_A_g	hsa-mir-589 MI0003599 [99 bases, 58E61E44] [99 bases, 58E61E44] [99 bases, 58E61E44] [99 bases, 58E61E44] [99 bases, 58E61E44] [ [99 bases, 58E61E44]	66	A	g	40	24	77	46	0.519	0	0	chr7	-	5495819	5495917	5495852	5495873	5495894	5495834	5495857	A-to-I(G)	hsa-mir-589_66_A_g	hsa-mir-589 MI0003599 [99 bases, 58E61E44] [99 bases, 58E61E44] [99 bases, 58E61E44] [99 bases, 58E61E44] [99 bases, 58E61E44] [ [99 bases, 58E61E44]	66	A	g
21	hsa-mir-625_58_A_g	hsa-mir-625 MI0003639 [85 bases, 6A7510D8] [85 bases, 6A7510D8] [85 bases, 6A7510D8] [85 bases, 6A7510D8] [85 bases, 6A7510D8] [ [85 bases, 6A7510D8]	58	A	g	8	5	42	31	0.19	0.000151	0.00155	chr14	+	65471102	65471186	65471159	65471116	65471136	65471153	65471174	A-to-I(G)	hsa-mir-625_58_A_g	hsa-mir-625 MI0003639 [85 bases, 6A7510D8] [85 bases, 6A7510D8] [85 bases, 6A7510D8] [85 bases, 6A7510D8] [85 bases, 6A7510D8] [ [85 bases, 6A7510D8]	58	A	g	13	7	69	41	0.188	2.1e-05	0.000291	chr14	+	65471102	65471186	65471159	65471116	65471136	65471153	65471174	A-to-I(G)	hsa-mir-625_58_A_g	hsa-mir-625 MI0003639 [85 bases, 6A7510D8] [85 bases, 6A7510D8] [85 bases, 6A7510D8] [85 bases, 6A7510D8] [85 bases, 6A7510D8] [ [85 bases, 6A7510D8]	58	A	g
22	hsa-mir-664a_18_A_g	hsa-mir-664a MI0006442 [82 bases, 6BFD131D] [82 bases, 6BFD131D] [82 bases, 6BFD131D] [82 bases, 6BFD131D] [82 bases, 6BFD131D] [82 bases, 6BFD131D]	18	A	g	11	8	139	103	0.079	0.0864	0.591	chr1	-	220200538	220200619	220200602	220200586	220200609	220200549	220200571	A-to-I(G)	hsa-mir-664a_18_A_g	hsa-mir-664a MI0006442 [82 bases, 6BFD131D] [82 bases, 6BFD131D] [82 bases, 6BFD131D] [82 bases, 6BFD131D] [82 bases, 6BFD131D] [82 bases, 6BFD131D]	18	A	g	15	9	261	157	0.057	0.334	1	chr1	-	220200538	220200619	220200602	220200586	220200609	220200549	220200571	A-to-I(G)	hsa-mir-664a_18_A_g	hsa-mir-664a MI0006442 [82 bases, 6BFD131D] [82 bases, 6BFD131D] [82 bases, 6BFD131D] [82 bases, 6BFD131D] [82 bases, 6BFD131D] [82 bases, 6BFD131D]	18	A	g
23	hsa-mir-1251_10_A_g	hsa-mir-1251 MI0006386 [70 bases, 179C0DC8] [70 bases, 179C0DC8] [70 bases, 179C0DC8] [70 bases, 179C0DC8] [70 bases, 179C0DC8] [70 bases, 179C0DC8]	10	A	g	17	12	181	135	0.094	0.00951	0.077	chr12	+	97491909	97491978	97491918	97491913	97491933	97491951	97491971	A-to-I(G)	hsa-mir-1251_10_A_g	hsa-mir-1251 MI0006386 [70 bases, 179C0DC8] [70 bases, 179C0DC8] [70 bases, 179C0DC8] [70 bases, 179C0DC8] [70 bases, 179C0DC8] [70 bases, 179C0DC8]	10	A	g	13	7	132	79	0.098	0.0236	0.193	chr12	+	97491909	97491978	97491918	97491913	97491933	97491951	97491971	A-to-I(G)	hsa-mir-1251_10_A_g	hsa-mir-1251 MI0006386 [70 bases, 179C0DC8] [70 bases, 179C0DC8] [70 bases, 179C0DC8] [70 bases, 179C0DC8] [70 bases, 179C0DC8] [70 bases, 179C0DC8]	10	A	g
24	hsa-mir-1260b_18_A_g	hsa-mir-1260b MI0014197 [89 bases, 7309AA37] [89 bases, 7309AA37] [89 bases, 7309AA37] [89 bases, 7309AA37] [89 bases, 7309AA37] [89 bases, 7309AA37]	18	A	g	3	2	6	4	0.5	6.08e-06	8.55e-05	chr11	+	96341438	96341526	96341455	96341447	96341465			A-to-I(G)	hsa-mir-1260b_18_A_g	hsa-mir-1260b MI0014197 [89 bases, 7309AA37] [89 bases, 7309AA37] [89 bases, 7309AA37] [89 bases, 7309AA37] [89 bases, 7309AA37] [89 bases, 7309AA37]	18	A	g	8	4	13	7	0.615	1.9e-13	3.92e-12	chr11	+	96341438	96341526	96341455	96341447	96341465			A-to-I(G)	hsa-mir-1260b_18_A_g	hsa-mir-1260b MI0014197 [89 bases, 7309AA37] [89 bases, 7309AA37] [89 bases, 7309AA37] [89 bases, 7309AA37] [89 bases, 7309AA37] [89 bases, 7309AA37]	18	A	g
25	hsa-mir-1301_52_A_g	hsa-mir-1301 MI0003815 [82 bases, D66B4687] [82 bases, D66B4687] [82 bases, D66B4687] [82 bases, D66B4687] [82 bases, D66B4687] [82 bases, D66B4687]	52	A	g	47	35	577	431	0.081	0.00136	0.013	chr2	-	25328640	25328721	25328670	25328689	25328707	25328651	25328674	A-to-I(G)	hsa-mir-1301_52_A_g	hsa-mir-1301 MI0003815 [82 bases, D66B4687] [82 bases, D66B4687] [82 bases, D66B4687] [82 bases, D66B4687] [82 bases, D66B4687] [82 bases, D66B4687]	52	A	g	68	40	685	412	0.099	2.17e-06	3.19e-05	chr2	-	25328640	25328721	25328670	25328689	25328707	25328651	25328674	A-to-I(G)	hsa-mir-1301_52_A_g	hsa-mir-1301 MI0003815 [82 bases, D66B4687] [82 bases, D66B4687] [82 bases, D66B4687] [82 bases, D66B4687] [82 bases, D66B4687] [82 bases, D66B4687]	52	A	g
26	hsa-mir-3622a_52_A_g	hsa-mir-3622a MI0016013 [83 bases, 9A4AEC6D] [83 bases, 9A4AEC6D] [83 bases, 9A4AEC6D] [83 bases, 9A4AEC6D] [83 bases, 9A4AEC6D] [83 bases, 9A4AEC6D]	52	A	g	7	5	11	8	0.636	5.88e-15	1.26e-13	chr8	+	27701677	27701759	27701728	27701690	27701711	27701726	27701747	A-to-I(G)	hsa-mir-3622a_52_A_g	hsa-mir-3622a MI0016013 [83 bases, 9A4AEC6D] [83 bases, 9A4AEC6D] [83 bases, 9A4AEC6D] [83 bases, 9A4AEC6D] [83 bases, 9A4AEC6D] [83 bases, 9A4AEC6D]	52	A	g	5	3	11	6	0.455	8.76e-07	1.3e-05	chr8	+	27701677	27701759	27701728	27701690	27701711	27701726	27701747	A-to-I(G)	hsa-mir-3622a_52_A_g	hsa-mir-3622a MI0016013 [83 bases, 9A4AEC6D] [83 bases, 9A4AEC6D] [83 bases, 9A4AEC6D] [83 bases, 9A4AEC6D] [83 bases, 9A4AEC6D] [83 bases, 9A4AEC6D]	52	A	g
27	hsa-mir-7977_6_A_g	hsa-mir-7977 MI0025753 [49 bases, 9751809D] [49 bases, 9751809D] [49 bases, 9751809D] [49 bases, 9751809D] [49 bases, 9751809D] [49 bases, 9751809D]	6	A	g	23	17	23	17	1	0	0	chr3	+	176515103	176515151	176515108	176515103	176515120			A-to-I(G)	hsa-mir-7977_6_A_g	hsa-mir-7977 MI0025753 [49 bases, 9751809D] [49 bases, 9751809D] [49 bases, 9751809D] [49 bases, 9751809D] [49 bases, 9751809D] [49 bases, 9751809D]	6	A	g	25	15	25	15	1	0	0	chr3	+	176515103	176515151	176515108	176515103	176515120			A-to-I(G)	hsa-mir-7977_6_A_g	hsa-mir-7977 MI0025753 [49 bases, 9751809D] [49 bases, 9751809D] [49 bases, 9751809D] [49 bases, 9751809D] [49 bases, 9751809D] [49 bases, 9751809D]	6	A	g
[truncated: 2,412 more columns]
