# Supplementary material for: MicroRNA editing patterns in Huntington’s disease
Source: Sci Rep. 2022 Feb 24;12:3173. doi: 10.1038/s41598-022-06970-6 (PMC8873361; doi:10.1038/s41598-022-06970-6)
Supplement: Supplementary file 2 — Supplementary Information 2. [file 41598_2022_6970_MOESM2_ESM.zip › SupplementaryTables-r2/Table S5.xlsx]

## Sheet: Table S5
Table S5. The 4 C-to-U editing sites identified in the selected samples.
No.	SRR1759248_ME_ID	miRNA	ME_Position_in_PremiR	WT_Nucl	ME_Nucl	ME_Reads_Num	Norm_ME_Num(TPTM)	Total_Reads_Num	Norm_Total_Num(TPTM)	ME_Percent	P_value	Corrected_P_value	miR_Chr	miR_Strand	PremiR_Start	PremiR_End	ME_Genome_Position	5'_Mature_Start	5'_Mature_End	3'_Mature_Start	3'_Mature_End	ME_Category	SRR1759249_ME_ID	miRNA	ME_Position_in_PremiR	WT_Nucl	ME_Nucl	ME_Reads_Num	Norm_ME_Num(TPTM)	Total_Reads_Num	Norm_Total_Num(TPTM)	ME_Percent	P_value	Corrected_P_value	miR_Chr	miR_Strand	PremiR_Start	PremiR_End	ME_Genome_Position	5'_Mature_Start	5'_Mature_End	3'_Mature_Start	3'_Mature_End	ME_Category	SRR1759250_ME_ID	miRNA	ME_Position_in_PremiR	WT_Nucl	ME_Nucl
1	hsa-mir-125b-1_25_C_u	hsa-mir-125b-1 MI0000446 [88 bases, CA568472] [88 bases, CA568472] [88 bases, CA568472] [88 bases, CA568472] [88 bases, CA568472 [88 bases, CA568472]	25	C	u	1859	1390	44113	33004	0.042	1	1	chr11	-	122099757	122099844	122099820	122099809	122099830	122099769	122099790	C-to-U	hsa-mir-125b-1_25_C_u	hsa-mir-125b-1 MI0000446 [88 bases, CA568472] [88 bases, CA568472] [88 bases, CA568472] [88 bases, CA568472] [88 bases, CA568472 [88 bases, CA568472]	25	C	u	3017	1818	56215	33891	0.054	0.00097	0.00972	chr11	-	122099757	122099844	122099820	122099809	122099830	122099769	122099790	C-to-U	hsa-mir-125b-1_25_C_u	hsa-mir-125b-1 MI0000446 [88 bases, CA568472] [88 bases, CA568472] [88 bases, CA568472] [88 bases, CA568472] [88 bases, CA568472 [88 bases, CA568472]	25	C	u
2	hsa-mir-125b-2_27_C_u	hsa-mir-125b-2 MI0000470 [89 bases, D7836F2E] [89 bases, D7836F2E] [89 bases, D7836F2E] [89 bases, D7836F2E] [89 bases, D7836F2E [89 bases, D7836F2E]	27	C	u	1846	1381	44067	32970	0.042	1	1	chr21	+	16590237	16590325	16590263	16590253	16590274	16590290	16590311	C-to-U	hsa-mir-125b-2_27_C_u	hsa-mir-125b-2 MI0000470 [89 bases, D7836F2E] [89 bases, D7836F2E] [89 bases, D7836F2E] [89 bases, D7836F2E] [89 bases, D7836F2E [89 bases, D7836F2E]	27	C	u	2990	1802	56180	33870	0.053	0.00326	0.0312	chr21	+	16590237	16590325	16590263	16590253	16590274	16590290	16590311	C-to-U	hsa-mir-125b-2_27_C_u	hsa-mir-125b-2 MI0000470 [89 bases, D7836F2E] [89 bases, D7836F2E] [89 bases, D7836F2E] [89 bases, D7836F2E] [89 bases, D7836F2E [89 bases, D7836F2E]	27	C	u
3	hsa-mir-219a-2_33_C_u	hsa-mir-219a-2 MI0000740 [97 bases, 795EAB27] [97 bases, 795EAB27] [97 bases, 795EAB27] [97 bases, 795EAB27] [97 bases, 795EAB27 [97 bases, 795EAB27]	33	C	u	116	86	1685	1260	0.069	0.00107	0.0103	chr9	-	128392618	128392714	128392682	128392676	128392696	128392632	128392653	C-to-U	hsa-mir-219a-2_33_C_u	hsa-mir-219a-2 MI0000740 [97 bases, 795EAB27] [97 bases, 795EAB27] [97 bases, 795EAB27] [97 bases, 795EAB27] [97 bases, 795EAB27 [97 bases, 795EAB27]	33	C	u	160	96	1631	983	0.098	2.25e-12	4.5e-11	chr9	-	128392618	128392714	128392682	128392676	128392696	128392632	128392653	C-to-U	hsa-mir-219a-2_33_C_u	hsa-mir-219a-2 MI0000740 [97 bases, 795EAB27] [97 bases, 795EAB27] [97 bases, 795EAB27] [97 bases, 795EAB27] [97 bases, 795EAB27 [97 bases, 795EAB27]	33	C	u
4	hsa-mir-3653_42_C_u	hsa-mir-3653 MI0016053 [110 bases, 34F39935] [110 bases, 34F39935] [110 bases, 34F39935] [110 bases, 34F39935] [110 bases, 34F39 [110 bases, 34F39935]	42	C	u	17	12	74	55	0.23	4.23e-10	7.72e-09	chr22	-	29333158	29333267	29333226	29333226	29333245	29333176	29333193	C-to-U	hsa-mir-3653_42_C_u	hsa-mir-3653 MI0016053 [110 bases, 34F39935] [110 bases, 34F39935] [110 bases, 34F39935] [110 bases, 34F39935] [110 bases, 34F39 [110 bases, 34F39935]	42	C	u	31	18	137	82	0.226	9.86e-14	2.07e-12	chr22	-	29333158	29333267	29333226	29333226	29333245	29333176	29333193	C-to-U	hsa-mir-3653_42_C_u	hsa-mir-3653 MI0016053 [110 bases, 34F39935] [110 bases, 34F39935] [110 bases, 34F39935] [110 bases, 34F39935] [110 bases, 34F39 [110 bases, 34F39935]	42	C	u
[truncated: 2,412 more columns]
