# Supplementary material for: MicroRNA editing patterns in Huntington’s disease
Source: Sci Rep. 2022 Feb 24;12:3173. doi: 10.1038/s41598-022-06970-6 (PMC8873361; doi:10.1038/s41598-022-06970-6)
Supplement: Supplementary file 2 — Supplementary Information 2. [file 41598_2022_6970_MOESM2_ESM.zip › SupplementaryTables-r2/Table S7.xlsx]

## Sheet: Table S7
Table S7. The targets of the original and mutated hsa-mir-499a-3p (hsa-mir-499a_73g) and hsa-mir-3622a-5p (hsa-mir-3622a_21a), respectively.
hsa-miR-499a-3p		hsa-mir-499a_73g		hsa-miR-3622a-5p		hsa-mir-3622a_21a
Ref	Gene Symbol	miRNA	Ref	Gene Symbol	miRNA	Ref	Gene Symbol
NM_003826.2	NAPG	NM_001970.4	EIF5A	NR_029702.1	MIR149	NM_130847.2	AMOTL1
NR_029671.1	MIR125B1	NM_001143761.1	EIF5A	NM_130847.2	AMOTL1	NM_001301007.1	AMOTL1
NR_110479.1	MIRLET7BHG	NM_001143760.1	EIF5A	NM_001301007.1	AMOTL1	NR_029844.1	MIR296
NR_027033.2	MIRLET7BHG	NM_001143762.1	EIF5A	NM_001163788.2	PTBP3	NM_133494.2	NEK7
NR_029479.1	MIRLET7B	NM_001099692.1	EIF5AL1	NM_005156.6	PTBP3	NM_006754.3	SYPL1
NM_194282.3	LIN54	NM_014901.4	RNF44	NM_001244898.1	PTBP3	NM_182715.2	SYPL1
NM_001288996.1	LIN54	NM_032440.3	LCOR	NM_001244896.1	PTBP3	NM_006750.3	SNTB2
NM_001115007.2	LIN54	NM_001170765.1	LCOR	NM_001163790.2	PTBP3	NM_181077.3	GOLGA8A
NM_001288997.1	LIN54	NM_001170766.1	LCOR	NR_002981.1	SNORA51	NR_027409.1	GOLGA8A
NM_001115008.2	LIN54	NM_006135.2	CAPZA1	NM_024613.3	PLEKHF2	NM_001163788.2	PTBP3
NR_110254.1	LIN54	NM_032574.3	DPY30	NM_001686.3	ATP5F1B	NM_005156.6	PTBP3
NR_110253.1	LIN54	NM_001321210.1	DPY30	NM_007057.3	ZWINT	NM_001244898.1	PTBP3
NR_003701.1	SNORD58C	NM_001321209.1	DPY30	NM_032997.2	ZWINT	NM_001244896.1	PTBP3
NM_001316306.1	ITGA6	NR_135585.1	DPY30	NM_001005413.1	ZWINT	NM_001163790.2	PTBP3
NM_001079818.2	ITGA6	NM_001130688.1	HMGB2	NM_005730.3	CTDSP2	NR_002981.1	SNORA51
NM_000210.3	ITGA6	NM_002129.3	HMGB2	NR_027451.1	NORAD	NM_032367.3	ZBED3
NM_032870.3	PNISR	NM_001130689.1	HMGB2	NM_001195156.1	TMEM35B	NM_001329564.1	ZBED3
NM_015491.2	PNISR	NM_001319075.1	B3GNT2	NM_016542.3	STK26	NM_032435.2	MAP3K21
NM_001322415.1	PNISR	NM_006577.5	B3GNT2	NM_004661.3	CDC23	NM_018149.6	SMG8
NM_001322413.1	PNISR	NM_133496.4	SLC30A7	NM_001042453.1	STK26	NM_024613.3	PLEKHF2
NM_001322412.1	PNISR	NM_001144884.1	SLC30A7	NM_001042452.1	STK26	NM_001321090.1	GPS1
NM_001322408.1	PNISR	NM_001305792.1	KIF14	NM_013336.3	SEC61A1	NM_212492.2	GPS1
NM_001322406.1	PNISR	NM_014875.2	KIF14	NM_001319947.1		NM_004127.5	GPS1
NR_136326.1	PNISR	NM_030816.4	ANKRD13C	NM_001319946.1		NM_001321093.1	GPS1
NM_001322416.1	PNISR	NM_139135.3	ARID1A	NM_022836.3		NM_001321092.1	GPS1
NM_001322414.1	PNISR	NM_006015.5	ARID1A	NM_001178093.1	BCAT1	NM_001330539.1	GPS1
NM_001322410.1	PNISR	NM_001199140.1	AMMECR1L	NM_001178092.1	BCAT1	NM_001330541.1	GPS1
NM_001322405.1	PNISR	NM_031445.2	AMMECR1L	NM_005504.6	BCAT1	NM_001321091.1	GPS1
NM_020440.3	PTGFRN	NM_001867.2	COX7C	NM_001178094.1	BCAT1	NM_001321089.1	GPS1
NM_025146.3	NAA50	NM_001007464.2	RWDD1	NM_001178091.1	BCAT1	NM_007057.3	ZWINT
NM_001308445.1	NAA50	NM_016104.3	RWDD1	NM_012199.4	AGO1	NM_032997.2	ZWINT
NM_001253771.1	SYNCRIP	NM_015952.3	RWDD1	NM_001317123.1	AGO1	NM_001005413.1	ZWINT
NM_001159677.1	SYNCRIP	NM_152457.2	ZNF597	NM_001317122.1	AGO1	NM_001145445.1	SCAF4
NM_001159676.1	SYNCRIP	NM_007033.4	RER1	NM_152621.5	SGMS2	NM_020706.2	SCAF4
NM_001159674.1	SYNCRIP	NM_001349811.1	SAMD12	NM_001136258.1	SGMS2	NM_001145444.1	SCAF4
NM_001159673.1	SYNCRIP	NM_001101676.1	SAMD12	NM_001136257.1	SGMS2	NM_001012270.1	BIRC5
NM_020644.2	TMEM9B	NM_014309.3	RBFOX2	NR_028356.1	MRPL30	NM_001686.3	ATP5F1B
NM_001286095.1	TMEM9B	NM_001349998.1	RBFOX2	NM_145212.3	MRPL30	NM_018214.4	LRRC1
NM_001286094.1	TMEM9B	NM_001349997.1	RBFOX2	NM_197939.1	RNF135	NM_001168.2	BIRC5
NM_001252634.1	THRB	NM_001349996.1	RBFOX2	NM_032322.3	RNF135	NM_001012271.1	BIRC5
NM_001128177.1	THRB	NM_001349995.1	RBFOX2	NM_001184992.1	RNF135	NM_016324.3	ZNF274
NM_000461.4	THRB	NM_001349994.1	RBFOX2	NR_030258.1	MIR545	NM_001278734.1	ZNF274
NM_001128176.2	THRB	NM_001349991.1	RBFOX2	NR_024322.1	MSL3P1	NM_133502.2	ZNF274
NR_030412.1	MIR769	NM_001349983.1	RBFOX2	NM_005927.4	MFAP3	NM_016325.3	ZNF274
NM_018566.3	YOD1	NM_001082579.2	RBFOX2	NM_001242336.1	MFAP3	NM_005730.3	CTDSP2
NM_001276320.1	YOD1	NM_001082577.2	RBFOX2	NM_001135037.1	MFAP3	NM_001195156.1	TMEM35B
NM_016491.3	MRPL37	NM_001082576.2	RBFOX2	NM_032740.3	SFT2D3	NM_212540.2	E2F6
NM_003417.4	ZNF264	NM_001031695.3	RBFOX2	NM_001142275.1	NIPA1	NM_001278278.1	E2F6
NM_001033522.1	CSTF1	NM_001349999.1	RBFOX2	NM_144599.4	NIPA1	NM_001278275.1	E2F6
NM_001033521.1	CSTF1	NM_001349992.1	RBFOX2	NM_025069.2	ZNF703	NM_198256.3	E2F6
NM_001324.2	CSTF1	NM_001349990.1	RBFOX2	NM_006155.2	SEPT2	NM_001278277.1	E2F6
NR_003050.1	SNORD62B	NM_001349989.1	RBFOX2	NM_001321035.1	SEPT2	NM_001278276.1	E2F6
NR_002914.1	SNORD62A	NM_001349982.1	RBFOX2	NM_001321034.1	SEPT2	NR_103490.1	E2F6
NM_001195446.1	SRSF7	NM_001082578.2	RBFOX2	NM_001321032.1	SEPT2	NM_003135.2	SRP19
NM_001031684.2	SRSF7	NM_001177563.1	PPP2R1B	NM_001321031.1	SEPT2	NM_001204196.1	SRP19
NM_001198675.1	TMEM136	NM_002716.4	PPP2R1B	NM_001321029.1	SEPT2	NM_001204194.1	SRP19
NM_001198673.1	TMEM136	NM_001177562.1	PPP2R1B	NM_001008491.2	SEPT2	NM_001204193.1	SRP19
NM_001198672.1	TMEM136	NM_006464.3	TGOLN2	NM_004404.4	SEPT2	NR_030255.1	MIR455
NM_001198670.1	TMEM136	NM_001350735.1	TXNDC15	NM_001282973.1	SEPT2	NM_004661.3	CDC23
NM_174926.2	TMEM136	NM_001206841.1	TGOLN2	NM_001282972.1	SEPT2	NM_005230.3	ELK3
NM_001198674.1	TMEM136	NM_001206844.1	TGOLN2	NM_001008492.2	SEPT2	NM_001303511.1	ELK3
NM_001198671.1	TMEM136	NM_001206840.1	TGOLN2	NM_012470.3	TNPO3	NM_012199.4	AGO1
NM_001128619.2	LUZP6	NR_109794.1	SAMD12	NM_018304.3	PRR11	NM_001317123.1	AGO1
NM_001135637.1	PIP5K1A	NM_139281.2	WDR36	NM_001191028.2	TNPO3	NM_001317122.1	AGO1
NM_001135638.1	PIP5K1A	NM_004741.4	NOLC1	NR_034053.2	TNPO3	NR_030258.1	MIR545
NM_001135636.1	PIP5K1A	NM_001284389.1	NOLC1	NM_001286702.1	ARMC1	NM_016542.3	STK26
NM_003557.2	PIP5K1A	NM_001284388.1	NOLC1	NM_018120.5	ARMC1	NM_001042453.1	STK26
NM_145808.3	MTPN	NM_032320.6	BTBD10	NM_152608.3	SDE2	NM_001042452.1	STK26
NM_032377.3	ELOF1	NM_001297741.1	BTBD10	NM_001033044.3	GLUL	NM_206855.2	QKI
NM_002497.3	NEK2	NM_001297742.1	BTBD10	NM_024665.5	TBL1XR1	NM_206853.2	QKI
NM_001243775.1	LIMA1	NM_007159.4	SLMAP	NM_002065.6	GLUL	NM_206854.2	QKI
NM_006311.3	NCOR1	NM_001311178.1	SLMAP	NM_001033056.3	GLUL	NM_022731.4	NUCKS1
NM_001190440.1	NCOR1	NM_001304421.2	SLMAP	NM_001321195.1	TBL1XR1	NM_013336.3	SEC61A1
NM_001113547.1	LIMA1	NM_001304423.2	SLMAP	NM_001321194.1	TBL1XR1	NM_001204260.1	NR3C1
NM_001113546.1	LIMA1	NM_001304422.2	SLMAP	NM_001321193.1	TBL1XR1	NM_001204259.1	NR3C1
NM_001023563.3	ZNF805	NM_001304420.2	SLMAP	NM_014501.2	UBE2S	NM_001204264.1	NR3C1
NM_001145078.1	ZNF805	NM_016547.2	SDF4	NM_006372.4	SYNCRIP	NM_001204262.1	NR3C1
NM_016357.4	LIMA1	NM_016176.3	SDF4	NM_001253771.1	SYNCRIP	NM_001204261.1	NR3C1
NR_030230.1	MIR505	NM_001130021.1	ATP6V0A1	NM_001159677.1	SYNCRIP	NM_001204258.1	NR3C1
NM_002522.3	NPTX1	NM_001130020.1	ATP6V0A1	NM_001159676.1	SYNCRIP	NM_001024094.1	NR3C1
NM_018109.3	MTPAP	NM_005177.3	ATP6V0A1	NM_001159675.1	SYNCRIP	NM_001018076.1	NR3C1
NM_001040202.1	PAQR3	NM_001330617.1	ZNF17	NM_001159674.1	SYNCRIP	NM_001018075.1	NR3C1
NM_001130688.1	HMGB2	NM_014333.3	CADM1	NM_001159673.1	SYNCRIP	NM_001018074.1	NR3C1
NM_002129.3	HMGB2	NM_001098517.1	CADM1	NM_181352.1	ATF7IP	NM_000176.2	NR3C1
NM_001130689.1	HMGB2	NM_001301045.1	CADM1	NM_001286514.1	ATF7IP	NM_001204263.1	NR3C1
NM_020225.2	STOX2	NM_001301043.1	CADM1	NM_001281493.1	MSH6	NM_001018077.1	NR3C1
NR_132761.1	STOX2	NM_001301044.1	CADM1	NM_001281492.1	MSH6	NM_001178093.1	BCAT1
NR_110685.1	LOC101928009	NM_015169.3	RRS1	NM_018179.4	ATF7IP	NM_001178092.1	BCAT1
NM_206926.1	SELENON	NM_000918.3	P4HB	NM_001281494.1	MSH6	NM_005504.6	BCAT1
NM_001319075.1	B3GNT2	NM_001941.4	DSC3	NM_000179.2	MSH6	NM_001178094.1	BCAT1
NM_006577.5	B3GNT2	NM_006959.2	ZNF17	NM_006265.2	RAD21	NM_001178091.1	BCAT1
NM_020451.2	SELENON	NM_006750.3	SNTB2	NM_032410.3	HOOK3	NM_001008397.3	GPX8
NR_046072.1	NKX3-1	NM_024715.3	TXNDC15	NM_021928.3	SPCS3	NM_001306201.1	GPX8
NM_003299.2	HSP90B1	NM_024423.3	DSC3	NM_181783.3	TMTC3	NM_001306197.1	GPX8
NM_006167.3	NKX3-1	NM_005157.5	ABL1	NM_053275.3	RPLP0	NM_001306198.1	GPX8
NM_001256339.1	NKX3-1	NM_007313.2	ABL1	NM_012112.4	TPX2	NM_152621.5	SGMS2
NM_001166102.1	NDUFV1	NM_001658.3	ARF1	NM_001290259.1	PHF3	NM_001136258.1	SGMS2
NR_073383.1	HSP90B2P	NM_001024228.1	ARF1	NM_015153.3	PHF3	NM_001136257.1	SGMS2
NM_033022.3	RPS24	NM_001024227.1	ARF1	NM_001290260.1	PHF3	NR_131340.1	GPX8
NM_007103.3	NDUFV1	NM_001024226.1	ARF1	NM_001011713.2	NAA30	NR_131338.1	GPX8
NM_001142282.1	RPS24	NM_024295.5	DERL1	NM_001029991.1	METTL17	NR_131337.1	GPX8
NM_001142284.1	RPS24	NM_001330601.1	DERL1	NM_033083.6	EAF1	NR_131336.1	GPX8
NM_001142283.1	RPS24	NM_001134671.2	DERL1	NM_003945.3	ATP6V0E1	NM_197939.1	RNF135
NM_032574.3	DPY30	NM_001309452.1	PLEKHB2	NM_022734.2	METTL17	NM_032322.3	RNF135
NM_001321210.1	DPY30	NM_001309451.1	PLEKHB2	NM_201414.2	APP	NM_001184992.1	RNF135
NM_001321209.1	DPY30	NM_001309448.1	PLEKHB2	NM_001204303.1	APP	NM_001130678.2	EIF4E
NR_135585.1	DPY30	NM_001267068.1	PLEKHB2	NM_001204301.1	APP	NM_001968.4	EIF4E
NM_001042555.2	FRS2	NM_001267067.1	PLEKHB2	NM_201413.2	APP	NM_001331017.1	EIF4E
NM_182706.4	SCRIB	NM_001267065.1	PLEKHB2	NM_001204302.1	APP	NM_152608.3	SDE2
NM_015356.4	SCRIB	NM_001267064.1	PLEKHB2	NM_001136130.2	APP	NM_138473.2	SP1
NM_001159704.1	FHL1	NM_001267062.1	PLEKHB2	NM_001136129.2	APP	NM_003109.1	SP1
NM_030816.4	ANKRD13C	NM_001309450.1	PLEKHB2	NM_000484.3	APP	NM_001251825.1	SP1
NM_001159700.1	FHL1	NM_001267066.1	PLEKHB2	NM_001136131.2	APP	NM_001349315.1	SEPT2
NM_001320731.1	ZBTB21	NM_001267063.1	PLEKHB2	NM_001136016.3	APP	NM_001349314.1	SEPT2
NM_001319844.1	CAPRIN2	NM_017958.2	PLEKHB2	NM_014572.2	LATS2	NM_001349313.1	SEPT2
NM_001319846.1	CAPRIN2	NM_001100623.1	PLEKHB2	NM_004257.5	TGFBRAP1	NM_001349312.1	SEPT2
NM_001319843.1	CAPRIN2	NM_138773.3	SLC25A46	NM_001308045.1	SENP5	NM_001349311.1	SEPT2
NM_001320729.1	ZBTB21	NM_001303250.2	SLC25A46	NM_001142621.2	TGFBRAP1	NM_001349310.1	SEPT2
NM_001319845.1	CAPRIN2	NM_001303249.2	SLC25A46	NM_024675.3	PALB2	NM_001349309.1	SEPT2
NM_001319842.1	CAPRIN2	NM_012214.2	MGAT4A	NM_005578.4	LPP	NM_001349308.1	SEPT2
NM_001002259.2	CAPRIN2	NM_175876.4	EXOC8	NM_001167671.2	LPP	NM_001349307.1	SEPT2
NM_032156.4	CAPRIN2	NM_001076786.2	QSER1	NM_001167672.2	LPP	NM_001349306.1	SEPT2
NM_023925.4	CAPRIN2	NM_016080.3	GLOD4	NM_018593.4	SLC16A10	NM_001349305.1	SEPT2
NM_001206856.2	CAPRIN2	NR_138151.1	SLC25A46	NM_152699.4	SENP5	NM_001349304.1	SEPT2
NM_001278356.1	FRS2	NR_131751.1	PRUNE2	NM_022780.3	RMND5A	NM_001349302.1	SEPT2
NM_001278355.1	FRS2	NM_001330680.1	PRUNE2	NM_016353.4	ZDHHC2	NM_001349291.1	SEPT2
NM_001278354.1	FRS2	NM_001308050.1	PRUNE2	NR_073124.1	NCAPG	NM_001349290.1	SEPT2
NM_001278351.1	FRS2	NM_001308048.1	PRUNE2	NM_014283.4	SUCO	NM_001349289.1	SEPT2
NM_006654.4	FRS2	NM_001308047.1	PRUNE2	NM_022346.4	NCAPG	NM_001349288.1	SEPT2
NM_001278357.1	FRS2	NM_001308049.1	PRUNE2	NM_016227.3	SUCO	NM_001349287.1	SEPT2
NM_001278353.1	FRS2	NM_001308051.1	PRUNE2	NM_001282750.1	SUCO	NM_001321033.2	SEPT2
NR_027621.1	FHL1	NM_015225.2	PRUNE2	NM_001282751.1	SUCO	NM_001321030.2	SEPT2
NM_001159702.2	FHL1	NM_013339.3	ALG6	NM_001201545.1	RBM15	NR_033184.1	ZNF678
NM_001159703.1	FHL1	NM_021999.4	ITM2B	NM_014918.4	CHSY1	NM_001001664.2	SPOPL
NM_001159701.1	FHL1	NM_032521.2	PARD6B	NM_022768.4	RBM15	NM_004705.3	THAP12
NM_024594.3	PANK3	NM_001114118.2	NCBP3	NM_007165.4	SF3A2	NM_206538.3	EMC10
NM_001449.4	FHL1	NM_173344.2	ST3GAL1	NM_001301339.1	CHCHD10	NM_175063.5	EMC10
NM_001167819.1	FHL1	NM_003033.3	ST3GAL1	NM_001319240.1	LOC100287896	NM_001286702.1	ARMC1
NM_001159699.1	FHL1	NM_016032.3	ZDHHC9	NR_130643.1	ZNF280B	NM_018120.5	ARMC1
NM_001166038.1	ZNF260	NM_001008222.2	ZDHHC9	NR_130642.1	ZNF280B	NM_152838.3	RBM12
NM_001166037.1	ZNF260	NR_134469.1	TRIO	NR_135621.1	ARL13B	NM_006047.5	RBM12
NM_001012756.2	ZNF260	NR_045205.1	CHEK1	NR_104285.1	CAST	NM_001198840.1	RBM12
NM_001166036.1	ZNF260	NM_001274.5	CHEK1	NR_033427.1	ARL13B	NM_001198838.1	RBM12
NM_020727.4	ZBTB21	NM_001114121.2	CHEK1	NM_001174150.1	ARL13B	NM_178549.3	ZNF678
NM_001098403.1	ZBTB21	NM_173354.4	SIK1	NM_001017536.1	VDR	NR_130898.1	THAP12
NM_001098402.1	ZBTB21	NM_001244846.1	CHEK1	NM_000376.2	VDR	NM_002824.5	PTMS
NM_007007.2	CPSF6	NM_001114122.2	CHEK1	NM_182896.2	ARL13B	NM_001330333.1	PTMS
NM_001300947.1	CPSF6	NM_020653.3	ZNF287	NM_144996.3	ARL13B	NM_001301193.1	TRIB3
NM_015322.4	FEM1B	NM_007118.3	TRIO	NM_003036.3	SKI	NM_001301201.1	TRIB3
NM_012257.3	HBP1	NM_001346171.1	ZNF287	NM_001321328.1	ARL13B	NM_001301196.1	TRIB3
NM_001244262.1	HBP1	NM_001346170.1	ZNF287	NM_001174151.1	ARL13B	NM_001301190.1	TRIB3
NM_006472.5	TXNIP	NM_001346169.1	ZNF287	NM_001017535.1	VDR	NM_001301188.1	TRIB3
NM_001313972.1	TXNIP	NM_001346168.1	ZNF287	NM_014913.3	ADNP2	NM_021158.4	TRIB3
NM_031407.6	HUWE1	NM_001346167.1	ZNF287	NM_007042.4	RPP14	NM_001206938.1	TCAF1
NM_001130823.2	DNMT1	NM_012081.5	ELL2	NM_020928.1	ZSWIM6	NM_014719.2	TCAF1
NM_001318731.1	DNMT1	NM_024940.7	DOCK5	NM_004134.6	HSPA9	NM_001206941.1	TCAF1
NM_006544.3	EXOC5	NM_015898.3	ZBTB7A	NM_003563.3	SPOP	NM_032740.3	SFT2D3
NM_001318730.1	DNMT1	NM_001271868.1	GTF2H3	NM_001098783.2	RPP14	NM_006155.2	SEPT2
NM_001379.3	DNMT1	NM_001271867.1	GTF2H3	NM_001007230.1	SPOP	NM_001321035.1	SEPT2
NM_004040.3	RHOB	NM_001271866.1	GTF2H3	NM_001007228.1	SPOP	NM_001321034.1	SEPT2
NR_136585.1	MAPK8	NM_020647.3	JPH1	NM_001007227.1	SPOP	NM_001321032.1	SEPT2
NR_136584.1	MAPK8	NM_001516.4	GTF2H3	NM_001007226.1	SPOP	NM_001321031.1	SEPT2
NR_136583.1	MAPK8	NM_001317990.1	ZBTB7A	NM_001007229.1	SPOP	NM_001321029.1	SEPT2
NM_139049.3	MAPK8	NM_001317830.1	JPH1	NM_001270474.1	CENPN	NM_001008491.2	SEPT2
NM_001323331.1	MAPK8	NM_001267556.1	PDCD6	NM_001316324.1	POLR2E	NM_004404.4	SEPT2
NM_001323329.1	MAPK8	NM_001267557.1	PDCD6	NM_001316323.1	POLR2E	NM_001282973.1	SEPT2
NM_001323328.1	MAPK8	NM_001267559.1	PDCD6	NM_001100624.2	CENPN	NM_001282972.1	SEPT2
NM_001323327.1	MAPK8	NM_001267558.1	PDCD6	NM_001270473.1	CENPN	NM_001008492.2	SEPT2
NM_001323323.1	MAPK8	NR_136512.1	ZSCAN12	NM_006700.2	TRAFD1	NM_001330599.1	TRPS1
NM_001323322.1	MAPK8	NR_136510.1	ZSCAN12	NM_001143906.1	TRAFD1	NM_001282903.2	TRPS1
NM_001323321.1	MAPK8	NR_136509.1	ZSCAN12	NR_125756.1	CHCHD10	NM_001282902.2	TRPS1
NM_001313904.1	NFE2L2	NM_013232.3	PDCD6	NR_125755.1	CHCHD10	NM_014112.4	TRPS1
NM_001278548.1	MAPK8	NR_023353.1	EXOSC7	NM_001199158.1	KAT7	NM_015987.4	HEBP1
NM_001278547.1	MAPK8	NM_004219.3	PTTG1	NM_001199157.1	KAT7	NM_001023567.4	GOLGA8B
NM_139046.3	MAPK8	NM_001282383.1	PTTG1	NM_001199156.1	KAT7	NM_001142275.1	NIPA1
NM_006164.4	NFE2L2	NM_001260507.1	RPS3	NM_001199155.1	KAT7	NM_144599.4	NIPA1
NM_001323330.1	MAPK8	NM_001256802.1	RPS3	NM_007067.4	KAT7	NR_077236.1	LOC101241902
NM_001323324.1	MAPK8	NM_001282382.1	PTTG1	NM_001319055.1	GEMIN7	NR_027410.1	GOLGA8B
NM_001323320.1	MAPK8	NM_001260506.1	RPS3	NM_001319054.1	GEMIN7	NM_181352.1	ATF7IP
NM_001323302.1	MAPK8	NM_001040450.2	MINDY2	NM_001287033.1	STOML2	NM_001286514.1	ATF7IP
NM_001313902.1	NFE2L2	NM_015570.3	AUTS2	NM_001287031.1	STOML2	NM_018179.4	ATF7IP
NM_001313900.1	NFE2L2	NM_001127231.2	AUTS2	NM_013442.2	STOML2	NM_015044.4	GGA2
NM_001145413.3	NFE2L2	NM_001040453.2	MINDY2	NM_001287032.1	STOML2	NR_146879.1	BRAT1
NM_001145412.3	NFE2L2	NM_017747.2	ANKHD1	NM_144970.2	CXorf38	NM_001350627.1	BRAT1
NM_001323326.1	MAPK8	NR_039912.1	MIR499B	NM_017423.2	GALNT7	NM_001350626.1	BRAT1
NM_001323325.1	MAPK8	NM_024668.3	ANKHD1	NM_012290.4	TLK1	NR_130643.1	ZNF280B
NM_001313903.1	NFE2L2	NM_020690.5	ANKHD1-EIF4EBP3	NM_004420.2	DUSP8	NR_130642.1	ZNF280B
NM_001313901.1	NFE2L2	NM_017978.2	ANKHD1	NM_002695.3	POLR2E	NM_006842.2	SF3B2
NM_153207.4	AEBP2	NM_001197030.1	ANKHD1	NM_001136555.1	TLK1	NM_006265.2	RAD21
NM_012286.2	MORF4L2	NM_004405.3	DLX2	NM_024707.2	GEMIN7	NM_024665.5	TBL1XR1
NM_001142430.1	MORF4L2	NM_005257.5	GATA6	NM_001136554.1	TLK1	NM_001321195.1	TBL1XR1
NM_001142428.1	MORF4L2	NR_130754.1	RMI2	NM_001007270.1	GEMIN7	NM_001321194.1	TBL1XR1
NM_001142421.1	MORF4L2	NM_152308.2	RMI2	NM_001007269.1	GEMIN7	NM_001321193.1	TBL1XR1
NM_001142420.1	MORF4L2	NM_015004.3	EXOSC7	NR_134898.1	DGUOK	NM_012470.3	TNPO3
NM_001142419.1	MORF4L2	NM_001258281.1	MSH2	NR_134897.1	DGUOK	NM_001267556.1	PDCD6
NM_001142418.1	MORF4L2	NM_000251.2	MSH2	NR_134896.1	DGUOK	NM_001267557.1	PDCD6
NM_001142432.1	MORF4L2	NM_001330301.1	SAP130	NR_134894.1	DGUOK	NM_001191028.2	TNPO3
NM_001142431.1	MORF4L2	NM_001330303.1	SAP130	NR_134893.1	DGUOK	NM_032139.2	ANKRD27
NM_001142429.1	MORF4L2	NM_001330302.1	SAP130	NM_001322356.1	LMAN2L	NM_001267559.1	PDCD6
NM_001142427.1	MORF4L2	NM_001330299.1	SAP130	NM_001322352.1	LMAN2L	NM_001267558.1	PDCD6
NM_001142426.1	MORF4L2	NM_001330300.1	SAP130	NM_001322351.1	LMAN2L	NM_013232.3	PDCD6
NM_001142425.1	MORF4L2	NR_027261.1	POLE3	NM_001322346.1	LMAN2L	NR_034053.2	TNPO3
NM_001142424.1	MORF4L2	NM_013361.5	ZNF223	NM_001318861.1	DGUOK	NM_001321291.1	USP36
NM_001142423.1	MORF4L2	NM_032246.4	MEX3B	NM_001322355.1	LMAN2L	NM_001308210.1	TSHZ1
NM_001142422.1	MORF4L2	NM_001300885.1	ZNF562	NM_001322354.1	LMAN2L	NM_080764.3	ZNF280B
NM_001198783.1	POU2F1	NM_001101.3		NM_001322347.1	LMAN2L	NM_001281493.1	MSH6
NM_002697.3	POU2F1	NM_001278255.1	POLE3	NM_001318862.1	DGUOK	NM_001281492.1	MSH6
NM_001198786.1	POU2F1	NM_001005.4	RPS3	NM_001318246.1	CREB3L2	NM_001281494.1	MSH6
NR_037163.1	POU2F1	NM_199482.3	MOB4	NM_001322350.1	LMAN2L	NM_152743.3	BRAT1
NM_033222.4	PSIP1	NM_017811.3	UBE2R2	NM_001318863.1	DGUOK	NM_000179.2	MSH6
NM_021144.3	PSIP1	NM_015387.4	MOB4	NM_001318860.1	DGUOK	NM_001256281.2	RAB34
NM_013986.3	EWSR1	NM_001253724.1	DPYSL5	NM_001318859.1	DGUOK	NM_001338.4	CXADR
NM_005243.3	EWSR1	NM_001253723.1	DPYSL5	NM_080764.3	ZNF280B	NM_001207064.1	CXADR
NM_001317900.1	PSIP1	NM_001204094.1	MOB4	NM_012137.3	DDAH1	NM_001350162.1	TEX15
NM_001317898.1	PSIP1	NM_001100819.2	MOB4	NM_006482.2	DYRK2	NR_027418.1	LINC00674
NM_001128217.2	PSIP1	NM_001243745.1	CROT	NM_003583.3	DYRK2	NR_024368.1	LINC01000
NM_001163286.1	EWSR1	NM_001320643.2	SIK1B	NM_001134445.1	DDAH1	NR_037672.1	SERF2
NM_001163285.1	EWSR1	NM_001163391.1	ZSCAN12	NM_153023.3	SPATA13	NM_014501.2	UBE2S
NM_002524.4	NRAS	NM_001003700.1	RREB1	NM_001286792.1	SPATA13	NM_001271044.2	NFIX
NM_001256695.1	PRDM11	NM_001003698.3	RREB1	NM_199126.2	ZNF585A	NM_002501.3	NFIX
NR_120480.1	IL6ST	NM_006260.4	DNAJC3	NM_152655.3	ZNF585A	NM_001271043.2	NFIX
NM_001267043.1	AEBP2	NM_001168344.1	RREB1	NM_004973.3	JARID2	NM_001199875.1	SERF2
NM_002184.3	IL6ST	NM_001003699.3	RREB1	NM_001288800.1	ZNF585A	NM_001018108.3	SERF2
NM_001190981.1	IL6ST	NM_020134.3	DPYSL5	NM_001286795.1	SPATA13	NM_001199878.1	SERF2
NM_175767.2	IL6ST	NM_001202485.1	HSPE1-MOB4	NM_001286794.1	SPATA13	NM_001199877.1	SERF2
NM_001114176.1	AEBP2	NM_001130031.1	ZNF562	NM_001267040.1	JARID2	NM_001199876.1	SERF2
NR_034069.1	SRPK1	NM_024545.3	SAP130	NM_001166271.2	SPATA13	NM_006372.4	SYNCRIP
NM_003137.4	SRPK1	NM_017443.4	POLE3	NM_002355.3	M6PR	NM_001253771.1	SYNCRIP
NM_175852.3	TXLNA	NM_001145928.1	SAP130	NM_001286793.1	SPATA13	NM_001207065.1	CXADR
NM_001164754.1	ASPH	NM_001130032.1	ZNF562	NM_194071.3	CREB3L2	NM_001207063.1	CXADR
NM_005348.3	HSP90AA1	NR_028077.1	ZSCAN12	NM_080918.2	DGUOK	NM_001159677.1	SYNCRIP
NM_001017963.2	HSP90AA1	NM_031965.2	HASPIN	NM_080916.2	DGUOK	NM_001159676.1	SYNCRIP
NM_002372.3	MAN2A1	NM_032047.4	B3GNT5	NM_001256128.1	NSUN4	NM_001159675.1	SYNCRIP
NM_014306.4	RTCB	NM_138333.4	FAM122A	NM_199044.3	NSUN4	NM_001159674.1	SYNCRIP
NR_040053.1	RNF41	NM_001037171.1	ACOT9	NM_172344.2	KCNG3	NM_001159673.1	SYNCRIP
NM_002745.4	MAPK1	NM_001029955.3	DCAF4L1	NM_133329.5	KCNG3	NM_004454.2	ETV5
NM_203463.2	CERS6	NM_001324255.1	MAP1B	NM_001256127.1	NSUN4	NM_172037.4	RDH10
NM_001659.2	ARF3	NM_001350055.1	SH3BP1	NM_001207024.1	M6PR	NM_002631.3	PGD
NM_001256126.1	CERS6	NM_001349937.1	TOR1AIP2	NR_134895.1	DGUOK	NM_001304451.1	PGD
NM_001317079.1	PGAM1	NM_001349936.1	TOR1AIP2	NM_213720.2	CHCHD10	NM_032410.3	HOOK3
NM_002629.3	PGAM1	NM_001349934.1	TOR1AIP2	NM_012124.2	CHORDC1	NM_001304452.1	PGD
NM_001270439.1	ARPC5	NM_001353678.1	WDR20	NM_001497.3	B4GALT1	NM_005786.5	TSHZ1
NM_005717.3	ARPC5	NM_001353677.1	WDR20	NM_001142292.1	LMAN2L	NM_015690.4	STK36
NM_001242956.1	SEPT7	NM_001353676.1	WDR20	NM_030805.3	LMAN2L	NM_001243313.1	STK36
NM_001242826.1	RNF41	NM_001353675.1	WDR20	NM_020198.2	CCDC47	NM_181783.3	TMTC3
NM_194359.2	RNF41	NM_001353674.1	WDR20	NM_001144073.1	CHORDC1	NM_207170.3	SYF2
NM_194358.2	RNF41	NM_001353673.1	WDR20	NM_053024.3	PFN2	NM_015484.4	SYF2
NM_005785.3	RNF41	NM_001353672.1	WDR20	NM_002628.4	PFN2	NM_003714.2	STC2
NM_001788.5	SEPT7	NM_001353671.1	WDR20	NR_045791.1	NSUN4	NR_036472.1	ENY2
NM_001011553.3	SEPT7	NM_001353670.1	WDR20	NR_045790.1	NSUN4	NR_036471.1	ENY2
NM_001164752.1	ASPH	NM_001353669.1	WDR20	NR_045789.1	NSUN4	NM_004728.3	DDX21
NM_032468.4	ASPH	NM_001353668.1	WDR20	NM_198889.2	ANKRD17	NM_001256910.1	DDX21
NM_032466.3	ASPH	NM_001353667.1	WDR20	NM_032217.4	ANKRD17	NM_021982.2	SEC24A
NM_021928.3	SPCS3	NM_001353666.1	WDR20	NM_033394.2	TANC1	NM_014246.1	CELSR1
NM_001164755.1	ASPH	NM_001353665.1	WDR20	NM_003258.4	TK1	NM_153719.3	NUP62
NM_001164753.1	ASPH	NM_001353664.1	WDR20	NM_003805.4	CRADD	NM_153718.3	NUP62
NM_001164751.1	ASPH	NM_001353663.1	WDR20	NM_001320099.1	CRADD	NM_016553.4	NUP62
NM_020198.2	CCDC47	NM_001353662.1	WDR20	NR_135592.1	HDAC6	NM_012346.4	NUP62
NM_002076.3	GNS	NM_001353661.1	WDR20	NR_134482.1	MTRR	NM_001193357.1	NUP62
NM_182977.2	NNT	NM_001353660.1	WDR20	NR_134481.1	MTRR	NM_020189.5	ENY2
NM_012343.3	NNT	NM_001353659.1	WDR20	NR_134480.1	MTRR	NM_001193557.1	ENY2
NM_006300.3	ZNF230	NM_001353658.1	WDR20	NM_005869.3	CWC27	NM_173566.2	PRR14L
NM_006136.2	CAPZA2	NM_001353657.1	WDR20	NM_001318000.1	CWC27	NM_033083.6	EAF1
NM_015634.3	KIF1BP	NM_001353656.1	WDR20	NM_001297645.1	CWC27	NM_020179.2	SMCO4
NM_032740.3	SFT2D3	NM_001330228.2	WDR20	NM_001257387.1	CHEK2	NM_021928.3	SPCS3
NR_001564.2	XIST	NM_005631.4	SMO	NM_001008710.2	RBPMS	NM_012124.2	CHORDC1
NM_001042724.1	NECTIN2	NM_020529.2	NFKBIA	NM_012479.3	YWHAG	NM_001144073.1	CHORDC1
NM_024295.5	DERL1	NM_019613.3	WDR45B	NM_006867.3	RBPMS	NM_152293.2	TADA2B
NR_002563.1	SNORD27	NM_001211.5	BUB1B	NM_001297644.1	CWC27	NM_001130060.1	ATF7
NM_001134671.2	DERL1	NM_005003.2	NDUFAB1	NM_001042603.2	KDM5A	NM_003901.3	SGPL1
NM_001319960.1	EDEM3	NM_033625.3	RPL34	NM_001008712.2	RBPMS	NR_137328.1	TGFBRAP1
NM_001290259.1	PHF3	NM_001078171.1	RTL8C	NM_001008711.2	RBPMS	NM_015631.5	TCTN3
NM_138795.3	ARL8A	NM_006466.3	POLR3F	NM_145862.2	CHEK2	NM_012112.4	TPX2
NM_015153.3	PHF3	NM_014173.3	BABAM1	NM_007194.3		NM_001143973.1	TCTN3
NM_001290260.1	PHF3	NM_001304943.1	GPATCH8	NM_001190442.1	CAST	NM_001330419.1	EI24
NM_025191.3	EDEM3	NM_001304941.1	GPATCH8	NM_001005735.1	CHEK2	NM_001290259.1	PHF3
NR_135118.1	EDEM3	NM_001288757.1	BABAM1	NM_001321229.1	HDAC6	NM_015153.3	PHF3
NM_198156.2	VHL	NM_001288756.1	BABAM1	NM_001321228.1	HDAC6	NM_004257.5	TGFBRAP1
NM_000551.3	VHL	NM_001284281.1	PPP4R3A	NM_153686.8	LCORL	NM_001290260.1	PHF3
NM_152902.4	TIPRL	NM_001282526.1	POLR3F	NM_006044.3	HDAC6	NM_001142621.2	TGFBRAP1
NM_182485.2	CPEB2	NM_001033549.2	BABAM1	NM_001321230.1	HDAC6	NM_002801.3	PSMB10
NM_001031800.2	TIPRL	NM_001002909.3	GPATCH8	NM_001321227.1	HDAC6	NM_001011713.2	NAA30
NM_182646.2	CPEB2	NM_019063.4	EML4	NM_001321226.1	HDAC6	NM_020247.4	COQ8A
NM_152775.3	CCDC110	NM_001304942.1	GPATCH8	NM_001321225.1	HDAC6	NM_014765.2	TOMM20
NM_001177383.1	CPEB2	NM_001304940.1	GPATCH8	NM_001321108.1	SLC4A7	NM_178439.4	GMCL1
NM_006803.3	AP3M2	NM_001304939.1	GPATCH8	NM_001321107.1	SLC4A7	NM_019018.2	OTULINL
NM_001177384.1	CPEB2	NM_001291970.1	POLH	NM_001321106.1	SLC4A7	NM_207003.2	BCL2L11
NM_001145411.1	CCDC110	NM_001284280.1	PPP4R3A	NM_001321105.1	SLC4A7	NM_138626.3	BCL2L11
NM_001012241.1	MSL1	NM_001174153.1	RABEPK	NM_001321104.1	SLC4A7	NM_138625.3	BCL2L11
NM_001134296.1	AP3M2	NM_001145076.2	EML4	NM_001321103.1	SLC4A7	NM_138623.3	BCL2L11
NR_135652.1	REV1	NM_001017926.2	ZHX1	NM_001286771.2	ANKRD17	NM_138622.3	BCL2L11
NR_135650.1	REV1	NM_007222.4	ZHX1	NM_015574.1	ANKRD17	NM_138621.4	BCL2L11
NR_135649.1	REV1	NM_005833.3	RABEPK	NM_003615.4	SLC4A7	NM_006538.4	BCL2L11
NM_016316.3	REV1	NM_001174152.1	RABEPK	NM_001421.3	ELF4	NM_001346500.1	CD164
NM_001321460.1	REV1	NM_001114331.2	CLCN7	NM_001258380.1	SLC4A7	NM_001204112.1	BCL2L11
NM_001321459.1	REV1	NM_001039547.2	GK5	NM_001258379.1	SLC4A7	NM_001204111.1	BCL2L11
NM_001321455.1	REV1	NM_004822.2	NTN1	NM_001145909.1	TANC1	NM_001204110.1	BCL2L11
NM_001321454.1	REV1	NM_001287.5	CLCN7	NM_001127197.1	ELF4	NM_001204108.1	BCL2L11
NM_001037872.2	REV1	NM_001001790.2	TOMM5	NM_024010.2		NM_001204107.1	BCL2L11
NM_001321458.1	REV1	NM_021202.2	TP53INP2	NM_020247.4	COQ8A	NM_001142404.2	CD164
NM_006464.3	TGOLN2	NM_020782.1	KLHL42	NM_002454.2	MTRR	NM_001142402.2	CD164
NM_001206841.1	TGOLN2	NM_014812.2	CEP170	NR_134886.1	CNPY3	NM_001142401.2	CD164
NM_001320032.1	ABCC5	NM_006502.2	POLH	NR_134885.1	CNPY3	NR_134976.1	AK2
NM_001206844.1	TGOLN2	NM_004661.3	CDC23	NR_103842.1	PPFIA3	NR_130941.1	LNPK
NM_001206840.1	TGOLN2	NM_001329430.1	TP53INP2	NM_206855.2	QKI	NM_018263.5	ASXL2
NR_030623.1	MIR216B	NM_001329429.1	TP53INP2	NM_206853.2	QKI	NM_014498.4	GOLIM4
NM_005688.3	ABCC5	NM_001134485.1	TOMM5	NM_183404.3	RBL1	NM_006016.5	CD164
NM_001918.3	DBT	NM_001134484.1	TOMM5	NM_006463.4		NM_001330655.1	DDAH1
NM_001199382.1	RNF145	NM_001042405.1	CEP170	NM_213622.2		NM_001319139.1	AK2
NM_144726.2	RNF145	NM_001042404.1	CEP170	NM_201647.2		NM_001142403.2	CD164
NM_001199383.1	RNF145	NR_073189.2	HRK	NM_006775.2	QKI	NM_001319141.1	AK2
NM_001199381.1	RNF145	NM_152592.4		NM_001301085.1	QKI	NM_001305011.1	LNPK
NM_001199380.1	RNF145	NM_003806.3	HRK	NM_206854.2	QKI	NM_001305010.1	LNPK
NM_001130021.1	ATP6V0A1	NM_001329431.1	TP53INP2	NM_001318848.1	CNPY3	NM_001305009.1	LNPK
NM_001130020.1	ATP6V0A1	NR_026761.2	LINC00467	NM_152317.3	DEPDC4	NM_001319140.1	AK2
NM_005177.3	ATP6V0A1	NR_145520.1	WSB1	NM_001321761.1	C15orf41	NM_001305008.1	LNPK
NM_004966.3	HNRNPF	NR_145477.1	RIOK3	NM_001321758.1	C15orf41	NM_030650.2	LNPK
NM_001177382.1	CPEB2	NR_130906.1	DERL2	NM_001321756.1	C15orf41	NM_001319143.1	AK2
NM_001177381.1	CPEB2	NR_130905.1	DERL2	NM_001319311.1	DEPDC4	NM_001308155.1	GOLIM4
NM_001098208.1	HNRNPF	NR_049763.1	CNOT1	NM_001319310.1	DEPDC4	NM_001625.3	AK2
NM_001098207.1	HNRNPF	NR_037874.1	ZHX1	NM_001318847.1	CNPY3	NM_001256278.1	RAB34
NM_001098206.1	HNRNPF	NR_037873.1	ZHX1	NM_001301302.1	OAZ2	NM_001256277.1	RAB34
NM_001098205.1	HNRNPF	NR_038354.1	WDR20	NM_001130010.2	C15orf41	NM_013411.4	AK2
NM_001098204.1	HNRNPF	NR_036651.1	HSDL2	NM_032499.5	C15orf41	NM_001256276.1	RAB34
NM_014877.3	HELZ	NR_033289.1	GK5	NM_002537.3	OAZ2	NM_001199199.1	AK2
NM_005921.1	MAP3K1	NM_206999.2	CNOT1	NM_001321760.1	C15orf41	NM_020340.4	ARFGEF3
NM_014333.3	CADM1	NM_033632.3	FBXW7	NM_001321759.1	C15orf41	NM_017420.4	SIX4
NM_001098517.1	CADM1	NM_001265612.1	CNOT1	NM_001321757.1	C15orf41	NR_003281.1
NM_001301045.1	CADM1	NM_016284.4	CNOT1	NM_001286742.1	UBL7	NM_013338.4	ALG5
NM_001301043.1	CADM1	NM_006999.4		NM_001286739.1	UBL7	NM_006856.2	ATF7
NM_001301044.1	CADM1	NM_001171805.1		NM_032907.4	UBL7	NM_001144943.1	RAB34
NM_015013.3	KDM1A	NM_148978.2	PANK1	NM_007189.2	ABCF2	NM_001142625.2	RAB34
NM_018313.4	PBRM1	NM_148977.2	PANK1	NM_001286740.1	UBL7	NM_001142624.2	RAB34
NM_001009999.2	KDM1A	NM_138316.3	PANK1	NM_001245002.1	NFIC	NM_031934.5	RAB34
NM_018137.2	PRMT6	NM_007235.4		NM_001034841.3	ITPRIPL2	NM_002898.3	RBMS2
NM_183352.2	SEC13	NM_001171806.1	TENT4A	NM_205843.2	NFIC	NM_001144942.1	RAB34
NM_030673.3	SEC13	NM_020718.3	USP31	NM_005597.3	NFIC	NM_001142364.1	ALG5
NM_001136232.2	SEC13	NM_006305.3	ANP32A	NM_001245005.1	NFIC	NM_001282.2	AP2B1
NM_001136026.2	SEC13	NM_005956.3	MTHFD1	NM_001245004.1	NFIC	NM_001030006.1	AP2B1
NM_004741.4	NOLC1	NM_001142641.1	FBRSL1	NM_014671.2	UBE3C	NM_014045.4	LRP10
NM_001284389.1	NOLC1	NM_021211.3	ZBED5	NM_001142704.1	FAM111B	NR_146222.1	TMCO3
NM_001284388.1	NOLC1	NM_020421.3	ADCK1	NM_001142703.1	FAM111B	NR_146221.1	TMCO3
NM_001256129.1	ARL8A	NM_014742.3	TM9SF4	NM_201265.1	UBL7	NM_017905.5	TMCO3
NM_001173490.1	PRRG1	NM_001143667.1	ZBED5	NM_198947.3	FAM111B	NM_001349746.1	TMCO3
NM_001173489.1	PRRG1	NM_001142545.1	ADCK1	NM_017994.4	TMEM248	NM_001349745.1	TMCO3
NM_001142395.1	PRRG1	NM_021922.2	FANCE	NM_016343.3	CENPF	NM_001349744.1	TMCO3
NM_000950.2	PRRG1	NM_001033583.2	ACOT9	NM_012068.5	ATF5	NM_001349743.1	TMCO3
NR_103551.2	ZNF229	NM_001348434.2	ZNF148	NM_001244008.1	KIF1A	NM_001349742.1	TMCO3
NM_016322.3	RAB14	NM_001348433.2	ZNF148	NM_001193646.1	ATF5	NR_109947.2	TTC23
NM_207346.2	TSEN54	NM_001348432.2	ZNF148	NM_001320705.1	KIF1A	NM_001353869.1	TTC23
NM_001300818.2	ZCCHC10	NM_001348431.2	ZNF148	NR_135591.1	HDAC6	NM_001288616.2	TTC23
NM_001318944.1	VPS26A	NM_001348430.2	ZNF148	NM_006925.4	SRSF5	NM_001288615.2	TTC23
NM_001308129.1	ZCCHC10	NM_001348429.2	ZNF148	NM_004157.3	PRKAR2A	NM_201414.2	APP
NM_001308128.1	ZCCHC10	NM_001348428.2	ZNF148	NM_015554.2	GLCE	NM_001291858.1	IGF1R
NM_001300822.2	ZCCHC10	NM_001348427.2	ZNF148	NM_001324094.1	GLCE	NM_001204303.1	APP
NM_001300817.2	ZCCHC10	NM_001348426.2	ZNF148	NM_001320214.1	SRSF5	NM_001204301.1	APP
NM_001300816.2	ZCCHC10	NM_001348425.2	ZNF148	NM_032120.3	RBM48	NM_000875.4	IGF1R
NM_017665.3	ZCCHC10	NR_104209.1	POLR3F	NM_001324093.1	GLCE	NM_201413.2	APP
NM_001318946.1	VPS26A	NM_001348424.1	ZNF148	NM_001324092.1	GLCE	NM_001859.3	SLC31A1
NM_001318945.1	VPS26A	NM_012341.2	GTPBP4	NM_001321983.1	PRKAR2A	NM_001204302.1	APP
NM_001308130.1	ZCCHC10	NM_001347721.1	DYRK1A	NR_077236.1	LOC101241902	NM_001136130.2	APP
NM_001308127.1	ZCCHC10	NM_018957.4		NM_001297768.1	CETN3	NM_001136129.2	APP
NM_001300819.2	ZCCHC10	NM_018263.5	ASXL2	NM_153188.2	TNPO1	NM_000484.3	APP
NM_001035260.2	VPS26A	NM_016041.4	DERL2	NM_025205.4	MED28	NM_001136131.2	APP
NM_014518.3	ZNF229	NM_001396.4	DYRK1A	NM_016426.6	GTSE1	NM_001136016.3	APP
NM_004896.4	VPS26A	NM_001349798.1		NM_004365.3	CETN3	NM_174907.3	PPP4R2
NM_001278510.2	ZNF229	NM_001348193.1	RIOK3	NM_002270.3	TNPO1	NM_001318027.1	PPP4R2
NM_012137.3	DDAH1	NM_001347723.1	DYRK1A	NM_001303628.1	MLEC	NM_001318026.1	PPP4R2
NM_001941.4	DSC3	NM_001347722.1	DYRK1A	NM_001297765.1	CETN3	NM_001318025.1	PPP4R2
NM_001134445.1	DDAH1	NM_001322286.1	ZNF396	NR_104165.1	MDH2	NM_014572.2	LATS2
NM_001282706.1	PDIA6	NM_001304779.1	DERL2	NM_145806.3	ZNF511	NM_006484.2	DYRK1B
NM_005742.3	PDIA6	NM_005909.4	MAP1B	NM_014730.3	MLEC	NM_006483.2	DYRK1B
NM_001282707.1	PDIA6	NM_001322290.1	ZNF396	NM_001303627.1	MLEC	NM_004714.2	DYRK1B
NM_001282705.1	PDIA6	NR_023313.2	CIRBP	NM_005734.4	HIPK3	NM_001308045.1	SENP5
NM_001282704.1	PDIA6	NM_130438.2	DYRK1A	NM_001282404.1	MDH2	NM_025142.1	TAOK1
NM_006777.3	ZBTB33	NM_015995.3	KLF13	NM_001267051.1	GPR155	NM_020791.2	TAOK1
NM_001081491.1	NXF1	NM_001304777.1	DERL2	NM_005918.3	MDH2	NM_001039547.2	GK5
NM_006362.4	NXF1	NM_130436.2	DYRK1A	NM_001278163.1	HIPK3	NM_004232.3	SOCS6
NM_001184742.1	ZBTB33	NM_101395.2	DYRK1A	NM_001278162.1	HIPK3	NM_024675.3	PALB2
NM_144660.2	SAMD8	NM_001300829.1	CIRBP	NM_001048200.2	HIPK3	NR_027451.1	NORAD
NM_001174156.1	SAMD8	NM_013436.4	NCKAP1	NM_001033045.3	GPR155	NR_033289.1	GK5
NM_001004127.2	ALG11	NM_205842.2	NCKAP1	NM_152529.6	GPR155	NM_005578.4	LPP
NR_131766.1	ZCCHC10	NM_145034.4	TOR1AIP2	NM_003660.3	PPFIA3	NM_001167671.2	LPP
NR_131767.1	ZCCHC10	NM_001199260.1	TOR1AIP2	NM_001282403.1	MDH2	NM_001167672.2	LPP
NR_125337.2	ZCCHC10	NM_005400.2	PRKCE	NM_001267050.1	GPR155	NM_001286742.1	UBL7
NM_021244.4	RRAGD	NM_015335.4	MED13L	NM_002603.3	PDE7A	NM_001286741.1	UBL7
NM_001026.4	RPS24	NM_000262.2	NAGA	NM_001242318.2	PDE7A	NM_001286739.1	UBL7
NM_006420.2	ARFGEF2	NM_001195822.1	HSDL2	NM_024551.2	ADIPOR2	NM_032907.4	UBL7
NM_006750.3	SNTB2	NR_033942.1	ARHGEF34P	NR_136669.1	LCORL	NM_001286740.1	UBL7
NM_007212.3	RNF2	NM_032303.4	HSDL2	NM_201398.2	FLAD1	NM_001153585.1	SCOC
NM_006836.1	GCN1	NM_005610.2	RBBP4	NM_080875.2	MIB2	NM_032547.2	SCOC
NM_006717.2	SPIN1	NM_001280.2	CIRBP	NM_025207.4	FLAD1	NM_001153690.1	SCOC
NM_024423.3	DSC3	NM_001135256.1	RBBP4	NM_001184891.1	FLAD1	NM_001153635.1	SCOC
NM_001271665.1	NSA2	NM_006868.3	RAB31	NM_001170688.1	MIB2	NM_001153552.1	SCOC
NM_001111067.2	ACVR1	NM_003596.3	TPST1	NM_001170687.1	MIB2	NM_001153484.1	SCOC
NM_001083893.1	STRN3	NM_001135255.1	RBBP4	NM_001170686.1	MIB2	NM_001153446.1	SCOC
NM_203453.3	PLPP6	NM_006526.2	ZNF217	NR_135073.1	DEPDC4	NM_018593.4	SLC16A10
NM_170691.2	GFM2	NM_001013415.1		NR_130127.1	ZNF511	NM_001153663.1	SCOC
NM_032380.4	GFM2	NM_018315.4		NM_148976.2	PSMA1	NM_201265.1	UBL7
NM_001281302.1	GFM2	NM_020765.2	UBR4	NM_012345.2	NUFIP1	NM_152699.4	SENP5
NM_001658.3	ARF1	NM_018085.4	IPO9	NM_003878.2	GGH	NM_022780.3	RMND5A
NM_001024228.1	ARF1	NM_002508.2	NID1	NM_002786.3	PSMA1	NM_016353.4	ZDHHC2
NM_001024227.1	ARF1	NM_005435.3	ARHGEF5	NM_153689.5	C2orf69	NM_012068.5	ATF5
NM_001024226.1	ARF1	NM_003365.2	UQCRC1	NR_028028.1	ITPRIPL2	NM_001193646.1	ATF5
NM_030621.4	DICER1	NM_181308.2	WDR20	NR_033183.1	MIB2	NM_138627.3	BCL2L11
NM_177438.2	DICER1	NM_181291.2	WDR20	NM_024546.3	RNF219	NM_138624.3	BCL2L11
NM_001291628.1	DICER1	NM_144574.3	WDR20	NM_001282.2	AP2B1	NM_006609.4	MAP3K2
NM_001271282.2	DICER1	NM_001242418.1	WDR20	NM_001039465.1	SRSF5	NM_001204109.1	BCL2L11
NM_001195573.1	DICER1	NM_001242417.1	WDR20	NM_001030006.1	AP2B1	NM_001204106.1	BCL2L11
NM_014913.3	ADNP2	NM_001242416.1	WDR20	NM_024644.4	RIOX1	NM_001297548.2	ZNF131
NM_001338.4	CXADR	NM_001242414.1	WDR20	NM_020119.3	ZC3HAV1	NM_001330705.1	ZNF131
NM_001207064.1	CXADR	NM_134265.3	WSB1	NM_017801.2	CMTM6	NR_073124.1	NCAPG
NM_001177563.1	PPP2R1B	NM_001349935.1	TOR1AIP2	NM_005499.2	UBA2	NM_153810.4	CACUL1
NM_002716.4	PPP2R1B	NM_000995.4	RPL34	NM_006993.2	NPM3	NM_012137.3	DDAH1
NM_001177562.1	PPP2R1B	NR_023312.2	CIRBP	NM_001166139.2	LCORL	NM_001134445.1	DDAH1
NM_152259.3	TICRR	NM_015626.9	WSB1	NM_080605.3	B3GALT6	NM_014283.4	SUCO
NM_001308025.1	TICRR	NM_003831.4	RIOK3	NM_016103.3	SAR1B	NM_022346.4	NCAPG
NM_015355.3	SUZ12	NM_001348350.1	WSB1	NM_004824.3	CDYL	NM_016227.3	SUCO
NM_001321207.1	SUZ12	NM_001330259.1	ACOT9	NM_004247.3	EFTUD2	NM_001282750.1	SUCO
NM_014923.4	FNDC3A			NM_001127892.1	SALL1	NM_001282751.1	SUCO
NM_012433.3	SF3B1			NM_001080398.1	ECPAS	NM_002603.3	PDE7A
NM_005687.4	FARSB			NM_031215.2	CABLES2	NM_001242318.2	PDE7A
NM_001317912.1	PPM1L			NM_001323343.1	AHCTF1	NM_001201545.1	RBM15
NM_001288747.1	DKC1			NM_001323342.1	AHCTF1	NM_001190818.1	ORC1
NM_001286525.1	CENPW			NM_001317399.1	KCTD10	NM_017488.3	ADD2
NM_001284281.1	PPP4R3A			NR_046255.1	FGD5-AS1	NM_017482.3	ADD2
NM_001142463.2	DKC1			NR_046253.1	FGD5-AS1	NM_014918.4	CHSY1
NM_001012507.3	CENPW			NR_046252.1	FGD5-AS1	NM_004153.3	ORC1
NM_139245.3	PPM1L			NR_027878.1	ADAM9	NM_001617.3	ADD2
NM_001363.4	DKC1			NR_027639.1	ADAM9	NM_001190819.1	ORC1
NM_001317911.1	PPM1L			NR_027638.1	ADAM9	NM_001185055.1	ADD2
NM_001284280.1	PPP4R3A			NM_004992.3	MECP2	NM_001185054.1	ADD2
NM_001278438.1	FNDC3A			NM_001145966.1	MKI67	NM_012345.2	NUFIP1
NM_001267045.1	PSME3			NM_000053.3	ATP7B	NM_020198.2	CCDC47
NM_176863.2	PSME3			NM_018413.5	CHST11	NM_173601.1	GXYLT1
NM_020739.3	CCPG1			NM_003816.2	ADAM9	NM_001099650.1	GXYLT1
NM_001204451.1	CCPG1			NM_002417.4	MKI67	NM_022768.4	RBM15
NM_001204450.1	CCPG1			NM_001243182.1	ATP7B	NR_026752.1	CROCCP2
NM_014574.3	STRN3			NM_001173982.1	CHST11	NM_001330717.1	ZNF131
NM_005789.3	PSME3			NM_000657.2	BCL2	NM_001330713.1	ZNF131
NM_004748.4	CCPG1			NM_000633.2	BCL2	NM_001330707.1	ZNF131
NR_015378.3	ZNF674-AS1			NM_201222.2	MAGED2	NM_001099678.1	LRRC58
NR_136738.1	SHCBP1			NM_177439.2	FTSJ1	NM_003432.3	ZNF131
NR_110023.1	DKC1			NM_177433.2	MAGED2	NM_001330716.1	ZNF131
NR_110022.1	DKC1			NM_014599.5	MAGED2	NM_001330715.1	ZNF131
NR_110021.1	DKC1			NM_012280.3	FTSJ1	NM_001330714.1	ZNF131
NR_034035.2	SRSF10			NM_001314049.1	SIRT1	NM_001330712.1	ZNF131
NR_102302.1	ZNF678			NM_001292043.1	SETD5	NM_001330711.1	ZNF131
NR_049772.1	PSME3			NM_001282157.1	FTSJ1	NM_001330710.1	ZNF131
NR_045796.1	CSE1L			NM_001184897.1	PHF8	NM_001330709.1	ZNF131
NR_033184.1	ZNF678			NM_001080517.2	SETD5	NM_001330708.1	ZNF131
NM_004393.5	DAG1			NM_001005918.2	ATP7B	NM_001330706.1	ZNF131
NM_001412.3	EIF1AX			NM_025157.4	PXN	NM_001330704.1	ZNF131
NM_001177642.2	DAG1			NM_005690.4	DNM1L	NM_001329226.1	LRP10
NM_001177640.2	DAG1			NM_002859.3	PXN	NM_001319240.1	LOC100287896
NM_001177639.2	DAG1			NM_001278464.1	DNM1L	NM_006623.3	PHGDH
NM_001177637.2	DAG1			NM_001278463.1	DNM1L	NM_001346663.1	TK1
NM_001177636.2	DAG1			NM_001256414.1	GNAI1	NM_005857.4	ZMPSTE24
NM_001177643.2	DAG1			NR_135008.1	HDGF	NM_003258.4	TK1
NM_001177638.2	DAG1			NM_001126050.1	HDGF	NM_017668.2	NDE1
NM_001177635.2	DAG1			NM_015905.2	TRIM24	NM_003805.4	CRADD
NM_001177634.2	DAG1			NM_012063.3	DNM1L	NM_001320099.1	CRADD
NM_001165928.3	DAG1			NM_005746.2	NAMPT	NM_001143979.1	NDE1
NM_001177644.2	DAG1			NM_003852.3	TRIM24	NR_135621.1	ARL13B
NM_001177641.2	DAG1			NM_002069.5	GNAI1	NR_104285.1	CAST
NM_175876.4	EXOC8			NM_001621.4	AHR	NR_033427.1	ARL13B
NM_001076786.2	QSER1			NM_001278466.1	DNM1L	NM_182743.2	TXNRD1
NM_138779.4	TEX30			NM_001243756.1	PXN	NM_182742.2	TXNRD1
NM_015159.2	FAM168A			NM_001080855.2	PXN	NM_001330437.1	PTPN11
NM_001286775.1	TEX30			NM_001308120.1	TOGARAM1	NM_001261446.1	TXNRD1
NM_001286051.1	FAM168A			NM_018131.4	CEP55	NM_001174150.1	ARL13B
NM_001286050.1	FAM168A			NM_015091.3	TOGARAM1	NM_001017536.1	VDR
NM_130809.4	PRRC1			NM_014735.4	JADE3	NM_000376.2	VDR
NM_014886.4	NSA2			NM_006185.3	NUMA1	NM_182896.2	ARL13B
NM_001286776.1	TEX30			NM_003463.4	PTP4A1	NM_182729.2	TXNRD1
NM_007235.4				NM_001286561.1	NUMA1	NM_144996.3	ARL13B
NM_005871.3	SMNDC1			NM_001278390.1	SLC38A1	NM_003330.3	TXNRD1
NM_001079673.1	FNDC3A			NM_001077445.2	JADE3	NM_002834.4	PTPN11
NM_138288.3	SPTSSA			NM_021629.3	GNB4	NM_001321328.1	ARL13B
NM_014175.3	MRPL15			NM_012062.4	DNM1L	NM_001261445.1	TXNRD1
NR_033680.1	CARD8			NM_005591.3	MRE11	NM_001174151.1	ARL13B
NR_033679.1	CARD8			NM_005590.3	MRE11	NM_001093771.2	TXNRD1
NR_033678.1	CARD8			NM_005245.3	FAT1	NM_001017535.1	VDR
NM_006407.3	ARL6IP5			NM_001098523.1	HTATIP2	NM_173060.4	CAST
NM_001207065.1	CXADR			NM_031216.3	SEH1L	NM_005869.3	CWC27
NM_001207063.1	CXADR			NM_001278465.1	DNM1L	NM_001750.6	CAST
NM_001077351.1	RBM23			NM_001013437.1	SEH1L	NM_001330634.1	CAST
NM_001303051.1	KLHL12			NM_001319655.1	OSBPL8	NM_001330632.1	CAST
NM_001184902.1	CARD8			NM_001319653.1	OSBPL8	NM_001330631.1	CAST
NM_021633.3	KLHL12			NM_001319652.1	OSBPL8	NM_001330629.1	CAST
NM_001303109.1	KLHL12			NM_001319101.1	CEP68	NM_001330628.1	CAST
NM_001184903.1	CARD8			NM_001319100.1	CEP68	NM_001330627.1	CAST
NM_001184901.1	CARD8			NM_001079804.2	GAA	NM_001330626.1	CAST
NR_036633.1	VAPB			NM_001079803.2	GAA	NM_001330624.1	CUL4B
NM_001324319.1	SHCBP1			NM_000152.4	GAA	NM_001318000.1	CWC27
NM_001322815.1	SOD2			NM_152417.2	TMEM68	NM_001297645.1	CWC27
NM_005813.4	PRKD3			NM_015341.4	NCAPH	NM_001284213.3	CAST
NM_004738.4	VAPB			NM_014712.2	SETD1A	NM_001284212.3	CAST
NM_001324318.1	SHCBP1			NM_012079.5	DGAT1	NM_001042446.2	CAST
NM_001322820.1	SOD2			NM_001308339.1	DENND5B	NM_001042445.2	CAST
NM_001322814.1	SOD2			NM_001291411.1	SON	NM_001042444.2	CAST
NM_001316345.1	RECK			NM_001286212.1	TMEM117	NM_001042443.2	CAST
NM_001308044.1	RBM23			NM_001286211.1	TMEM117	NM_001042441.2	CAST
NM_001195677.1	VAPB			NM_001282903.2	TRPS1	NM_032833.4	PPP1R15B
NM_001322819.1	SOD2			NM_001282902.2	TRPS1	NM_012479.3	YWHAG
NM_001312648.1	UBE2K			NM_001281712.1	NCAPH	NM_007042.4	RPP14
NM_001312647.1	UBE2K			NM_001281711.1	NCAPH	NM_001297644.1	CWC27
NM_001312646.1	UBE2K			NM_001281710.1	NCAPH	NM_003588.3	CUL4B
NR_073403.1	NSA2			NM_138927.2	SON	NM_003563.3	SPOP
NM_001300936.1	SRSF10			NM_032256.2	TMEM117	NM_001190442.1	CAST
NM_000636.3	SOD2			NM_032195.2	SON	NM_001098783.2	RPP14
NM_153188.2	TNPO1			NM_017760.6	NCAPG2	NM_001098522.1	HTATIP2
NM_138714.3	NFAT5			NM_014112.4	TRPS1	NM_001098521.1	HTATIP2
NM_054016.3	SRSF10			NM_002473.5	MYH9	NM_001079872.1	CUL4B
NM_006599.3	NFAT5			NM_001300946.1		NM_001042442.2	CAST
NM_002270.3	TNPO1			NM_001286661.1	TMEM68	NM_001007230.1	SPOP
NM_001191007.2	SRSF10			NM_001286657.1		NM_001007228.1	SPOP
NM_001191005.2	SRSF10			NM_001286213.1	TMEM117	NM_001007227.1	SPOP
NM_001113178.2	NFAT5			NM_001281932.1	NCAPG2	NM_001007226.1	SPOP
NM_173214.2	NFAT5			NM_178566.4		NM_006410.4	HTATIP2
NM_138713.3	NFAT5			NM_017586.3	CACFD1	NM_001330633.1	CAST
NM_006625.5	SRSF10			NM_001242369.1	CACFD1	NM_001330630.1	CAST
NM_001300937.1	SRSF10			NM_001167830.1	TMED5	NM_001098520.1	HTATIP2
NM_001191009.2	SRSF10			NM_001135775.2	CACFD1	NM_001042440.4	CAST
NM_001191006.2	SRSF10			NM_001033503.2	SAR1B	NM_001007229.1	SPOP
NM_002815.3	PSMD11			NM_177951.2	PPM1A	NM_001270474.1	CENPN
NM_001286524.1	CENPW			NM_016040.4	TMED5	NM_030791.3	SGPP1
NM_001270482.1	PSMD11			NM_014614.2	PSME4	NM_001316324.1	POLR2E
NM_001260488.1	ZNF155			NM_006796.2	AFG3L2	NM_001316323.1	POLR2E
NM_001260487.1	ZNF155			NM_004516.3	ILF3	NM_001282779.1	POLR1B
NM_003445.3	ZNF155			NM_001242370.1	CACFD1	NM_001282777.1	POLR1B
NM_001277092.1	ZNF550			NM_001137673.1	ILF3	NM_001282776.1	POLR1B
NM_001260486.1	ZNF155			NM_000430.3	PAFAH1B1	NM_001282772.1	POLR1B
NM_198089.2	ZNF155			NM_153464.2	ILF3	NM_001137604.2	POLR1B
NM_172020.4	POM121			NM_017660.3		NM_001100624.2	CENPN
NM_012482.4	ZNF281			NM_012120.2	CD2AP	NM_019014.5	POLR1B
NM_001281294.1	ZNF281			NR_110578.1		NM_001282774.1	POLR1B
NM_001281293.1	ZNF281			NR_104476.1	NUMA1	NM_001270473.1	CENPN
NM_001277091.1	ZNF550			NR_001587.1	AURKAP1	NM_012328.2	DNAJB9
NM_001277090.1	ZNF550			NR_072998.1	PTK7	NM_006320.4	PGRMC2
NM_182746.2	MCM4			NR_072997.1	PTK7	NM_005726.5	TSFM
NM_005914.3	MCM4			NM_001323282.1	RBL1	NM_001256141.1	FSBP
NM_001316.3	CSE1L			NM_001323281.1	RBL1	NM_001204889.1	ALDH2
NM_001256135.1	CSE1L			NM_001243236.1	TCF4	NM_001172695.1	TSFM
NM_001253.3	CDC5L			NM_001243235.1	TCF4	NM_000690.3	ALDH2
NM_001177716.1	KLF11			NM_001243233.1	TCF4	NM_178335.2	CCDC50
NM_178549.3	ZNF678			NM_001243232.1	TCF4	NM_174908.3	CCDC50
NM_001177718.1	KLF11			NM_001243230.1	TCF4	NM_001258380.1	SLC4A7
NR_103528.1	FNDC3A			NM_001243228.1	TCF4	NM_001258379.1	SLC4A7
NR_134243.1	PPM1L			NM_001083962.1	TCF4	NM_001172696.1	TSFM
NR_130154.1	FARSB			NM_001039590.2	USP9X	NR_136733.1	TMC7
NM_001316348.1	RECK			NM_005207.3	CRKL	NR_138472.1	EPB41L5
NM_001316347.1	RECK			NM_003584.2	DUSP11	NR_135920.2	EPB41L5
NM_001316346.1	RECK			NM_003199.2	TCF4	NR_134886.1	CNPY3
NR_037923.1	DNAAF4-CCPG1			NM_002895.4	RBL1	NR_134885.1	CNPY3
NM_183009.2	VIRMA			NM_002154.3	HSPA4	NR_036682.1	BCL7B
NM_024745.4	SHCBP1			NM_001424.5	EMP2	NR_003149.1	ADGRV1
NM_020342.2	SLC39A10			NM_001306208.1	TCF4	NM_001201404.2	WASF2
NM_015496.4	VIRMA			NM_001306207.1	TCF4	NM_001199158.1	KAT7
NM_014774.2	EFCAB14			NM_001243234.1	TCF4	NM_001199157.1	KAT7
NM_001142281.1	ARCN1			NM_001243231.1	TCF4	NM_001199156.1	KAT7
NM_006708.2	GLO1			NM_001243227.1	TCF4	NM_001199155.1	KAT7
NM_005339.4	UBE2K			NM_001243226.2	TCF4	NM_007067.4	KAT7
NM_001655.4	ARCN1			NM_001039591.2	USP9X	NM_006990.4	WASF2
NM_001127257.1	SLC39A10			NM_182976.3	ZNF326	NM_006292.3	TSG101
NM_001111113.1	UBE2K			NM_001322981.1	SFXN1	NM_001346706.1	KAT7
NM_001111112.1	UBE2K			NM_181781.3	ZNF326	NM_001330455.1	CXorf38
NM_001105.4	ACVR1			NM_022754.6	SFXN1	NM_001318848.1	CNPY3
NM_032012.3	TMEM245			NM_018031.4	WDR6	NM_001318847.1	CNPY3
NM_020772.2	NUFIP2			NM_001322982.1	SFXN1	NM_001301302.1	OAZ2
NM_018107.4	RBM23			NM_001322980.1	SFXN1	NM_001301061.1	BCL7B
NM_001077352.1	RBM23			NM_001322978.1	SFXN1	NM_002537.3	OAZ2
NR_104590.1	TEX30			NM_001322977.1	SFXN1	NM_024121.2	TMEM185B
NM_015113.3	ZZEF1			NM_001320547.1	WDR6	NM_007189.2	ABCF2
NR_104006.1	GFM2			NM_001320546.1	WDR6	NM_001205262.2	RAD54B
NM_003597.4	KLF11			NM_001320185.1	ZNF326	NM_144970.2	CXorf38
NM_021111.2	RECK			NM_020936.2	DDX55	NM_001707.3	BCL7B
NM_014811.3	PPP1R26			NM_018143.2	KLHL11	NM_017423.2	GALNT7
NM_032189.3	ATP11A			NM_017972.3	GPATCH2L	NM_012290.4	TLK1
NM_015205.2	ATP11A			NM_017926.3	GPATCH2L	NM_012164.3	FBXW2
NM_001201477.1	NETO2			NM_014962.3	BTBD3	NM_004782.3	SNAP29
NM_000983.3	RPL22			NM_001282551.1	BTBD3	NM_002695.3	POLR2E
NR_030223.1	MIR499A			NM_001040057.2	FAM133B	NM_001197244.1	BCL7B
NM_001040697.2				NM_173569.3	UBN2	NM_001136555.1	TLK1
NM_014573.2	TMEM97			NM_152789.3	FAM133B	NM_017994.4	TMEM248
NM_001079846.1	CREBBP			NM_024121.2	TMEM185B	NM_001136554.1	TLK1
NM_004380.2	CREBBP			NM_017522.4	LRP8	NM_021922.2	FANCE
NR_134482.1	MTRR			NM_016010.2	ZC2HC1A	NR_125441.1	ARHGDIA
NR_134481.1	MTRR			NM_002524.4	NRAS	NM_004309.5	ARHGDIA
NR_134480.1	MTRR			NM_001288584.1	FAM133B	NM_001301243.1	ARHGDIA
NR_045205.1	CHEK1			NM_001282554.1	BTBD3	NM_001301242.1	ARHGDIA
NM_012117.2	CBX5			NM_181358.2	HIPK1	NM_001301241.1	ARHGDIA
NM_006572.5	GNA13			NM_015473.3	HEATR5A	NM_001301240.1	ARHGDIA
NM_002393.4	MDM4			NM_004631.4	LRP8	NM_001185078.2	ARHGDIA
NM_001306199.1	SETD7			NM_001251874.1	KHDC1	NM_001185077.2	ARHGDIA
NM_001282425.1	GNA13			NM_001018054.2	LRP8	NM_001322356.1	LMAN2L
NM_001278517.1	MDM4			NM_198269.2	HIPK1	NM_001322352.1	LMAN2L
NM_001274.5	CHEK1			NM_198268.2	HIPK1	NM_001322351.1	LMAN2L
NM_001204172.1	MDM4			NM_030816.4	ANKRD13C	NM_001322346.1	LMAN2L
NM_001204171.1	MDM4			NM_022767.3	AEN	NM_001319844.1	CAPRIN2
NM_001127321.1	CBX5			NM_016052.3	RRP15	NM_001319677.1	TMEM39B
NM_001114121.2	CHEK1			NM_007106.3	UBL3	NM_001184939.2	EPB41L5
NR_033676.1	NUP62CL			NM_001142641.1	FBRSL1	NM_024321.4	RBM42
NM_007218.3	RNF139			NM_001142550.1	WDR47	NM_018056.3	TMEM39B
NM_001278519.1	MDM4			NM_001137664.1	ANAPC7	NM_001324263.1	TMC7
NM_001278516.1	MDM4			NM_001080495.2	TNRC18	NM_001322355.1	LMAN2L
NM_001244846.1	CHEK1			NM_182505.3	C9orf85	NM_001322354.1	LMAN2L
NM_001114122.2	CHEK1			NM_152244.1	SNX11	NM_001322347.1	LMAN2L
NM_152622.4	MIER3			NM_144973.3	DENND5B	NM_001319679.1	TMEM39B
NM_001297599.1	MIER3			NM_024092.2	TMEM109	NM_001319678.1	TMEM39B
NM_024569.4	MPZL1			NM_016238.2	ANAPC7	NM_001319113.1	RBM42
NM_018136.4	ASPM			NM_016217.2	HECA	NM_001318246.1	CREB3L2
NM_017864.3	INTS8			NM_015147.2	CEP68	NM_001184938.3	EPB41L5
NM_003953.5	MPZL1			NM_014969.5	WDR47	NM_001330307.1	EPB41L5
NM_001297598.1	MIER3			NM_014338.3	PISD	NM_001324268.1	TMC7
NR_073445.1	INTS8			NM_013323.2	SNX11	NM_001324265.1	TMC7
NR_073444.1	INTS8			NM_005385.3	NKTR	NM_001322350.1	LMAN2L
NM_001278518.1	MDM4			NM_001142551.1	WDR47	NM_001319846.1	CAPRIN2
NM_001127322.1	CBX5			NM_001003712.1	OSBPL8	NM_001319843.1	CAPRIN2
NM_024665.5	TBL1XR1			NM_203364.2	CAPRIN1	NM_032156.4	CAPRIN2
NM_016623.4	FAM49B			NM_020841.4	OSBPL8	NM_023925.4	CAPRIN2
NM_001256763.1	FAM49B			NM_018180.2	DHX32	NM_001303628.1	MLEC
NM_138799.3	MBOAT2			NM_014367.3	FAM162A	NM_001206856.2	CAPRIN2
NM_001321267.1	MBOAT2			NM_006469.4	IVNS1ABP	NM_024847.4	TMC7
NM_001321266.1	MBOAT2			NM_005969.3	NAP1L4	NM_014730.3	MLEC
NM_001321265.1	MBOAT2			NR_131765.1	TOGARAM1	NM_006482.2	DYRK2
NM_001321195.1	TBL1XR1			NR_103797.1	SON	NM_003583.3	DYRK2
NM_001321194.1	TBL1XR1			NR_038278.1	LINC00665	NM_001303627.1	MLEC
NM_001321193.1	TBL1XR1			NM_018191.3	RCBTB1	NM_001293187.1	METTL5
NM_001792.4	CDH2			NM_014992.2	DAAM1	NM_001160364.2	TMC7
NM_001308176.1	CDH2			NM_001270520.1	DAAM1	NM_153023.3	SPATA13
NM_001303468.1	SKAP2			NM_014014.4	SNRNP200	NM_005734.4	HIPK3
NM_001291411.1	SON			NR_131012.1	NEAT1	NM_001286792.1	SPATA13
NM_001278196.1	ZBTB18			NM_198880.2	QRICH1	NM_199126.2	ZNF585A
NM_001193416.2	DDX3X			NM_001319187.1	HDGF	NM_152655.3	ZNF585A
NM_138927.2	SON			NM_004341.4	CAD	NM_138555.3
NM_032195.2	SON			NM_001320593.1	ADD3	NM_004973.3	JARID2
NM_020803.4	KLHL8			NM_001320585.1	QRICH1	NM_001288800.1	ZNF585A
NM_006352.4	ZBTB18			NM_001320584.1	QRICH1	NM_001286795.1	SPATA13
NM_003930.4	SKAP2			NM_001320581.1	QRICH1	NM_001286794.1	SPATA13
NM_001356.4	DDX3X			NM_001319188.1	HDGF	NM_001281301.1	KIF23
NM_001300905.1	BAZ2A			NM_019903.4	ADD3	NM_001278163.1	HIPK3
NM_001292007.1	KLHL8			NM_017730.3	QRICH1	NM_001278162.1	HIPK3
NM_001292006.1	KLHL8			NM_001322293.1	ZNF391	NM_001267040.1	JARID2
NM_001292003.1	KLHL8			NM_001322289.1	ZNF391	NM_001166271.2	SPATA13
NM_001193417.2	DDX3X			NM_001322288.1	ZNF391	NM_001048200.2	HIPK3
NM_173690.4	SCAI			NM_001320594.1	ADD3	NM_015533.3	TKFC
NM_024834.3	MCMBP			NM_001320591.1	ADD3	NM_003099.4	SNX1
NM_001256379.1	MCMBP			NM_001320583.1	QRICH1	NM_002355.3	M6PR
NM_001256378.1	MCMBP			NM_001320582.1	QRICH1	NM_001351980.1	TKFC
NM_001144877.2	SCAI			NM_001320580.1	QRICH1	NM_001351979.1	TKFC
NM_001136497.2	BTF3L4			NM_001306079.1	CAD	NM_001351978.1	TKFC
NM_205768.2	ZBTB18			NM_001121.3	ADD3	NM_001351977.1	TKFC
NM_199462.2	DSTYK			NR_136586.1	AHCTF1	NM_001351976.1	TKFC
NM_152265.4	BTF3L4			NR_125357.1	PTBP2	NM_001286793.1	SPATA13
NM_015375.2	DSTYK			NR_110314.1	GPATCH2L	NM_001204859.1	ELOC
NR_136733.1	TMC7			NR_037162.1	TTLL3	NM_194071.3	CREB3L2
NM_024010.2				NR_027265.1	GLG1	NM_182746.2	MCM4
NM_018361.3	AGPAT5			NR_028272.1	NEAT1	NM_148955.3	SNX1
NM_013449.3	BAZ2A			NM_016824.4	ADD3	NM_006777.3	ZBTB33
NM_006763.2	BTG2			NM_002336.2	LRP6	NM_005914.3	MCM4
NM_004523.3	KIF11			NM_001320592.1	ADD3	NM_005648.3	ELOC
NM_002454.2	MTRR			NM_001319186.1	HDGF	NM_005334.2	HCFC1
NM_000113.2	TOR1A			NM_001042646.2	TRAK1	NM_001256128.1	NSUN4
NR_037641.2	MROH7-TTC4			NM_032772.5	ZNF503	NM_001242933.1	SNX1
NR_037640.2	MROH7-TTC4			NM_020657.3	ZNF304	NM_001242377.1	DCP2
NR_037639.2	MROH7-TTC4			NM_015076.4	CDK19	NM_001204864.1	ELOC
NR_038848.1	PURPL			NM_014389.2	PELP1	NM_001204858.1	ELOC
NR_126093.1	DDX3X			NM_012268.3	PLD3	NM_199044.3	NSUN4
NR_117088.1	ZNF714			NM_001303245.1	RASA2	NM_152624.5	DCP2
NR_117087.1	ZNF714			NM_001300990.1	PTBP2	NM_001256127.1	NSUN4
NR_117086.1	ZNF714			NM_001300988.1	PTBP2	NM_001207024.1	M6PR
NR_103872.1	RAD51C			NM_001300987.1	PTBP2	NM_001204863.1	ELOC
NR_034041.1	SRSF1			NM_001300986.1	PTBP2	NM_001204862.1	ELOC
NR_109907.1	TYW5			NM_001300985.1	PTBP2	NM_001204861.1	ELOC
NR_109906.1	TYW5			NM_001300960.1	CDK19	NM_001204860.1	ELOC
NR_109846.1	KCNA3			NM_001291311.1	PLD3	NM_001204857.1	ELOC
NR_109845.1	KCNA3			NM_001290318.1	ZNF304	NM_001184742.1	ZBTB33
NR_049742.1	SIKE1			NM_001290131.1	PHF12	NM_022365.3	DNAJC1
NR_049741.1	SIKE1			NM_001031696.3	PLD3	NM_001497.3	B4GALT1
NR_004862.1	TYW5			NM_152881.3	PTK7	NM_001142292.1	LMAN2L
NM_058216.2	RAD51C			NM_021190.3	PTBP2	NM_030805.3	LMAN2L
NM_001008396.2	WDHD1			NM_015131.2	WDR43	NM_017875.2
NM_194442.2	LBR			NM_015114.2	ANKLE2	NM_053024.3	PFN2
NM_006924.4	SRSF1			NM_006506.3	RASA2	NM_002628.4	PFN2
NM_003379.4	EZR			NM_001303246.1	RASA2	NM_001195071.1	TMEM184B
NM_002296.3	LBR			NM_001300989.1	PTBP2	NR_045791.1	NSUN4
NM_001400.4	S1PR1			NM_001300964.1	CDK19	NR_045790.1	NSUN4
NM_001320730.1	S1PR1			NM_001300963.1	CDK19	NR_045789.1	NSUN4
NM_001111077.1	EZR			NM_001290319.1	ZNF304	NR_038352.1	DCP2
NM_001078166.1	SRSF1			NM_001278241.1	PELP1	NM_032119.3	ADGRV1
NM_001039349.2	EFEMP1			NM_152882.3	PTK7	NM_003128.2	SPTBN1
NM_001039348.2	EFEMP1			NM_152880.3	PTK7	NM_024644.4	RIOX1
NM_175921.5	C5orf51			NM_022490.2	POLR1E	NM_012264.4	TMEM184B
NM_005772.4	RCL1			NM_015859.3	GTF2A1	NM_001348715.1	HTD2
NM_001286700.1	RCL1			NM_015215.3	CAMTA1	NM_001348714.1	HTD2
NM_001286699.1	RCL1			NM_001278940.1	GTF2A1	NM_001348713.1	HTD2
NM_001098614.2	PUS7L			NM_001270398.1	PTK7	NM_001348712.1	HTD2
NM_177999.2	ASB6			NM_003558.3	PIP5K1B	NM_001195072.1	TMEM184B
NM_031292.4	PUS7L			NM_001282766.1	POLR1E	NM_001350920.1	GOLGA8F
NM_017747.2	ANKHD1			NM_001278253.1	PIP5K1B	NM_001350919.1	GOLGA8G
NM_004264.4	MED21			NM_001277842.1	CCNT1	NR_033230.2	SMPD4
NM_001286701.1	RCL1			NM_001258354.1	EFTUD2	NM_198889.2	ANKRD17
NM_001271811.1	MED21			NM_002821.4	PTK7	NM_032217.4	ANKRD17
NM_001202403.1	ASB6			NM_001537.3	HSBP1	NM_005095.2	ZMYM4
NR_039912.1	MIR499B			NM_001258353.1	EFTUD2	NM_001350140.1	ZMYM4
NM_024668.3	ANKHD1			NM_001248000.1	SET	NM_001350139.1	ZMYM4
NM_020690.5	ANKHD1-EIF4EBP3			NM_031372.3	HNRNPDL	NM_033394.2	TANC1
NM_017978.2	ANKHD1			NM_030784.3	GPR63	NM_001350065.1	TANC1
NM_017873.3	ASB6			NM_022751.2	GAREM1	NM_001350064.1	TANC1
NM_014766.4	SCRN1			NM_004468.4	FHL3	NM_001350063.1	TANC1
NM_001197030.1	ANKHD1			NM_004273.4	CHST3	NM_001350062.1	TANC1
NM_001145515.1	SCRN1			NM_001252512.1	SOAT1	NM_001349937.1	TOR1AIP2
NM_001145514.1	SCRN1			NM_001252511.1	SOAT1	NM_001349936.1	TOR1AIP2
NM_001145513.1	SCRN1			NM_001252150.1	SLC39A9	NM_001349934.1	TOR1AIP2
NM_152716.2	PATL1			NM_001248001.1	SET	NR_148670.1	STAMBP
NM_025073.2	SIKE1			NM_001243878.1	FHL3	NR_148669.1	STAMBP
NM_017931.2	TTC38			NM_001242409.1	GAREM1	NR_148668.1	STAMBP
NM_017681.2	NUP62CL			NM_001242377.1	DCP2	NM_001354259.1	EHMT1
NM_006784.2	WDR3			NM_001240.3	CCNT1	NM_001130047.2	TBCEL
NM_001243767.1	BTF3L4			NM_001207000.1	HNRNPDL	NM_147147.3	BVES
NM_001098615.1	PUS7L			NM_001025930.3	TTLL3	NM_007073.4	BVES
NM_001097599.1	SLC35G2			NM_152624.5	DCP2	NM_001199563.1	BVES
NM_001039693.2	TYW5			NM_139062.2		NM_031991.3	PTBP1
NM_138421.2	SAAL1			NM_018375.4	SLC39A9	NM_031990.3	PTBP1
NM_025246.2	SLC35G2			NM_005720.3		NM_003000.2	SDHB
NM_001102396.1	SIKE1			NM_003101.5	SOAT1	NM_002819.4	PTBP1
NM_001100873.1	C16orf46			NM_001893.4		NM_054027.5	ANKH
NM_001097600.1	SLC35G2			NM_001252152.1	SLC39A9	NM_001314049.1	SIRT1
NM_203364.2	CAPRIN1			NM_001252151.1	SLC39A9	NR_135592.1	HDAC6
NR_130754.1	RMI2			NM_001252148.1	SLC39A9	NR_134482.1	MTRR
NR_103797.1	SON			NM_001143957.2	GPR63	NR_134481.1	MTRR
NM_152308.2	RMI2			NM_181836.5	TMED7	NR_134480.1	MTRR
NM_005612.4	REST			NM_178557.3	NAT8L	NM_198435.2	AURKA
NM_004736.3	XPR1			NM_013375.3	ABT1	NM_022098.3	XPNPEP3
NM_001193508.1	REST			NM_001184718.1	TIPARP	NM_007363.4	NONO
NM_001135669.1	XPR1			NM_021228.2	SCAF1	NM_001256414.1	GNAI1
NM_015554.2	GLCE			NM_015508.4	TIPARP	NM_001145527.1	EHMT1
NM_006965.3	ZNF24			NM_005327.4	HADH	NR_110311.1	LONRF3
NM_001324263.1	TMC7			NM_001184717.1	TIPARP	NM_198437.2	AURKA
NM_001324094.1	GLCE			NM_001184705.2	HADH	NM_198436.2	AURKA
NM_003666.3	BLZF1			NM_001040284.2	TENT4B	NM_198434.2	AURKA
NM_001324268.1	TMC7			NR_135105.1	DDX55	NM_198433.2	AURKA
NM_001324265.1	TMC7			NR_135104.1	DDX55	NM_024757.4	EHMT1
NM_001324093.1	GLCE			NR_104054.1	NCAPG2	NM_005746.2	NAMPT
NM_001324092.1	GLCE			NR_026659.1	LOC727896	NM_004525.2	LRP2
NM_001320973.1	BLZF1			NR_133898.1	KCTD10	NM_003600.3	AURKA
NM_001319140.1	AK2			NR_133897.1	KCTD10	NM_002069.5	GNAI1
NR_037943.1	STX16			NR_125356.1	PTBP2	NM_001323305.1	AURKA
NM_001319143.1	AK2			NM_172316.2	MEIS2	NM_001323304.1	AURKA
NM_020961.3	METTL14			NM_031954.4	KCTD10	NM_001323303.1	AURKA
NM_007158.5	CSDE1			NM_001319231.1	KIAA0040	NM_001145410.1	NONO
NM_001242893.1	CSDE1			NM_001317395.1	KCTD10	NM_001145409.1	NONO
NM_001242891.1	CSDE1			NM_001040285.2	TENT4B	NM_001145408.1	NONO
NM_001130523.2	CSDE1			NM_152231.1	FBXO34	NM_152834.3	TMEM18
NM_024847.4	TMC7			NM_017943.3	FBXO34	NM_001352681.1	TMEM18
NM_001242892.1	CSDE1			NM_013438.4	UBQLN1	NM_001352680.1	TMEM18
NM_001160364.2	TMC7			NM_001145445.1	SCAF4	NM_001300792.1	KIF3A
NM_001007553.2	CSDE1			NM_001142605.1	EFTUD2	NM_001289124.1	LIMCH1
NM_018314.4				NM_001122821.1	SET	NM_001257387.1	CHEK2
NM_006380.3	APPBP2			NM_020706.2	SCAF4	NM_001008710.2	RBPMS
NM_001289192.1	ZNF302			NM_018290.3	PGM2	NM_177422.2	AGO3
NM_001289191.1	ZNF302			NM_004494.2	HDGF	NM_145018.3	DDIAS
NM_001289189.1	ZNF302			NM_003011.3	SET	NM_024852.3	AGO3
NM_001289188.1	ZNF302			NM_001145444.1	SCAF4	NM_007054.6	KIF3A
NM_001289186.1	ZNF302			NM_001143971.1	CDYL	NM_006867.3	RBPMS
NM_001289185.1	ZNF302			NM_001143970.1	CDYL	NM_001128848.1	SMARCA4
NM_001289184.1	ZNF302			NM_001126051.1	HDGF	NM_001128844.1	SMARCA4
NM_001289183.1	ZNF302			NM_053067.2	UBQLN1	NM_001008712.2	RBPMS
NM_001282980.1	TLE3			NM_002968.2	SALL1	NM_001008711.2	RBPMS
NM_001282476.1	APPBP2			NM_001006657.1	WDR35	NM_198395.1	G3BP1
NM_001012320.2	ZNF302			NR_046254.1	FGD5-AS1	NM_145862.2	CHEK2
NM_018675.2	ZNF302			NR_046251.1	FGD5-AS1	NM_007318.2	PSEN1
NM_005078.3	TLE3			NR_045530.1	SOAT1	NM_007194.3
NM_001282981.1	TLE3			NR_038352.1	DCP2	NM_005754.2	G3BP1
NM_001265580.1	FAM13A			NR_037616.1	BLOC1S5-TXNDC5	NM_001349956.1	CHEK2
NM_001265579.1	FAM13A			NR_030761.1	TMED5	NM_001128847.1	SMARCA4
NM_001105192.2	TLE3			NR_026590.1	CDYL	NM_001128846.1	SMARCA4
NM_001015045.2	FAM13A			NR_003249.2	HNRNPDL	NM_001005735.1	CHEK2
NM_020908.2	TLE3			NM_020779.3	WDR35	NM_031216.3	SEH1L
NM_018443.3	ZNF302			NM_015446.4	AHCTF1	NM_003072.3	SMARCA4
NM_014883.3	FAM13A			NM_001198793.1	ARPC4-TTLL3	NM_001321229.1	HDAC6
NM_001289190.1	ZNF302			NR_109929.1	FAM133B	NM_001321228.1	HDAC6
NM_001289187.1	ZNF302			NM_178313.2	SPTBN1	NM_001300791.1	KIF3A
NM_001289182.1	ZNF302			NM_020889.2	PHF12	NM_001128849.1	SMARCA4
NM_001282979.1	TLE3			NM_002950.3	RPN1	NM_001128845.1	SMARCA4
NM_001265578.1	FAM13A			NM_001037305.1	THYN1	NM_001013437.1	SEH1L
NM_170697.2	ALDH1A2			NM_001037304.1	THYN1	NM_018212.5	ENAH
NM_022474.3	MPP5			NM_001033561.1	PHF12	NM_015231.2	NUP160
NM_003927.4	MBD2			NM_001010887.2	ACER2	NM_006044.3	HDAC6
NM_003888.3	ALDH1A2			NM_199298.1	THYN1	NM_003200.4	TCF3
NM_003763.5	STX16			NM_199297.1	THYN1	NM_001351779.1	TCF3
NM_001625.3	AK2			NM_014174.2	THYN1	NM_001321230.1	HDAC6
NM_001256550.1	MPP5			NM_006836.1	GCN1	NM_001321227.1	HDAC6
NM_001206897.1	ALDH1A2			NM_006166.3	NFYB	NM_001321226.1	HDAC6
NM_001206846.1	ASPM			NM_004344.1	CETN2	NM_001321225.1	HDAC6
NM_001198799.2	ASCC1			NM_033300.3	LRP8	NM_001321108.1	SLC4A7
NM_001198798.2	ASCC1			NM_014656.2	KIAA0040	NM_001321107.1	SLC4A7
NM_001134772.2	STX16			NM_001162895.1	KIAA0040	NM_001321106.1	SLC4A7
NM_001001433.2	STX16			NR_038279.1	LINC00665	NM_001321105.1	SLC4A7
NM_170696.2	ALDH1A2			NM_022061.3	MRPL17	NM_001321104.1	SLC4A7
NM_018092.4	NETO2			NM_019116.2	UBFD1	NM_001321103.1	SLC4A7
NM_001204868.1	STX16			NR_036641.1	PDGFC	NM_001136139.3	TCF3
NM_001198800.2	ASCC1			NM_016205.2	PDGFC	NM_032017.2	STK40
NM_001134773.2	STX16			NM_001076781.2	ZNF391	NM_012140.4	SLC25A10
NM_133496.4	SLC30A7					NM_007026.3	DUSP14
NM_001144884.1	SLC30A7					NM_001286771.2	ANKRD17
NM_182515.3	ZNF714					NM_001282630.2	PFKFB3
NM_032783.4	CBR4					NM_001282547.1	STK40
NM_001005851.2	ZNF780B					NM_001270888.1	SLC25A10
NR_135606.1	MBOAT2					NM_015574.1	ANKRD17
NR_135605.1	MBOAT2					NM_014938.5	MLXIP
NR_135604.1	MBOAT2					NM_001314063.1	PFKFB3
NR_135603.1	MBOAT2					NM_001282546.1	STK40
NR_135602.1	MBOAT2					NM_001270953.1	SLC25A10
NR_135601.1	MBOAT2					NM_003615.4	SLC4A7
NR_135600.1	MBOAT2					NM_001204091.1	RPS10
NR_135599.1	MBOAT2					NM_001203245.2	RPS10
NR_135598.1	MBOAT2					NM_001167830.1	TMED5
NR_120447.1	KLHL8					NM_016040.4	TMED5
NM_014415.3	ZBTB11					NM_014963.2	SBNO2
NM_012434.4	SLC17A5					NM_001145909.1	TANC1
NM_004775.3	B4GALT6					NM_001100122.1	SBNO2
NM_004506.3	HSF2					NM_001014.4
NM_001135564.1	HSF2					NM_024010.2
NM_014686.3	KIAA0355					NM_020639.2	RIPK4
NM_004623.4	TTC4					NM_004566.3	PFKFB3
NM_004230.3	S1PR2					NM_004147.3	DRG1
NR_073464.1	MED21					NM_002454.2	MTRR
NR_073463.1	MED21					NR_146394.1	SORD2P
NR_045564.1	ASCC1					NR_146393.1	SORD2P
NR_037942.1	STX16					NR_033910.1	TFAP2A-AS1
NR_037941.1	STX16					NR_104371.3	GCOM1
NM_001662.3	ARF5					NR_104370.2	GCOM1
NM_015975.4	TAF9B					NR_104369.2	GCOM1
NM_002950.3	RPN1					NR_104368.2	GCOM1
NM_001029885.1	CPTP					NR_104367.2	GCOM1
NM_213646.1	WARS					NR_103842.1	PPFIA3
NM_213645.1	WARS					NR_073069.1	BCL2L13
NM_173701.1	WARS					NR_073068.1	BCL2L13
NM_173084.2	TRIM59					NM_183404.3	RBL1
NM_005999.2	TSNAX					NM_001323282.1	RBL1
NM_004184.3	WARS					NM_001323281.1	RBL1
NM_018094.4	GSPT2					NM_015532.4	POLR2M
NM_152603.4	ZNF567					NM_006775.2	QKI
NM_024524.3	ATP13A3					NM_002895.4	RBL1
NM_012426.4	SF3B3					NM_001301085.1	QKI
NM_001322917.1	ZNF567					NM_001018102.2	POLR2M
NM_001322913.1	ZNF567					NM_001376.4	DYNC1H1
NM_001322912.1	ZNF567					NM_001330640.1	DENND4C
NM_001015048.2	BAG5					NM_001322981.1	SFXN1
NM_015172.3	PRRC2C					NM_001018091.6	GCOM1
NM_004774.3	MED1					NM_022754.6	SFXN1
NM_001008897.1	TCP1					NM_017925.6	DENND4C
NM_002567.3	PEBP1					NM_001322982.1	SFXN1
NM_138962.3	MSI2					NM_001322980.1	SFXN1
NM_053056.2	CCND1					NM_001322978.1	SFXN1
NM_007375.3	TARDBP					NM_001322977.1	SFXN1
NM_005857.4	ZMPSTE24					NM_001321761.1	C15orf41
NM_001322250.1	MSI2					NM_001321758.1	C15orf41
NM_001256310.1	GLS					NM_001321756.1	C15orf41
NM_133433.3	NIPBL					NM_001285900.3	GCOM1
NM_020827.2	CFAP97					NM_001130010.2	C15orf41
NM_017780.3	CHD7					NM_032499.5	C15orf41
NM_015384.4	NIPBL					NM_030793.4	FBXO38
NM_006359.2	SLC9A6					NM_001321760.1	C15orf41
NM_005911.5	MAT2A					NM_001321759.1	C15orf41
NM_003403.4	YY1					NM_001321757.1	C15orf41
NM_001316690.1	CHD7					NM_001256875.1	CDCA8
NM_001292033.1	CFAP97					NM_001018090.6	GCOM1
NM_001177651.1	SLC9A6					NM_153607.2	CREBRF
NM_001042537.1	SLC9A6					NM_018101.3	CDCA8
NR_111926.1	NDUFA5					NM_001271723.1	FBXO38
NR_111925.1	NDUFA5					NM_001245002.1	NFIC
NR_104169.2	NDUFA5					NM_205843.2	NFIC
NR_104168.2	NDUFA5					NM_005597.3	NFIC
NR_002583.1	SNORD72					NM_001245005.1	NFIC
NM_013943.2	CLIC4					NM_001245004.1	NFIC
NM_006888.4						NM_022763.3	FNDC3B
NM_005180.8	BMI1					NM_014671.2	UBE3C
NM_003750.2						NM_001142704.1	FAM111B
NM_001288731.1	DAPK1					NM_001142703.1	FAM111B
NM_001288730.1	DAPK1					NM_198947.3	FAM111B
NM_000891.2	KCNJ2					NM_152344.3	LSM12
NM_005800.4	USPL1					NM_022151.4	MOAP1
NM_005000.4	NDUFA5					NM_001135095.1	FNDC3B
NM_003994.5	KITLG					NM_024523.5	GCC1
NM_001321534.1	USPL1					NM_021255.2	PELI2
NM_001321533.1	USPL1					NM_016343.3	CENPF
NM_001321532.1	USPL1					NR_136554.1	PFKFB3
NM_001309452.1	PLEKHB2					NM_001244008.1	KIF1A
NM_001309451.1	PLEKHB2					NM_000021.3	PSEN1
NM_001309448.1	PLEKHB2					NR_104026.1	FBXO17
NM_001267068.1	PLEKHB2					NR_045644.1	SMARCAD1
NM_001267067.1	PLEKHB2					NM_148169.2	FBXO17
NM_001267065.1	PLEKHB2					NM_024907.6	FBXO17
NM_001267064.1	PLEKHB2					NM_020159.4	SMARCAD1
NM_001267062.1	PLEKHB2					NM_007162.2	TFEB
NM_001183.5	ATP6AP1					NM_001323017.1	PFKFB3
NM_001145098.2	SKIL					NM_001323016.1	PFKFB3
NM_000899.4	KITLG					NM_001320705.1	KIF1A
NM_016034.4	MRPS2					NM_001271945.1	TFEB
NM_005414.4	SKIL					NM_001271944.1	TFEB
NM_001309450.1	PLEKHB2					NM_001167827.2	TFEB
NM_001291304.1	NDUFA5					NM_001128430.1	SMARCAD1
NM_001282421.2	NDUFA5					NM_001128429.2	SMARCAD1
NM_001282420.2	NDUFA5					NM_020354.4	ENTPD7
NM_001282419.2	NDUFA5					NM_014014.4	SNRNP200
NM_001267066.1	PLEKHB2					NM_004321.7	KIF1A
NM_001267063.1	PLEKHB2					NM_001349962.1	ENTPD7
NM_001248008.1	SKIL					NM_001330290.1	KIF1A
NM_001145097.2	SKIL					NM_001330289.1	KIF1A
NM_001135773.1	SPATA2					NM_001254949.1	SMARCAD1
NM_001127208.2	TET2					NM_001145443.2	PFKFB3
NM_182914.2	SYNE2					NR_135591.1	HDAC6
NM_138959.2	VANGL1					NM_014480.3	ZNF544
NM_017958.2	PLEKHB2					NM_006925.4	SRSF5
NM_015180.4	SYNE2					NM_004157.3	PRKAR2A
NM_015144.2	ZCCHC14					NM_001349963.1	ENTPD7
NM_006038.3	SPATA2					NM_001330791.1	LIMCH1
NM_004938.3	DAPK1					NM_001330787.1	LIMCH1
NM_003588.3	CUL4B					NM_014988.4	LIMCH1
NM_001288729.1	DAPK1					NM_005813.4	PRKD3
NM_001172412.1	VANGL1					NM_001330983.1	LIMCH1
NM_001172411.1	VANGL1					NM_001330792.1	LIMCH1
NM_001100623.1	PLEKHB2					NM_001330790.1	LIMCH1
NM_001079872.1	CUL4B					NM_001330788.1	LIMCH1
NM_000305.2	PON2					NM_001330784.1	LIMCH1
NM_032718.4	MFSD9					NM_001320792.1	ZNF544
NM_004044.6	ATIC					NM_001320791.1	ZNF544
NM_002015.3	FOXO1					NM_001320789.1	ZNF544
NM_001018161.1	PON2					NM_001320770.1	ZNF544
NM_018686.5	CMAS					NM_001320769.1	ZNF544
NM_018283.3	NUDT15					NM_001320767.1	ZNF544
NM_018017.3	CCDC186					NM_001320214.1	SRSF5
NM_006466.3	POLR3F					NM_001112720.3	LIMCH1
NM_001322081.1	MFSD9					NM_001112719.3	LIMCH1
NM_001322080.1	MFSD9					NM_001112718.3	LIMCH1
NM_001321829.1	CCDC186					NM_001112717.3	LIMCH1
NM_001321445.1	TMED2					NM_032120.3	RBM48
NM_001319655.1	OSBPL8					NM_024963.5	FBXL18
NM_001319653.1	OSBPL8					NM_001330982.1	LIMCH1
NM_001319652.1	OSBPL8					NM_001330793.1	LIMCH1
NM_001319207.1	TRAF5					NM_001330789.1	LIMCH1
NM_024808.3	BORA					NM_001330786.1	LIMCH1
NM_022451.10	NOC3L					NM_001330672.1	LIMCH1
NM_017988.5	SCYL2					NM_001321983.1	PRKAR2A
NM_014584.2	ERO1A					NM_001320788.1	ZNF544
NM_005077.4	TLE1					NM_001320773.1	ZNF544
NM_004866.5	SCAMP1					NM_001320771.1	ZNF544
NM_002376.6	MARK3					NM_001316350.1	GNPAT
NM_001318333.1	TTC26					NM_001289122.2	LIMCH1
NM_001287585.1	NUP35					NM_001080477.3	TENM3
NM_001287512.1	TTC26					NM_001008493.2	ENAH
NM_001282526.1	POLR3F					NR_073201.3	DENND4C
NM_001282163.1	CLCN5					NM_020734.4	RIMKLB
NM_001128921.2	MARK3					NM_001352271.1	RIMKLB
NM_001128920.2	MARK3					NM_001352270.1	RIMKLB
NM_001128918.2	MARK3					NM_001352269.1	RIMKLB
NM_001127898.3	CLCN5					NM_001352268.1	RIMKLB
NM_138285.4	NUP35					NM_001352267.1	RIMKLB
NM_024926.3	TTC26					NM_001330674.1	LIMCH1
NM_024573.2	ARMT1					NM_001319845.1	CAPRIN2
NM_015382.3	HECTD1					NM_001319842.1	CAPRIN2
NM_015051.2	ERP44					NM_001297768.1	CETN3
NM_005655.3	KLF10					NM_001288761.2	ZNF180
NM_004520.4	KIF2A					NM_001002259.2	CAPRIN2
NM_001317784.1	SCYL2					NM_183001.4	SHC1
NM_001306070.1	MBNL2					NM_153188.2	TNPO1
NM_001303104.1	TLE1					NM_025205.4	MED28
NM_001303103.1	TLE1					NM_004365.3	CETN3
NM_001290229.1	SCAMP1					NM_003029.4	SHC1
NM_001287584.1	NUP35					NM_002270.3	TNPO1
NM_001287513.1	TTC26					NM_001304506.1	ZKSCAN4
NM_001286747.1	BORA					NM_001297765.1	CETN3
NM_001286746.1	BORA					NM_001291633.1	ZNF180
NM_001286562.1	ARMT1					NM_001290746.1	ATF5
NM_001184788.1	PARD3					NM_001288762.2	ZNF180
NM_001184785.1	PARD3					NM_001288760.2	ZNF180
NM_001144923.2	TTC26					NM_001202859.1	SHC1
NM_001144920.2	TTC26					NM_001130041.1	SHC1
NM_001128919.2	MARK3					NR_104165.1	MDH2
NM_001127899.3	CLCN5					NM_024778.5	LONRF3
NM_001032282.3	KLF10					NM_019110.4	ZKSCAN4
NM_000084.4	CLCN5					NM_005877.5	SF3A1
NM_207304.2	MBNL2					NM_001288759.2	ZNF180
NM_144778.3	MBNL2					NM_001278509.2	ZNF180
NM_033656.3	BRWD1					NM_001130040.1	SHC1
NM_019619.3	PARD3					NM_181481.4	LDLRAD4
NM_018963.4	BRWD1					NM_015367.3	BCL2L13
NM_018304.3	PRR11					NM_004856.6	KIF23
NM_018169.3	KIAA1551					NM_002833.3	PTPN9
NM_016091.3	EIF3L					NM_001282404.1	MDH2
NM_004865.3	TBPL1					NM_001276249.1	LDLRAD4
NM_001258036.1	POLR3E					NM_001270735.1	BCL2L13
NM_001258035.1	POLR3E					NM_001270734.1	BCL2L13
NM_001258034.1	POLR3E					NM_001270732.1	BCL2L13
NM_001258033.1	POLR3E					NM_001270729.1	BCL2L13
NM_001184791.1	PARD3					NM_001003674.3	LDLRAD4
NM_001184787.1	PARD3					NM_181482.4	LDLRAD4
NM_001146213.1	TBC1D15					NM_020774.3	MIB1
NM_001114331.2	CLCN7					NM_005918.3	MDH2
NM_152667.2	NANP					NM_001277842.1	CCNT1
NM_031409.3	CCR6					NM_001270728.1	BCL2L13
NM_022771.4	TBC1D15					NM_001003675.3	LDLRAD4
NM_018119.3	POLR3E					NM_003660.3	PPFIA3
NM_001287.5	CLCN7					NM_001282403.1	MDH2
NM_001253676.1	TBPL1					NM_001276251.1	LDLRAD4
NM_001243953.1	KIF2A					NM_001270731.1	BCL2L13
NM_001243952.1	KIF2A					NM_001242894.1	ZKSCAN3
NM_001242923.1	EIF3L					NM_001031855.2	LONRF3
NM_001184794.1	PARD3					NM_024493.3	ZKSCAN3
NM_001184792.1	PARD3					NM_001242895.1	ZKSCAN3
NM_001184790.1	PARD3					NM_001240.3	CCNT1
NM_001184789.1	PARD3					NM_001142595.1	P4HA1
NM_001184786.1	PARD3					NM_000917.3	P4HA1
NM_001162407.1	CLK1					NM_024551.2	ADIPOR2
NM_001136140.1	CMPK1					NM_014236.3	GNPAT
NM_001098511.2	KIF2A					NM_001142596.1	P4HA1
NM_001033910.2	TRAF5					NM_001017962.2	P4HA1
NM_000231.2	SGCG					NM_032689.4	ZNF607
NR_073128.1	KTN1					NM_001350138.1	ZMYM4
NM_181868.1	APAF1					NM_001122608.2	HCCS
NM_181861.1	APAF1					NM_152279.3	ZNF585B
NM_145759.2	TRAF5					NM_005333.4	HCCS
NM_030752.2	TCP1					NM_001172677.1	ZNF607
NM_024701.3	ASB13					NM_001171991.2	HCCS
NM_020247.4	COQ8A					NR_138470.1	HNRNPA3
NM_016308.2	CMPK1					NR_026659.1	LOC727896
NM_015336.2						NM_153605.3	CRYBG3
NM_013229.2	APAF1					NR_134636.1	NUP160
NM_006827.5	TMED10					NM_130783.4	TSPAN18
NM_006815.3	TMED2					NM_031458.2	PARP9
NM_004619.3	TRAF5					NM_017914.3	C19orf24
NM_004367.5	CCR6					NM_003878.2	GGH
NM_001696.3	ATP6V1E1					NM_001146104.1	PARP9
NM_001160.2	APAF1					NM_001146103.1	PARP9
NM_001146214.1	TBC1D15					NM_006055.2	LANCL1
NM_001039367.1	ATP6V1E1					NM_001146106.1	PARP9
NM_001039366.1	ATP6V1E1					NM_001146105.1	PARP9
NR_033658.1	YY1P2					NM_001146102.1	PARP9
NR_027301.1	LINC00662					NM_001136575.1	LANCL1
NR_136173.1	MFSD9					NM_001136574.1	LANCL1
NR_134257.1	BCL2L1					NM_004852.2	ONECUT2
NR_037916.1	XIAP					NM_004719.2	SCAF11
NR_027642.1	DCAF13P3					NR_033232.2	SMPD4
NR_038354.1	WDR20					NR_033231.2	SMPD4
NR_033703.1	MYNN					NR_030761.1	TMED5
NR_033702.1	MYNN					NM_017951.4	SMPD4
NR_028131.1	CFL2					NM_001171083.2	SMPD4
NR_028130.1	CFL2					NM_024546.3	RNF219
NM_018206.5	VPS35					NM_002904.5	NELFE
NM_001260507.1	RPS3					NM_001202470.2	RPS10-NUDT3
NM_001256802.1	RPS3					NM_001039465.1	SRSF5
NM_001146032.1	FCHO2					NM_017801.2	CMTM6
NM_001039590.2	USP9X					NM_005499.2	UBA2
NM_138782.2	FCHO2					NM_080822.2	OVCA2
NM_138578.2	BCL2L1					NM_017751.4	SMPD4
NM_032801.4	JAM3					NM_015963.5	THAP4
NM_005493.2	RANBP9					NM_006993.2	NPM3
NM_005207.3	CRKL					NM_001271943.1	TFEB
NM_002645.3	PIK3C2A					NM_001164356.1	THAP4
NM_001322242.1	BCL2L1					NM_001349935.1	TOR1AIP2
NM_001322240.1	BCL2L1					NM_001330251.1	HNRNPA3
NM_001322239.1	BCL2L1					NM_194247.3	HNRNPA3
NM_001321378.1	PIK3C2A					NM_001330247.1	HNRNPA3
NM_001320597.1	DDX5					NM_001320781.1	ZNF544
NM_001320596.1						NR_146876.1	WDR27
NM_001320595.1	DDX5					NM_080605.3	B3GALT6
NM_001317921.1	BCL2L1					NM_024524.3	ATP13A3
NM_001317920.1	BCL2L1					NM_018380.3	DDX28
NM_001317919.1	BCL2L1					NM_016103.3	SAR1B
NM_001260506.1	RPS3					NM_004247.3	EFTUD2
NM_001205329.1	JAM3					NM_001350625.1	WDR27
NM_001167.3	XIAP					NM_001350624.1	WDR27
NM_001039591.2	USP9X					NM_001329963.1	DHX57
NM_207012.3	AP3M1					NM_001324195.1	DDX3Y
NM_024792.2	FAM57A					NM_001127892.1	SALL1
NM_021033.6	RAP2A					NM_001080398.1	ECPAS
NM_004396.4	DDX5					NM_199184.1	DNPH1
NM_001322339.1	RWDD2A					NM_031215.2	CABLES2
NM_001321380.1	PIK3C2A					NM_001350198.1	EVI5
NM_001204401.1	XIAP					NM_001350197.1	EVI5
NM_001191.3	BCL2L1					NM_001323343.1	AHCTF1
NM_033411.4	RWDD2A					NM_001323342.1	AHCTF1
NM_018364.4	RSBN1					NR_046255.1	FGD5-AS1
NM_015161.2	ARL6IP1					NR_046253.1	FGD5-AS1
NM_012255.4	XRN2					NR_046252.1	FGD5-AS1
NM_012095.5	AP3M1					NR_148716.1	ZDHHC21
NM_001322337.1	RWDD2A					NR_148715.1	ZDHHC21
NM_001322336.1	RWDD2A					NR_148714.1	ZDHHC21
NM_001322335.1	RWDD2A					NM_001354293.1	GAPVD1
NM_001320265.1	AP3M1					NM_001354120.1	ZDHHC21
NM_001320264.1	AP3M1					NM_001354118.1	ZDHHC21
NM_001320263.1	AP3M1					NM_001145312.2	ETV3
NM_001318008.1	FAM57A					NM_024738.3	C12orf49
NM_001318007.1	FAM57A					NM_001353624.1	C12orf49
NM_001317960.1	XRN2					NM_001353623.1	C12orf49
NM_001314021.1	URB2					NR_073443.1	HDAC2
NM_001313858.1	ARL6IP1					NR_033441.1	HDAC2
NM_001308340.1	ALG10B					NR_027878.1	ADAM9
NM_018194.5	HHAT					NR_027639.1	ADAM9
NM_018143.2	KLHL11					NR_027638.1	ADAM9
NM_016056.3	TMBIM4					NM_005013.3	NUCB2
NM_014777.3	URB2					NM_001527.3	HDAC2
NM_001318006.1	FAM57A					NM_001352672.1	NUCB2
NM_001282609.1	TMBIM4					NM_001352671.1	NUCB2
NM_001170580.2	HHAT					NM_001352670.1	NUCB2
NM_001170564.2	HHAT					NM_001352669.1	NUCB2
NM_001122834.3	HHAT					NM_001352668.1	NUCB2
NM_153607.2	CREBRF					NM_001352665.1	NUCB2
NM_022145.4	CENPK					NM_001352664.1	NUCB2
NM_021914.7	CFL2					NM_001352661.1	NUCB2
NM_001282610.1	TMBIM4					NM_001202543.1	CUX1
NM_001282606.1	TMBIM4					NM_001190267.1	ATG16L1
NM_001267038.1	CENPK					NM_001145966.1	MKI67
NM_001243764.1	RABGAP1L					NM_198890.2	ATG16L1
NM_001243645.1	CFL2					NM_181552.3	CUX1
NM_001170588.2	HHAT					NM_030803.6	ATG16L1
NM_001170587.2	HHAT					NM_018413.5	CHST11
NM_001168401.1	BEX2					NM_017974.3	ATG16L1
NM_147188.2	FBXO22					NM_003816.2	ADAM9
NM_144711.5	KLHL23					NM_003747.2	TNKS
NM_138638.4	CFL2					NM_002417.4	MKI67
NM_022731.4	NUCKS1					NM_001809.3	CENPA
NM_016094.3	COMMD2					NM_001352667.1	NUCB2
NM_016070.3	MRPS23					NM_001352666.1	NUCB2
NM_004071.3	CLK1					NM_001352662.1	NUCB2
NM_001193489.1	SECISBP2L					NM_001330227.2	NUCB2
NM_001168400.1	BEX2					NM_001190266.1	ATG16L1
NM_001168399.1	BEX2					NM_001173982.1	CHST11
NM_199287.2	CCDC137					NM_001042426.1	CENPA
NM_182641.3	BPTF					NM_000657.2	BCL2
NM_152549.2	CCDC112					NM_201222.2	MAGED2
NM_032621.3	BEX2					NM_177433.2	MAGED2
NM_031361.2	COL4A3BP					NM_014599.5	MAGED2
NM_015702.2	MMADHC					NM_001352663.1	NUCB2
NM_014825.2	URB1					NM_001349451.1	SETD5
NM_014701.3	SECISBP2L					NM_001330244.1	ARL17A
NM_013318.3	PRRC2B					NM_001292043.1	SETD5
NM_012290.4	TLK1					NM_001184897.1	PHF8
NM_007371.3	BRD3					NM_001080517.2	SETD5
NM_006224.3	PITPNA					NR_133014.1	PPP1R2
NM_003692.4	TMEFF1					NR_037620.1	ORC6
NM_001263.3	CDS1					NM_019613.3	WDR45B
NM_001243765.1	RABGAP1L					NM_014309.3	RBFOX2
NM_001142275.1	NIPA1					NM_005690.4	DNM1L
NM_001136555.1	TLK1					NM_001349998.1	RBFOX2
NM_001130105.1	COL4A3BP					NM_001349997.1	RBFOX2
NM_001040440.2	CCDC112					NM_001349996.1	RBFOX2
NM_153633.2	HOXC4					NM_001349995.1	RBFOX2
NM_152595.4	PGBD4					NM_001349994.1	RBFOX2
NM_144599.4	NIPA1					NM_001349991.1	RBFOX2
NM_139321.2	ATRN					NM_001349983.1	RBFOX2
NM_021211.3	ZBED5					NM_001278464.1	DNM1L
NM_017759.4	INO80D					NM_001278463.1	DNM1L
NM_017741.3	DCAF16					NM_001082579.2	RBFOX2
NM_015640.3	SERBP1					NM_001082577.2	RBFOX2
NM_005713.2	COL4A3BP					NM_001082576.2	RBFOX2
NM_004459.6	BPTF					NM_001031695.3	RBFOX2
NM_003569.2	STX7					NR_136721.1	DDX3Y
NM_002642.3	PIGC					NR_136720.1	DDX3Y
NM_001143667.1	ZBED5					NR_136719.1	DDX3Y
NM_001136554.1	TLK1					NR_136718.1	DDX3Y
NM_001013620.3	ALG10B					NR_136717.1	DDX3Y
NM_001003712.1	OSBPL8					NR_136716.1	DDX3Y
NM_000538.3	RFXAP					NR_135008.1	HDGF
NM_198892.1	BMP2K					NM_001126050.1	HDGF
NM_153747.1	PIGC					NM_032983.3	CASP2
NM_021922.2	FANCE					NM_032199.2	ARID5B
NM_021255.2	PELI2					NM_018490.3	LGR4
NM_020841.4	OSBPL8					NM_015905.2	TRIM24
NM_015054.1	UHRF1BP1L					NM_012063.3	DNM1L
NM_003592.2	CUL1					NM_003852.3	TRIM24
NM_001039697.1	SNAPC3					NM_001349999.1	RBFOX2
NM_001018069.1	SERBP1					NM_001349992.1	RBFOX2
NM_001018068.1	SERBP1					NM_001349990.1	RBFOX2
NM_001018067.1	SERBP1					NM_001349989.1	RBFOX2
NM_001006947.1	UHRF1BP1L					NM_001349982.1	RBFOX2
NR_103760.1	KLF10					NM_001346432.1	LGR4
NR_103759.1	KLF10					NM_001330380.1	DNM1L
NR_037623.1	FBXO22					NM_001278466.1	DNM1L
NR_104209.1	POLR3F					NM_001244638.1	ARID5B
NR_103725.1	RCHY1					NM_001224.4	CASP2
NR_103724.1	RCHY1					NM_001082578.2	RBFOX2
NR_103723.1	RCHY1					NM_194454.2	KRIT1
NR_037914.1	RCHY1					NM_152622.4	MIER3
NR_037913.1	RCHY1					NM_004912.4	KRIT1
NR_033759.1	ATP5MG					NM_001350697.1	KRIT1
NM_173834.3	YIPF6					NM_001350690.1	KRIT1
NM_138627.3	BCL2L11					NM_001350689.1	KRIT1
NM_138624.3	BCL2L11					NM_001350688.1	KRIT1
NM_015713.4	RRM2B					NM_001350686.1	KRIT1
NM_015436.3	RCHY1					NM_001350685.1	KRIT1
NM_004268.4	MED17					NM_001350684.1	KRIT1
NM_001483.2	NIPSNAP2					NM_001350682.1	KRIT1
NM_001278539.1	RCHY1					NM_001350681.1	KRIT1
NM_001204109.1	BCL2L11					NM_001350679.1	KRIT1
NM_001204106.1	BCL2L11					NM_001350676.1	KRIT1
NM_001195214.1	YIPF6					NM_001350675.1	KRIT1
NM_001184793.1	PARD3					NM_001350674.1	KRIT1
NM_001128164.1	ATXN1					NM_001350673.1	KRIT1
NM_001009922.2	RCHY1					NM_001350671.1	KRIT1
NM_207003.2	BCL2L11					NM_001350669.1	KRIT1
NM_138626.3	BCL2L11					NM_001316325.1	PPP1R2
NM_138625.3	BCL2L11					NM_001308120.1	TOGARAM1
NM_138623.3	BCL2L11					NM_001297599.1	MIER3
NM_138622.3	BCL2L11					NM_194260.2	UBE2I
NM_138621.4	BCL2L11					NM_194259.2	UBE2I
NM_006538.4	BCL2L11					NM_145690.2	YWHAZ
NM_004984.2						NM_018136.4	ASPM
NM_001278538.1	RCHY1					NM_015091.3	TOGARAM1
NM_001278537.1	RCHY1					NM_014735.4	JADE3
NM_001278536.1	RCHY1					NM_014321.3	ORC6
NM_001204112.1	BCL2L11					NM_006241.7	PPP1R2
NM_001204111.1	BCL2L11					NM_006185.3	NUMA1
NM_001204110.1	BCL2L11					NM_003463.4	PTP4A1
NM_001204108.1	BCL2L11					NM_003406.3	YWHAZ
NM_001204107.1	BCL2L11					NM_001297598.1	MIER3
NM_001202469.1	NIPSNAP2					NM_001291505.1	PPP1R2
NM_001172478.1	RRM2B					NM_001291504.1	PPP1R2
NM_001172477.1	RRM2B					NM_001286561.1	NUMA1
NM_000332.3	ATXN1					NM_001281463.1	SMC1A
NR_136587.1	RBM39					NM_001135702.1	YWHAZ
NR_134976.1	AK2					NM_001135699.1	YWHAZ
NM_014498.4	GOLIM4					NM_001077445.2	JADE3
NM_001324354.1	TXNL4B					NM_133376.2	ITGB1
NM_001324288.1	STAM					NM_021629.3	GNB4
NM_001324285.1	STAM					NM_018124.3	RFWD3
NM_001321479.1	THUMPD2					NM_016312.2	WBP11
NM_001321474.1	THUMPD2					NM_014708.5	KNTC1
NM_001321147.1	ZIK1					NM_012096.2	APPL1
NM_001319139.1	AK2					NM_012062.4	DNM1L
NM_001316976.1	LZIC					NM_006306.3	SMC1A
NM_178523.4	ZNF616					NM_002211.3	ITGB1
NM_139322.3	ATRN					NM_001135701.1	YWHAZ
NM_133466.3	ZFP82					NM_001135700.1	YWHAZ
NM_006236.2	POU3F3					NM_001098523.1	HTATIP2
NM_001324355.1	TXNL4B					NM_001013406.2	KRIT1
NM_001324289.1	STAM					NM_000259.3	MYO5A
NM_001324284.1	STAM					NM_194261.2	UBE2I
NM_001324283.1	STAM					NM_152259.3	TICRR
NM_001324282.1	STAM					NM_033668.2	ITGB1
NM_001321469.1	THUMPD2					NM_032982.3	CASP2
NM_001321146.1	ZIK1					NM_003345.4	UBE2I
NM_001320497.1	CARNMT1					NM_001352616.1	MEF2A
NM_001319141.1	AK2					NM_001350670.1	KRIT1
NM_001319127.1	ZNF431					NM_001326417.1	PISD
NM_001319126.1	ZNF431					NM_001326414.1	PISD
NM_001316974.1	LZIC					NM_001308025.1	TICRR
NM_001316973.1	LZIC					NM_001278465.1	DNM1L
NM_001308237.1	ZZZ3					NM_001142495.1	MYO5A
NM_001308036.1	NCBP2					NM_001122665.3	DDX3Y
NM_001207047.2	ATRN					NM_178022.1	PISD
NM_152420.2	CARNMT1					NM_001352688.1	SMIM30
NM_152342.3	CDYL2					NM_001352687.1	SMIM30
NM_032368.4	LZIC					NM_001352618.1	MEF2A
NM_015534.5	ZZZ3					NM_001352617.1	MEF2A
NM_001324287.1	STAM					NM_001352615.1	MEF2A
NM_001321917.1	ZFP82					NM_001352614.1	MEF2A
NM_001321475.1	THUMPD2					NM_001345925.1	THADA
NM_001321470.1	THUMPD2					NM_001345924.1	THADA
NM_001321468.1	THUMPD2					NM_001345923.1	THADA
NM_001321145.1	ZIK1					NM_001326421.1	PISD
NM_001320266.1	ATP5PF					NM_001326420.1	PISD
NM_001319124.1	ZNF431					NM_001326419.1	PISD
NM_001318137.1	ZNF3					NM_001326418.1	PISD
NM_001308210.1	TSHZ1					NM_001326416.1	PISD
NR_135191.1	AP3M1					NM_001326415.1	PISD
NR_073150.1	RAP2C					NM_001326413.1	PISD
NR_027856.1	CLK1					NM_001326412.1	PISD
NR_027855.1	CLK1					NM_001326411.1	PISD
NR_026745.1	COG6					NM_001319655.1	OSBPL8
NM_130438.2	DYRK1A					NM_001319653.1	OSBPL8
NM_015946.4	PELO					NM_001319652.1	OSBPL8
NM_002114.3	HIVEP1					NM_001319101.1	CEP68
NM_001324286.1	STAM					NM_001319100.1	CEP68
NM_001321351.1	ZNF529					NM_001302552.2	DDX3Y
NM_001320267.1	ATP5PF					NM_152417.2	TMEM68
NM_001319142.1	AK2					NM_017645.4	HAUS6
NM_001308155.1	GOLIM4					NM_014481.3	APEX2
NM_001308116.1	PHC3					NM_012079.5	DGAT1
NM_001300928.1	SNX3					NM_001308339.1	DENND5B
NM_130436.2	DYRK1A					NM_001291411.1	SON
NM_101395.2	DYRK1A					NM_001287599.1	THAP5
NM_012233.2	RAB3GAP1					NM_001287598.1	THAP5
NM_006098.4	RACK1					NM_001271748.1	APEX2
NM_003795.5	SNX3					NM_001271644.1	THADA
NM_003428.5	ZNF84					NM_001270890.1	HAUS6
NM_001304275.1	RAPGEF1					NM_001193416.2	DDX3X
NM_001302946.1	TRNT1					NM_138927.2	SON
NM_001300966.1	BRD8					NM_032195.2	SON
NM_001300962.1	BRD8					NM_017760.6	NCAPG2
NM_001300961.1	BRD8					NM_016151.3	TAOK2
NM_001300929.1	SNX3					NM_006286.4	TFDP2
NM_001289972.1	ZNF84					NM_003765.2	STX10
NM_001289971.1	ZNF84					NM_001356.4	DDX3X
NM_001127372.2	ZNF84					NM_001310327.1	IBA57
NM_152827.3	SNX3					NM_001300946.1
NM_020751.2	COG6					NM_001287601.1	THAP5
NM_014904.2	RAB11FIP2					NM_001286661.1	TMEM68
NM_005312.3	RAPGEF1					NM_001286657.1
NM_001303448.1	SRRM1					NM_001281932.1	NCAPG2
NM_001300979.1	ZNF567					NM_001271611.1	STX10
NM_001300731.1	AMBRA1					NM_001271610.1	STX10
NM_001297752.1	ZNF283					NM_001271609.1	STX10
NM_001267783.1	AMBRA1					NM_001193417.2	DDX3X
NM_001172435.1	RAB3GAP1					NM_178566.4
NM_001145079.1	COG6					NM_025151.4	RAB11FIP1
NM_203365.3	RAPH1					NM_018087.4	NDC1
NM_017715.3	ZNF3					NM_001252043.1	TAOK2
NM_015020.3	PHLPP2					NM_001178142.1	TFDP2
NM_014620.5	HOXC4					NM_001178141.1	TFDP2
NM_013436.4	NCKAP1					NM_001178140.1	TFDP2
NM_006754.3	SYPL1					NM_001178139.1	TFDP2
NM_004986.3	KTN1					NM_001178138.1	TFDP2
NM_001289750.1	DLD					NM_001033503.2	SAR1B
NM_001286194.1	SCAF8					NM_001002814.2	RAB11FIP1
NM_001286188.1	SCAF8					NM_000386.3	BLMH
NM_001272042.1	RPS6KB1					NM_206831.2	DPH3
NM_001271187.1	RAP2C					NM_177951.2	PPM1A
NM_001271186.1	RAP2C					NM_153182.3	RIOX2
NM_001261454.1	GPR1					NM_032778.5	RIOX2
NM_001261453.1	GPR1					NM_020728.2	ESYT2
NM_001261452.1	GPR1					NM_019083.2	TRMT13
NM_001037536.2	SCML1					NM_019046.2	ANKRD16
NM_205842.2	NCKAP1					NM_014614.2	PSME4
NM_182715.2	SYPL1					NM_012215.3	OGA
NM_021183.4	RAP2C					NM_007192.3	SUPT16H
NM_020978.4	AMY2B					NM_004516.3	ILF3
NM_018492.3	PBK					NM_001261829.1	RIOX2
NM_017749.3	AMBRA1					NM_001137673.1	ILF3
NM_014892.4	SCAF8					NM_001136140.1	CMPK1
NM_006746.5	SCML1					NM_001047434.2	DPH3
NM_003161.3	RPS6KB1					NM_001042533.2	RIOX2
NM_002067.4	GNA11					NM_001018038.2	VPS13A
NM_001289752.1	DLD					NM_001009943.2	ANKRD16
NM_001289003.1	PHLPP2					NM_001009941.2	ANKRD16
NM_001286189.1	SCAF8					NM_000430.3	PAFAH1B1
NM_001284224.1	ELP3					NR_136724.1	DDX3Y
NM_001278945.1	PBK					NR_136723.1	DDX3Y
NM_001278631.1	GABRB3					NR_136722.1	DDX3Y
NM_001272060.1	RPS6KB1					NR_037509.1	MIR3944
NM_001272044.1	RPS6KB1					NR_037489.1	MIR3910-2
NM_001272043.1	RPS6KB1					NM_153464.2	ILF3
NM_001267782.1	AMBRA1					NM_033305.2	VPS13A
NM_001191321.2	GABRB3					NM_022065.4	THADA
NM_001037540.2	SCML1					NM_020854.3	RELCH
NM_001037535.2	SCML1					NM_017660.3
NM_000108.4	DLD					NM_016308.2	CMPK1
NM_020205.3	OTUD7B					NM_015186.3	VPS13A
NM_003794.3	SNX4					NM_014423.3	AFF4
NM_001289751.1	DLD					NM_012120.2	CD2AP
NM_001286199.1	SCAF8					NM_005370.4	RAB8A
NM_001284226.1	ELP3					NM_005165.2	ALDOC
NM_001271014.1	KTN1					NM_004523.3	KIF11
NM_001267699.1	RPS3A					NM_001018037.1	VPS13A
NM_001261455.1	GPR1					NR_109828.1	PCBP2-OT1
NM_001005.4	RPS3					NR_038971.1	LINC00641
NM_145034.4	TOR1AIP2					NR_028510.1	TYRO3P
NM_032828.3	ZNF587					NR_144376.1	AKR1B1
NM_031459.4	SESN2					NR_144316.1	THADA
NM_005786.5	TSHZ1					NR_135074.1	ARID4B
NM_003473.3	STAM					NR_104476.1	NUMA1
NM_002271.4	IPO5					NR_104255.1	ATG9A
NM_001243571.1	MTMR2					NR_073394.1	THADA
NM_001242377.1	DCP2					NR_003558.1	WBP11P1
NM_001199260.1	TOR1AIP2					NR_001587.1	AURKAP1
NM_182916.2	TRNT1					NR_072998.1	PTK7
NM_152624.5	DCP2					NR_072997.1	PTK7
NM_019102.3	HOXA5					NM_018206.5	VPS35
NM_015589.5	SAMD4A					NM_015068.3	PEG10
NM_013411.4	AK2					NM_007182.4	RASSF1
NM_005917.3	MDH1					NM_003368.4	USP1
NM_001204817.1	ZNF587					NM_001348220.1	TCF4
NM_001199199.1	AK2					NM_001348216.1	TCF4
NM_001199112.1	MDH1					NM_001348214.1	TCF4
NM_001199111.1	MDH1					NM_001348213.1	TCF4
NM_001161576.2	SAMD4A					NM_001330604.2	TCF4
NR_134512.1	JMJD1C					NM_001308363.1	MAP1S
NM_025264.4	THUMPD2					NM_001243236.1	TCF4
NM_018133.3	MSL2					NM_001243235.1	TCF4
NM_012428.3	NPTN					NM_001243233.1	TCF4
NM_001259.6						NM_001243232.1	TCF4
NM_001185118.1	MYNN					NM_001243230.1	TCF4
NM_001178099.1	ZNF182					NM_001243228.1	TCF4
NM_001173453.1	TFCP2					NM_001184962.1	PEG10
NM_001173452.1	TFCP2					NM_001184961.1	PEG10
NM_001172773.1	ZNF548					NM_001172437.2	PEG10
NM_001171979.1	ZNF829					NM_001083962.1	TCF4
NM_001161363.1	NPTN					NM_001077198.2	ATG9A
NM_001145417.1	MSL2					NM_001039590.2	USP9X
NM_152909.3	ZNF548					NM_170714.1	RASSF1
NM_152726.2	MICU2					NM_170712.2	RASSF1
NM_021912.4	GABRB3					NM_024085.4	ATG9A
NM_018657.4	MYNN					NM_018174.5	MAP1S
NM_017455.3	NPTN					NM_014921.4	ADGRL1
NM_005802.4	TOPORS					NM_005207.3	CRKL
NM_005388.4	PDCL					NM_003584.2	DUSP11
NM_004873.3	BAG5					NM_003199.2	TCF4
NM_002078.4	GOLGA4					NM_001628.3	AKR1B1
NM_001195622.1	TOPORS					NM_001348219.1	TCF4
NM_001185119.1	MYNN					NM_001348218.1	TCF4
NM_001164389.1	RAPGEF6					NM_001348215.1	TCF4
NM_001161364.1	NPTN					NM_001348212.1	TCF4
NM_001145649.1	ZNF529					NM_001348211.1	TCF4
NM_001144068.1	ZNF772					NM_001306208.1	TCF4
NM_001037232.3	ZNF829					NM_001306207.1	TCF4
NM_001033082.2	MYCL					NM_001243234.1	TCF4
NM_001024596.2	ZNF772					NM_001243231.1	TCF4
NM_001015049.2	BAG5					NM_001243227.1	TCF4
NM_001010858.2	RNF187					NM_001243226.2	TCF4
NM_000814.5	GABRB3					NM_001206957.1	RASSF1
NR_135815.1	CCDC186					NM_001172438.2	PEG10
NR_135663.1	THUMPD2					NM_001040152.1	PEG10
NR_135662.1	THUMPD2					NM_001039591.2	USP9X
NR_135282.1	CARNMT1					NM_001017416.1	USP1
NR_047581.1	POLR3E					NM_001017415.1	USP1
NR_037164.1	ASB13					NM_001008701.2	ADGRL1
NR_028102.1	THUMPD2					NM_182976.3	ZNF326
NR_024581.1	ASB13					NM_001352766.1	RBM23
NR_003099.1	ZNF273					NM_001352765.1	RBM23
NR_135823.1	ZNF616					NM_001352764.1	RBM23
NR_135149.1	COMMD2					NM_001352763.1	RBM23
NR_130896.1	RSBN1					NM_001352762.1	RBM23
NM_020951.4	ZNF529					NM_001348217.1	TCF4
NM_005653.4	TFCP2					NM_001346142.1	AKR1B1
NM_001318154.1	JMJD1C					NM_001346030.1	USP45
NM_001318153.1	JMJD1C					NM_001346026.1	USP45
NM_001316374.1	MDH1					NM_001330605.2	TCF4
NM_001191320.1	GABRB3					NM_001329643.1	SPDL1
NM_001166159.1	NDUFS2					NM_001329642.1	SPDL1
NM_001164326.1	BRD8					NM_001329641.1	SPDL1
NM_001161577.1	SAMD4A					NM_001329640.1	SPDL1
NM_001145306.1	CDK6					NM_001329639.1	SPDL1
NM_001033081.2	MYCL					NM_001320239.1	RANBP10
NR_110885.1	SCAMP1					NM_001318163.1	PUS7
NM_201281.2	MTMR2					NM_001292002.1	ZNF330
NM_201278.2	MTMR2					NM_181781.3	ZNF326
NM_181847.4	AMIGO2					NM_020850.2	RANBP10
NM_032505.2	KBTBD8					NM_019042.4	PUS7
NM_020714.2	ZNF490					NM_018031.4	WDR6
NM_018489.2	ASH1L					NM_014487.5	ZNF330
NM_017853.2	TXNL4B					NM_001320547.1	WDR6
NM_005437.3	NCOA4					NM_001320546.1	WDR6
NM_003887.2	ASAP2					NM_001320240.1	RANBP10
NM_003850.2	SUCLA2					NM_001320238.1	RANBP10
NM_001198690.1	PPAN-P2RY11					NM_001320185.1	ZNF326
NM_001145650.1	ZNF529					NM_001318164.1	PUS7
NM_001145262.1	NCOA4					NM_001304466.1	SLC29A1
NM_001142318.1	TXNL4B					NM_001304465.1	SLC29A1
NM_001142317.1	TXNL4B					NM_001304463.1	SLC29A1
NM_001135644.1	DCTN4					NM_001304462.1	SLC29A1
NM_001135643.1	DCTN4					NM_138338.4	POLR3H
NM_001135191.1	ASAP2					NM_020936.2	DDX55
NM_001040664.2	PPAN-P2RY11					NM_015511.4	AAR2
NM_016221.3	DCTN4					NM_014962.3	BTBD3
NM_016156.5	MTMR2					NM_005711.4	EDIL3
NM_003489.3	NRIP1					NM_001282885.1	POLR3H
NM_003045.4	SLC7A1					NM_001282884.1	POLR3H
NM_001145263.1	NCOA4					NM_001282764.1	CDV3
NM_001145261.1	NCOA4					NM_001282762.1	CDV3
NM_001145260.1	NCOA4					NM_001282551.1	BTBD3
NM_001143668.1	AMIGO2					NM_001078175.2	SLC29A1
NM_181845.1	ZNF283					NM_001040057.2	FAM133B
NM_025115.3	TTI2					NM_152789.3	FAM133B
NM_024947.3	PHC3					NM_033104.3	STON2
NM_005279.3	GPR1					NM_017522.4	LRP8
NM_004550.4	NDUFS2					NM_016010.2	ZC2HC1A
NM_004371.3	COPA					NM_002524.4	NRAS
NM_001938.2	DR1					NM_001288584.1	FAM133B
NM_001265581.1	TTI2					NM_001282765.1	CDV3
NM_001102401.2	TTI2					NM_001282763.1	CDV3
NM_001098398.1	COPA					NM_001282554.1	BTBD3
NM_001098199.1	GPR1					NM_001271874.1	AAR2
NM_001079522.1	KTN1					NM_001134423.2	CDV3
NR_051967.1	MRPS2					NM_001018052.3	POLR3H
NR_046394.1	CMPK1					NM_001018050.3	POLR3H
NR_038352.1	DCP2					NM_181358.2	HIPK1
NR_027449.1	TBC1D15					NM_178169.3	RASSF3
NM_001204062.1	COMMD3-BMI1					NM_148179.2	RPP25L
NM_001198812.1	MSANTD3-TMEFF1					NM_148178.2	RPP25L
NM_001079521.1	KTN1					NM_139353.2	TAF1C
NR_109856.1	NUP35					NM_015473.3	HEATR5A
NM_021148.2	ZNF273					NM_005679.3	TAF1C
NM_020853.1	FAM234B					NM_004631.4	LRP8
NM_015529.3	MOXD1					NM_001243160.1	TAF1C
NM_014331.3	SLC7A11					NM_001243159.1	TAF1C
NM_007362.3	NCBP2					NM_001243156.1	TAF1C
NM_006958.2	ZNF16					NM_001018054.2	LRP8
NM_006896.3	HOXA7					NM_198269.2	HIPK1
NM_005839.3	SRRM1					NM_198268.2	HIPK1
NM_003128.2	SPTBN1					NM_153365.2	TAPT1
NM_001042540.1	NCBP2					NM_032483.3	PLPP5
NM_001031806.1	ALDH3A2					NM_030816.4	ANKRD13C
NM_001029976.2	ZNF16					NM_022767.3	AEN
NM_000382.2	ALDH3A2					NM_017785.4	SPDL1
NM_198679.1	RAPGEF1					NM_017548.4	CDV3
NM_139199.1	BRD8					NM_007106.3	UBL3
NM_032859.2	ABHD13					NM_003992.4	CLK3
NM_006962.1	ZNF182					NM_001243158.1	TAF1C
NM_006805.3	HNRNPA0					NM_001243157.1	TAF1C
NM_006696.3	BRD8					NM_001142550.1	WDR47
NM_003365.2	UQCRC1					NM_001137664.1	ANAPC7
NM_001685.4	ATP5PF					NM_001134422.1	CDV3
NM_001282948.1	JMJD1C					NM_182505.3	C9orf85
NM_001007088.1	ZNF182					NM_152715.3
NM_001003703.1	ATP5PF					NM_152244.1	SNX11
NM_001003701.1	ATP5PF					NM_144973.3	DENND5B
NM_001003697.1	ATP5PF					NM_030626.2	LRRC27
NM_001003696.1	ATP5PF					NM_024092.2	TMEM109
NR_073435.1	SNX4					NM_017896.2	GID8
NR_073129.1	KTN1					NM_016217.2	HECA
NR_051970.1	MRPS2					NM_015147.2	CEP68
NR_051969.1	MRPS2					NM_014969.5	WDR47
NR_051968.1	MRPS2					NM_014338.3	PISD
NR_028400.1	TSNAX-DISC1					NM_013323.2	SNX11
NR_028398.1	TSNAX-DISC1					NM_002618.3	PEX13
NR_028397.1	TSNAX-DISC1					NM_001143757.1	LRRC27
NR_028396.1	TSNAX-DISC1					NM_001142551.1	WDR47
NR_028395.1	TSNAX-DISC1					NM_001130028.1	CLK3
NR_028394.1	TSNAX-DISC1					NM_001102559.1	PLPP5
NR_028393.1	TSNAX-DISC1					NM_001003712.1	OSBPL8
NM_181308.2	WDR20					NM_203364.2	CAPRIN1
NM_181291.2	WDR20					NM_022060.2	ABHD4
NM_144574.3	WDR20					NM_020841.4	OSBPL8
NM_133334.2	NSD2					NM_020233.4	ADPRM
NM_006476.4	ATP5MG					NM_006469.4	IVNS1ABP
NM_001242418.1	WDR20					NM_005969.3	NAP1L4
NM_001242417.1	WDR20					NM_005669.4	REEP5
NM_001242416.1	WDR20					NM_003592.2	CUL1
NM_001242414.1	WDR20					NM_003111.4	SP3
NM_032776.2	JMJD1C					NR_131765.1	TOGARAM1
NM_020823.1	TMEM181					NR_103797.1	SON
NM_001321741.1	TTC26					NM_152792.2	ASPRV1
NM_001321740.1	TTC26					NM_024656.3	COLGALT1
NM_014930.2	ZNF510					NM_001352769.1	ARL17B
NM_001323332.1	ATRN					NM_001330240.1	ARL17B
NM_001322920.1	ZNF567					NM_001172712.1	SP3
NM_001322919.1	ZNF567					NM_001103154.2	ARL17B
NM_001322918.1	ZNF567					NM_001077351.1	RBM23
NM_001322916.1	ZNF567					NM_001039083.4	ARL17B
NM_001322915.1	ZNF567					NM_014992.2	DAAM1
NM_001322914.1	ZNF567					NM_002957.5	RXRA
NM_001322911.1	ZNF567					NM_002643.3	PIGF
NM_001322258.1	JMJD1C					NM_001348184.1	ITSN2
NM_001322254.1	JMJD1C					NM_001303051.1	KLHL12
NM_001322252.1	JMJD1C					NM_001270520.1	DAAM1
NM_001321919.1	ZFP82					NM_173074.2	PIGF
NM_001321918.1	ZFP82					NM_030810.4	TXNDC5
NM_001314060.1	ZNF510					NM_021633.3	KLHL12
NM_001314059.1	ZNF510					NM_004094.4	EIF2S1
NM_001303449.1	SRRM1					NM_001349625.1	CAMTA1
NM_001010879.3	ZIK1					NM_001349624.2	CAMTA1
						NM_001349619.1	CAMTA1
						NM_001349617.1	CAMTA1
						NM_001349616.1	CAMTA1
						NM_001349613.1	CAMTA1
						NM_001349612.1	CAMTA1
						NM_001349610.1	CAMTA1
						NM_001348186.1	ITSN2
						NM_001348185.1	ITSN2
						NM_001348183.1	ITSN2
						NM_001348163.1	ZNF788P
						NM_001303109.1	KLHL12
						NM_001291921.1	RXRA
						NM_001291920.1	RXRA
						NM_001078177.1	SLC29A1
						NR_133921.1	FZD6
						NR_131751.1	PRUNE2
						NM_198880.2	QRICH1
						NM_023015.4	INTS3
						NM_017510.5	TMED9
						NM_001349626.1	CAMTA1
						NM_001349623.1	CAMTA1
						NM_001349622.1	CAMTA1
						NM_001349621.1	CAMTA1
						NM_001349620.1	CAMTA1
						NM_001349618.1	CAMTA1
						NM_001349615.1	CAMTA1
						NM_001349614.1	CAMTA1
						NM_001349609.1	CAMTA1
						NM_001349608.1	CAMTA1
						NM_001330264.1	TYRO3
						NM_001319187.1	HDGF
						NM_001145549.3	TXNDC5
						NM_198963.2	DHX57
						NM_139055.3	ADAMTS15
						NM_004341.4	CAD
						NM_001330680.1	PRUNE2
						NM_001320755.1	SUPT6H
						NM_001320675.1	BNIP2
						NM_001320674.1	BNIP2
						NM_001320585.1	QRICH1
						NM_001320584.1	QRICH1
						NM_001320581.1	QRICH1
						NM_001319210.1	CDC14A
						NM_001319188.1	HDGF
						NM_001308050.1	PRUNE2
						NM_001308048.1	PRUNE2
						NM_001308047.1	PRUNE2
						NM_001308044.1	RBM23
						NM_001130928.2	MEF2A
						NM_001130927.2	MEF2A
						NM_001130926.2	MEF2A
						NM_032574.3	DPY30
						NM_017730.3	QRICH1
						NM_005587.3	MEF2A
						NM_004330.3	BNIP2
						NM_003170.4	SUPT6H
						NM_001330570.1	B4GALT6
						NM_001330331.1	RNF111
						NM_001330185.1	SLC39A9
						NM_001322293.1	ZNF391
						NM_001322289.1	ZNF391
						NM_001322288.1	ZNF391
						NM_001321210.1	DPY30
						NM_001321209.1	DPY30
						NM_001320583.1	QRICH1
						NM_001320582.1	QRICH1
						NM_001320580.1	QRICH1
						NM_001319206.1	MEF2A
						NM_001317796.1	FZD6
						NM_001308049.1	PRUNE2
						NM_001306079.1	CAD
						NM_001171894.2	MEF2A
						NR_144412.1	RELCH
						NR_144411.1
						NR_144410.1	RELCH
						NR_144409.1	RELCH
						NR_144408.1	RELCH
						NR_144407.1	RELCH
						NR_144406.1	RELCH
						NR_144405.1	RELCH
						NR_144404.1	RELCH
						NR_144403.1	RELCH
						NR_144348.1	USP45
						NR_144347.1	USP45
						NR_144344.1	USP45
						NR_136586.1	AHCTF1
						NR_135585.1	DPY30
						NM_015070.5	ZC3H13
						NM_001330567.1	ZC3H13
						NM_001330566.1	ZC3H13
						NM_001330565.1	ZC3H13
						NM_001330564.1	ZC3H13
						NM_001076788.1	ZC3H13
						NR_147907.1	MLST8
						NR_147906.1	MLST8
						NR_147905.1	MLST8
						NR_147904.1	MLST8
						NR_034039.1	SORD
						NM_207361.5	FREM2
						NM_022372.5	MLST8
						NM_002336.2	LRP6
						NM_001352060.1	MLST8
						NM_001352059.1	MLST8
						NM_001352057.1	MLST8
						NM_001324475.1	INTS3
						NM_001319186.1	HDGF
						NM_001308051.1	PRUNE2
						NM_001297776.1	RIMKLB
						NM_001291974.1	ETF1
						NM_001199175.2	MLST8
						NM_001199174.2	MLST8
						NM_001199173.2	MLST8
						NM_199040.3	NUDT4
						NM_181698.3	CCNY
						NM_145012.5	CCNY
						NM_020440.3	PTGFRN
						NM_019094.5	NUDT4
						NM_015076.4	CDK19
						NM_014168.3	METTL5
						NM_005087.3	FXR1
						NM_001303245.1	RASA2
						NM_001301024.1	NUDT4
						NM_001301023.1	NUDT4
						NM_001300960.1	CDK19
						NM_001291975.1	ETF1
						NM_001290131.1	PHF12
						NM_001282854.1	CCNY
						NM_001282853.1	CCNY
						NM_001282852.1	CCNY
						NM_001013438.2	FXR1
						NR_104485.1	RNPS1
						NR_051979.1	IPO4
						NM_152881.3	PTK7
						NM_015225.2	PRUNE2
						NM_015131.2	WDR43
						NM_015114.2	ANKLE2
						NM_006807.4	CBX1
						NM_006506.3	RASA2
						NM_003104.5	SORD
						NM_001962.2	EFNA5
						NM_001303246.1	RASA2
						NM_001301022.1	NUDT4
						NM_001300964.1	CDK19
						NM_001300963.1	CDK19
						NM_001277818.1	YTHDF3
						NM_001127228.1	CBX1
						NM_001013439.2	FXR1
						NM_000435.2	NOTCH3
						NM_152882.3	PTK7
						NM_152880.3	PTK7
						NM_152758.5	YTHDF3
						NM_022490.2	POLR1E
						NM_015215.3	CAMTA1
						NM_001286627.1	RNPS1
						NM_001286194.1	SCAF8
						NM_001286188.1	SCAF8
						NM_001278642.1	EDIL3
						NM_001277817.1	YTHDF3
						NM_001277816.1	YTHDF3
						NM_001277815.1	YTHDF3
						NM_001277813.1	YTHDF3
						NM_001270398.1	PTK7
						NM_001256302.1	ETF1
						NM_080594.3	RNPS1
						NM_017610.7	RNF111
						NM_014892.4	SCAF8
						NM_014452.4	TNFRSF21
						NM_003558.3	PIP5K1B
						NM_001286625.1	RNPS1
						NM_001286189.1	SCAF8
						NM_001282766.1	POLR1E
						NM_001282185.1	ETF1
						NM_001278253.1	PIP5K1B
						NM_001277814.1	YTHDF3
						NM_001270529.1	RNF111
						NM_001270528.1	RNF111
						NM_001258354.1	EFTUD2
						NM_001137675.3	ATXN1L
						NM_006711.4	RNPS1
						NM_002821.4	PTK7
						NM_001537.3	HSBP1
						NM_001286626.1	RNPS1
						NM_001286199.1	SCAF8
						NM_001270530.1	RNF111
						NM_001258353.1	EFTUD2
						NM_001248000.1	SET
						NM_145034.4	TOR1AIP2
						NM_031372.3	HNRNPDL
						NM_022751.2	GAREM1
						NM_017813.4	IMPAD1
						NM_004273.4	CHST3
						NM_001252512.1	SOAT1
						NM_001252511.1	SOAT1
						NM_001252150.1	SLC39A9
						NM_001248001.1	SET
						NM_001242409.1	GAREM1
						NM_001207000.1	HNRNPDL
						NM_001206846.1	ASPM
						NM_001206794.1	ARID4B
						NM_001199260.1	TOR1AIP2
						NM_001198837.1	RBM14
						NM_180989.5	GPR180
						NM_020376.3	PNPLA2
						NM_018375.4	SLC39A9
						NM_005720.3
						NM_004730.3	ETF1
						NM_004091.3	E2F2
						NM_003101.5	SOAT1
						NM_001252152.1	SLC39A9
						NM_001252151.1	SLC39A9
						NM_001252148.1	SLC39A9
						NM_001198836.1	RBM14
						NM_178557.3	NAT8L
						NM_023077.2	COA7
						NM_020164.4	ASPH
						NM_013375.3	ABT1
						NM_006773.3	DDX18
						NM_004398.3	DDX10
						NM_003849.3	SUCLG1
						NM_001184718.1	TIPARP
						NM_001173523.1	PCDH7
						NM_001172773.1	ZNF548
						NM_001172436.1	PHKA1
						NM_001164616.1	FZD6
						NM_001017371.4	SP3
						NM_152909.3	ZNF548
						NM_032467.3	ASPH
						NM_032457.3	PCDH7
						NM_030958.2	SLCO5A1
						NM_021228.2	SCAF1
						NM_020648.5	TWSG1
						NM_015508.4	TIPARP
						NM_006293.3	TYRO3
						NM_003506.3	FZD6
						NM_001184717.1	TIPARP
						NM_001164615.1	FZD6
						NM_001146009.1	SLCO5A1
						NM_001146008.1	SLCO5A1
						NM_001040284.2	TENT4B
						NR_135105.1	DDX55
						NR_135104.1	DDX55
						NR_135078.1	TRMT13
						NR_104054.1	NCAPG2
						NR_040718.1	RASSF3
						NR_134938.1	EXOG
						NM_017666.4	ZNF280C
						NM_001040285.2	TENT4B
						NM_207123.2	GAB1
						NM_152231.1	FBXO34
						NM_017943.3	FBXO34
						NM_017686.3	GDAP2
						NM_013438.4	UBQLN1
						NM_006328.3	RBM14
						NM_002577.4	PAK2
						NM_002039.3	GAB1
						NM_001159772.1	CANT1
						NM_001145464.1	EXOG
						NM_001142605.1	EFTUD2
						NM_001122821.1	SET
						NM_001122670.1	PHKA1
						NM_138793.3	CANT1
						NM_024658.3	IPO4
						NM_018290.3	PGM2
						NM_004494.2	HDGF
						NM_003011.3	SET
						NM_002637.3	PHKA1
						NM_001159773.1	CANT1
						NM_001126051.1	HDGF
						NM_198267.1	ING3
						NM_170679.2	SKP1
						NM_053067.2	UBQLN1
						NM_031371.3	ARID4B
						NM_020122.4	KCMF1
						NM_019050.2	USP53
						NM_018107.4	RBM23
						NM_016374.5	ARID4B
						NM_006930.3	SKP1
						NM_002968.2	SALL1
						NM_001938.2	DR1
						NM_001164416.1	H2BFM
						NM_001077352.1	RBM23
						NM_001006657.1	WDR35
						NR_046394.1	CMPK1
						NR_046254.1	FGD5-AS1
						NR_046251.1	FGD5-AS1
						NR_045530.1	SOAT1
						NR_037616.1	BLOC1S5-TXNDC5
						NR_003249.2	HNRNPDL
						NM_020779.3	WDR35
						NM_015446.4	AHCTF1
						NM_006366.2	CAP2
						NM_003672.3	CDC14A
						NR_109929.1	FAM133B
						NM_152277.2	UBTD2
						NM_032673.2	PCGF1
						NM_020889.2	PHF12
						NM_007279.2	U2AF2
						NM_004781.3	VAMP3
						NM_002950.3	RPN1
						NM_001037305.1	THYN1
						NM_001037304.1	THYN1
						NM_001033561.1	PHF12
						NM_001012478.1	U2AF2
						NM_001010924.1	FAM171A1
						NM_001010887.2	ACER2
						NM_199298.1	THYN1
						NM_199297.1	THYN1
						NM_033645.2	FBXW11
						NM_033644.2	FBXW11
						NM_025194.2	ITPKC
						NM_017778.2	NSD3
						NM_014174.2	THYN1
						NM_012300.2	FBXW11
						NM_006443.2	DNPH1
						NM_006166.3	NFYB
						NM_004344.1	CETN2
						NM_004124.2	GMFB
						NR_026922.1	LOC150776
						NM_033300.3	LRP8
						NM_014641.2	MDC1
						NM_006717.2	SPIN1
						NM_173607.4	FAM177A1
						NM_170713.2	RASSF1
						NM_022061.3	MRPL17
						NM_019116.2	UBFD1
						NM_001346232.1
						NM_001346230.1	RELCH
						NM_001289022.2	FAM177A1
						NM_001079519.1	FAM177A1
						NR_033142.1	NDC1
						NM_152723.2	CCDC89
						NM_001348165.1	ZNF788P
						NM_001348164.1	ZNF788P
						NM_001348065.1	DCTN2
						NM_001346235.1	RELCH
						NM_001346234.1	RELCH
						NM_001346233.1	RELCH
						NM_001346231.1	RELCH
						NM_001346229.1	RELCH
						NM_001076781.2	ZNF391
						NM_001010867.3	IBA57
