# Supplementary material for: MicroRNA editing patterns in Huntington’s disease
Source: Sci Rep. 2022 Feb 24;12:3173. doi: 10.1038/s41598-022-06970-6 (PMC8873361; doi:10.1038/s41598-022-06970-6)
Supplement: Supplementary file 2 — Supplementary Information 2. [file 41598_2022_6970_MOESM2_ESM.zip › SupplementaryTables-r2/Table S8.xlsx]

## Sheet: Table S8
Table S8. The P values is less than 0.05 by ranksum difference analysis in 66 HD-PC and PC tissue samples.
No.	ME_Sites	SRR1759248	SRR1759249	SRR1759250	SRR1759251	SRR1759252	SRR1759253	SRR1759254	SRR1759255	SRR1759256	SRR1759257	SRR1759258	SRR1759259	SRR1759260	SRR1759261	SRR1759262	SRR1759263	SRR1759264	SRR1759265	SRR1759266	SRR1759267	SRR1759268	SRR1759269	SRR1759270	SRR1759271	SRR1759272	SRR1759273	SRR1759274	SRR1759275	SRR1759212	SRR1759213	SRR1759214	SRR1759215	SRR1759216	SRR1759217	SRR1759218	SRR1759219	SRR1759220	SRR1759221	SRR1759222	SRR1759223	SRR1759224	SRR1759225	SRR1759226	SRR1759227	SRR1759228	SRR1759229	SRR1759230	SRR1759231
1	hsa-let-7f-2_31_U_a	0.131	0.224	0.25	0.246	0.224	0.169	0.198	0.275	0.162	0.267	0.192	0.138	0.264	0.25	0.255	0.223	0.27	0.359	0.359	0.283	0.361	0.307	0.291	0.212	0.253	0.237	0.311	0.205	0.175	0.181	0.15	0.213	0.222	0.17	0.169	0.209	0.169	0.272	0.224	0.2	0.16	0.181	0.181	0.318	0.311	0.185	0.275	0.325
2	hsa-mir-101-1_68_G_a	0.267	0.254	0.23	0.256	0.202	0.25	0.233	0.248	0.259	0.234	0.231	0.266	0.294	0.256	0.283	0.242	0.266	0.244	0.271	0.228	0.182	0.224	0.28	0.252	0.267	0.176	0.284	0.312	0.291	0.28	0.27	0.295	0.283	0.313	0.288	0.305	0.275	0.274	0.227	0.277	0.296	0.255	0.289	0.277	0.239	0.259	0.254	0.258
3	hsa-mir-101-1_68_G_u	0.283	0.3	0.349	0.318	0.358	0.273	0.309	0.328	0.292	0.283	0.256	0.238	0.269	0.268	0.277	0.305	0.303	0.326	0.288	0.306	0.329	0.303	0.263	0.286	0.322	0.373	0.272	0.262	0.236	0.278	0.278	0.275	0.259	0.22	0.278	0.256	0.273	0.251	0.311	0.263	0.286	0.288	0.314	0.264	0.32	0.268	0.286	0.282
4	hsa-mir-101-2_70_G_a	0.246	0.232	0.212	0.233	0.187	0.229	0.213	0.227	0.237	0.213	0.214	0.242	0.266	0.236	0.258	0.222	0.245	0.22	0.247	0.207	0.168	0.204	0.254	0.23	0.243	0.161	0.259	0.283	0.264	0.253	0.247	0.267	0.258	0.283	0.263	0.278	0.25	0.25	0.208	0.252	0.268	0.233	0.262	0.252	0.215	0.237	0.23	0.233
5	hsa-mir-101-2_70_G_u	0.262	0.274	0.322	0.291	0.335	0.251	0.283	0.301	0.269	0.26	0.239	0.219	0.245	0.249	0.257	0.281	0.28	0.296	0.265	0.28	0.306	0.279	0.241	0.262	0.297	0.342	0.248	0.238	0.217	0.252	0.257	0.251	0.238	0.2	0.255	0.234	0.25	0.231	0.285	0.241	0.26	0.264	0.287	0.242	0.289	0.247	0.261	0.258
6	hsa-mir-101-2_71_A_u	0.173	0.237	0.195	0.166	0.254	0.19	0.203	0.196	0.21	0.171	0.232	0.19	0.125	0.238	0.153	0.22	0.176	0.197	0.155	0.258	0.332	0.191	0.113	0.204	0.174	0.356	0.11	0.129	0.141	0.136	0.164	0.142	0.137	0.131	0.128	0.121	0.141	0.195	0.221	0.175	0.159	0.185	0.183	0.172	0.209	0.201	0.191	0.16
7	hsa-mir-103a-1_71_A_u	0.554	0.521	0.449	0.472	0.479	0.546	0.463	0.512	0.542	0.44	0.565	0.596	0.567	0.526	0.543	0.542	0.535	0.419	0.515	0.543	0.503	0.529	0.51	0.55	0.494	0.527	0.522	0.532	0.532	0.514	0.494	0.5	0.546	0.55	0.543	0.545	0.528	0.566	0.534	0.529	0.571	0.562	0.535	0.53	0.571	0.494	0.549	0.535
8	hsa-mir-103a-2_71_A_u	0.47	0.455	0.399	0.398	0.414	0.458	0.409	0.457	0.487	0.386	0.482	0.536	0.502	0.472	0.471	0.473	0.467	0.374	0.461	0.488	0.449	0.477	0.446	0.491	0.449	0.484	0.472	0.464	0.465	0.464	0.441	0.453	0.471	0.512	0.487	0.483	0.469	0.509	0.482	0.447	0.522	0.476	0.495	0.466	0.511	0.435	0.485	0.487
9	hsa-mir-10a_33_U_a	0.074	0.008	0.064	0.207	0.048	0.108	0.088	0.07	0.007	0.049	0.021	0.175	0.095	0.114	0.067	0.065	0.182	0.228	0.076	0.06	0.028	0.086	0.011	0.173	0.13	0.029	0.017	0.02	0.004	0.025	0.015	0.022	0.013	0.017	0.008	0.002	0.004	0.014	0.006	0.01	0.036	0.003	0.014	0.011	0.007	0.003	0.029	0.012
10	hsa-mir-10b_26_A_c	1	1	1	0.818	1	1	1	1	0.833	1	1	1	0	1	0	0	0.875	1	0	0.833	1	0.5	0	1	1	1	0	0	0	0	0	0	0	0	0	0	0	0	0	0	0	0	0	0	0	0	0	0
11	hsa-mir-10b_50_U_a	0.499	0.539	0.522	0.537	0.52	0.505	0.528	0.486	0.493	0.514	0.467	0.466	0.533	0.47	0.532	0.505	0.491	0.519	0.496	0.493	0.495	0.466	0.449	0.518	0.482	0.513	0.597	0.473	0.359	0.559	0.512	0.462	0.491	0.448	0.35	0.381	0.467	0.52	0.381	0.434	0.5	0.565	0.571	0.432	0.435	0.417	0.538	0.45
12	hsa-mir-125b-1_75_C_u	0.294	0.352	0.277	0.327	0.218	0.364	0.272	0.424	0.272	0.317	0.232	0.282	0.383	0.386	0.336	0.293	0.353	0.394	0.293	0.276	0.35	0.384	0.288	0.376	0.369	0.334	0.281	0.387	0.321	0.36	0.325	0.346	0.372	0.399	0.362	0.336	0.367	0.358	0.371	0.304	0.419	0.332	0.379	0.399	0.414	0.385	0.403	0.465
13	hsa-mir-126_36_C_a	0.814	0.841	0.864	0.835	0.883	0.846	0.878	0.837	0.846	0.889	0.829	0.842	0.851	0.832	0.844	0.857	0.857	0.871	0.847	0.856	0.881	0.897	0.851	0.829	0.864	0.887	0.865	0.872	0.843	0.856	0.875	0.831	0.815	0.857	0.841	0.84	0.835	0.85	0.802	0.828	0.853	0.821	0.848	0.85	0.849	0.822	0.885	0.889
14	hsa-mir-126_36_C_u	0.112	0.101	0.086	0.106	0.07	0.089	0.07	0.097	0.094	0.065	0.104	0.099	0.102	0.103	0.105	0.094	0.087	0.086	0.101	0.097	0.072	0.061	0.093	0.116	0.071	0.073	0.091	0.085	0.108	0.095	0.084	0.111	0.129	0.09	0.093	0.118	0.11	0.106	0.114	0.103	0.083	0.123	0.078	0.094	0.108	0.109	0.066	0.069
15	hsa-mir-126_50_A_u	0	0.333	0	0	0.333	0.5	0	0.333	0	0	0.5	0	0	0	0	0	0.5	0	0	0.5	0	0	0.6	0	0.5	0.333	0	1	0	0.25	0	0	1	0	0	0	0	0	0	0	0	0	0	0	1	0	0	0
16	hsa-mir-127_79_G_a	0.319	0.327	0.325	0.363	0.327	0.33	0.352	0.31	0.372	0.378	0.364	0.323	0.348	0.341	0.381	0.318	0.345	0.347	0.38	0.308	0.357	0.323	0.398	0.317	0.381	0.351	0.389	0.386	0.372	0.408	0.396	0.421	0.398	0.414	0.416	0.367	0.369	0.365	0.342	0.368	0.375	0.37	0.363	0.387	0.358	0.385	0.399	0.365
17	hsa-mir-127_79_G_u	0.63	0.618	0.622	0.57	0.621	0.613	0.584	0.626	0.571	0.553	0.596	0.623	0.595	0.599	0.558	0.633	0.586	0.591	0.558	0.642	0.582	0.615	0.538	0.625	0.532	0.582	0.553	0.549	0.575	0.533	0.545	0.518	0.549	0.525	0.52	0.576	0.57	0.572	0.604	0.574	0.535	0.571	0.546	0.552	0.584	0.551	0.536	0.573
18	hsa-mir-127_80_G_a	0.135	0.13	0.144	0.145	0.153	0.136	0.156	0.116	0.138	0.149	0.153	0.135	0.173	0.137	0.205	0.143	0.139	0.142	0.165	0.13	0.155	0.149	0.176	0.124	0.164	0.166	0.184	0.192	0.165	0.194	0.179	0.193	0.17	0.207	0.194	0.175	0.201	0.13	0.117	0.165	0.136	0.142	0.163	0.145	0.147	0.177	0.182	0.149
19	hsa-mir-129-1_68_U_c	0.05	0.059	0.059	0.048	0.086	0.053	0.046	0.071	0.051	0.041	0.058	0.056	0.053	0.047	0.058	0.066	0.044	0.063	0.05	0.074	0.07	0.046	0.065	0.062	0.051	0.066	0.046	0.057	0.071	0.053	0.05	0.056	0.048	0.08	0.054	0.044	0.052	0.044	0.035	0.054	0.044	0.049	0.055	0.051	0.044	0.044	0.047	0.045
20	hsa-mir-1306_76_G_u	0.5	1	0.833	1	0.75	1	1	1	0.933	1	0.6	1	1	1	1	0.714	0.833	1	1	1	1	0.6	1	1	1	0.8	1	1	1	1	0.25	1	0.5	1	1	0.75	1	0.333	1	0.667	1	0.667	0.5	0	0	1	0	0.8
21	hsa-mir-130a_77_U_a	0.274	0.233	0.277	0.335	0.24	0.305	0.247	0.287	0.281	0.303	0.25	0.233	0.28	0.264	0.184	0.293	0.314	0.342	0.218	0.18	0.167	0.301	0.26	0.332	0.276	0.181	0.319	0.288	0.297	0.297	0.31	0.297	0.299	0.213	0.297	0.319	0.28	0.318	0.311	0.293	0.344	0.39	0.299	0.326	0.276	0.333	0.341	0.282
22	hsa-mir-130b_71_A_g	0.037	0.061	0.02	0.048	0.059	0.036	0.07	0.051	0.063	0.048	0.044	0.071	0.059	0.063	0.045	0.038	0.122	0.033	0.031	0.054	0.045	0.048	0.036	0.065	0.07	0.053	0.063	0.019	0.041	0.047	0.075	0.033	0.074	0.07	0.063	0.063	0.042	0.057	0.028	0.058	0.124	0.071	0.127	0.079	0.048	0.051	0.124	0.043
23	hsa-mir-134_30_C_-	0.161	0.154	0.15	0.118	0.176	0.114	0.12	0.158	0.141	0.177	0.128	0.147	0.105	0.116	0.128	0.12	0.15	0.119	0.145	0.136	0.125	0.141	0.099	0.122	0.126	0.146	0.182	0.138	0.115	0.146	0.165	0.148	0.101	0.087	0.118	0.143	0.17	0.127	0.134	0.129	0.131	0.111	0.145	0.129	0.085	0.1	0.129	0.126
24	hsa-mir-135b_26_C_u	0.214	0.214	0.212	0.286	0.2	0.3	0.24	0.111	0.267	0.13	0.083	0.25	0.2	0.182	0.182	0.316	0.143	0.111	0.211	0.167	0.143	0.19	0.167	0.25	0.235	0.029	0.308	0.267	0.185	0.192	0.067	0.16	0.111	0.178	0.147	0.14	0.143	0.118	0.071	0.13	0.087	0.154	0.118	0.136	0.143	0.125	0.125	0.167
25	hsa-mir-137_82_U_a	0.409	0.412	0.42	0.42	0.383	0.418	0.357	0.398	0.38	0.351	0.311	0.403	0.486	0.47	0.411	0.443	0.584	0.436	0.455	0.258	0.402	0.461	0.447	0.406	0.442	0.385	0.486	0.505	0.448	0.485	0.538	0.582	0.493	0.538	0.472	0.486	0.531	0.468	0.397	0.426	0.451	0.472	0.527	0.448	0.397	0.347	0.364	0.539
26	hsa-mir-138-1_48_G_u	0.725	0.746	0.75	0.651	0.712	0.6	0.764	0.646	0.703	0.663	0.739	0.692	0.74	0.682	0.741	0.732	0.745	0.632	0.778	0.684	0.651	0.71	0.667	0.711	0.733	0.731	0.708	0.738	0.789	0.639	0.718	0.78	0.774	0.689	0.664	0.719	0.789	0.82	0.657	0.693	0.727	0.586	0.783	0.814	0.75	0.75	0.862	0.671
27	hsa-mir-138-2_34_C_a	0.08	0.184	0.061	0.032	0.115	0	0.197	0.077	0.124	0.145	0.066	0.14	0.067	0.059	0	0.186	0.058	0.133	0.135	0.065	0.059	0.033	0.051	0.114	0.139	0.138	0.132	0.082	0.173	0.144	0.205	0.143	0.133	0.209	0.194	0.184	0.089	0.125	0.109	0.098	0.047	0.104	0.08	0.167	0.154	0.211	0.071	0.07
28	hsa-mir-139_30_G_u	0.327	0.433	0.379	0.297	0.404	0.292	0.262	0.293	0.303	0.259	0.351	0.44	0.229	0.302	0.368	0.491	0.419	0.375	0.333	0.419	0.241	0.426	0.195	0.476	0.349	0.456	0.333	0.292	0.425	0.328	0.347	0.491	0.364	0.25	0.462	0.398	0.419	0.359	0.357	0.333	0.367	0.48	0.364	0.486	0.5	0.459	0.714	0.432
29	hsa-mir-140_46_U_a	0	0.4	0.312	0.5	0.4	0.6	0.455	0.176	0.684	0.333	0.417	0.5	0.667	0.667	0.5	0.429	0.4	0.667	0.5	0.556	0.667	0.75	0.667	0.4	0.222	0.364	0.25	0	0.143	0.571	0.182	0.5	0.3	0.2	0.143	0.333	0.545	0	0.429	0.6	0.778	0	0	0	0	0.25	0	0.167
30	hsa-mir-1468_35_U_a	1	0.917	0.867	1	1	1	1	0.909	1	1	1	1	0.833	0.8	1	0.944	0.9	0.667	0.667	1	1	1	1	1	0.875	1	1	1	1	1	0.667	1	1	0	0	0.833	1	1	0.9	0.667	0.966	1	0.917	0.9	1	0.75	0.5	1
31	hsa-mir-148a_67_U_a	0.085	0.038	0.076	0.108	0.036	0.11	0.054	0.074	0.049	0.075	0.088	0.111	0.062	0.054	0.041	0.083	0.068	0.145	0.036	0.04	0.043	0.087	0.068	0.064	0.063	0.033	0.095	0.118	0.125	0.069	0.136	0.144	0.128	0.091	0.086	0.08	0.069	0.133	0.136	0.054	0.053	0.105	0.064	0.145	0.167	0.068	0.055	0.128
32	hsa-mir-149_37_C_a	0.012	0.013	0.013	0.015	0.01	0.011	0.013	0.009	0.01	0.015	0.012	0.011	0.01	0.018	0.015	0.01	0.011	0.022	0.018	0.014	0.013	0.019	0.015	0.013	0.013	0.021	0.011	0.015	0.012	0.014	0.012	0.012	0.009	0.012	0.014	0.013	0.011	0.02	0.011	0.012	0.009	0.009	0.01	0.019	0.015	0.013	0.007	0.021
33	hsa-mir-151a_67_G_a	0.177	0.152	0.205	0.176	0.17	0.155	0.176	0.159	0.16	0.17	0.164	0.167	0.171	0.141	0.168	0.165	0.153	0.204	0.182	0.154	0.146	0.143	0.185	0.161	0.18	0.162	0.178	0.176	0.153	0.174	0.155	0.194	0.153	0.151	0.184	0.167	0.175	0.147	0.167	0.164	0.15	0.151	0.156	0.142	0.168	0.135	0.156	0.202
34	hsa-mir-151a_68_A_u	0.054	0.064	0.05	0.054	0.061	0.063	0.049	0.071	0.058	0.045	0.065	0.059	0.055	0.056	0.052	0.052	0.056	0.049	0.061	0.062	0.066	0.056	0.058	0.055	0.052	0.065	0.056	0.05	0.057	0.057	0.056	0.051	0.053	0.047	0.049	0.052	0.048	0.057	0.054	0.052	0.059	0.053	0.068	0.056	0.05	0.059	0.054	0.044
35	hsa-mir-154_37_C_u	0.385	0.357	0.6	0.5	0.375	0.833	0.333	0.5	0.654	0.667	0.545	0.5	0.333	0.556	1	0.4	0.75	0	0.333	0.571	0.25	0.333	0.556	0.5	0.182	0.438	0.286	0.4	0.643	0	0.636	0.111	0.5	0.364	0.591	0.381	0.4	0.333	0.5	0.455	0	0.5	0.5	0.143	0	0.6	0	0.333
36	hsa-mir-16-1_37_U_g	0.779	0.721	0.723	0.768	0.087	0.194	0.076	0.138	0.051	0.056	0.026	0.047	0.074	0.036	0.08	0.044	0.071	0.034	0.06	0.039	0.041	0.081	0	0.077	0	0.02	0.029	0.032	0.038	0.034	0	0.061	0.054	0.021	0.013	0.033	0.027	0.038	0.023	0.707	0.071	0.048	0.05	0.026	0	0.093	0	0
37	hsa-mir-181a-1_46_U_a	0.049	0.052	0.057	0.057	0.05	0.059	0.046	0.07	0.052	0.048	0.054	0.046	0.034	0.042	0.039	0.05	0.043	0.057	0.039	0.043	0.045	0.046	0.041	0.049	0.049	0.041	0.036	0.039	0.036	0.04	0.036	0.041	0.035	0.038	0.06	0.038	0.037	0.044	0.045	0.048	0.035	0.049	0.036	0.046	0.043	0.047	0.043	0.044
38	hsa-mir-181a-1_55_A_c	0.7	0.64	0.409	0.75	0.5	0.417	0.444	0.5	0.769	0.75	0.4	0.8	0.846	0.667	0.429	0.778	0.417	0.5	0	0.667	0.667	0.562	0.667	0.857	0.72	0.176	0.556	0.875	0.5	0.9	0.636	0.5	1	0.75	0.167	0.818	0.727	0.714	1	0.65	0.75	0.846	0.824	0.833	0.6	0.857	0.429	0.8
39	hsa-mir-181a-1_84_C_a	0.078	0.068	0.105	0.078	0.048	0.085	0.059	0.083	0.062	0.081	0.02	0.052	0.073	0.047	0.078	0.08	0.05	0.127	0.08	0.04	0.038	0.067	0.082	0.062	0.092	0.043	0.071	0.078	0.048	0.086	0.074	0.075	0.049	0.048	0.08	0.061	0.076	0.042	0.077	0.07	0.041	0.05	0.087	0.043	0.063	0.052	0.049	0.087
40	hsa-mir-181a-2_61_U_a	0.049	0.052	0.057	0.057	0.051	0.059	0.046	0.07	0.052	0.048	0.054	0.046	0.034	0.043	0.039	0.05	0.043	0.057	0.039	0.043	0.045	0.046	0.041	0.049	0.05	0.041	0.037	0.039	0.036	0.04	0.036	0.042	0.035	0.038	0.06	0.038	0.037	0.044	0.046	0.048	0.035	0.049	0.036	0.046	0.043	0.047	0.043	0.045
41	hsa-mir-181b-1_58_U_a	0.157	0.15	0.179	0.169	0.158	0.162	0.16	0.184	0.163	0.165	0.136	0.149	0.128	0.139	0.153	0.173	0.147	0.187	0.144	0.142	0.141	0.153	0.142	0.172	0.182	0.131	0.128	0.141	0.125	0.142	0.138	0.149	0.134	0.125	0.13	0.122	0.139	0.125	0.169	0.15	0.117	0.152	0.134	0.149	0.168	0.143	0.121	0.164
42	hsa-mir-181b-1_59_U_a	0.054	0.058	0.073	0.072	0.064	0.056	0.075	0.066	0.05	0.063	0.054	0.052	0.046	0.042	0.06	0.054	0.054	0.059	0.058	0.063	0.049	0.053	0.069	0.051	0.064	0.068	0.058	0.05	0.057	0.057	0.049	0.068	0.04	0.055	0.057	0.04	0.047	0.043	0.053	0.047	0.049	0.046	0.062	0.048	0.048	0.053	0.043	0.049
43	hsa-mir-181b-2_36_G_a	0.035	0.027	0.035	0.039	0.027	0.03	0.032	0.028	0.034	0.034	0.018	0.026	0.033	0.024	0.03	0.033	0.029	0.036	0.035	0.027	0.022	0.023	0.03	0.03	0.036	0.019	0.031	0.026	0.023	0.028	0.029	0.035	0.029	0.018	0.023	0.03	0.025	0.025	0.03	0.029	0.027	0.028	0.044	0.026	0.03	0.023	0.025	0.033
44	hsa-mir-181b-2_38_U_a	0.145	0.14	0.168	0.158	0.145	0.155	0.148	0.177	0.151	0.158	0.124	0.139	0.119	0.13	0.142	0.165	0.139	0.182	0.131	0.131	0.132	0.147	0.13	0.166	0.174	0.121	0.119	0.129	0.112	0.132	0.128	0.137	0.124	0.112	0.117	0.111	0.13	0.117	0.163	0.139	0.111	0.146	0.131	0.141	0.161	0.135	0.115	0.158
45	hsa-mir-181b-2_39_U_a	0.059	0.063	0.082	0.073	0.07	0.064	0.075	0.07	0.057	0.065	0.063	0.061	0.056	0.049	0.072	0.059	0.063	0.066	0.067	0.066	0.056	0.057	0.075	0.058	0.074	0.072	0.069	0.057	0.065	0.064	0.06	0.077	0.052	0.066	0.068	0.05	0.054	0.048	0.063	0.05	0.057	0.054	0.069	0.055	0.057	0.062	0.048	0.054
46	hsa-mir-181c_26_G_c	0.771	0.803	0.756	0.944	0.771	0.913	0.69	0.739	0.818	0.788	0.767	0.75	0.81	0.786	0.714	0.744	0.87	0.667	0.786	0.724	0.794	0.645	0.7	0.852	0.773	0.88	0.833	0.722	0.818	0.758	0.743	0.944	0.909	0.909	0.607	0.733	0.893	0.632	0.667	0.758	0.6	0.821	0.5	0.71	0.556	0.875	0.667	0.654
47	hsa-mir-181d_58_U_a	0.061	0.056	0.054	0.055	0.079	0.07	0.056	0.062	0.063	0.049	0.084	0.066	0.043	0.059	0.048	0.068	0.063	0.058	0.048	0.066	0.077	0.059	0.059	0.062	0.068	0.062	0.048	0.05	0.049	0.051	0.052	0.042	0.036	0.046	0.046	0.05	0.051	0.055	0.054	0.053	0.057	0.06	0.055	0.052	0.071	0.06	0.061	0.059
48	hsa-mir-181d_60_G_a	0.077	0.073	0.105	0.087	0.089	0.072	0.083	0.056	0.082	0.095	0.071	0.076	0.092	0.08	0.074	0.069	0.082	0.091	0.097	0.096	0.097	0.096	0.088	0.096	0.074	0.119	0.079	0.139	0.08	0.084	0.075	0.068	0.09	0.088	0.081	0.098	0.073	0.05	0.05	0.087	0.066	0.095	0.101	0.091	0.136	0.109	0.121	0.132
49	hsa-mir-199a-1_28_C_u	0.125	0.16	0.2	0.13	0.154	0.148	0.186	0.152	0.163	0.204	0.132	0.246	0.087	0.159	0.125	0.157	0.132	0.231	0.121	0.122	0.126	0.16	0.145	0.2	0.16	0.2	0.118	0.122	0.143	0.124	0.106	0.152	0.116	0.093	0.107	0.107	0.108	0.154	0.138	0.176	0.143	0.094	0.062	0.171	0.105	0.1	0.206	0.132
50	hsa-mir-199a-1_29_A_u	0.667	0.872	0.731	0.706	0.84	0.714	0.841	0.729	0.807	0.833	0.889	0.75	0.875	0.5	0.8	0.8	0.857	1	0.778	0.845	0.859	0.75	0.886	0.75	0.714	0.865	0.667	0.75	0.727	0.76	0.704	0.615	0.765	0.875	0.667	0.737	0.848	0.833	0.6	0.848	0.692	0.667	0.75	0.667	0.5	0.733	0.778	0.875
51	hsa-mir-199a-1_69_G_a	0.828	0.71	0.786	0.744	0.664	0.77	0.72	0.806	0.721	0.609	0.575	0.808	0.792	0.645	0.712	0.625	0.711	0.778	0.686	0.594	0.555	0.638	0.679	0.727	0.784	0.538	0.692	0.833	0.731	0.739	0.786	0.75	0.763	0.773	0.767	0.774	0.692	0.632	0.667	0.75	0.786	0.786	0.68	0.771	0.8	0.778	0.706	0.733
52	hsa-mir-199a-1_69_G_u	0.172	0.276	0.196	0.256	0.318	0.197	0.254	0.179	0.279	0.391	0.388	0.192	0.208	0.355	0.25	0.367	0.289	0.222	0.314	0.389	0.415	0.328	0.304	0.273	0.216	0.427	0.308	0.167	0.269	0.261	0.214	0.25	0.211	0.227	0.233	0.189	0.288	0.368	0.333	0.24	0.214	0.214	0.28	0.2	0.2	0.222	0.265	0.267
53	hsa-mir-199a-2_53_C_u	0.125	0.16	0.2	0.13	0.155	0.148	0.186	0.152	0.163	0.204	0.132	0.246	0.087	0.159	0.125	0.157	0.132	0.231	0.121	0.122	0.126	0.16	0.145	0.196	0.16	0.2	0.118	0.122	0.143	0.124	0.106	0.152	0.116	0.093	0.105	0.101	0.108	0.154	0.138	0.169	0.143	0.094	0.062	0.171	0.105	0.1	0.206	0.132
54	hsa-mir-199a-2_54_A_u	0.667	0.872	0.731	0.706	0.859	0.714	0.841	0.729	0.807	0.833	0.889	0.75	0.875	0.5	0.8	0.8	0.857	1	0.778	0.845	0.859	0.75	0.886	0.667	0.714	0.865	0.667	0.75	0.727	0.76	0.704	0.615	0.765	0.875	0.625	0.722	0.848	0.833	0.6	0.8	0.692	0.667	0.75	0.667	0.5	0.733	0.778	0.875
55	hsa-mir-199a-2_92_G_a	0.757	0.7	0.805	0.727	0.676	0.699	0.676	0.81	0.725	0.71	0.581	0.844	0.767	0.707	0.717	0.617	0.763	0.818	0.667	0.593	0.584	0.606	0.623	0.679	0.833	0.544	0.667	0.8	0.697	0.707	0.744	0.774	0.773	0.733	0.775	0.763	0.738	0.577	0.667	0.743	0.821	0.737	0.606	0.756	0.667	0.756	0.684	0.73
56	hsa-mir-199a-2_92_G_u	0.162	0.251	0.156	0.236	0.288	0.172	0.246	0.151	0.243	0.29	0.352	0.156	0.167	0.268	0.233	0.342	0.22	0.182	0.282	0.368	0.368	0.31	0.275	0.283	0.167	0.38	0.3	0.15	0.212	0.259	0.179	0.194	0.205	0.167	0.2	0.169	0.246	0.346	0.296	0.213	0.154	0.158	0.273	0.178	0.292	0.178	0.289	0.243
57	hsa-mir-199b_87_G_a	0.828	0.714	0.786	0.744	0.664	0.77	0.72	0.806	0.721	0.609	0.582	0.808	0.792	0.645	0.712	0.625	0.711	0.778	0.686	0.592	0.555	0.638	0.679	0.727	0.784	0.538	0.692	0.833	0.731	0.739	0.786	0.75	0.763	0.773	0.767	0.774	0.692	0.632	0.667	0.75	0.786	0.786	0.68	0.771	0.8	0.778	0.706	0.733
58	hsa-mir-199b_87_G_u	0.172	0.272	0.196	0.256	0.318	0.197	0.254	0.179	0.279	0.391	0.38	0.192	0.208	0.355	0.25	0.367	0.289	0.222	0.314	0.391	0.415	0.328	0.304	0.273	0.216	0.429	0.308	0.167	0.269	0.261	0.214	0.25	0.211	0.227	0.233	0.189	0.288	0.368	0.333	0.24	0.214	0.214	0.28	0.2	0.2	0.222	0.265	0.267
59	hsa-mir-204_56_A_u	0.785	0.876	0.819	0.806	0.787	0.814	0.807	0.824	0.836	0.753	0.88	0.858	0.698	0.835	0.756	0.839	0.823	0.807	0.796	0.903	0.878	0.82	0.778	0.836	0.772	0.835	0.726	0.754	0.739	0.716	0.731	0.747	0.719	0.761	0.765	0.775	0.772	0.802	0.805	0.824	0.763	0.794	0.826	0.729	0.755	0.774	0.787	0.78
60	hsa-mir-20b_29_U_a	0.475	0.462	0.367	0.405	0.395	0.4	0.443	0.34	0.48	0.429	0.333	0.238	0.333	0.286	0.571	0.438	0.522	0.368	0.211	0.263	0.521	0.357	0.333	0.346	0.267	0.4	0.4	0.444	0.531	0.529	0.366	0.45	0.138	0.5	0.226	0.4	0.226	0.278	0.385	0.318	0.44	0.2	0.19	0.219	0.6	0.333	0.364	0.409
61	hsa-mir-2110_71_U_a	0.37	0.324	0.429	0.111	0.435	0.302	0.294	0.256	0.358	0.071	0.231	0.179	0.625	0.588	0.286	0.355	0.226	0.2	0	0.231	0.225	0.326	0	0.261	0.276	0.31	0.167	0.2	0.364	0.417	0.5	0.375	0.167	0.455	0.462	0.467	0.5	0.294	0.241	0.419	0.292	0.375	0.238	0.345	0.167	0.462	0.312	0.19
62	hsa-mir-212_94_C_a	0.075	0.067	0.16	0.065	0.093	0	0.1	0.093	0.197	0.061	0.175	0.095	0.091	0.125	0.038	0.157	0.071	0	0.136	0.133	0.059	0.064	0.133	0.122	0.154	0.125	0	0.286	0.033	0.077	0.222	0.182	0.14	0.167	0.25	0.12	0.068	0.086	0.1	0.091	0.091	0.139	0.103	0.289	0.13	0.111	0.172	0.047
63	hsa-mir-212_94_C_u	0.83	0.867	0.84	0.839	0.884	0.882	0.85	0.889	0.732	0.879	0.8	0.841	0.727	0.854	0.808	0.824	0.893	0.857	0.773	0.867	0.941	0.894	0.8	0.854	0.808	0.857	0.909	0.714	0.9	0.769	0.741	0.727	0.814	0.667	0.625	0.76	0.841	0.914	0.75	0.705	0.886	0.806	0.828	0.684	0.739	0.833	0.828	0.953
64	hsa-mir-218-1_48_U_a	0.058	0.087	0.086	0.125	0.096	0.128	0.072	0.074	0.115	0.083	0.081	0.111	0.148	0.111	0.143	0.07	0.064	0.05	0.091	0.129	0.077	0.085	0.158	0.128	0.094	0.059	0.083	0.105	0.162	0.105	0.125	0.097	0.14	0.194	0.1	0.114	0.125	0.091	0.125	0.121	0.069	0.074	0.233	0.174	0.083	0.093	0.043	0.08
65	hsa-mir-218-2_89_G_a	0.1	0.444	0.467	0.286	0.625	0.222	0.6	0.25	0.333	0	0.474	0	0.167	0	0.167	0.375	0.333	0.333	0.286	0.667	0.4	0.6	0.182	0	0.125	0.375	0.556	0.25	0.417	0.333	0.6	0	0.273	0.455	0.25	0.375	0.556	1	0.4	0.444	0.75	0	0.333	0.333	1	0.333	1	0.429
66	hsa-mir-219a-1_42_C_u	0.85	0.769	0.914	0.87	0.846	0.842	0.821	0.842	0.846	0.935	0.81	0.9	0.905	1	0.9	0.929	1	0.953	0.905	0.833	0.75	0.938	0.912	1	0.846	0.857	0.846	0.93	0.929	0.938	0.889	0.889	0.975	0.867	0.938	0.914	0.938	0.667	0.944	0.941	1	1	0.833	0.929	0.931	0.929	1	0.938
67	hsa-mir-219a-2_83_U_a	0.16	0.131	0.175	0.166	0.147	0.146	0.136	0.176	0.149	0.143	0.131	0.135	0.138	0.162	0.137	0.134	0.162	0.182	0.143	0.169	0.183	0.146	0.122	0.157	0.185	0.165	0.12	0.124	0.106	0.114	0.105	0.114	0.092	0.116	0.113	0.112	0.103	0.151	0.13	0.133	0.149	0.144	0.188	0.134	0.136	0.127	0.152	0.136
68	hsa-mir-219a-2_84_G_a	0.431	0.48	0.512	0.571	0.557	0.415	0.549	0.504	0.493	0.518	0.376	0.412	0.421	0.417	0.46	0.507	0.444	0.51	0.504	0.545	0.458	0.465	0.532	0.463	0.509	0.51	0.511	0.468	0.497	0.49	0.417	0.484	0.403	0.421	0.53	0.525	0.463	0.471	0.487	0.475	0.49	0.462	0.486	0.436	0.461	0.372	0.385	0.432
69	hsa-mir-219a-2_84_G_u	0.492	0.459	0.406	0.329	0.371	0.483	0.392	0.4	0.439	0.397	0.554	0.513	0.497	0.475	0.454	0.405	0.504	0.413	0.387	0.416	0.472	0.449	0.379	0.469	0.424	0.438	0.415	0.471	0.467	0.458	0.515	0.455	0.561	0.519	0.415	0.424	0.461	0.441	0.434	0.439	0.412	0.478	0.441	0.488	0.469	0.555	0.538	0.489
70	hsa-mir-221_51_G_u	0.059	0.286	0.122	0.077	0.19	0.087	0.131	0.091	0.289	0.045	0.238	0.333	0.267	0	0.158	0.118	0.25	0	0.091	0.08	0	0.091	0	0.385	0.08	0.069	0	0.083	0.161	0.19	0.211	0.087	0.308	0.278	0.333	0.121	0.375	0.3	0.125	0.081	0.143	0.143	0	0.5	0.5	0.13	0.1	0.045
71	hsa-mir-222_93_U_a	0.084	0.08	0.099	0.12	0.085	0.073	0.103	0.074	0.098	0.107	0.092	0.077	0.09	0.097	0.109	0.102	0.09	0.098	0.093	0.086	0.095	0.091	0.098	0.102	0.084	0.086	0.079	0.108	0.086	0.093	0.104	0.105	0.112	0.078	0.105	0.14	0.109	0.108	0.109	0.11	0.072	0.123	0.097	0.117	0.095	0.109	0.1	0.099
72	hsa-mir-222_93_U_c	0.025	0.026	0.036	0.022	0.033	0.031	0.037	0.038	0.028	0.034	0.015	0.015	0.039	0.026	0.024	0.035	0.039	0.044	0.028	0.018	0.035	0.032	0.036	0.028	0.041	0.033	0.041	0.031	0.028	0.038	0.04	0.021	0.053	0.019	0.028	0.029	0.035	0.027	0.022	0.026	0.037	0.024	0.037	0.031	0.028	0.024	0.038	0.028
73	hsa-mir-2355_32_U_a	0.312	0.2	0.15	0.167	0.286	0.273	0.091	0.029	0.129	0.182	0.231	0.2	0.095	0.188	0.273	0.333	0.364	0.188	0.077	0.05	0	0.053	0.083	0.211	0.222	0.385	0.25	0	0.136	0.194	0.171	0.25	0.188	0.105	0.081	0.222	0.171	0.125	0.14	0.062	0	0.1	0.091	0.083	0.067	0	0	0.208
74	hsa-mir-23a_63_U_a	0.012	0.011	0.025	0.013	0.007	0.012	0.013	0.013	0.01	0.019	0.01	0.014	0.017	0.018	0.018	0.019	0.017	0.048	0.014	0.009	0.008	0.018	0.02	0.019	0.021	0.01	0.012	0.023	0.019	0.015	0.015	0.019	0.018	0.018	0.034	0.016	0.023	0.018	0.037	0.014	0.025	0.02	0.023	0.024	0.047	0.017	0.016	0.033
75	hsa-mir-26b_34_G_u	0.427	0.464	0.439	0.42	0.451	0.43	0.463	0.374	0.466	0.449	0.359	0.413	0.384	0.397	0.424	0.463	0.411	0.396	0.48	0.488	0.437	0.438	0.388	0.436	0.382	0.572	0.418	0.399	0.384	0.397	0.407	0.4	0.428	0.411	0.404	0.373	0.454	0.383	0.472	0.414	0.426	0.391	0.365	0.381	0.43	0.39	0.409	0.393
76	hsa-mir-27a_69_C_u	0.308	0.284	0.599	0.342	0.126	0.339	0.281	0.283	0.29	0.411	0.154	0.378	0.307	0.337	0.31	0.369	0.438	0.747	0.243	0.139	0.162	0.396	0.281	0.472	0.573	0.238	0.245	0.381	0.289	0.307	0.303	0.32	0.308	0.298	0.535	0.254	0.38	0.296	0.669	0.303	0.496	0.462	0.656	0.39	0.692	0.308	0.393	0.646
77	hsa-mir-27a_71_C_u	0.112	0.126	0.098	0.107	0.107	0.111	0.1	0.11	0.12	0.087	0.118	0.096	0.104	0.096	0.093	0.108	0.092	0.075	0.102	0.12	0.118	0.104	0.086	0.114	0.071	0.137	0.081	0.117	0.098	0.091	0.091	0.11	0.115	0.118	0.072	0.109	0.092	0.101	0.066	0.117	0.082	0.099	0.085	0.104	0.085	0.13	0.083	0.069
78	hsa-mir-27a_72_C_u	0.849	0.891	0.855	0.868	0.903	0.843	0.878	0.877	0.84	0.859	0.834	0.877	0.885	0.867	0.846	0.842	0.848	0.835	0.855	0.849	0.848	0.863	0.875	0.851	0.83	0.834	0.901	0.816	0.848	0.874	0.866	0.859	0.829	0.815	0.815	0.844	0.849	0.852	0.826	0.871	0.821	0.841	0.839	0.852	0.789	0.828	0.858	0.823
79	hsa-mir-27b_83_C_a	0.609	0.608	0.61	0.655	0.644	0.669	0.593	0.657	0.632	0.595	0.628	0.619	0.628	0.608	0.551	0.599	0.649	0.6	0.636	0.544	0.564	0.616	0.596	0.602	0.644	0.475	0.665	0.562	0.572	0.631	0.594	0.586	0.597	0.55	0.56	0.579	0.577	0.653	0.573	0.649	0.639	0.603	0.638	0.631	0.521	0.634	0.661	0.6
80	hsa-mir-27b_83_C_u	0.3	0.325	0.295	0.259	0.26	0.256	0.306	0.267	0.29	0.299	0.305	0.296	0.261	0.292	0.341	0.316	0.274	0.344	0.23	0.371	0.356	0.298	0.302	0.319	0.272	0.423	0.238	0.323	0.35	0.276	0.291	0.313	0.295	0.365	0.342	0.345	0.324	0.276	0.358	0.273	0.273	0.3	0.279	0.305	0.384	0.261	0.259	0.315
81	hsa-mir-29a_26_A_u	0.217	0.236	0.241	0.247	0.189	0.253	0.2	0.333	0.224	0.233	0.291	0.331	0.136	0.244	0.143	0.182	0.227	0.174	0.189	0.093	0.13	0.217	0.212	0.308	0.22	0.247	0.167	0.204	0.135	0.118	0.178	0.229	0.174	0.073	0.238	0.121	0.167	0.163	0.359	0.181	0.125	0.037	0.286	0.167	0.222	0.231	0.083	0.116
82	hsa-mir-29c_76_U_c	0.057	0.063	0.058	0.074	0.054	0.069	0.061	0.071	0.058	0.073	0.042	0.076	0.077	0.052	0.048	0.051	0.073	0.039	0.055	0.043	0.059	0.046	0.064	0.064	0.063	0.04	0.058	0.073	0.06	0.059	0.067	0.042	0.072	0.062	0.071	0.066	0.076	0.053	0.061	0.065	0.073	0.069	0.068	0.082	0.072	0.065	0.052	0.049
83	hsa-mir-30a_17_U_c	0.006	0.005	0.005	0.005	0.004	0.008	0.004	0.006	0.006	0.005	0.006	0.006	0.008	0.007	0.007	0.007	0.005	0.006	0.006	0.003	0.003	0.006	0.008	0.006	0.004	0.002	0.007	0.007	0.008	0.006	0.008	0.007	0.008	0.006	0.008	0.007	0.007	0.007	0.006	0.006	0.004	0.007	0.002	0.008	0.007	0.007	0.006	0.007
84	hsa-mir-30a_30_G_u	0.863	0.881	0.877	0.89	0.853	0.846	0.857	0.872	0.889	0.856	0.869	0.891	0.878	0.867	0.882	0.903	0.907	0.872	0.894	0.917	0.895	0.891	0.879	0.928	0.911	0.888	0.895	0.888	0.913	0.912	0.899	0.907	0.904	0.888	0.91	0.908	0.913	0.912	0.909	0.898	0.921	0.909	0.909	0.893	0.911	0.851	0.882	0.905
85	hsa-mir-30a_31_U_-	0.082	0.059	0.1	0.026	0.128	0.025	0.062	0.055	0.114	0.172	0.043	0.064	0.19	0.097	0.25	0.059	0.062	0.074	0.231	0.07	0.148	0.037	0.394	0.179	0.115	0.168	0.25	0.235	0	0.067	0.115	0.1	0.207	0.038	0.04	0.121	0.2	0.12	0.182	0.067	0.07	0.038	0.04	0.049	0.071	0.08	0.057	0.043
86	hsa-mir-30b_16_A_c	1	1	1	1	1	1	0	1	1	0.833	1	1	1	1	1	1	0.6	0	1	0.333	0.8	0.75	0.75	1	0.5	0.667	1	0	0	1	0	0	0.5	0.5	0	0.833	0	0	1	1	1	0	1	0.5	0	0	0	1
87	hsa-mir-30d_30_G_u	0.861	0.87	0.85	0.84	0.838	0.842	0.819	0.855	0.831	0.766	0.805	0.855	0.879	0.863	0.792	0.845	0.832	0.829	0.798	0.84	0.826	0.836	0.803	0.886	0.877	0.85	0.852	0.833	0.846	0.863	0.848	0.852	0.861	0.852	0.863	0.865	0.865	0.857	0.848	0.847	0.886	0.859	0.916	0.866	0.859	0.8	0.825	0.855
88	hsa-mir-320a_71_A_u	0.415	0.433	0.417	0.401	0.385	0.432	0.425	0.397	0.402	0.347	0.429	0.411	0.438	0.45	0.386	0.423	0.411	0.373	0.451	0.431	0.446	0.409	0.43	0.434	0.335	0.435	0.344	0.411	0.377	0.4	0.44	0.352	0.384	0.389	0.416	0.421	0.406	0.451	0.457	0.415	0.355	0.449	0.401	0.448	0.494	0.408	0.465	0.435
89	hsa-mir-326_80_C_a	0.133	0.092	0.168	0.134	0.148	0.126	0.092	0.129	0.125	0.077	0.063	0.079	0.122	0.074	0.075	0.16	0.076	0.097	0.084	0.085	0.08	0.093	0.075	0.169	0.114	0.074	0.106	0.076	0.048	0.107	0.106	0.08	0.069	0.056	0.071	0.094	0.061	0.058	0.178	0.102	0.061	0.157	0.078	0.116	0.08	0.075	0.109	0.091
90	hsa-mir-326_80_C_u	0.858	0.897	0.826	0.853	0.838	0.864	0.901	0.862	0.869	0.915	0.914	0.914	0.862	0.92	0.917	0.83	0.914	0.897	0.891	0.903	0.909	0.877	0.916	0.82	0.869	0.917	0.88	0.923	0.941	0.883	0.889	0.91	0.92	0.937	0.919	0.9	0.933	0.934	0.799	0.883	0.928	0.838	0.91	0.878	0.916	0.912	0.879	0.897
91	hsa-mir-330_81_G_a	0.18	0.159	0.174	0.174	0.14	0.139	0.194	0.132	0.19	0.15	0.135	0.198	0.175	0.134	0.113	0.234	0.167	0.147	0.224	0.234	0.137	0.115	0.182	0.212	0.173	0.16	0.191	0.167	0.128	0.126	0.159	0.154	0.175	0.122	0.131	0.151	0.142	0.172	0.209	0.177	0.122	0.182	0.184	0.116	0.155	0.159	0.186	0.089
92	hsa-mir-330_82_C_u	0.875	0.87	0.878	0.877	0.88	0.859	0.831	0.843	0.801	0.893	0.924	0.936	0.937	0.878	0.898	0.791	0.809	0.889	0.868	0.796	0.892	0.853	0.862	0.846	0.897	0.887	0.878	0.962	0.88	0.896	0.876	0.87	0.867	0.831	0.916	0.847	0.951	0.868	0.773	0.877	0.841	0.793	0.783	0.812	0.755	0.838	0.848	0.852
93	hsa-mir-339_73_G_a	0.071	0.07	0.103	0.137	0.129	0.123	0.109	0.094	0.131	0.125	0.117	0.147	0.226	0.175	0.323	0.165	0.168	0.141	0.167	0.19	0.181	0.171	0.219	0.147	0.255	0.11	0.235	0.202	0.247	0.211	0.282	0.282	0.273	0.206	0.279	0.199	0.163	0.281	0.178	0.121	0.193	0.189	0.192	0.132	0.172	0.184	0.154	0.238
94	hsa-mir-339_73_G_u	0.912	0.921	0.875	0.855	0.861	0.864	0.891	0.891	0.854	0.847	0.844	0.845	0.75	0.811	0.661	0.819	0.825	0.831	0.833	0.81	0.793	0.804	0.762	0.838	0.691	0.871	0.765	0.774	0.753	0.768	0.709	0.684	0.712	0.784	0.706	0.778	0.813	0.68	0.809	0.868	0.807	0.793	0.779	0.825	0.797	0.816	0.827	0.754
95	hsa-mir-342_41_G_a	0.248	0.174	0.15	0.096	0.175	0.211	0.088	0.214	0.185	0.181	0.178	0.187	0.338	0.117	0.274	0.175	0.14	0.167	0.156	0.129	0.241	0.201	0.269	0.206	0.117	0.167	0.132	0.164	0.133	0.185	0.125	0.239	0.123	0.174	0.18	0.195	0.082	0.205	0.212	0.14	0.139	0.136	0.113	0.142	0.089	0.174	0.207	0.116
96	hsa-mir-34a_45_G_a	0.183	0.223	0.216	0.241	0.188	0.214	0.234	0.228	0.211	0.294	0.244	0.297	0.118	0.339	0.179	0.177	0.228	0.24	0.304	0.214	0.164	0.259	0.313	0.288	0.323	0.218	0.271	0.227	0.337	0.283	0.34	0.345	0.256	0.219	0.194	0.232	0.273	0.357	0.342	0.253	0.182	0.234	0.321	0.265	0.417	0.297	0.206	0.173
97	hsa-mir-34c_36_U_c	0.036	0.024	0.065	0.062	0.02	0.032	0.069	0.029	0.098	0.235	0	0.014	0.133	0.056	0	0.149	0.25	0	0.167	0	0.021	0.1	0.16	0.045	0.026	0	0	0.043	0.062	0.073	0.136	0.087	0.071	0.049	0.107	0.08	0.114	0	0.071	0.091	0	0.029	0.103	0.031	0.053	0.2	0.111	0.1
98	hsa-mir-382_33_C_a	0.153	0.19	0.284	0.2	0.2	0.289	0.231	0.213	0.261	0.108	0.247	0.319	0.32	0.31	0.226	0.192	0.235	0.3	0.1	0.192	0.267	0.212	0.222	0.118	0.35	0.143	0.231	0.156	0.133	0.278	0.204	0.25	0.361	0.15	0.361	0.217	0.175	0.297	0.278	0.328	0.227	0.296	0.091	0.209	0.364	0.367	0.263	0.294
99	hsa-mir-383_28_U_a	0.019	0.014	0.011	0.023	0.019	0.013	0.023	0.015	0.019	0.025	0.031	0.012	0.02	0.015	0.004	0.017	0.008	0.022	0.025	0.022	0.009	0.01	0.018	0.014	0.01	0.027	0.016	0.012	0.018	0.022	0.006	0.007	0.009	0.011	0.016	0.026	0.01	0.008	0.012	0.011	0.01	0.017	0.01	0.013	0.015	0.012	0.004	0.01
100	hsa-mir-409_69_U_a	0.337	0.343	0.324	0.411	0.336	0.429	0.325	0.337	0.374	0.584	0.387	0.364	0.378	0.309	0.373	0.366	0.355	0.345	0.384	0.409	0.315	0.356	0.517	0.338	0.402	0.337	0.356	0.457	0.394	0.379	0.41	0.435	0.485	0.394	0.453	0.402	0.361	0.4	0.382	0.444	0.374	0.474	0.398	0.373	0.373	0.398	0.457	0.361
101	hsa-mir-411_37_C_a	0.252	0.288	0.265	0.347	0.422	0.217	0.194	0.309	0.263	0.31	0.373	0.191	0.212	0.221	0.218	0.196	0.14	0.32	0.337	0.253	0.33	0.239	0.233	0.18	0.207	0.388	0.17	0.233	0.318	0.254	0.206	0.27	0.227	0.292	0.225	0.216	0.258	0.153	0.169	0.204	0.143	0.211	0.196	0.21	0.225	0.269	0.182	0.176
102	hsa-mir-431_84_U_a	0.033	0.051	0.045	0.059	0.036	0.034	0.049	0.027	0.058	0.049	0.059	0.055	0.03	0.075	0.033	0.038	0.049	0.079	0.039	0.053	0.054	0.04	0.027	0.041	0.056	0.063	0.03	0.027	0.057	0.039	0.038	0.034	0.026	0.068	0.053	0.042	0.026	0.042	0.079	0.051	0.061	0.06	0.08	0.046	0.061	0.038	0.048	0.031
103	hsa-mir-432_36_G_u	0.42	0.406	0.396	0.395	0.399	0.446	0.373	0.406	0.397	0.397	0.408	0.411	0.442	0.346	0.397	0.445	0.48	0.364	0.418	0.433	0.424	0.37	0.405	0.491	0.417	0.298	0.431	0.37	0.4	0.4	0.382	0.433	0.407	0.318	0.349	0.377	0.366	0.34	0.458	0.399	0.5	0.416	0.44	0.336	0.384	0.334	0.403	0.365
104	hsa-mir-486-1_27_C_a	0.2	0.696	0.647	0.333	0.607	0.615	0.76	0.703	0.579	0.75	0.667	0.6	0.25	0.333	0.6	0.733	0.385	0.667	0.4	0.64	0.704	0.75	0.875	0.514	0.444	0.586	0.5	0.833	1	0.286	0.429	0.4	0.667	0.4	0.6	0.4	0	0	0.727	0.562	0.643	0.444	0.409	0.333	0	0.48	0.6	0.714
105	hsa-mir-493_79_C_u	0.5	1	0.4	0.5	0	0	1	0	0.8	1	0.5	0	0	0	0.5	0.4	0	0	0	0.5	0.3	0	0	0.25	0.8	0.25	1	0.5	0.667	1	1	0	1	1	0.5	0	1	1	0	0.333	0.5	0.5	0	0.625	1	0.667	0	0.5
106	hsa-mir-497_23_C_a	0.5	1	0.333	0	0	0	0.5	0	0	0	0	0	0	0.476	0.25	0.19	0.412	0.417	0	0.444	0.591	0.667	1	0.364	0.571	0.634	0	1	0	0.5	0.5	0.5	1	1	0.8	0.75	0.833	0.793	0.25	0.5	0.522	0.5	0.25	0.522	0.5	0	0.5	0.63
107	hsa-mir-584_37_G_a	0.573	0.498	0.612	0.645	0.562	0.597	0.555	0.618	0.571	0.508	0.392	0.441	0.446	0.545	0.495	0.571	0.521	0.581	0.432	0.443	0.507	0.571	0.451	0.522	0.516	0.494	0.588	0.408	0.565	0.491	0.488	0.435	0.467	0.5	0.391	0.511	0.42	0.519	0.55	0.516	0.382	0.511	0.498	0.487	0.497	0.48	0.483	0.485
108	hsa-mir-625_73_A_u	0.033	0.082	0.118	0.163	0.024	0.023	0.128	0.097	0.053	0.051	0.083	0.067	0.083	0.125	0.111	0.028	0.026	0.109	0.115	0.056	0.025	0.056	0.119	0.034	0.081	0.086	0	0.182	0.121	0.1	0.086	0.194	0.095	0.229	0.134	0.098	0.078	0.214	0.056	0.094	0.167	0.024	0.065	0.073	0.1	0.227	0.071	0.063
109	hsa-mir-628_44_G_a	0.181	0.128	0.153	0.139	0.15	0.132	0.139	0.109	0.133	0.145	0.161	0.16	0.11	0.123	0.161	0.151	0.149	0.116	0.108	0.173	0.14	0.108	0.136	0.142	0.112	0.157	0.118	0.141	0.154	0.11	0.122	0.118	0.121	0.115	0.127	0.116	0.117	0.114	0.137	0.125	0.102	0.144	0.091	0.095	0.096	0.122	0.111	0.091
110	hsa-mir-628_45_G_a	0.63	0.637	0.619	0.706	0.682	0.709	0.678	0.648	0.683	0.622	0.623	0.686	0.647	0.636	0.589	0.684	0.59	0.675	0.571	0.712	0.687	0.647	0.595	0.653	0.64	0.636	0.667	0.515	0.699	0.506	0.574	0.555	0.673	0.527	0.558	0.609	0.532	0.633	0.729	0.645	0.596	0.685	0.53	0.61	0.507	0.683	0.615	0.549
111	hsa-mir-708_79_A_u	0.062	0.102	0.107	0.088	0.137	0.054	0.102	0.106	0.084	0.054	0.171	0.083	0.065	0.068	0.09	0.122	0.069	0.112	0.087	0.111	0.146	0.095	0.081	0.087	0.05	0.104	0.069	0.067	0.073	0.103	0.079	0.08	0.068	0.07	0.052	0.065	0.074	0.078	0.082	0.086	0.038	0.108	0.029	0.077	0.053	0.065	0.084	0.053
112	hsa-mir-7-2_57_U_a	0.05	0.227	0.231	0.125	0.1	0.167	0.235	0.333	0.24	0.222	0.227	0.231	0.2	0.091	0.143	0.2	0.25	0	0.071	0.1	0	0	0.1	0.143	0.111	0.158	0.3	0.5	0.125	0.429	0.286	0.333	0	0.25	0.4	0.176	0.4	0.1	0	0.368	0.15	0.375	0.167	0.1	0.333	0	0.5	0.333
113	hsa-mir-744_32_A_u	0.121	0.121	0.105	0.103	0.077	0.114	0.13	0.138	0.115	0.123	0.117	0.122	0.127	0.143	0.126	0.104	0.155	0.142	0.144	0.141	0.178	0.141	0.105	0.128	0.152	0.187	0.103	0.097	0.101	0.111	0.103	0.09	0.094	0.122	0.132	0.101	0.123	0.132	0.092	0.12	0.163	0.119	0.14	0.107	0.152	0.112	0.131	0.109
114	hsa-mir-758_74_C_u	0.146	0.186	0.327	0.143	0.25	0.19	0.171	0.222	0.132	0.2	0.173	0.123	0.211	0.196	0.2	0.226	0.062	0.154	0.273	0.136	0.204	0.152	0.436	0.12	0.105	0.37	0.217	0.171	0.15	0.188	0.188	0.167	0.158	0.286	0.341	0.279	0.233	0.15	0.129	0.075	0.061	0.167	0.071	0.117	0.15	0.033	0.081	0.133
115	hsa-mir-769_91_U_a	0.109	0.132	0.089	0.118	0.082	0.156	0.142	0.184	0.129	0.131	0.148	0.107	0.105	0.166	0.102	0.109	0.137	0.146	0.101	0.108	0.11	0.133	0.105	0.14	0.177	0.12	0.073	0.103	0.078	0.096	0.066	0.094	0.059	0.063	0.102	0.1	0.084	0.128	0.077	0.157	0.107	0.155	0.102	0.131	0.083	0.137	0.136	0.166
116	hsa-mir-873_31_U_a	0.008	0.006	0.005	0.009	0.007	0.002	0.009	0.002	0.007	0.004	0.004	0	0.006	0.002	0.008	0.008	0.007	0.005	0.01	0.008	0.002	0.004	0.007	0.002	0.002	0.004	0.002	0.006	0.008	0.006	0.004	0.004	0.006	0.007	0.011	0.014	0.005	0.001	0.003	0.006	0.003	0.003	0.001	0.002	0	0.001	0.001	0.003
117	hsa-mir-877_21_G_a	0.158	0.211	0.256	0.176	0.235	0.237	0.179	0.23	0.147	0.235	0.172	0.205	0.067	0.158	0.143	0.143	0.136	0.222	0.125	0.286	0.2	0.162	0.176	0.174	0.167	0.25	0.182	0.2	0.133	0.125	0.091	0.158	0.16	0.176	0.172	0.162	0.136	0.118	0.182	0.242	0.103	0.167	0.211	0.185	0.286	0.133	0	0.217
118	hsa-mir-885_33_U_a	0.538	0.375	0.6	0.444	0.6	0.667	0.444	0.647	0.645	0.167	0.556	0.667	0.429	0.571	0.2	0.615	0.75	0.333	0.5	0.5	0.455	0.4	0.444	0.75	0.438	0.429	0.2	0.857	0.385	0.429	0.778	0.6	0.545	0.714	0.583	0.5	0.6	0.667	0.75	0.647	0.533	0.455	0.556	0.6	0.571	0.588	0.636	0.667
119	hsa-mir-9-1_39_G_u	0.211	0.194	0.177	0.191	0.182	0.219	0.147	0.22	0.201	0.163	0.218	0.24	0.235	0.181	0.224	0.206	0.226	0.158	0.218	0.205	0.169	0.177	0.217	0.238	0.198	0.169	0.241	0.227	0.24	0.225	0.239	0.264	0.265	0.227	0.232	0.265	0.246	0.197	0.235	0.19	0.223	0.218	0.218	0.196	0.222	0.194	0.24	0.213
120	hsa-mir-9-2_39_G_u	0.212	0.195	0.177	0.191	0.182	0.219	0.147	0.22	0.201	0.164	0.218	0.241	0.237	0.182	0.225	0.207	0.227	0.158	0.218	0.205	0.169	0.177	0.218	0.238	0.198	0.169	0.241	0.229	0.241	0.225	0.24	0.264	0.266	0.227	0.232	0.266	0.248	0.198	0.235	0.191	0.224	0.22	0.218	0.196	0.225	0.194	0.242	0.214
121	hsa-mir-92a-1_47_G_c	0.909	0.8	1	1	1	0.909	1	0.955	1	1	1	0.889	1	1	0	1	1	0.75	1	1	1	0.571	0.5	1	0.6	0.625	0	1	0	0	0	0	0.333	1	0.333	0	0.333	1	0.9	0.857	1	1	0.6	0.5	0.8	0.875	0.5	0.8
122	hsa-mir-92a-1_71_G_a	0.444	0.346	0.429	0.45	0.409	0.417	0.37	0.433	0.396	0.355	0.335	0.363	0.397	0.358	0.337	0.4	0.433	0.393	0.377	0.314	0.319	0.382	0.398	0.407	0.419	0.27	0.415	0.354	0.382	0.398	0.36	0.413	0.397	0.32	0.354	0.375	0.336	0.41	0.379	0.331	0.376	0.402	0.338	0.397	0.355	0.33	0.392	0.327
123	hsa-mir-92a-1_71_G_u	0.455	0.575	0.467	0.444	0.491	0.507	0.518	0.475	0.489	0.512	0.594	0.538	0.526	0.567	0.557	0.53	0.443	0.505	0.52	0.586	0.581	0.539	0.494	0.509	0.432	0.631	0.474	0.55	0.535	0.51	0.55	0.507	0.533	0.556	0.546	0.547	0.564	0.495	0.559	0.574	0.453	0.525	0.427	0.521	0.576	0.589	0.514	0.579
124	hsa-mir-92a-2_69_U_a	0.05	0.036	0.05	0.042	0.051	0.047	0.049	0.056	0.049	0.039	0.053	0.036	0.054	0.042	0.046	0.052	0.04	0.045	0.043	0.045	0.072	0.046	0.049	0.04	0.031	0.023	0.041	0.04	0.042	0.047	0.047	0.042	0.049	0.024	0.037	0.049	0.042	0.043	0.042	0.041	0.024	0.045	0.023	0.044	0.036	0.043	0.04	0.042
125	hsa-mir-92b_60_A_c	0.077	0.083	0.124	0.132	0.134	0.112	0.107	0.115	0.091	0.1	0.043	0.074	0.003	0.042	0.006	0.079	0.049	0.078	0	0.062	0.046	0.043	0.01	0.09	0.07	0.058	0.017	0.008	0.004	0.005	0.011	0	0.014	0.029	0.005	0.01	0.006	0.05	0.087	0.077	0.052	0.067	0.055	0.06	0.062	0.082	0.048	0.05
126	hsa-mir-9-3_39_G_u	0.21	0.193	0.176	0.19	0.179	0.216	0.146	0.217	0.2	0.164	0.217	0.239	0.235	0.182	0.22	0.204	0.224	0.158	0.216	0.203	0.168	0.177	0.217	0.235	0.197	0.167	0.239	0.227	0.239	0.223	0.238	0.263	0.264	0.226	0.231	0.262	0.247	0.195	0.234	0.189	0.223	0.217	0.217	0.194	0.222	0.192	0.24	0.212
127	hsa-mir-940_81_G_a	0.016	0.026	0.02	0	0.076	0	0.066	0.007	0.036	0.058	0.038	0.023	0.04	0.015	0.039	0.026	0	0	0.027	0.071	0	0.045	0.057	0.045	0.029	0.078	0	0.054	0.082	0.074	0.083	0.036	0.014	0.133	0.125	0.062	0.09	0.036	0.04	0.06	0.017	0	0.049	0.015	0.103	0.073	0.031	0.036
128	hsa-mir-95_70_A_u	0.06	0.074	0.083	0.057	0.072	0.096	0.048	0.079	0.059	0.094	0.065	0.061	0.097	0.057	0.076	0.083	0.081	0.081	0.066	0.062	0.075	0.092	0.071	0.101	0.066	0.061	0.056	0.061	0.053	0.058	0.056	0.061	0.083	0.045	0.062	0.054	0.038	0.055	0.079	0.055	0.077	0.051	0.11	0.097	0.042	0.087	0.073	0.112
129	hsa-mir-99b_66_G_u	0.065	0.107	0.061	0.095	0.074	0.098	0.069	0.096	0.088	0.076	0.06	0.069	0.08	0.061	0.066	0.071	0.11	0.116	0.053	0.069	0.075	0.084	0.049	0.089	0.104	0.062	0.104	0.095	0.053	0.089	0.085	0.103	0.075	0.031	0.044	0.067	0.06	0.068	0.142	0.072	0.091	0.081	0.114	0.095	0.116	0.052	0.068	0.087
[truncated: 27 more columns]
