# Supplementary material for: MicroRNA editing patterns in Huntington’s disease
Source: Sci Rep. 2022 Feb 24;12:3173. doi: 10.1038/s41598-022-06970-6 (PMC8873361; doi:10.1038/s41598-022-06970-6)
Supplement: Supplementary file 2 — Supplementary Information 2. [file 41598_2022_6970_MOESM2_ESM.zip › SupplementaryTables-r2/Table S9.xlsx]

## Sheet: Table S9
Table S9. The FDR values is less than 0.05 by ranksum difference analysis in 66 HD-PC and PC tissue samples.
No.	ME_Sites	SRR1759248	SRR1759249	SRR1759250	SRR1759251	SRR1759252	SRR1759253	SRR1759254	SRR1759255	SRR1759256	SRR1759257	SRR1759258	SRR1759259	SRR1759260	SRR1759261	SRR1759262	SRR1759263	SRR1759264	SRR1759265	SRR1759266	SRR1759267	SRR1759268	SRR1759269	SRR1759270	SRR1759271	SRR1759272	SRR1759273	SRR1759274	SRR1759275	SRR1759212	SRR1759213	SRR1759214	SRR1759215	SRR1759216	SRR1759217	SRR1759218	SRR1759219	SRR1759220	SRR1759221	SRR1759222	SRR1759223	SRR1759224	SRR1759225	SRR1759226	SRR1759227	SRR1759228	SRR1759229	SRR1759230	SRR1759231
1	hsa-mir-10a_33_U_a	0.074	0.008	0.064	0.207	0.048	0.108	0.088	0.07	0.007	0.049	0.021	0.175	0.095	0.114	0.067	0.065	0.182	0.228	0.076	0.06	0.028	0.086	0.011	0.173	0.13	0.029	0.017	0.02	0.004	0.025	0.015	0.022	0.013	0.017	0.008	0.002	0.004	0.014	0.006	0.01	0.036	0.003	0.014	0.011	0.007	0.003	0.029	0.012
2	hsa-mir-10b_26_A_c	1	1	1	0.818	1	1	1	1	0.833	1	1	1	0	1	0	0	0.875	1	0	0.833	1	0.5	0	1	1	1	0	0	0	0	0	0	0	0	0	0	0	0	0	0	0	0	0	0	0	0	0	0
3	hsa-mir-127_79_G_a	0.319	0.327	0.325	0.363	0.327	0.33	0.352	0.31	0.372	0.378	0.364	0.323	0.348	0.341	0.381	0.318	0.345	0.347	0.38	0.308	0.357	0.323	0.398	0.317	0.381	0.351	0.389	0.386	0.372	0.408	0.396	0.421	0.398	0.414	0.416	0.367	0.369	0.365	0.342	0.368	0.375	0.37	0.363	0.387	0.358	0.385	0.399	0.365
4	hsa-mir-135b_26_C_u	0.214	0.214	0.212	0.286	0.2	0.3	0.24	0.111	0.267	0.13	0.083	0.25	0.2	0.182	0.182	0.316	0.143	0.111	0.211	0.167	0.143	0.19	0.167	0.25	0.235	0.029	0.308	0.267	0.185	0.192	0.067	0.16	0.111	0.178	0.147	0.14	0.143	0.118	0.071	0.13	0.087	0.154	0.118	0.136	0.143	0.125	0.125	0.167
5	hsa-mir-181b-1_59_U_a	0.054	0.058	0.073	0.072	0.064	0.056	0.075	0.066	0.05	0.063	0.054	0.052	0.046	0.042	0.06	0.054	0.054	0.059	0.058	0.063	0.049	0.053	0.069	0.051	0.064	0.068	0.058	0.05	0.057	0.057	0.049	0.068	0.04	0.055	0.057	0.04	0.047	0.043	0.053	0.047	0.049	0.046	0.062	0.048	0.048	0.053	0.043	0.049
6	hsa-mir-181b-2_39_U_a	0.059	0.063	0.082	0.073	0.07	0.064	0.075	0.07	0.057	0.065	0.063	0.061	0.056	0.049	0.072	0.059	0.063	0.066	0.067	0.066	0.056	0.057	0.075	0.058	0.074	0.072	0.069	0.057	0.065	0.064	0.06	0.077	0.052	0.066	0.068	0.05	0.054	0.048	0.063	0.05	0.057	0.054	0.069	0.055	0.057	0.062	0.048	0.054
7	hsa-mir-219a-2_83_U_a	0.16	0.131	0.175	0.166	0.147	0.146	0.136	0.176	0.149	0.143	0.131	0.135	0.138	0.162	0.137	0.134	0.162	0.182	0.143	0.169	0.183	0.146	0.122	0.157	0.185	0.165	0.12	0.124	0.106	0.114	0.105	0.114	0.092	0.116	0.113	0.112	0.103	0.151	0.13	0.133	0.149	0.144	0.188	0.134	0.136	0.127	0.152	0.136
[truncated: 27 more columns]
